# Supplementary material for: MacroD1 sustains mitochondrial integrity and oxidative metabolism
Source: Nat Commun. 2025 Aug 15;16:7595. doi: 10.1038/s41467-025-62410-9 (PMC12356970; doi:10.1038/s41467-025-62410-9)
Supplement: Supplementary file 3 — Supplementary Data 1 [file 41467_2025_62410_MOESM3_ESM.xlsx]

## Sheet: SupplementaryTable1
Supplementary Table 1: siMock-U2OS versus siMacroD1-U2OS LFQ proteome analyses.
TopProteinName	Top Gene name	Description	Human MitoCarta	UniProt Protein Family	Gene name Family	nrPeptides	siMock	siMcd1	log2FC	CI.L	CI.R	AveExpr	t	P.Value	adj.P.Val	B	nrNAs	pseudo.siMock	pseudo.siMcd1	pseudo.log2FC	pseudo.P.Value	pseudo.adj.P.Val	pseudo_log10_pval
Q969G6	RFK	RIFK_HUMAN Riboflavin kinase	Yes	Q969G6	RFK	2	-0.62214	-5.98904	-5.3669	-5.8618	-4.872	-1.96387	-31.1309	1.32563e-05	0.00617597	1.31117	4	-0.62214	-5.98904	-5.3669	1.32563e-05	0.00617597	4.87758
Q9BUP0	EFHD1	EFHD1_HUMAN EF-hand domain-containing protein D1	Yes	Q9BUP0	EFHD1	3	2.03191	0.52878	-1.50313	-1.93469	-1.07156	1.28034	-8.08838	5.04694e-05	0.00824845	2.56673	0	2.03191	0.52878	-1.50313	5.04694e-05	0.00824845	4.29697
P84085	ARF5	ARF5_HUMAN ADP-ribosylation factor 5	Yes	P84085	ARF5	8	1.14795	0.241274	-0.906673	-3.71106	1.89772	0.694611	-0.750794	0.475118	0.706755	-6.43296	0	1.14795	0.241274	-0.906673	0.475118	0.706755	0.323198
Q9NZN4	EHD2	EHD2_HUMAN EH domain-containing protein 2	No	Q9NZN4	EHD2	10	-0.554883	-3.53833	-2.98345	-5.66113	-0.305764	-2.04661	-2.58743	0.0333112	0.193781	-4.0668	0	-0.554883	-3.53833	-2.98345	0.0333112	0.193781	1.47741
Q08426	EHHADH	ECHP_HUMAN Peroxisomal bifunctional enzyme	Yes	Q08426	EHHADH	2	-3.03811	-3.90642	-0.868313	-1.42495	-0.311674	-3.32754	-3.86786	0.00918083	0.103512	-2.40105	2	-3.03811	-3.90642	-0.868313	0.00918083	0.103512	2.03712
Q86WA8	LONP2	LONP2_HUMAN Lon protease homolog 2, peroxisomal	Yes	Q86WA8	LONP2	2	-5.09179	-5.86165	-0.769863	-2.33926	0.799535	-5.28425	-1.4082	0.237475	0.497307	-5.29329	4	-5.09179	-5.86165	-0.769863	0.237475	0.497307	0.624383
O00763	ACACB	ACACB_HUMAN Acetyl-CoA carboxylase 2	Yes	O00763	ACACB	6	-2.14543	-2.87227	-0.726843	-1.45168	-0.00200827	-2.50885	-2.32868	0.0495086	0.234195	-4.45927	0	-2.14543	-2.87227	-0.726843	0.0495086	0.234195	1.30532
P02452	COL1A1	CO1A1_HUMAN Collagen alpha-1(I) chain	No	P02452	COL1A1	23	2.62459	-0.071565	-2.69615	-4.28431	-1.108	1.27651	-3.94241	0.0046303	0.0763314	-2.05153	0	2.62459	-0.071565	-2.69615	0.0046303	0.0763314	2.33439
O96013	PAK4	PAK4_HUMAN Serine/threonine-protein kinase PAK 4	No	O96013	PAK4	3	-1.17761	-3.82545	-2.64784	-4.8164	-0.47927	-2.3124	-2.91451	0.0236857	0.163566	-3.58613	1	-1.17761	-3.82545	-2.64784	0.0236857	0.163566	1.62551
P03886	MT-ND1	NU1M_HUMAN NADH-ubiquinone oxidoreductase chain 1	Yes	P03886	MT-ND1	2	-3.19895	-3.8974	-0.698454	-1.56425	0.167345	-3.54817	-1.8734	0.0993792	0.334138	-5.1297	0	-3.19895	-3.8974	-0.698454	0.0993792	0.334138	1.0027
Q9UH99	SUN2	SUN2_HUMAN SUN domain-containing protein 2	No	Q9UH99	SUN2	3	-3.3436	-5.91143	-2.56782	-3.29396	-1.84169	-4.62751	-8.2122	4.53957e-05	0.0081032	2.67099	0	-3.3436	-5.91143	-2.56782	4.53957e-05	0.0081032	4.34299
Q03001	DST	DYST_HUMAN Dystonin	No	Q03001	DST	25	0.472112	-2.05747	-2.52958	-3.16168	-1.89748	-0.792678	-9.29338	1.89651e-05	0.00643314	3.51742	0	0.472112	-2.05747	-2.52958	1.89651e-05	0.00643314	4.72205
Q9H0U6	MRPL18	RM18_HUMAN 39S ribosomal protein L18, mitochondrial	Yes	Q9H0U6	MRPL18	2	-0.737572	-1.36161	-0.624038	-1.74963	0.501559	-1.04959	-1.28747	0.23532	0.49528	-5.90072	0	-0.737572	-1.36161	-0.624038	0.23532	0.49528	0.62834
O96007	MOCS2	MOC2B_HUMAN Molybdopterin synthase catalytic subunit	Yes	O96007	MOCS2	3	-2.07953	-2.66477	-0.58524	-1.06766	-0.102817	-2.37215	-2.81718	0.0235024	0.163552	-3.7166	0	-2.07953	-2.66477	-0.58524	0.0235024	0.163552	1.62889
P36404	ARL2	ARL2_HUMAN ADP-ribosylation factor-like protein 2	Yes	P36404	ARL2	2	-3.20782	-3.68698	-0.47916	-0.999177	0.0408562	-3.4474	-2.1398	0.0661617	0.270842	-4.74182	0	-3.20782	-3.68698	-0.47916	0.0661617	0.270842	1.17939
Q6YP21	KYAT3	KAT3_HUMAN Kynurenine--oxoglutarate transaminase 3	Yes	Q6YP21	KYAT3	2	-2.27083	-2.69195	-0.421119	-1.19993	0.357692	-2.48139	-1.25569	0.246034	0.506209	-5.93783	0	-2.27083	-2.69195	-0.421119	0.246034	0.506209	0.609004
Q9Y4I1	MYO5A	MYO5A_HUMAN Unconventional myosin-Va	No	Q9Y4I1	MYO5A	4	-2.94923	-5.21114	-2.26191	-5.45898	0.935159	-3.51471	-2.03099	0.117954	0.363796	-4.58974	4	-2.94923	-5.21114	-2.26191	0.117954	0.363796	0.928289
Q9BYD1	MRPL13	RM13_HUMAN 39S ribosomal protein L13, mitochondrial	Yes	Q9BYD1	MRPL13	3	-0.288032	-2.5485	-2.26047	-5.58769	1.06676	-1.41827	-1.5777	0.154798	0.415126	-5.53689	0	-0.288032	-2.5485	-2.26047	0.154798	0.415126	0.810234
Q8N8R5	C2orf69	CB069_HUMAN UPF0565 protein C2orf69	Yes	Q8N8R5	C2orf69	2	-4.25823	-4.67445	-0.416214	-1.48971	0.657286	-4.46634	-0.900376	0.395239	0.642873	-6.30678	0	-4.25823	-4.67445	-0.416214	0.395239	0.642873	0.40314
Q9BRQ8	AIFM2	AIFM2_HUMAN Apoptosis-inducing factor 2	Yes	Q9BRQ8	AIFM2	3	-1.82623	-2.17889	-0.352653	-1.60418	0.898873	-2.00256	-0.65436	0.531955	0.747141	-6.50383	0	-1.82623	-2.17889	-0.352653	0.531955	0.747141	0.274125
Q96CT7	CCDC124	CC124_HUMAN Coiled-coil domain-containing protein 124	No	Q96CT7	CCDC124	8	0.953875	-1.17155	-2.12542	-2.59036	-1.66048	-0.108836	-10.6159	7.28585e-06	0.00456459	4.41549	0	0.953875	-1.17155	-2.12542	7.28585e-06	0.00456459	5.13752
P07196	NEFL	NFL_HUMAN Neurofilament light polypeptide	No	P07196	NEFL	4	-3.18198	-5.29735	-2.11537	-3.35854	-0.872191	-4.08856	-4.06162	0.00527887	0.0799675	-2.03022	1	-3.18198	-5.29735	-2.11537	0.00527887	0.0799675	2.27746
Q96HE7	ERO1A	ERO1A_HUMAN ERO1-like protein alpha	No	Q96HE7	ERO1A	16	2.43643	0.33877	-2.09766	-2.50906	-1.68626	1.3876	-11.8407	3.2862e-06	0.00247057	5.13458	0	2.43643	0.33877	-2.09766	3.2862e-06	0.00247057	5.48331
O43865	AHCYL1	SAHH2_HUMAN S-adenosylhomocysteine hydrolase-like protein 1,SAHH3_HUMAN Adenosylhomocysteinase 3	Yes	O43865 , Q96HN2	AHCYL1,AHCYL2	8	0.865185	0.52349	-0.341695	-0.697595	0.0142062	0.694337	-2.22955	0.0576477	0.250228	-4.60814	0	0.865185	0.52349	-0.341695	0.0576477	0.250228	1.23922
Q4J6C6	PREPL	PPCEL_HUMAN Prolyl endopeptidase-like	Yes	Q4J6C6	PREPL	5	-1.80592	-2.14561	-0.339697	-1.06759	0.3882	-1.97577	-1.08375	0.311277	0.572812	-6.12751	0	-1.80592	-2.14561	-0.339697	0.311277	0.572812	0.506853
Q9UNF0	PACSIN2	PACN2_HUMAN Protein kinase C and casein kinase substrate in neurons protein 2	Yes	Q9UNF0	PACSIN2	3	-0.680047	-2.7131	-2.03305	-3.57774	-0.48836	-1.69657	-3.05644	0.0164239	0.135054	-3.35323	0	-0.680047	-2.7131	-2.03305	0.0164239	0.135054	1.78452
Q14118	DAG1	DAG1_HUMAN Dystroglycan	No	Q14118	DAG1	7	-0.384941	-2.39263	-2.00769	-3.91162	-0.10375	-1.38878	-2.44879	0.0411781	0.215395	-4.2776	0	-0.384941	-2.39263	-2.00769	0.0411781	0.215395	1.38533
Q5T9A4	ATAD3B	ATD3B_HUMAN ATPase family AAA domain-containing protein 3B	Yes	Q5T9A4	ATAD3B	9	-4.1025	-6.07602	-1.97353	-3.89617	-0.0508765	-4.94829	-2.45013	0.0456622	0.224843	-4.25255	1	-4.1025	-6.07602	-1.97353	0.0456622	0.224843	1.34044
Q13057	COASY	COASY_HUMAN Bifunctional coenzyme A synthase	Yes	Q13057	COASY	7	-0.462741	-0.740535	-0.277795	-0.517998	-0.0375916	-0.601638	-2.68568	0.028682	0.179333	-3.91705	0	-0.462741	-0.740535	-0.277795	0.028682	0.179333	1.54239
Q92576	PHF3	PHF3_HUMAN PHD finger protein 3	No	Q92576	PHF3	2	-2.08045	-4.02586	-1.94541	-5.26673	1.37591	-3.19211	-1.39813	0.206673	0.475157	-5.6924	1	-2.08045	-4.02586	-1.94541	0.206673	0.475157	0.684717
Q9GZT8	NIF3L1	NIF3L_HUMAN NIF3-like protein 1	Yes	Q9GZT8	NIF3L1	6	-0.513026	-0.788746	-0.275721	-0.687694	0.136252	-0.650886	-1.55421	0.160249	0.422276	-5.56784	0	-0.513026	-0.788746	-0.275721	0.160249	0.422276	0.795203
Q9UID3	VPS51	VPS51_HUMAN Vacuolar protein sorting-associated protein 51 homolog	No	Q9UID3	VPS51	2	-4.56711	-6.50008	-1.93297	-3.59444	-0.271493	-5.5336	-2.88468	0.0296176	0.181422	-3.66848	2	-4.56711	-6.50008	-1.93297	0.0296176	0.181422	1.52845
Q6UXV4	APOOL	MIC27_HUMAN MICOS complex subunit MIC27	Yes	Q6UXV4	APOOL	2	-2.95272	-4.87626	-1.92354	-3.25084	-0.596236	-3.91449	-3.36543	0.0104367	0.10781	-2.88959	0	-2.95272	-4.87626	-1.92354	0.0104367	0.10781	1.98144
Q9UL25	RAB21	RAB21_HUMAN Ras-related protein Rab-21	No	Q9UL25	RAB21	4	-0.19981	-2.10722	-1.90741	-3.3382	-0.476628	-1.15352	-3.09584	0.0154914	0.130565	-3.29368	0	-0.19981	-2.10722	-1.90741	0.0154914	0.130565	1.80991
Q00403	GTF2B	TF2B_HUMAN Transcription initiation factor IIB	No	Q00403	GTF2B	5	-1.85888	-3.75411	-1.89523	-3.32248	-0.46797	-2.80649	-3.2925	0.017895	0.141318	-3.14173	2	-1.85888	-3.75411	-1.89523	0.017895	0.141318	1.74727
Q13620	CUL4B	CUL4B_HUMAN Cullin-4B	No	Q13620	CUL4B	15	-1.4119	-3.30169	-1.88979	-3.63654	-0.143043	-2.3568	-2.51242	0.037356	0.203214	-4.18096	0	-1.4119	-3.30169	-1.88979	0.037356	0.203214	1.42764
Q9NRK6	ABCB10	ABCBA_HUMAN ATP-binding cassette sub-family B member 10, mitochondrial	Yes	Q9NRK6	ABCB10	3	-3.49474	-3.76146	-0.26672	-0.656382	0.122941	-3.60905	-1.63386	0.148283	0.405969	-5.39353	1	-3.49474	-3.76146	-0.26672	0.148283	0.405969	0.828909
O43847	NRDC	NRDC_HUMAN Nardilysin	Yes	O43847	NRDC	15	1.3784	1.12467	-0.253729	-0.48461	-0.0228487	1.25153	-2.55207	0.0351591	0.198021	-4.12064	0	1.3784	1.12467	-0.253729	0.0351591	0.198021	1.45396
Q9NUQ2	AGPAT5	PLCE_HUMAN 1-acyl-sn-glycerol-3-phosphate acyltransferase epsilon	Yes	Q9NUQ2	AGPAT5	2	-4.02919	-4.28061	-0.251421	-1.00304	0.500198	-4.13694	-0.798456	0.452011	0.68823	-6.3159	1	-4.02919	-4.28061	-0.251421	0.452011	0.68823	0.344851
Q9Y282	ERGIC3	ERGI3_HUMAN Endoplasmic reticulum-Golgi intermediate compartment protein 3	No	Q9Y282	ERGIC3	4	-0.713956	-2.53943	-1.82547	-2.28675	-1.36419	-1.62669	-9.19004	2.05368e-05	0.00643314	3.4412	0	-0.713956	-2.53943	-1.82547	2.05368e-05	0.00643314	4.68747
Q9NX47	2005-03-01	MARH5_HUMAN E3 ubiquitin-protein ligase MARCH5	Yes	Q9NX47	2005-03-01	2	-3.00032	-3.24054	-0.240224	-3.04114	2.56069	-3.12043	-0.19917	0.847294	0.933737	-6.71388	0	-3.00032	-3.24054	-0.240224	0.847294	0.933737	0.0719658
P50583	NUDT2	AP4A_HUMAN Bis(5-nucleosyl)-tetraphosphatase [asymmetrical]	Yes	P50583	NUDT2	6	-1.07211	-1.2971	-0.224988	-0.819916	0.36994	-1.1846	-0.87822	0.406424	0.651534	-6.32666	0	-1.07211	-1.2971	-0.224988	0.406424	0.651534	0.391021
O95819	MAP4K4	M4K4_HUMAN Mitogen-activated protein kinase kinase kinase kinase 4,MINK1_HUMAN Misshapen-like kinase 1,TNIK_HUMAN TRAF2 and NCK-interacting	No	O95819 , Q8N4C8 , Q9UKE5	MAP4K4,MINK1	3	-2.15216	-3.88997	-1.73781	-2.70855	-0.767076	-2.73143	-4.43884	0.00497695	0.0782776	-1.76343	2	-2.15216	-3.88997	-1.73781	0.00497695	0.0782776	2.30304
O75436	VPS26A	VP26A_HUMAN Vacuolar protein sorting-associated protein 26A	No	O75436	VPS26A	9	2.43873	0.703346	-1.73538	-2.87366	-0.597095	1.57104	-3.5404	0.00811697	0.0994561	-2.63114	0	2.43873	0.703346	-1.73538	0.00811697	0.0994561	2.09061
Q9UBV2	SEL1L	SE1L1_HUMAN Protein sel-1 homolog 1	No	Q9UBV2	SEL1L	4	-1.69127	-3.42197	-1.7307	-3.84055	0.379145	-2.55662	-1.90494	0.0947304	0.325242	-5.08463	0	-1.69127	-3.42197	-1.7307	0.0947304	0.325242	1.02351
Q13907	IDI1	IDI1_HUMAN Isopentenyl-diphosphate Delta-isomerase 1	Yes	Q13907	IDI1	3	-2.23256	-2.44503	-0.212473	-0.771093	0.346148	-2.3388	-0.883273	0.403853	0.649964	-6.32216	0	-2.23256	-2.44503	-0.212473	0.403853	0.649964	0.393777
Q13547	HDAC1	HDAC1_HUMAN Histone deacetylase 1	No	Q13547	HDAC1	11	0.684981	-1.03943	-1.72441	-2.72955	-0.719269	-0.177224	-3.98403	0.0043747	0.0754379	-1.99276	0	0.684981	-1.03943	-1.72441	0.0043747	0.0754379	2.35905
Q5VWZ2	LYPLAL1	LYPL1_HUMAN Lysophospholipase-like protein 1	Yes	Q5VWZ2	LYPLAL1	2	-3.04114	-3.24006	-0.198913	-1.28754	0.889712	-3.10745	-0.453056	0.667267	0.835715	-6.42058	2	-3.04114	-3.24006	-0.198913	0.667267	0.835715	0.175701
Q86X76	NIT1	NIT1_HUMAN Deaminated glutathione amidase	Yes	Q86X76	NIT1	2	-2.66867	-2.8242	-0.155531	-0.611068	0.300005	-2.77235	-0.846568	0.431389	0.670633	-6.14848	2	-2.66867	-2.8242	-0.155531	0.431389	0.670633	0.365131
Q9GZY8	MFF	MFF_HUMAN Mitochondrial fission factor	Yes	Q9GZY8	MFF	2	-2.96888	-3.09681	-0.127923	-0.470235	0.21439	-3.03284	-0.867829	0.411747	0.654997	-6.33584	0	-2.96888	-3.09681	-0.127923	0.411747	0.654997	0.385369
Q96BJ3	AIDA	AIDA_HUMAN Axin interactor, dorsalization-associated protein	No	Q96BJ3	AIDA	4	-2.12266	-3.80037	-1.67771	-2.39096	-0.964455	-2.96151	-5.46237	0.000686415	0.0326612	-0.0751691	0	-2.12266	-3.80037	-1.67771	0.000686415	0.0326612	3.16341
P42167	TMPO	LAP2B_HUMAN Lamina-associated polypeptide 2, isoforms beta/gamma	Yes	P42167	TMPO	11	0.444223	0.322372	-0.121851	-0.334991	0.0912888	0.383297	-1.32762	0.222356	0.485388	-5.85301	0	0.444223	0.322372	-0.121851	0.222356	0.485388	0.652951
Q96P70	IPO9	IPO9_HUMAN Importin-9	No	Q96P70	IPO9	15	4.69744	3.06583	-1.63161	-3.77315	0.509931	3.88163	-1.76929	0.11632	0.360649	-5.27643	0	4.69744	3.06583	-1.63161	0.11632	0.360649	0.934347
Q92544	TM9SF4	TM9S4_HUMAN Transmembrane 9 superfamily member 4	No	Q92544	TM9SF4	4	1.14427	-0.469488	-1.61376	-4.57702	1.34949	0.337393	-1.26468	0.242963	0.502363	-5.92739	0	1.14427	-0.469488	-1.61376	0.242963	0.502363	0.614461
O15270	SPTLC2	SPTC2_HUMAN Serine palmitoyltransferase 2	Yes	O15270	SPTLC2	4	-2.39075	-3.99782	-1.60707	-2.42748	-0.786658	-3.19429	-4.54896	0.00207619	0.0537936	-1.22041	0	-2.39075	-3.99782	-1.60707	0.00207619	0.0537936	2.68273
Q14061	COX17	COX17_HUMAN Cytochrome c oxidase copper chaperone	Yes	Q14061	COX17	3	-0.809533	-2.40397	-1.59443	-2.95604	-0.232826	-1.60675	-2.71934	0.027253	0.176628	-3.86573	0	-0.809533	-2.40397	-1.59443	0.027253	0.176628	1.56459
Q14254	FLOT2	FLOT2_HUMAN Flotillin-2	No	Q14254	FLOT2	7	-0.997497	-2.5917	-1.5942	-2.30764	-0.880764	-1.7946	-5.18915	0.000944106	0.0353256	-0.404303	0	-0.997497	-2.5917	-1.5942	0.000944106	0.0353256	3.02498
Q12789	GTF3C1	TF3C1_HUMAN General transcription factor 3C polypeptide 1	No	Q12789	GTF3C1	4	-2.38551	-3.97108	-1.58557	-2.7069	-0.464244	-3.17829	-3.28369	0.0117532	0.112508	-3.01142	0	-2.38551	-3.97108	-1.58557	0.0117532	0.112508	1.92984
Q02539	HIST1H1A	H11_HUMAN Histone H1.1	No	Q02539	HIST1H1A	7	2.16285	0.580603	-1.58225	-2.05066	-1.11383	1.37173	-7.84427	6.24361e-05	0.0090968	2.35647	0	2.16285	0.580603	-1.58225	6.24361e-05	0.0090968	4.20456
Q9P2W9	STX18	STX18_HUMAN Syntaxin-18	No	Q9P2W9	STX18	2	-5.1287	-6.70267	-1.57397	-2.92564	-0.222308	-5.91568	-2.70419	0.0278869	0.178277	-3.88883	0	-5.1287	-6.70267	-1.57397	0.0278869	0.178277	1.5546
Q96ST2	IWS1	IWS1_HUMAN Protein IWS1 homolog	No	Q96ST2	IWS1	5	-1.8438	-3.38278	-1.53898	-2.11207	-0.965893	-2.61329	-6.2362	0.000293461	0.0204282	0.797271	0	-1.8438	-3.38278	-1.53898	0.000293461	0.0204282	3.53245
Q14790	CASP8	CASP8_HUMAN Caspase-8	Yes	Q14790	CASP8	7	-1.10706	-1.20706	-0.0999987	-0.800507	0.600509	-1.15706	-0.331505	0.749115	0.878716	-6.67513	0	-1.10706	-1.20706	-0.0999987	0.749115	0.878716	0.125451
Q96MW1	CCDC43	CCD43_HUMAN Coiled-coil domain-containing protein 43	No	Q96MW1	CCDC43	3	-2.05766	-3.58477	-1.52711	-2.89331	-0.160913	-2.71214	-2.66811	0.0334645	0.193826	-3.93877	1	-2.05766	-3.58477	-1.52711	0.0334645	0.193826	1.47542
O96033	MOCS2	MOC2A_HUMAN Molybdopterin synthase sulfur carrier subunit	Yes	O96033	MOCS2	2	-1.63093	-1.57849	0.0524404	-0.216131	0.321012	-1.60471	0.453435	0.662755	0.834099	-6.62289	0	-1.63093	-1.57849	0.0524404	0.662755	0.834099	0.178647
Q9NZJ7	MTCH1	MTCH1_HUMAN Mitochondrial carrier homolog 1	Yes	Q9NZJ7	MTCH1	2	-1.7404	-1.68374	0.0566531	-0.196316	0.309622	-1.71207	0.520074	0.617645	0.804201	-6.58784	0	-1.7404	-1.68374	0.0566531	0.617645	0.804201	0.209261
Q07817	BCL2L1	B2CL1_HUMAN Bcl-2-like protein 1	Yes	Q07817	BCL2L1	2	-3.873	-3.8067	0.0663031	-0.179687	0.312293	-3.83985	0.62593	0.549481	0.760493	-6.52307	0	-3.873	-3.8067	0.0663031	0.549481	0.760493	0.260047
P62834	RAP1A	RAP1A_HUMAN Ras-related protein Rap-1A	No	P62834	RAP1A	7	-0.3019	-1.81542	-1.51352	-2.61295	-0.414095	-1.05866	-3.19692	0.0133454	0.119299	-3.14145	0	-0.3019	-1.81542	-1.51352	0.0133454	0.119299	1.87467
O94915	FRYL	FRYL_HUMAN Protein furry homolog-like	No	O94915	FRYL	12	0.598387	-0.914258	-1.51264	-4.10623	1.08094	-0.157935	-1.3544	0.214056	0.481529	-5.82068	0	0.598387	-0.914258	-1.51264	0.214056	0.481529	0.669474
P42166	TMPO	LAP2A_HUMAN Lamina-associated polypeptide 2, isoform alpha	Yes	P42166	TMPO	14	2.05647	2.14625	0.0897797	-0.215519	0.395078	2.10136	0.682908	0.514705	0.733704	-6.48374	0	2.05647	2.14625	0.0897797	0.514705	0.733704	0.288442
Q96Q11	TRNT1	TRNT1_HUMAN CCA tRNA nucleotidyltransferase 1, mitochondrial	Yes	Q96Q11	TRNT1	3	-2.04743	-1.90356	0.143871	-0.409972	0.697713	-1.97549	0.603247	0.563707	0.768062	-6.53787	0	-2.04743	-1.90356	0.143871	0.563707	0.768062	0.248947
Q9H3K2	GHITM	GHITM_HUMAN Growth hormone-inducible transmembrane protein	Yes	Q9H3K2	GHITM	2	-0.561416	-2.05327	-1.49185	-2.25645	-0.727254	-1.30734	-4.53108	0.00212422	0.0537936	-1.24412	0	-0.561416	-2.05327	-1.49185	0.00212422	0.0537936	2.6728
O95249	GOSR1	GOSR1_HUMAN Golgi SNAP receptor complex member 1	No	O95249	GOSR1	2	-4.21093	-5.6999	-1.48898	-2.91953	-0.0584233	-4.70725	-2.58078	0.0437814	0.220596	-4.02393	2	-4.21093	-5.6999	-1.48898	0.0437814	0.220596	1.35871
Q99700	ATXN2	ATX2_HUMAN Ataxin-2	Yes	Q99700	ATXN2	3	-2.56883	-2.4167	0.152124	-1.29639	1.60063	-2.49277	0.243886	0.813699	0.912771	-6.70291	0	-2.56883	-2.4167	0.152124	0.813699	0.912771	0.0895363
Q16763	UBE2S	UBE2S_HUMAN Ubiquitin-conjugating enzyme E2 S	No	Q16763	UBE2S	6	0.00978491	-1.47238	-1.48217	-1.94309	-1.02124	-0.731299	-7.46753	8.76343e-05	0.0113592	2.01913	0	0.00978491	-1.47238	-1.48217	8.76343e-05	0.0113592	4.05733
Q9C0J8	WDR33	WDR33_HUMAN pre-mRNA 3 end processing protein WDR33	No	Q9C0J8	WDR33	5	-1.31687	-2.79879	-1.48192	-2.39618	-0.567663	-2.05783	-3.76413	0.00592211	0.086502	-2.30595	0	-1.31687	-2.79879	-1.48192	0.00592211	0.086502	2.22752
O43488	AKR7A2	ARK72_HUMAN Aflatoxin B1 aldehyde reductase member 2,ARK74_HUMAN Aflatoxin B1 aldehyde reductase member 4	Yes	O43488 , Q8NHP1	AKR7A2,AKR7L	3	-1.06937	-0.870659	0.198715	-0.455731	0.853162	-0.970016	0.705125	0.501525	0.726308	-6.46759	0	-1.06937	-0.870659	0.198715	0.501525	0.726308	0.299707
Q08378	GOLGA3	GOGA3_HUMAN Golgin subfamily A member 3	No	Q08378	GOLGA3	3	-2.6748	-4.12945	-1.45465	-2.74606	-0.163248	-3.29822	-2.68871	0.0325032	0.191805	-3.90917	1	-2.6748	-4.12945	-1.45465	0.0325032	0.191805	1.48807
A6NJ78	METTL15	MET15_HUMAN Probable methyltransferase-like protein 15	Yes	A6NJ78	METTL15	2	-2.72104	-2.5095	0.211537	-0.990015	1.41309	-2.63038	0.420233	0.687481	0.846737	-6.56145	1	-2.72104	-2.5095	0.211537	0.687481	0.846737	0.162739
P27105	STOM	STOM_HUMAN Erythrocyte band 7 integral membrane protein	Yes	P27105	STOM	2	-2.17114	-1.89711	0.274023	-0.212956	0.761002	-2.03412	1.30673	0.229022	0.492177	-5.87795	0	-2.17114	-1.89711	0.274023	0.229022	0.492177	0.640122
Q9NWX6	THG1L	THG1_HUMAN Probable tRNA(His) guanylyltransferase	Yes	Q9NWX6	THG1L	4	-1.32179	-1.04546	0.27633	-0.329816	0.882477	-1.18363	1.05867	0.321865	0.581342	-6.15351	0	-1.32179	-1.04546	0.27633	0.321865	0.581342	0.492326
Q99719	SEPTIN5	SEPT5_HUMAN Septin-5	No	Q99719	SEPTIN5	4	-1.13466	-2.56784	-1.43318	-2.36647	-0.499892	-1.85125	-3.56611	0.00782546	0.098053	-2.59347	0	-1.13466	-2.56784	-1.43318	0.00782546	0.098053	2.10649
Q9H3H1	TRIT1	MOD5_HUMAN tRNA dimethylallyltransferase	Yes	Q9H3H1	TRIT1	2	-5.01076	-4.73436	0.276399	-0.646991	1.19979	-4.87256	0.695121	0.507434	0.728866	-6.47492	0	-5.01076	-4.73436	0.276399	0.507434	0.728866	0.294621
Q3SXM5	HSDL1	HSDL1_HUMAN Inactive hydroxysteroid dehydrogenase-like protein 1	Yes	Q3SXM5	HSDL1	2	-3.48492	-3.17068	0.314238	-0.0887378	0.717214	-3.3278	1.81088	0.109247	0.349137	-5.21821	0	-3.48492	-3.17068	0.314238	0.109247	0.349137	0.961589
O95453	PARN	PARN_HUMAN Poly(A)-specific ribonuclease PARN	No	O95453	PARN	3	-2.23502	-3.65726	-1.42223	-2.39622	-0.448249	-2.84455	-3.48551	0.0109536	0.110651	-2.78988	1	-2.23502	-3.65726	-1.42223	0.0109536	0.110651	1.96044
O75828	CBR3	CBR3_HUMAN Carbonyl reductase [NADPH] 3	Yes	O75828	CBR3	3	-0.878689	-0.553644	0.325045	0.012719	0.637371	-0.716166	2.41682	0.0432466	0.220571	-4.32607	0	-0.878689	-0.553644	0.325045	0.0432466	0.220571	1.36405
O60610	DIAPH1	DIAP1_HUMAN Protein diaphanous homolog 1	No	O60610	DIAPH1	10	-0.0412261	-1.45175	-1.41052	-1.74145	-1.0796	-0.746487	-9.89825	1.20767e-05	0.00617597	3.94534	0	-0.0412261	-1.45175	-1.41052	1.20767e-05	0.00617597	4.91805
O15254	ACOX3	ACOX3_HUMAN Peroxisomal acyl-coenzyme A oxidase 3	Yes	O15254	ACOX3	3	-1.40226	-0.932974	0.469287	-1.02017	1.95874	-1.16762	0.731677	0.486059	0.715013	-6.44769	0	-1.40226	-0.932974	0.469287	0.486059	0.715013	0.313311
P08397	HMBS	HEM3_HUMAN Porphobilinogen deaminase	Yes	P08397	HMBS	5	-2.58812	-2.11073	0.477387	-0.632245	1.58702	-2.34942	0.999081	0.348148	0.605491	-6.21345	0	-2.58812	-2.11073	0.477387	0.348148	0.605491	0.458236
P52789	HK2	HXK2_HUMAN Hexokinase-2	Yes	P52789	HK2	10	-0.503237	-0.000317799	0.502919	0.210712	0.795126	-0.251777	3.99684	0.00429917	0.0754379	-1.97473	0	-0.503237	-0.000317799	0.502919	0.00429917	0.0754379	2.36662
Q9P206	KIAA1522	K1522_HUMAN Uncharacterized protein KIAA1522	No	Q9P206	KIAA1522	2	-2.5491	-3.94436	-1.39526	-3.02214	0.231621	-3.24673	-1.99163	0.083007	0.303935	-4.95947	0	-2.5491	-3.94436	-1.39526	0.083007	0.303935	1.08089
Q70J99	UNC13D	UN13D_HUMAN Protein unc-13 homolog D	No	Q70J99	UNC13D	6	-1.48182	-2.87501	-1.39319	-2.83158	0.0451989	-2.17841	-2.24928	0.0559281	0.247349	-4.57861	0	-1.48182	-2.87501	-1.39319	0.0559281	0.247349	1.25237
Q9BXR0	QTRT1	TGT_HUMAN Queuine tRNA-ribosyltransferase catalytic subunit 1	Yes	Q9BXR0	QTRT1	4	-1.99433	-1.36004	0.634289	0.227978	1.0406	-1.67718	3.62524	0.00719638	0.094255	-2.50709	0	-1.99433	-1.36004	0.634289	0.00719638	0.094255	2.14289
Q07954	LRP1	LRP1_HUMAN Prolow-density lipoprotein receptor-related protein 1	No	Q07954	LRP1	13	0.190782	-1.18525	-1.37603	-2.04953	-0.70253	-0.497232	-4.74461	0.00162162	0.0441714	-0.964271	0	0.190782	-1.18525	-1.37603	0.00162162	0.0441714	2.79005
Q9UDX5	MTFP1	MTFP1_HUMAN Mitochondrial fission process protein 1	Yes	Q9UDX5	MTFP1	3	-3.47148	-2.79823	0.673251	0.034415	1.31209	-3.13485	2.44735	0.0412692	0.21546	-4.27979	0	-3.47148	-2.79823	0.673251	0.0412692	0.21546	1.38437
O95983	MBD3	MBD3_HUMAN Methyl-CpG-binding domain protein 3	No	O95983	MBD3	5	-1.20339	-2.55871	-1.35532	-1.73029	-0.980351	-1.88105	-8.39376	3.8955e-05	0.0081032	2.82101	0	-1.20339	-2.55871	-1.35532	3.8955e-05	0.0081032	4.40944
O14880	MGST3	MGST3_HUMAN Microsomal glutathione S-transferase 3	Yes	O14880	MGST3	2	-3.5734	-2.84608	0.727321	-0.387172	1.84181	-3.15778	1.55774	0.165218	0.426268	-5.49242	1	-3.5734	-2.84608	0.727321	0.165218	0.426268	0.781944
Q9P016	THYN1	THYN1_HUMAN Thymocyte nuclear protein 1	No	Q9P016	THYN1	4	-1.58262	-2.93047	-1.34786	-2.23151	-0.464201	-2.25655	-3.54217	0.00809656	0.0994561	-2.62854	0	-1.58262	-2.93047	-1.34786	0.00809656	0.0994561	2.0917
O75955	FLOT1	FLOT1_HUMAN Flotillin-1	No	O75955	FLOT1	6	-0.810289	-2.15303	-1.34275	-1.72483	-0.960657	-1.48166	-8.1609	4.7425e-05	0.0081032	2.62799	0	-0.810289	-2.15303	-1.34275	4.7425e-05	0.0081032	4.32399
Q6ZXV5	TMTC3	TMTC3_HUMAN Protein O-mannosyl-transferase TMTC3	No	Q6ZXV5	TMTC3	2	-1.75041	-3.0826	-1.3322	-3.21159	0.547202	-2.4165	-1.64611	0.139877	0.39646	-5.44548	0	-1.75041	-3.0826	-1.3322	0.139877	0.39646	0.854253
Q96T88	UHRF1	UHRF1_HUMAN E3 ubiquitin-protein ligase UHRF1	No	Q96T88	UHRF1	7	0.750957	-0.558722	-1.30968	-3.86928	1.24992	0.0961178	-1.18823	0.270137	0.529982	-6.01453	0	0.750957	-0.558722	-1.30968	0.270137	0.529982	0.568416
Q9HCK8	CHD8	CHD8_HUMAN Chromodomain-helicase-DNA-binding protein 8	No	Q9HCK8	CHD8	3	-3.26428	-4.5735	-1.30922	-2.83066	0.212217	-3.91889	-1.99833	0.0821615	0.302424	-4.94972	0	-3.26428	-4.5735	-1.30922	0.0821615	0.302424	1.08533
Q9Y5J9	TIMM8B	TIM8B_HUMAN Mitochondrial import inner membrane translocase subunit Tim8 B	Yes	Q9Y5J9	TIMM8B	3	-1.30759	-2.60876	-1.30117	-1.80961	-0.792731	-1.74132	-6.34546	0.000881346	0.0347699	-0.00369081	2	-1.30759	-2.60876	-1.30117	0.000881346	0.0347699	3.05485
Q13509	TUBB3	TBB3_HUMAN Tubulin beta-3 chain	Yes	Q13509	TUBB3	20	2.27442	1.00001	-1.27442	-1.82916	-0.71967	1.63721	-5.3349	0.000795461	0.0347699	-0.227311	0	2.27442	1.00001	-1.27442	0.000795461	0.0347699	3.09938
P50281	MMP14	MMP14_HUMAN Matrix metalloproteinase-14	No	P50281	MMP14	3	-2.87726	-4.1492	-1.27193	-2.81657	0.272706	-3.51323	-1.91226	0.0936815	0.324125	-5.07414	0	-2.87726	-4.1492	-1.27193	0.0936815	0.324125	1.02835
P60520	GABARAPL2	GBRL2_HUMAN Gamma-aminobutyric acid receptor-associated protein-like 2	No	P60520	GABARAPL2	3	0.119526	-1.14873	-1.26826	-2.42081	-0.115698	-0.514602	-2.55537	0.0349824	0.198021	-4.11562	0	0.119526	-1.14873	-1.26826	0.0349824	0.198021	1.45615
Q99720	SIGMAR1	SGMR1_HUMAN Sigma non-opioid intracellular receptor 1	No	Q99720	SIGMAR1	2	-1.51667	-2.77304	-1.25637	-3.39044	0.877689	-2.14486	-1.36716	0.210193	0.479607	-5.80513	0	-1.51667	-2.77304	-1.25637	0.210193	0.479607	0.677381
Q2VYF4	LETM2	LETM2_HUMAN LETM1 domain-containing protein LETM2, mitochondrial	Yes	Q2VYF4	LETM2	2	-1.62547	-0.887951	0.737515	-0.485111	1.96014	-1.25671	1.73165	0.164349	0.426121	-5.05283	4	-1.62547	-0.887951	0.737515	0.164349	0.426121	0.784233
P16219	ACADS	ACADS_HUMAN Short-chain specific acyl-CoA dehydrogenase, mitochondrial	Yes	P16219	ACADS	3	-4.12861	-3.26499	0.863617	-0.485447	2.21268	-3.75849	1.52804	0.172301	0.43352	-5.53043	1	-4.12861	-3.26499	0.863617	0.172301	0.43352	0.763713
Q9BPX5	ARPC5L	ARP5L_HUMAN Actin-related protein 2/3 complex subunit 5-like protein	No	Q9BPX5	ARPC5L	2	0.311013	-0.918816	-1.22983	-2.62118	0.161526	-0.303901	-2.05265	0.075613	0.290623	-4.87035	0	0.311013	-0.918816	-1.22983	0.075613	0.290623	1.1214
Q9H857	NT5DC2	NT5D2_HUMAN 5-nucleotidase domain-containing protein 2	Yes	Q9H857	NT5DC2	5	-2.1899	-3.40924	-1.21934	-2.58068	0.141987	-2.79957	-2.08004	0.0725083	0.283915	-4.83011	0	-2.1899	-3.40924	-1.21934	0.0725083	0.283915	1.13961
P68431	HIST1H3A	H31_HUMAN Histone H3.1,H31T_HUMAN Histone H3.1t,H3C_HUMAN Histone H3.3C	No	P68431 , Q16695 , Q6NXT2	HIST1H3A,HIST3H3,H3F3C	7	2.51201	1.29325	-1.21876	-2.3121	-0.12542	1.90263	-2.58864	0.0332496	0.193781	-4.06495	0	2.51201	1.29325	-1.21876	0.0332496	0.193781	1.47821
Q9H061	TMEM126A	T126A_HUMAN Transmembrane protein 126A	Yes	Q9H061	TMEM126A	2	-3.18734	-2.29764	0.889695	-0.524962	2.30435	-2.74249	1.46049	0.183768	0.444467	-5.68885	0	-3.18734	-2.29764	0.889695	0.183768	0.444467	0.735731
O00203	AP3B1	AP3B1_HUMAN AP-3 complex subunit beta-1	No	O00203	AP3B1	11	0.489831	-0.711405	-1.20124	-1.65399	-0.748482	-0.110787	-6.16134	0.000317567	0.0213167	0.716596	0	0.489831	-0.711405	-1.20124	0.000317567	0.0213167	3.49816
O94760	DDAH1	DDAH1_HUMAN N(G),N(G)-dimethylarginine dimethylaminohydrolase 1	Yes	O94760	DDAH1	8	0.177265	1.11331	0.936048	0.638265	1.23383	0.645289	7.29972	0.000102364	0.0116602	1.86365	0	0.177265	1.11331	0.936048	0.000102364	0.0116602	3.98985
P12532	CKMT1A	KCRU_HUMAN Creatine kinase U-type, mitochondrial,KCRS_HUMAN Creatine kinase S-type, mitochondrial	Yes	P12532 , P17540	CKMT1A,CKMT2	2	-3.14487	-4.33031	-1.18544	-1.95841	-0.412478	-3.73759	-3.56148	0.00787712	0.0983724	-2.60024	0	-3.14487	-4.33031	-1.18544	0.00787712	0.0983724	2.10363
Q96T23	RSF1	RSF1_HUMAN Remodeling and spacing factor 1	No	Q96T23	RSF1	5	-2.83847	-4.01506	-1.17659	-2.18519	-0.167991	-3.42676	-2.70904	0.0276823	0.177614	-3.88143	0	-2.83847	-4.01506	-1.17659	0.0276823	0.177614	1.5578
Q01970	PLCB3	PLCB3_HUMAN 1-phosphatidylinositol 4,5-bisphosphate phosphodiesterase beta-3	No	Q01970	PLCB3	14	0.118927	-1.05239	-1.17131	-1.73501	-0.607617	-0.46673	-4.82543	0.00146662	0.043745	-0.86018	0	0.118927	-1.05239	-1.17131	0.00146662	0.043745	2.83368
P10915	HAPLN1	HPLN1_HUMAN Hyaluronan and proteoglycan link protein 1	No	P10915	HAPLN1	4	-1.31922	-2.49028	-1.17105	-1.79886	-0.543245	-1.82111	-4.45242	0.00331042	0.0679994	-1.54408	1	-1.31922	-2.49028	-1.17105	0.00331042	0.0679994	2.48012
Q9NX74	DUS2	DUS2L_HUMAN tRNA-dihydrouridine(20) synthase [NAD(P)+]-like	Yes	Q9NX74	DUS2	6	-1.48116	-0.378391	1.10277	0.781999	1.42355	-0.929778	7.98354	5.52631e-05	0.00865559	2.47721	0	-1.48116	-0.378391	1.10277	5.52631e-05	0.00865559	4.25756
Q92466	DDB2	DDB2_HUMAN DNA damage-binding protein 2	No	Q92466	DDB2	4	-2.2753	-3.44366	-1.16836	-1.94811	-0.388611	-2.77603	-3.57658	0.00972742	0.10568	-2.66656	1	-2.2753	-3.44366	-1.16836	0.00972742	0.10568	2.012
P07203	GPX1	GPX1_HUMAN Glutathione peroxidase 1	Yes	P07203	GPX1	3	-3.64567	-1.71122	1.93445	0.640444	3.22845	-2.54027	3.56835	0.00983182	0.106201	-2.67765	1	-3.64567	-1.71122	1.93445	0.00983182	0.106201	2.00737
P16930	FAH	FAAA_HUMAN Fumarylacetoacetase	No	P16930	FAH	7	0.351992	-3.1083	-3.46029	-4.40052	-2.52007	-1.37815	-8.54655	3.43207e-05	0.0081032	2.94469	0	0.351992	-3.1083	-3.46029	3.43207e-05	0.0081032	4.46444
Q15126	PMVK	PMVK_HUMAN Phosphomevalonate kinase	No	Q15126	PMVK	5	-1.35959	-4.59803	-3.23844	-4.23409	-2.24279	-2.74749	-7.76381	0.00013926	0.0134226	1.67727	1	-1.35959	-4.59803	-3.23844	0.00013926	0.0134226	3.85617
P25098	GRK2	ARBK1_HUMAN Beta-adrenergic receptor kinase 1,ARBK2_HUMAN Beta-adrenergic receptor kinase 2	No	P25098 , P35626	GRK2,GRK3	2	-1.82768	-4.69924	-2.87156	-3.53549	-2.20763	-4.12493	-11.3421	0.000137831	0.0134226	1.3677	3	-1.82768	-4.69924	-2.87156	0.000137831	0.0134226	3.86065
A8CG34	POM121C	P121C_HUMAN Nuclear envelope pore membrane protein POM 121C,P121A_HUMAN Nuclear envelope pore membrane protein POM 121	No	A8CG34 , Q96HA1	POM121C,POM121	2	-2.2903	-3.44251	-1.15221	-5.455	3.15059	-2.7841	-0.639185	0.543955	0.756107	-6.43585	1	-2.2903	-3.44251	-1.15221	0.543955	0.756107	0.264437
O60684	KPNA6	IMA7_HUMAN Importin subunit alpha-7	No	O60684	KPNA6	8	-0.364347	-1.51525	-1.15091	-1.6478	-0.654012	-0.9398	-5.37879	0.000755904	0.0346677	-0.174656	0	-0.364347	-1.51525	-1.15091	0.000755904	0.0346677	3.12153
Q96S66	CLCC1	CLCC1_HUMAN Chloride channel CLIC-like protein 1	No	Q96S66	CLCC1	3	-2.94594	-5.7511	-2.80517	-4.82422	-0.786117	-4.54889	-3.31633	0.0137004	0.120424	-3.02187	1	-2.94594	-5.7511	-2.80517	0.0137004	0.120424	1.86327
Q8N5K1	CISD2	CISD2_HUMAN CDGSH iron-sulfur domain-containing protein 2	Yes	Q8N5K1	CISD2	4	-0.0312746	-1.18014	-1.14886	-1.81853	-0.479197	-0.605707	-3.98399	0.00437495	0.0754379	-1.99282	0	-0.0312746	-1.18014	-1.14886	0.00437495	0.0754379	2.35903
Q8NI27	THOC2	THOC2_HUMAN THO complex subunit 2	No	Q8NI27	THOC2	6	-0.198899	-1.3465	-1.14761	-2.87769	0.582483	-0.772702	-1.5404	0.163535	0.425482	-5.58592	0	-0.198899	-1.3465	-1.14761	0.163535	0.425482	0.786388
Q68EM7	ARHGAP17	RHG17_HUMAN Rho GTPase-activating protein 17	No	Q68EM7	ARHGAP17	4	-2.33772	-3.48224	-1.14452	-2.93555	0.646517	-2.82823	-1.52533	0.17296	0.434017	-5.53388	1	-2.33772	-3.48224	-1.14452	0.17296	0.434017	0.762054
P52630	STAT2	STAT2_HUMAN Signal transducer and activator of transcription 2	No	P52630	STAT2	3	-3.03618	-5.81709	-2.78091	-3.82025	-1.74157	-4.42663	-6.21351	0.000300548	0.0205411	0.772897	0	-3.03618	-5.81709	-2.78091	0.000300548	0.0205411	3.52209
Q9HAU0	PLEKHA5	PKHA5_HUMAN Pleckstrin homology domain-containing family A member 5	No	Q9HAU0	PLEKHA5	3	-2.83099	-3.9663	-1.13531	-2.5618	0.291183	-3.05806	-2.08712	0.0949164	0.325242	-4.50721	3	-2.83099	-3.9663	-1.13531	0.0949164	0.325242	1.02266
Q15019	SEPTIN2	SEPT2_HUMAN Septin-2	No	Q15019	SEPTIN2	14	2.78205	1.64701	-1.13504	-1.53336	-0.736722	2.21453	-6.6174	0.000198333	0.0165674	1.19626	0	2.78205	1.64701	-1.13504	0.000198333	0.0165674	3.7026
Q8IYU8	MICU2	MICU2_HUMAN Calcium uptake protein 2, mitochondrial	Yes	Q8IYU8	MICU2	5	-1.74438	-2.8748	-1.13041	-2.27723	0.0164017	-2.30959	-2.28904	0.0526158	0.240612	-4.51894	0	-1.74438	-2.8748	-1.13041	0.0526158	0.240612	1.27888
O75953	DNAJB5	DNJB5_HUMAN DnaJ homolog subfamily B member 5	No	O75953	DNAJB5	3	-2.73952	-3.86408	-1.12456	-2.2883	0.0391793	-3.3018	-2.24407	0.0563773	0.247746	-4.58642	0	-2.73952	-3.86408	-1.12456	0.0563773	0.247746	1.2489
Q96AQ6	PBXIP1	PBIP1_HUMAN Pre-B-cell leukemia transcription factor-interacting protein 1	No	Q96AQ6	PBXIP1	2	-1.44459	-4.02357	-2.57898	-5.19341	0.0354495	-1.96039	-2.58686	0.052111	0.239469	-3.89983	3	-1.44459	-4.02357	-2.57898	0.052111	0.239469	1.28307
P33908	MAN1A1	MA1A1_HUMAN Mannosyl-oligosaccharide 1,2-alpha-mannosidase IA	No	P33908	MAN1A1	2	-1.13918	-3.66802	-2.52884	-4.9508	-0.106876	-1.98213	-2.58893	0.043318	0.220571	-4.01303	2	-1.13918	-3.66802	-2.52884	0.043318	0.220571	1.36333
Q99757	TXN2	THIOM_HUMAN Thioredoxin, mitochondrial	Yes	Q99757	TXN2	4	-1.66439	-2.78332	-1.11894	-2.54447	0.306597	-2.22386	-1.82279	0.107297	0.346802	-5.20143	0	-1.66439	-2.78332	-1.11894	0.107297	0.346802	0.969411
Q9Y276	BCS1L	BCS1_HUMAN Mitochondrial chaperone BCS1	Yes	Q9Y276	BCS1L	3	-2.82917	-3.94511	-1.11594	-2.13991	-0.0919734	-3.38714	-2.53084	0.0363187	0.200947	-4.15295	0	-2.82917	-3.94511	-1.11594	0.0363187	0.200947	1.43987
O60739	EIF1B	EIF1B_HUMAN Eukaryotic translation initiation factor 1b	No	O60739	EIF1B	4	-4.70268	-5.80843	-1.10576	-2.14467	-0.0668421	-5.36613	-2.79114	0.0411995	0.215395	-3.8064	3	-4.70268	-5.80843	-1.10576	0.0411995	0.215395	1.38511
P78540	ARG2	ARGI2_HUMAN Arginase-2, mitochondrial	Yes	P78540	ARG2	6	-0.101865	-1.20624	-1.10437	-2.23891	0.0301597	-0.654053	-2.26052	0.0549712	0.245382	-4.56176	0	-0.101865	-1.20624	-1.10437	0.0549712	0.245382	1.25987
Q9UK41	VPS28	VPS28_HUMAN Vacuolar protein sorting-associated protein 28 homolog	No	Q9UK41	VPS28	7	-0.336091	-1.44007	-1.10398	-2.54678	0.338824	-0.88808	-1.7769	0.114994	0.359321	-5.26582	0	-0.336091	-1.44007	-1.10398	0.114994	0.359321	0.939324
Q08379	GOLGA2	GOGA2_HUMAN Golgin subfamily A member 2	No	Q08379	GOLGA2	4	-1.97026	-3.06452	-1.09426	-2.53418	0.345659	-2.51739	-1.76478	0.117111	0.362621	-5.28271	0	-1.97026	-3.06452	-1.09426	0.117111	0.362621	0.931401
Q9NNW5	WDR6	WDR6_HUMAN WD repeat-containing protein 6	No	Q9NNW5	WDR6	4	-1.91475	-4.35954	-2.44479	-3.52008	-1.3695	-2.72968	-5.63746	0.00159378	0.0439029	-0.595596	2	-1.91475	-4.35954	-2.44479	0.00159378	0.0439029	2.79757
P52888	THOP1	THOP1_HUMAN Thimet oligopeptidase	No	P52888	THOP1	9	2.98533	0.707491	-2.27783	-4.00193	-0.553741	1.84641	-3.06811	0.0161418	0.134241	-3.33559	0	2.98533	0.707491	-2.27783	0.0161418	0.134241	1.79205
P14923	JUP	PLAK_HUMAN Junction plakoglobin	No	P14923	JUP	15	0.846826	-0.242083	-1.08891	-1.47588	-0.701939	0.302372	-6.53467	0.000215631	0.0173349	1.11131	0	0.846826	-0.242083	-1.08891	0.000215631	0.0173349	3.66629
Q9Y287	ITM2B	ITM2B_HUMAN Integral membrane protein 2B	No	Q9Y287	ITM2B	2	-5.14121	-7.41311	-2.2719	-5.3066	0.762795	-6.27716	-2.14911	0.103825	0.341153	-4.57149	4	-5.14121	-7.41311	-2.2719	0.103825	0.341153	0.983697
Q6YHU6	THADA	THADA_HUMAN Thyroid adenoma-associated protein	No	Q6YHU6	THADA	5	-0.866156	-3.07073	-2.20457	-5.15973	0.750581	-1.96844	-1.73242	0.122949	0.371185	-5.32758	0	-0.866156	-3.07073	-2.20457	0.122949	0.371185	0.910274
Q86W42	THOC6	THOC6_HUMAN THO complex subunit 6 homolog	No	Q86W42	THOC6	4	-1.68164	-2.76435	-1.08271	-2.17291	0.00749738	-2.22299	-2.30628	0.0512411	0.237503	-4.49301	0	-1.68164	-2.76435	-1.08271	0.0512411	0.237503	1.29038
Q7Z4S6	KIF21A	KI21A_HUMAN Kinesin-like protein KIF21A	No	Q7Z4S6	KIF21A	3	3.72427	1.5318	-2.19247	-7.40163	3.0167	2.62804	-0.977402	0.358109	0.61427	-6.2346	0	3.72427	1.5318	-2.19247	0.358109	0.61427	0.445985
Q9UPN4	CEP131	CP131_HUMAN Centrosomal protein of 131 kDa	No	Q9UPN4	CEP131	4	-2.35391	-4.39922	-2.04531	-2.90535	-1.18528	-3.23047	-5.67663	0.000883249	0.0347699	-0.176628	1	-2.35391	-4.39922	-2.04531	0.000883249	0.0347699	3.05392
O94842	TOX4	TOX4_HUMAN TOX high mobility group box family member 4,TOX2_HUMAN TOX high mobility group box family member 2,TOX3_HUMAN TOX high mobility gro	No	O94842 , Q96NM4 , O15405	TOX4,TOX2	2	-2.16339	-3.24334	-1.07995	-1.95597	-0.203931	-2.70337	-2.86285	0.021939	0.158511	-3.64706	0	-2.16339	-3.24334	-1.07995	0.021939	0.158511	1.65878
Q96RQ1	ERGIC2	ERGI2_HUMAN Endoplasmic reticulum-Golgi intermediate compartment protein 2	No	Q96RQ1	ERGIC2	3	-2.42889	-3.50837	-1.07948	-1.96567	-0.193282	-2.96863	-2.82874	0.0230962	0.161975	-3.699	0	-2.42889	-3.50837	-1.07948	0.0230962	0.161975	1.63646
Q9Y3Z3	SAMHD1	SAMH1_HUMAN Deoxynucleoside triphosphate triphosphohydrolase SAMHD1	No	Q9Y3Z3	SAMHD1	2	-4.69264	-6.7359	-2.04326	-3.91547	-0.17105	-5.9186	-2.86201	0.0380321	0.205493	-3.72184	3	-4.69264	-6.7359	-2.04326	0.0380321	0.205493	1.41985
P02511	CRYAB	CRYAB_HUMAN Alpha-crystallin B chain	No	P02511	CRYAB	9	3.86581	2.78912	-1.0767	-1.55117	-0.602226	3.32747	-5.26978	0.000858429	0.0347699	-0.30599	0	3.86581	2.78912	-1.0767	0.000858429	0.0347699	3.0663
Q13425	SNTB2	SNTB2_HUMAN Beta-2-syntrophin	No	Q13425	SNTB2	3	-2.6358	-3.70873	-1.07293	-1.94509	-0.200775	-3.09563	-2.93646	0.0229752	0.161942	-3.5549	1	-2.6358	-3.70873	-1.07293	0.0229752	0.161942	1.63874
Q7Z7C8	TAF8	TAF8_HUMAN Transcription initiation factor TFIID subunit 8	No	Q7Z7C8	TAF8	2	-2.88005	-3.95083	-1.07078	-1.38212	-0.759427	-3.41544	-8.52744	0.000188802	0.0161297	1.4763	2	-2.88005	-3.95083	-1.07078	0.000188802	0.0161297	3.72399
Q7L5D6	GET4	GET4_HUMAN Golgi to ER traffic protein 4 homolog	No	Q7L5D6	GET4	5	-0.538368	-2.50276	-1.96439	-3.37067	-0.558106	-1.52056	-3.24387	0.0124573	0.116326	-3.071	0	-0.538368	-2.50276	-1.96439	0.0124573	0.116326	1.90458
P50336	PPOX	PPOX_HUMAN Protoporphyrinogen oxidase	Yes	P50336	PPOX	2	-5.37481	-6.44298	-1.06816	-2.33463	0.198304	-5.90889	-1.95863	0.0872937	0.311325	-5.00733	0	-5.37481	-6.44298	-1.06816	0.0872937	0.311325	1.05902
Q7L4I2	RSRC2	RSRC2_HUMAN Arginine/serine-rich coiled-coil protein 2	No	Q7L4I2	RSRC2	2	-2.74877	-3.81223	-1.06346	-2.2962	0.169277	-3.2805	-2.00336	0.0815324	0.302238	-4.9424	0	-2.74877	-3.81223	-1.06346	0.0815324	0.302238	1.08867
O15258	RER1	RER1_HUMAN Protein RER1	No	O15258	RER1	3	-0.926173	-1.98355	-1.05737	-2.45737	0.342628	-1.45486	-1.75392	0.119042	0.365672	-5.29782	0	-0.926173	-1.98355	-1.05737	0.119042	0.365672	0.924299
Q9ULH0	KIDINS220	KDIS_HUMAN Kinase D-interacting substrate of 220 kDa	No	Q9ULH0	KIDINS220	2	-5.11369	-6.17018	-1.05648	-2.44726	0.334303	-5.81801	-1.88352	0.111273	0.352083	-4.95838	2	-5.11369	-6.17018	-1.05648	0.111273	0.352083	0.95361
O95864	FADS2	FADS2_HUMAN Acyl-CoA 6-desaturase	No	O95864	FADS2	6	1.48416	0.430263	-1.0539	-1.54019	-0.567602	0.957212	-5.03277	0.00113834	0.0385497	-0.597807	0	1.48416	0.430263	-1.0539	0.00113834	0.0385497	2.94373
Q96D53	COQ8B	COQ8B_HUMAN Atypical kinase COQ8B, mitochondrial	Yes	Q96D53	COQ8B	6	-1.22826	-2.2813	-1.05304	-1.64438	-0.461699	-1.75478	-4.13539	0.00356623	0.0694584	-1.78117	0	-1.22826	-2.2813	-1.05304	0.00356623	0.0694584	2.44779
Q9UHI6	DDX20	DDX20_HUMAN Probable ATP-dependent RNA helicase DDX20	No	Q9UHI6	DDX20	5	-0.125799	-1.17779	-1.05199	-1.97063	-0.133341	-0.651793	-2.65932	0.0298549	0.182183	-3.95724	0	-0.125799	-1.17779	-1.05199	0.0298549	0.182183	1.52498
Q9NZM1	MYOF	MYOF_HUMAN Myoferlin	No	Q9NZM1	MYOF	16	0.212739	-0.83862	-1.05136	-1.53617	-0.566544	-0.312941	-5.03598	0.00113394	0.0385497	-0.593797	0	0.212739	-0.83862	-1.05136	0.00113394	0.0385497	2.94541
Q96QR8	PURB	PURB_HUMAN Transcriptional activator protein Pur-beta	No	Q96QR8	PURB	5	0.892963	-0.155047	-1.04801	-2.0636	-0.0324158	0.368958	-2.39637	0.0446242	0.222628	-4.35703	0	0.892963	-0.155047	-1.04801	0.0446242	0.222628	1.35043
Q06587	RING1	RING1_HUMAN E3 ubiquitin-protein ligase RING1	No	Q06587	RING1	5	0.0849926	-0.962841	-1.04783	-1.74636	-0.349308	-0.438924	-3.48352	0.00880412	0.102144	-2.71478	0	0.0849926	-0.962841	-1.04783	0.00880412	0.102144	2.05531
Q01995	TAGLN	TAGL_HUMAN Transgelin	No	Q01995	TAGLN	9	1.02406	-0.0188799	-1.04294	-1.85962	-0.22626	0.50259	-2.96562	0.0188043	0.145524	-3.49084	0	1.02406	-0.0188799	-1.04294	0.0188043	0.145524	1.72574
O00151	PDLIM1	PDLI1_HUMAN PDZ and LIM domain protein 1	No	O00151	PDLIM1	4	-0.547053	-2.48845	-1.9414	-2.68103	-1.20177	-1.51775	-6.09548	0.000340597	0.0220742	0.644979	0	-0.547053	-2.48845	-1.9414	0.000340597	0.0220742	3.46776
Q9UEY8	ADD3	ADDG_HUMAN Gamma-adducin	No	Q9UEY8	ADD3	7	-0.389164	-1.42875	-1.03959	-1.81482	-0.26435	-0.908956	-3.11412	0.0150779	0.127653	-3.26609	0	-0.389164	-1.42875	-1.03959	0.0150779	0.127653	1.82166
Q9UQR1	ZNF148	ZN148_HUMAN Zinc finger protein 148	No	Q9UQR1	ZNF148	2	-2.96524	-4.00006	-1.03482	-3.61899	1.54936	-3.65512	-0.992908	0.361079	0.617079	-6.01406	2	-2.96524	-4.00006	-1.03482	0.361079	0.617079	0.442398
Q9UBB6	NCDN	NCDN_HUMAN Neurochondrin	No	Q9UBB6	NCDN	4	-1.92024	-3.80083	-1.88059	-4.15903	0.397854	-2.86053	-1.91675	0.0930438	0.322352	-5.06769	0	-1.92024	-3.80083	-1.88059	0.0930438	0.322352	1.03131
Q8IWJ2	GCC2	GCC2_HUMAN GRIP and coiled-coil domain-containing protein 2	No	Q8IWJ2	GCC2	6	-1.29218	-3.14273	-1.85055	-5.40354	1.70244	-1.66229	-1.36587	0.233819	0.495023	-5.37334	3	-1.29218	-3.14273	-1.85055	0.233819	0.495023	0.63112
P06400	RB1	RB_HUMAN Retinoblastoma-associated protein	No	P06400	RB1	4	-2.00162	-3.00861	-1.00699	-1.5302	-0.48379	-2.43319	-4.59412	0.00281082	0.0628921	-1.37383	1	-2.00162	-3.00861	-1.00699	0.00281082	0.0628921	2.55117
Q9NWH9	SLTM	SLTM_HUMAN SAFB-like transcription modulator	No	Q9NWH9	SLTM	9	-0.174929	-1.18029	-1.00536	-1.62766	-0.383058	-0.67761	-3.7517	0.00602563	0.0867829	-2.32385	0	-0.174929	-1.18029	-1.00536	0.00602563	0.0867829	2.22
Q9BZE1	MRPL37	RM37_HUMAN 39S ribosomal protein L37, mitochondrial	Yes	Q9BZE1	MRPL37	6	0.325138	-0.679617	-1.00476	-1.69103	-0.318478	-0.177239	-3.39993	0.00992882	0.106636	-2.83837	0	0.325138	-0.679617	-1.00476	0.00992882	0.106636	2.0031
P00966	ASS1	ASSY_HUMAN Argininosuccinate synthase	No	P00966	ASS1	3	-2.9429	-4.79215	-1.84925	-3.79723	0.0987352	-3.31275	-2.4895	0.0584144	0.252119	-4.01644	3	-2.9429	-4.79215	-1.84925	0.0584144	0.252119	1.23348
P20339	RAB5A	RAB5A_HUMAN Ras-related protein Rab-5A	No	P20339	RAB5A	6	-1.73964	-2.7415	-1.00186	-2.19887	0.195156	-2.24057	-1.94364	0.0893111	0.316069	-5.02898	0	-1.73964	-2.7415	-1.00186	0.0893111	0.316069	1.04909
Q8WZA9	IRGQ	IRGQ_HUMAN Immunity-related GTPase family Q protein	No	Q8WZA9	IRGQ	7	-0.587971	-2.38866	-1.80068	-2.78489	-0.81648	-1.48831	-4.24875	0.00306701	0.0644423	-1.62489	0	-0.587971	-2.38866	-1.80068	0.00306701	0.0644423	2.51329
Q6P1N0	CC2D1A	C2D1A_HUMAN Coiled-coil and C2 domain-containing protein 1A	No	Q6P1N0	CC2D1A	4	-2.76284	-4.51798	-1.75514	-3.84472	0.334434	-3.51504	-2.00494	0.0868839	0.311044	-4.88774	1	-2.76284	-4.51798	-1.75514	0.0868839	0.311044	1.06106
P31350	RRM2	RIR2_HUMAN Ribonucleoside-diphosphate reductase subunit M2	No	P31350	RRM2	14	1.99095	0.997468	-0.99348	-1.23323	-0.753726	1.49421	-9.62284	1.47868e-05	0.00617597	3.75427	0	1.99095	0.997468	-0.99348	1.47868e-05	0.00617597	4.83012
Q9Y5B0	CTDP1	CTDP1_HUMAN RNA polymerase II subunit A C-terminal domain phosphatase	No	Q9Y5B0	CTDP1	3	-2.35769	NA	NA	NA	NA	-2.35769	NA	NA	NA	NA	4	-2.35769	-4.0883	-1.73061	0	0	7
O15498	YKT6	YKT6_HUMAN Synaptobrevin homolog YKT6	No	O15498	YKT6	9	2.2097	1.23481	-0.974883	-1.24977	-0.699993	1.72226	-8.23573	4.44975e-05	0.0081032	2.69062	0	2.2097	1.23481	-0.974883	4.44975e-05	0.0081032	4.35166
Q13309	SKP2	SKP2_HUMAN S-phase kinase-associated protein 2	No	Q13309	SKP2	2	-3.90516	-5.62047	-1.71532	-3.02316	-0.40747	-4.76282	-3.04576	0.0166864	0.13579	-3.36938	0	-3.90516	-5.62047	-1.71532	0.0166864	0.13579	1.77764
Q13049	TRIM32	TRI32_HUMAN E3 ubiquitin-protein ligase TRIM32	No	Q13049	TRIM32	2	-1.89623	-3.60684	-1.71061	-2.37227	-1.04894	-2.75154	-7.42161	0.00239982	0.0577998	-0.70537	4	-1.89623	-3.60684	-1.71061	0.00239982	0.0577998	2.61982
Q7L5N1	COPS6	CSN6_HUMAN COP9 signalosome complex subunit 6	No	Q7L5N1	COPS6	8	1.57079	0.600012	-0.970777	-1.27922	-0.662338	1.0854	-7.30902	0.00010148	0.0116602	1.87235	0	1.57079	0.600012	-0.970777	0.00010148	0.0116602	3.99362
Q86TI0	TBC1D1	TBCD1_HUMAN TBC1 domain family member 1	No	Q86TI0	TBC1D1	5	-2.12033	-3.81592	-1.69559	-3.95781	0.566629	-2.96812	-1.74058	0.121451	0.369347	-5.31629	0	-2.12033	-3.81592	-1.69559	0.121451	0.369347	0.915598
Q9H2U2	PPA2	IPYR2_HUMAN Inorganic pyrophosphatase 2, mitochondrial	Yes	Q9H2U2	PPA2	2	-2.73113	-3.69852	-0.967399	-2.69779	0.762996	-3.21483	-1.29828	0.231767	0.494031	-5.88796	0	-2.73113	-3.69852	-0.967399	0.231767	0.494031	0.634949
P55011	SLC12A2	S12A2_HUMAN Solute carrier family 12 member 2	No	P55011	SLC12A2	2	-2.32992	-3.29428	-0.964366	-1.45802	-0.470716	-2.8121	-4.53661	0.00210922	0.0537936	-1.23677	0	-2.32992	-3.29428	-0.964366	0.00210922	0.0537936	2.67588
P20248	CCNA2	CCNA2_HUMAN Cyclin-A2	No	P20248	CCNA2	2	-5.00707	-6.68469	-1.67762	-2.30501	-1.05024	-6.26529	-7.67615	0.00213228	0.0537936	-0.68244	4	-5.00707	-6.68469	-1.67762	0.00213228	0.0537936	2.67116
Q8N3U4	STAG2	STAG2_HUMAN Cohesin subunit SA-2	No	Q8N3U4	STAG2	7	-1.38354	-2.33374	-0.950195	-1.3701	-0.530287	-1.85864	-5.25493	0.000873539	0.0347699	-0.324018	0	-1.38354	-2.33374	-0.950195	0.000873539	0.0347699	3.05872
Q6PI48	DARS2	SYDM_HUMAN Aspartate--tRNA ligase, mitochondrial	Yes	Q6PI48	DARS2	6	-0.750018	-1.69889	-0.94887	-1.8974	-0.000336963	-1.22445	-2.32307	0.0499367	0.234715	-4.46772	0	-0.750018	-1.69889	-0.94887	0.0499367	0.234715	1.30158
P08237	PFKM	PFKAM_HUMAN ATP-dependent 6-phosphofructokinase, muscle type	No	P08237	PFKM	23	3.94126	2.99455	-0.946711	-3.6392	1.74578	3.46791	-0.816531	0.438754	0.674827	-6.37986	0	3.94126	2.99455	-0.946711	0.438754	0.674827	0.357779
Q9BRF8	CPPED1	CPPED_HUMAN Serine/threonine-protein phosphatase CPPED1	No	Q9BRF8	CPPED1	4	-1.5333	-3.064	-1.53069	-2.85938	-0.202006	-2.29865	-2.67531	0.0291376	0.179925	-3.93286	0	-1.5333	-3.064	-1.53069	0.0291376	0.179925	1.53555
P21912	SDHB	SDHB_HUMAN Succinate dehydrogenase [ubiquinone] iron-sulfur subunit, mitochondrial	Yes	P21912	SDHB	5	-0.294107	-1.23642	-0.942314	-1.49111	-0.393521	-0.765264	-3.98746	0.00435436	0.0754379	-1.98794	0	-0.294107	-1.23642	-0.942314	0.00435436	0.0754379	2.36108
A0MZ66	SHTN1	SHOT1_HUMAN Shootin-1	No	A0MZ66	SHTN1	3	-2.56357	NA	NA	NA	NA	-2.56357	NA	NA	NA	NA	4	-2.56357	-4.0883	-1.52473	0	0	7
Q9Y5V3	MAGED1	MAGD1_HUMAN Melanoma-associated antigen D1	No	Q9Y5V3	MAGED1	5	-0.91319	-1.85326	-0.940074	-1.50658	-0.37357	-1.38323	-3.85361	0.00523105	0.0797932	-2.17771	0	-0.91319	-1.85326	-0.940074	0.00523105	0.0797932	2.28141
Q9H4A6	GOLPH3	GOLP3_HUMAN Golgi phosphoprotein 3	Yes	Q9H4A6	GOLPH3	4	-1.26722	-2.20595	-0.938726	-1.4626	-0.414849	-1.73658	-4.1612	0.00344527	0.0694538	-1.74541	0	-1.26722	-2.20595	-0.938726	0.00344527	0.0694538	2.46278
Q8IZ69	TRMT2A	TRM2A_HUMAN tRNA (uracil-5-)-methyltransferase homolog A	No	Q8IZ69	TRMT2A	3	-5.05791	-6.57922	-1.52131	-3.29607	0.253455	-5.56502	-2.12542	0.0801992	0.29993	-4.63602	2	-5.05791	-6.57922	-1.52131	0.0801992	0.29993	1.09583
P42224	STAT1	STAT1_HUMAN Signal transducer and activator of transcription 1-alpha/beta	No	P42224	STAT1	23	2.97191	2.03336	-0.938545	-1.75309	-0.124003	2.50263	-2.67578	0.0291169	0.179925	-3.93215	0	2.97191	2.03336	-0.938545	0.0291169	0.179925	1.53586
P55212	CASP6	CASP6_HUMAN Caspase-6	No	P55212	CASP6	3	-2.39471	-3.91308	-1.51837	-2.54749	-0.489249	-3.15389	-3.42626	0.00955887	0.105372	-2.79935	0	-2.39471	-3.91308	-1.51837	0.00955887	0.105372	2.01959
P04818	TYMS	TYSY_HUMAN Thymidylate synthase	No	P04818	TYMS	12	2.73941	1.8046	-0.934807	-1.23579	-0.633827	2.27201	-7.21262	0.000111083	0.0122812	1.78164	0	2.73941	1.8046	-0.934807	0.000111083	0.0122812	3.95435
Q9Y6E0	STK24	STK24_HUMAN Serine/threonine-protein kinase 24	No	Q9Y6E0	STK24	6	-4.003	-4.93752	-0.934521	-3.77528	1.90624	-4.53701	-0.785239	0.459211	0.692527	-6.32671	1	-4.003	-4.93752	-0.934521	0.459211	0.692527	0.337988
O95155	UBE4B	UBE4B_HUMAN Ubiquitin conjugation factor E4 B	No	O95155	UBE4B	12	-0.117782	-1.05226	-0.934475	-1.21143	-0.65752	-0.585019	-7.83552	6.29201e-05	0.0090968	2.34881	0	-0.117782	-1.05226	-0.934475	6.29201e-05	0.0090968	4.20121
Q9NZM5	NOP53	NOP53_HUMAN Ribosome biogenesis protein NOP53	No	Q9NZM5	NOP53	5	-2.24388	-3.17604	-0.932158	-2.92842	1.0641	-2.5546	-1.15782	0.293212	0.55414	-5.84518	2	-2.24388	-3.17604	-0.932158	0.293212	0.55414	0.532818
Q2NKX8	ERCC6L	ERC6L_HUMAN DNA excision repair protein ERCC-6-like	No	Q2NKX8	ERCC6L	11	-0.319928	-1.25049	-0.930557	-1.34914	-0.511974	-0.785207	-5.16261	0.000974321	0.0353256	-0.436871	0	-0.319928	-1.25049	-0.930557	0.000974321	0.0353256	3.0113
Q8WWQ0	PHIP	PHIP_HUMAN PH-interacting protein	No	Q8WWQ0	PHIP	3	-3.12636	-4.05428	-0.927924	-2.27819	0.422338	-3.6566	-1.64037	0.146913	0.404577	-5.38499	1	-3.12636	-4.05428	-0.927924	0.146913	0.404577	0.832938
P49643	PRIM2	PRI2_HUMAN DNA primase large subunit	No	P49643	PRIM2	8	-0.0531657	-0.980585	-0.927419	-1.33729	-0.517549	-0.516875	-5.25458	0.000873899	0.0347699	-0.324443	0	-0.0531657	-0.980585	-0.927419	0.000873899	0.0347699	3.05854
Q9UJX4	ANAPC5	APC5_HUMAN Anaphase-promoting complex subunit 5	No	Q9UJX4	ANAPC5	2	-4.2381	-5.73993	-1.50183	-4.23952	1.23587	-5.1392	-1.43859	0.21349	0.481074	-5.4737	3	-4.2381	-5.73993	-1.50183	0.21349	0.481074	0.670622
P78395	PRAME	PRAME_HUMAN Melanoma antigen preferentially expressed in tumors	No	P78395	PRAME	2	-4.17048	-5.65534	-1.48487	-2.66706	-0.302672	-4.91291	-2.9168	0.0202307	0.151783	-3.56499	0	-4.17048	-5.65534	-1.48487	0.0202307	0.151783	1.69399
Q9NWM8	FKBP14	FKB14_HUMAN Peptidyl-prolyl cis-trans isomerase FKBP14	No	Q9NWM8	FKBP14	3	-1.27074	-2.19098	-0.920238	-1.76483	-0.0756494	-1.73086	-2.53025	0.0363511	0.200947	-4.15384	0	-1.27074	-2.19098	-0.920238	0.0363511	0.200947	1.43948
Q9Y5Q9	GTF3C3	TF3C3_HUMAN General transcription factor 3C polypeptide 3	No	Q9Y5Q9	GTF3C3	7	-0.636166	-1.55218	-0.916015	-2.7173	0.885267	-1.09417	-1.18095	0.272855	0.531706	-6.02265	0	-0.636166	-1.55218	-0.916015	0.272855	0.531706	0.564068
O75688	PPM1B	PPM1B_HUMAN Protein phosphatase 1B	No	O75688	PPM1B	5	-1.39927	-2.87681	-1.47753	-2.15536	-0.799703	-2.13804	-5.06204	0.00109888	0.0379853	-0.561304	0	-1.39927	-2.87681	-1.47753	0.00109888	0.0379853	2.95905
Q16718	NDUFA5	NDUA5_HUMAN NADH dehydrogenase [ubiquinone] 1 alpha subcomplex subunit 5	Yes	Q16718	NDUFA5	5	-0.293699	-1.20845	-0.914747	-2.80325	0.973755	-0.751072	-1.12484	0.294533	0.555519	-6.08396	0	-0.293699	-1.20845	-0.914747	0.294533	0.555519	0.530866
Q8IY37	DHX37	DHX37_HUMAN Probable ATP-dependent RNA helicase DHX37	No	Q8IY37	DHX37	4	-1.54818	-2.45826	-0.910071	-2.24306	0.422916	-2.00322	-1.58547	0.153033	0.414499	-5.52661	0	-1.54818	-2.45826	-0.910071	0.153033	0.414499	0.815214
Q14202	ZMYM3	ZMYM3_HUMAN Zinc finger MYM-type protein 3	No	Q14202	ZMYM3	5	-1.88916	-2.79881	-0.909645	-1.23367	-0.585623	-2.34398	-6.51938	0.000219006	0.0173349	1.09552	0	-1.88916	-2.79881	-0.909645	0.000219006	0.0173349	3.65954
Q7Z7E8	UBE2Q1	UB2Q1_HUMAN Ubiquitin-conjugating enzyme E2 Q1,UB2Q2_HUMAN Ubiquitin-conjugating enzyme E2 Q2	No	Q7Z7E8 , Q8WVN8	UBE2Q1,UBE2Q2	2	-3.66372	-5.11595	-1.45223	-3.59836	0.693904	-4.38983	-1.67782	0.147079	0.404735	-5.28006	2	-3.66372	-5.11595	-1.45223	0.147079	0.404735	0.83245
O00499	BIN1	BIN1_HUMAN Myc box-dependent-interacting protein 1	No	O00499	BIN1	6	-1.79763	-2.70369	-0.90606	-1.47303	-0.339089	-2.25066	-3.71112	0.00637737	0.0892039	-2.38243	0	-1.79763	-2.70369	-0.90606	0.00637737	0.0892039	2.19536
Q9BX40	LSM14B	LS14B_HUMAN Protein LSM14 homolog B	No	Q9BX40	LSM14B	7	0.078244	-0.824836	-0.90308	-1.53266	-0.273504	-0.373296	-3.3311	0.0109696	0.110651	-2.94068	0	0.078244	-0.824836	-0.90308	0.0109696	0.110651	1.95981
O60256	PRPSAP2	KPRB_HUMAN Phosphoribosyl pyrophosphate synthase-associated protein 2	No	O60256	PRPSAP2	6	-1.26508	-2.70549	-1.44042	-1.89444	-0.986395	-1.98528	-7.36751	9.61057e-05	0.0116536	1.92685	0	-1.26508	-2.70549	-1.44042	9.61057e-05	0.0116536	4.01725
Q99805	TM9SF2	TM9S2_HUMAN Transmembrane 9 superfamily member 2	No	Q99805	TM9SF2	6	-0.933239	-1.82526	-0.892024	-1.47255	-0.3115	-1.37925	-3.56833	0.00780071	0.098053	-2.5902	0	-0.933239	-1.82526	-0.892024	0.00780071	0.098053	2.10787
Q9Y3B2	EXOSC1	EXOS1_HUMAN Exosome complex component CSL4	No	Q9Y3B2	EXOSC1	3	-1.7829	-2.67384	-0.890947	-3.10086	1.31897	-2.16473	-0.962327	0.369365	0.620741	-6.17006	1	-1.7829	-2.67384	-0.890947	0.369365	0.620741	0.432544
A1L0T0	ILVBL	ILVBL_HUMAN Acetolactate synthase-like protein	No	A1L0T0	ILVBL	9	-0.519939	-1.40597	-0.886034	-1.46896	-0.303107	-0.962957	-3.52976	0.00824108	0.0999297	-2.64676	0	-0.519939	-1.40597	-0.886034	0.00824108	0.0999297	2.08402
O43592	XPOT	XPOT_HUMAN Exportin-T	No	O43592	XPOT	14	0.479745	-0.955743	-1.43549	-1.92266	-0.948313	-0.237999	-6.84263	0.000158565	0.0141915	1.42301	0	0.479745	-0.955743	-1.43549	0.000158565	0.0141915	3.79979
Q99608	NDN	NECD_HUMAN Necdin	No	Q99608	NDN	2	-3.18159	-4.61229	-1.4307	-3.81555	0.954146	-3.79475	-1.43197	0.197166	0.463796	-5.65092	1	-3.18159	-4.61229	-1.4307	0.197166	0.463796	0.705168
Q96GX2	ATXN7L3B	A7L3B_HUMAN Ataxin-7-like protein 3B	No	Q96GX2	ATXN7L3B	2	-2.74815	-4.17586	-1.42771	-1.78329	-1.07213	-3.22405	-9.9557	8.20943e-05	0.0110212	2.18411	2	-2.74815	-4.17586	-1.42771	8.20943e-05	0.0110212	4.08569
O14981	BTAF1	BTAF1_HUMAN TATA-binding protein-associated factor 172	No	O14981	BTAF1	3	-2.33657	-3.20225	-0.865688	-2.22495	0.493574	-2.76941	-1.479	0.178892	0.441227	-5.66528	0	-2.33657	-3.20225	-0.865688	0.178892	0.441227	0.747408
O43169	CYB5B	CYB5B_HUMAN Cytochrome b5 type B	Yes	O43169	CYB5B	5	0.63074	-0.234699	-0.865439	-1.3222	-0.40868	0.19802	-4.40005	0.0025153	0.0588534	-1.41932	0	0.63074	-0.234699	-0.865439	0.0025153	0.0588534	2.59941
Q15287	RNPS1	RNPS1_HUMAN RNA-binding protein with serine-rich domain 1	No	Q15287	RNPS1	6	1.14037	0.279904	-0.860463	-1.35193	-0.369	0.710136	-4.06584	0.00391565	0.0733902	-1.87799	0	1.14037	0.279904	-0.860463	0.00391565	0.0733902	2.4072
Q14195	DPYSL3	DPYL3_HUMAN Dihydropyrimidinase-related protein 3	No	Q14195	DPYSL3	14	1.58633	0.727075	-0.859256	-1.36631	-0.352199	1.1567	-3.93527	0.00467571	0.0763314	-2.06163	0	1.58633	0.727075	-0.859256	0.00467571	0.0763314	2.33015
Q6P1M0	SLC27A4	S27A4_HUMAN Long-chain fatty acid transport protein 4	No	Q6P1M0	SLC27A4	6	-0.55125	-1.40977	-0.858523	-1.82255	0.105499	-0.980511	-2.06811	0.0738449	0.285873	-4.84765	0	-0.55125	-1.40977	-0.858523	0.0738449	0.285873	1.13168
O43813	LANCL1	LANC1_HUMAN Glutathione S-transferase LANCL1	No	O43813	LANCL1	8	0.356849	-0.499675	-0.856523	-1.34968	-0.363369	-0.071413	-4.03335	0.00409143	0.0744841	-1.92346	0	0.356849	-0.499675	-0.856523	0.00409143	0.0744841	2.38812
O00541	PES1	PESC_HUMAN Pescadillo homolog	No	O00541	PES1	16	2.31503	1.46036	-0.854665	-1.49768	-0.211652	1.88769	-3.08663	0.0157042	0.131673	-3.30759	0	2.31503	1.46036	-0.854665	0.0157042	0.131673	1.80398
O00471	EXOC5	EXOC5_HUMAN Exocyst complex component 5	No	O00471	EXOC5	5	-1.93025	-2.78393	-0.85368	-1.88423	0.176871	-2.35709	-1.92369	0.0920662	0.319883	-5.05772	0	-1.93025	-2.78393	-0.85368	0.0920662	0.319883	1.0359
Q92896	GLG1	GSLG1_HUMAN Golgi apparatus protein 1	No	Q92896	GLG1	10	0.162525	-0.691117	-0.853643	-1.35736	-0.349922	-0.264296	-3.93546	0.00467452	0.0763314	-2.06136	0	0.162525	-0.691117	-0.853643	0.00467452	0.0763314	2.33026
P06865	HEXA	HEXA_HUMAN Beta-hexosaminidase subunit alpha	No	P06865	HEXA	2	-2.29926	-3.71196	-1.4127	-3.48948	0.664079	-3.00561	-1.57968	0.154348	0.415126	-5.53428	0	-2.29926	-3.71196	-1.4127	0.154348	0.415126	0.8115
P09001	MRPL3	RM03_HUMAN 39S ribosomal protein L3, mitochondrial	Yes	P09001	MRPL3	3	-0.595706	-1.44741	-0.851699	-1.7507	0.0473023	-1.02156	-2.20006	0.0603179	0.256198	-4.6522	0	-0.595706	-1.44741	-0.851699	0.0603179	0.256198	1.21955
O94874	UFL1	UFL1_HUMAN E3 UFM1-protein ligase 1	No	O94874	UFL1	10	-1.02414	-1.87466	-0.850517	-1.36328	-0.337759	-1.4494	-3.85194	0.00524313	0.0797932	-2.1801	0	-1.02414	-1.87466	-0.850517	0.00524313	0.0797932	2.28041
Q9Y625	GPC6	GPC6_HUMAN Glypican-6	No	Q9Y625	GPC6	3	-2.9673	-4.3702	-1.40289	-2.5365	-0.269281	-3.66875	-2.87388	0.0215779	0.157804	-3.63027	0	-2.9673	-4.3702	-1.40289	0.0215779	0.157804	1.66599
Q9BYD2	MRPL9	RM09_HUMAN 39S ribosomal protein L9, mitochondrial	Yes	Q9BYD2	MRPL9	5	-0.574583	-1.41836	-0.843779	-2.22118	0.533626	-0.996473	-1.42258	0.194127	0.459813	-5.73662	0	-0.574583	-1.41836	-0.843779	0.194127	0.459813	0.711914
Q9HBI1	PARVB	PARVB_HUMAN Beta-parvin	No	Q9HBI1	PARVB	3	-3.6704	-5.07222	-1.40182	-2.46203	-0.341602	-4.37131	-3.07048	0.016085	0.134066	-3.332	0	-3.6704	-5.07222	-1.40182	0.016085	0.134066	1.79358
Q8WVX9	FAR1	FACR1_HUMAN Fatty acyl-CoA reductase 1	No	Q8WVX9	FAR1	2	-2.45792	-3.29621	-0.838283	-1.12022	-0.556348	-2.87707	-6.90479	0.000149212	0.0140222	1.48444	0	-2.45792	-3.29621	-0.838283	0.000149212	0.0140222	3.8262
P49916	LIG3	DNLI3_HUMAN DNA ligase 3	No	P49916	LIG3	10	-0.59535	-1.4328	-0.837446	-1.3072	-0.367689	-1.01407	-4.13993	0.00354464	0.0694584	-1.77487	0	-0.59535	-1.4328	-0.837446	0.00354464	0.0694584	2.45043
O94973	AP2A2	AP2A2_HUMAN AP-2 complex subunit alpha-2	No	O94973	AP2A2	14	-2.76039	-3.59371	-0.833315	-1.57329	-0.0933436	-3.17705	-2.61519	0.0319303	0.190481	-4.0245	0	-2.76039	-3.59371	-0.833315	0.0319303	0.190481	1.4958
Q9Y4X5	ARIH1	ARI1_HUMAN E3 ubiquitin-protein ligase ARIH1	No	Q9Y4X5	ARIH1	2	-2.96754	-4.36632	-1.39877	-2.98511	0.18757	-3.66693	-2.04766	0.0761925	0.291065	-4.87766	0	-2.96754	-4.36632	-1.39877	0.0761925	0.291065	1.11809
P09669	COX6C	COX6C_HUMAN Cytochrome c oxidase subunit 6C	Yes	P09669	COX6C	5	1.75096	0.925471	-0.825489	-1.85404	0.203062	1.33822	-1.86378	0.10084	0.335663	-5.14339	0	1.75096	0.925471	-0.825489	0.10084	0.335663	0.996369
Q9Y617	PSAT1	SERC_HUMAN Phosphoserine aminotransferase	No	Q9Y617	PSAT1	14	1.95134	1.12773	-0.823614	-1.19557	-0.451659	1.53954	-5.14212	0.000998387	0.0357423	-0.462101	0	1.95134	1.12773	-0.823614	0.000998387	0.0357423	3.0007
P09543	CNP	CN37_HUMAN 2,3-cyclic-nucleotide 3-phosphodiesterase	No	P09543	CNP	6	0.197069	-0.624501	-0.821569	-1.64155	-0.001592	-0.213716	-2.32676	0.0496551	0.234195	-4.46217	0	0.197069	-0.624501	-0.821569	0.0496551	0.234195	1.30404
Q15833	STXBP2	STXB2_HUMAN Syntaxin-binding protein 2	No	Q15833	STXBP2	8	-1.07115	-1.89216	-0.821007	-1.54498	-0.0970364	-1.48166	-2.63351	0.0310514	0.187055	-3.99659	0	-1.07115	-1.89216	-0.821007	0.0310514	0.187055	1.50792
P78316	NOP14	NOP14_HUMAN Nucleolar protein 14	No	P78316	NOP14	6	-1.48261	-2.30276	-0.820158	-1.4364	-0.20391	-1.89268	-3.09066	0.0156108	0.131277	-3.30151	0	-1.48261	-2.30276	-0.820158	0.0156108	0.131277	1.80658
P62873	GNB1	GBB1_HUMAN Guanine nucleotide-binding protein G(I)/G(S)/G(T) subunit beta-1	No	P62873	GNB1	11	0.479271	-0.338153	-0.817424	-1.94552	0.310678	0.0705592	-1.68271	0.132451	0.385955	-5.39582	0	0.479271	-0.338153	-0.817424	0.132451	0.385955	0.877946
Q8WX92	NELFB	NELFB_HUMAN Negative elongation factor B	No	Q8WX92	NELFB	6	-0.338743	-1.15553	-0.816787	-1.4635	-0.170071	-0.747137	-2.93294	0.019747	0.150332	-3.54047	0	-0.338743	-1.15553	-0.816787	0.019747	0.150332	1.7045
P09619	PDGFRB	PGFRB_HUMAN Platelet-derived growth factor receptor beta	No	P09619	PDGFRB	2	1.54432	0.167156	-1.37716	-3.30013	0.54581	0.855736	-1.66311	0.13638	0.390436	-5.42247	0	1.54432	0.167156	-1.37716	0.13638	0.390436	0.865248
Q8IXM3	MRPL41	RM41_HUMAN 39S ribosomal protein L41, mitochondrial	Yes	Q8IXM3	MRPL41	4	-1.4441	-2.25119	-0.807082	-1.9363	0.32214	-1.84764	-1.65977	0.137061	0.391499	-5.427	0	-1.4441	-2.25119	-0.807082	0.137061	0.391499	0.863086
Q8TEX9	IPO4	IPO4_HUMAN Importin-4	No	Q8TEX9	IPO4	19	2.2999	1.49361	-0.806288	-2.26632	0.653744	1.89675	-1.28244	0.236989	0.497307	-5.90663	0	2.2999	1.49361	-0.806288	0.236989	0.497307	0.625272
P78559	MAP1A	MAP1A_HUMAN Microtubule-associated protein 1A	No	P78559	MAP1A	42	3.0143	2.20957	-0.804727	-1.38704	-0.222417	2.61193	-3.20924	0.0131059	0.119094	-3.12293	0	3.0143	2.20957	-0.804727	0.0131059	0.119094	1.88253
Q9H0S4	DDX47	DDX47_HUMAN Probable ATP-dependent RNA helicase DDX47	No	Q9H0S4	DDX47	14	2.66449	1.85989	-0.804599	-1.37178	-0.237419	2.26219	-3.29434	0.0115722	0.112508	-2.99552	0	2.66449	1.85989	-0.804599	0.0115722	0.112508	1.93658
P09884	POLA1	DPOLA_HUMAN DNA polymerase alpha catalytic subunit	No	P09884	POLA1	2	-3.74055	-5.10262	-1.36207	-2.14546	-0.578681	-4.28538	-4.55956	0.00707856	0.0937693	-1.94404	3	-3.74055	-5.10262	-1.36207	0.00707856	0.0937693	2.15005
P54920	NAPA	SNAA_HUMAN Alpha-soluble NSF attachment protein	No	P54920	NAPA	11	1.31994	0.522226	-0.797714	-1.11326	-0.482171	0.921083	-5.87081	0.000434213	0.0243613	0.396067	0	1.31994	0.522226	-0.797714	0.000434213	0.0243613	3.3623
Q69YQ0	SPECC1L	CYTSA_HUMAN Cytospin-A	No	Q69YQ0	SPECC1L	5	-1.51729	-2.31286	-0.795569	-1.73212	0.140986	-1.91508	-1.97267	0.0854447	0.308537	-4.987	0	-1.51729	-2.31286	-0.795569	0.0854447	0.308537	1.06831
Q10469	MGAT2	MGAT2_HUMAN Alpha-1,6-mannosyl-glycoprotein 2-beta-N-acetylglucosaminyltransferase	No	Q10469	MGAT2	2	-3.89804	-5.25149	-1.35345	-3.31534	0.608445	-4.47809	-1.64669	0.145593	0.40212	-5.37666	1	-3.89804	-5.25149	-1.35345	0.145593	0.40212	0.836858
Q53GS9	USP39	SNUT2_HUMAN U4/U6.U5 tri-snRNP-associated protein 2	No	Q53GS9	USP39	11	0.575168	-0.216848	-0.792017	-1.09934	-0.484692	0.17916	-5.98474	0.000383603	0.0236387	0.523188	0	0.575168	-0.216848	-0.792017	0.000383603	0.0236387	3.41612
P49711	CTCF	CTCF_HUMAN Transcriptional repressor CTCF	No	P49711	CTCF	5	-1.34978	-2.14022	-0.790441	-2.62473	1.04385	-1.745	-1.00072	0.347405	0.605491	-6.21184	0	-1.34978	-2.14022	-0.790441	0.347405	0.605491	0.459163
Q86VM9	ZC3H18	ZCH18_HUMAN Zinc finger CCCH domain-containing protein 18	No	Q86VM9	ZC3H18	2	-2.05127	-2.84114	-0.789875	-1.75847	0.178717	-2.44621	-1.89377	0.0963523	0.327579	-5.10062	0	-2.05127	-2.84114	-0.789875	0.0963523	0.327579	1.01614
Q16540	MRPL23	RM23_HUMAN 39S ribosomal protein L23, mitochondrial	Yes	Q16540	MRPL23	4	-0.521691	-1.31011	-0.788417	-1.37453	-0.20231	-0.9159	-3.12383	0.014863	0.126977	-3.25145	0	-0.521691	-1.31011	-0.788417	0.014863	0.126977	1.82789
Q8WX93	PALLD	PALLD_HUMAN Palladin	No	Q8WX93	PALLD	19	2.21498	1.4273	-0.787674	-1.21447	-0.360875	1.82114	-4.2858	0.00292071	0.0631045	-1.57423	0	2.21498	1.4273	-0.787674	0.00292071	0.0631045	2.53451
Q9H2P0	ADNP	ADNP_HUMAN Activity-dependent neuroprotector homeobox protein	No	Q9H2P0	ADNP	11	0.855388	0.0685544	-0.786834	-1.73828	0.16461	0.461971	-1.92047	0.0925175	0.320824	-5.06234	0	0.855388	0.0685544	-0.786834	0.0925175	0.320824	1.03378
P06280	GLA	AGAL_HUMAN Alpha-galactosidase A	No	P06280	GLA	2	-2.64415	-3.87877	-1.23462	-2.62401	0.154771	-3.26146	-2.06356	0.0743609	0.28669	-4.85434	0	-2.64415	-3.87877	-1.23462	0.0743609	0.28669	1.12866
Q69YN2	CWF19L1	C19L1_HUMAN CWF19-like protein 1	No	Q69YN2	CWF19L1	3	-2.30027	-3.07921	-0.778946	-2.34675	0.788854	-2.74538	-1.18594	0.276047	0.534479	-5.93931	1	-2.30027	-3.07921	-0.778946	0.276047	0.534479	0.559016
P11908	PRPS2	PRPS2_HUMAN Ribose-phosphate pyrophosphokinase 2	No	P11908	PRPS2	7	-1.89835	-3.12974	-1.23139	-1.7462	-0.716567	-2.42609	-5.70935	0.000854915	0.0347699	-0.143187	1	-1.89835	-3.12974	-1.23139	0.000854915	0.0347699	3.06808
Q02880	TOP2B	TOP2B_HUMAN DNA topoisomerase 2-beta	No	Q02880	TOP2B	14	-3.69129	-4.46897	-0.777681	-1.28563	-0.269729	-4.08013	-3.5554	0.00794555	0.0988984	-2.60915	0	-3.69129	-4.46897	-0.777681	0.00794555	0.0988984	2.09988
Q9ULK4	MED23	MED23_HUMAN Mediator of RNA polymerase II transcription subunit 23	No	Q9ULK4	MED23	4	-3.03509	-3.81206	-0.776971	-1.36172	-0.192219	-3.42358	-3.08562	0.0157279	0.131673	-3.30912	0	-3.03509	-3.81206	-0.776971	0.0157279	0.131673	1.80333
Q86U44	METTL3	MTA70_HUMAN N6-adenosine-methyltransferase catalytic subunit	No	Q86U44	METTL3	3	-2.61595	-3.38649	-0.770533	-2.36691	0.825841	-2.94618	-1.15214	0.288764	0.548769	-5.9763	1	-2.61595	-3.38649	-0.770533	0.288764	0.548769	0.539456
P08559	PDHA1	ODPA_HUMAN Pyruvate dehydrogenase E1 component subunit alpha, somatic form, mitochondrial	Yes	P08559	PDHA1	11	1.63536	0.865119	-0.770238	-1.12916	-0.411316	1.25024	-4.98348	0.00120834	0.039497	-0.659575	0	1.63536	0.865119	-0.770238	0.00120834	0.039497	2.91781
Q96S44	TP53RK	PRPK_HUMAN EKC/KEOPS complex subunit TP53RK	No	Q96S44	TP53RK	3	-1.45142	-2.66866	-1.21724	-2.06418	-0.370303	-1.97309	-3.43061	0.0117731	0.112508	-2.86475	1	-1.45142	-2.66866	-1.21724	0.0117731	0.112508	1.92911
O15269	SPTLC1	SPTC1_HUMAN Serine palmitoyltransferase 1	No	O15269	SPTLC1	3	-1.19935	-1.96902	-0.769673	-1.54248	0.00313293	-1.52921	-2.37729	0.0507012	0.236166	-4.35737	1	-1.19935	-1.96902	-0.769673	0.0507012	0.236166	1.29498
Q8NFJ5	GPRC5A	RAI3_HUMAN Retinoic acid-induced protein 3	No	Q8NFJ5	GPRC5A	5	1.59255	0.824736	-0.767812	-1.53413	-0.00149552	1.20864	-2.32678	0.0496533	0.234195	-4.46213	0	1.59255	0.824736	-0.767812	0.0496533	0.234195	1.30405
Q92882	OSTF1	OSTF1_HUMANteoclast-stimulating factor 1	No	Q92882	OSTF1	2	-3.05803	-4.24974	-1.19171	-2.58877	0.20535	-3.56876	-2.03611	0.0830457	0.303935	-4.84392	1	-3.05803	-4.24974	-1.19171	0.0830457	0.303935	1.08068
P41743	PRKCI	KPCI_HUMAN Protein kinase C iota type	No	P41743	PRKCI	2	-2.94067	-4.11089	-1.17022	-2.57348	0.233038	-3.52578	-1.9366	0.0902745	0.317138	-5.03914	0	-2.94067	-4.11089	-1.17022	0.0902745	0.317138	1.04443
P08579	SNRPB2	RU2B_HUMAN U2 small nuclear ribonucleoprotein B	No	P08579	SNRPB2	7	1.48952	0.725601	-0.763923	-2.79596	1.26811	1.10756	-0.873027	0.409078	0.653855	-6.33126	0	1.48952	0.725601	-0.763923	0.409078	0.653855	0.388194
Q7Z2W9	MRPL21	RM21_HUMAN 39S ribosomal protein L21, mitochondrial	Yes	Q7Z2W9	MRPL21	3	-2.21814	-2.98139	-0.763248	-1.10637	-0.420126	-2.59977	-5.16567	0.000970789	0.0353256	-0.433116	0	-2.21814	-2.98139	-0.763248	0.000970789	0.0353256	3.01288
Q8IVT2	MISP	MISP_HUMAN Mitotic interactor and substrate of PLK1	No	Q8IVT2	MISP	7	-0.181436	-0.943109	-0.761673	-1.35577	-0.167575	-0.562273	-2.97728	0.0184796	0.144418	-3.47316	0	-0.181436	-0.943109	-0.761673	0.0184796	0.144418	1.73331
Q9BTD8	RBM42	RBM42_HUMAN RNA-binding protein 42	No	Q9BTD8	RBM42	4	-1.33295	-2.09394	-0.760997	-1.29871	-0.223279	-1.71345	-3.28653	0.0117047	0.112508	-3.00718	0	-1.33295	-2.09394	-0.760997	0.0117047	0.112508	1.93164
Q9UH17	APOBEC3B	ABC3B_HUMAN DNA dC->dU-editing enzyme APOBEC-3B	No	Q9UH17	APOBEC3B	5	-1.85616	-2.60972	-0.753557	-1.6977	0.19059	-2.23294	-1.85347	0.102428	0.338713	-5.15803	0	-1.85616	-2.60972	-0.753557	0.102428	0.338713	0.989581
Q9Y2X7	GIT1	GIT1_HUMAN ARF GTPase-activating protein GIT1	No	Q9Y2X7	GIT1	2	-1.97781	-3.14601	-1.1682	-4.06102	1.72462	-2.21145	-1.05901	0.341055	0.599919	-5.701	3	-1.97781	-3.14601	-1.1682	0.341055	0.599919	0.467175
Q03426	MVK	KIME_HUMAN Mevalonate kinase	No	Q03426	MVK	3	-2.01885	-3.18141	-1.16256	-2.03372	-0.291394	-2.60013	-3.09901	0.0154188	0.130246	-3.28889	0	-2.01885	-3.18141	-1.16256	0.0154188	0.130246	1.81195
Q96KC8	DNAJC1	DNJC1_HUMAN DnaJ homolog subfamily C member 1	No	Q96KC8	DNAJC1	2	-3.11805	-4.27912	-1.16107	-2.84043	0.518277	-3.58248	-1.81309	0.1334	0.386624	-5.01906	3	-3.11805	-4.27912	-1.16107	0.1334	0.386624	0.874843
Q5JPH6	EARS2	SYEM_HUMAN Probable glutamate--tRNA ligase, mitochondrial	Yes	Q5JPH6	EARS2	2	-3.2851	-4.03081	-0.745714	-1.21141	-0.280014	-3.71122	-3.82219	0.00710634	0.0937693	-2.33991	1	-3.2851	-4.03081	-0.745714	0.00710634	0.0937693	2.14835
P51153	RAB13	RAB13_HUMAN Ras-related protein Rab-13	No	P51153	RAB13	7	0.00718584	-0.737257	-0.744443	-1.51297	0.0240811	-0.365035	-2.24948	0.0559104	0.247349	-4.5783	0	0.00718584	-0.737257	-0.744443	0.0559104	0.247349	1.25251
Q8NG08	HELB	HELB_HUMAN DNA helicase B	No	Q8NG08	HELB	2	-2.30114	-3.46047	-1.15933	-3.48458	1.16592	-2.8808	-1.43127	0.231279	0.493728	-5.39595	4	-2.30114	-3.46047	-1.15933	0.231279	0.493728	0.635863
O95684	FGFR1OP	FR1OP_HUMAN FGFR1 oncogene partner	No	O95684	FGFR1OP	4	-2.78355	-3.93242	-1.14887	-2.17739	-0.120338	-3.35799	-2.59395	0.0329812	0.193602	-4.05686	0	-2.78355	-3.93242	-1.14887	0.0329812	0.193602	1.48173
Q9NRL3	STRN4	STRN4_HUMAN Striatin-4	No	Q9NRL3	STRN4	2	-1.78958	-2.53078	-0.741202	-1.36193	-0.120472	-2.16018	-2.77295	0.0251268	0.169268	-3.784	0	-1.78958	-2.53078	-0.741202	0.0251268	0.169268	1.59986
Q7Z7H5	TMED4	TMED4_HUMAN Transmembrane emp24 domain-containing protein 4	No	Q7Z7H5	TMED4	3	-1.12642	-1.86609	-0.739675	-1.18412	-0.295234	-1.49625	-3.86488	0.00515037	0.0791569	-2.16164	0	-1.12642	-1.86609	-0.739675	0.00515037	0.0791569	2.28816
Q96AJ9	VTI1A	VTI1A_HUMAN Vesicle transport through interaction with t-SNAREs homolog 1A	No	Q96AJ9	VTI1A	2	-3.85405	-4.99058	-1.13654	-3.25345	0.980375	-4.23289	-1.33121	0.233962	0.495023	-5.65109	2	-3.85405	-4.99058	-1.13654	0.233962	0.495023	0.630855
O94864	SUPT7L	ST65G_HUMAN STAGA complex 65 subunit gamma	No	O94864	SUPT7L	2	-3.05714	-4.18071	-1.12357	-3.1016	0.854468	-3.61892	-1.63061	0.184233	0.445071	-5.16931	4	-3.05714	-4.18071	-1.12357	0.184233	0.445071	0.734633
P61160	ACTR2	ARP2_HUMAN Actin-related protein 2	No	P61160	ACTR2	14	3.03476	2.30194	-0.732816	-1.08732	-0.378315	2.66835	-4.8005	0.00151263	0.0438912	-0.89218	0	3.03476	2.30194	-0.732816	0.00151263	0.0438912	2.82027
Q96B23	C18orf25	CR025_HUMAN Uncharacterized protein C18orf25	No	Q96B23	C18orf25	2	-2.75541	-3.87772	-1.12231	-3.43123	1.18661	-3.31657	-1.20523	0.275828	0.534479	-5.84948	2	-2.75541	-3.87772	-1.12231	0.275828	0.534479	0.559362
O75312	ZPR1	ZPR1_HUMAN Zinc finger protein ZPR1	No	O75312	ZPR1	3	-3.46687	-4.5602	-1.09333	-1.68634	-0.500316	-4.01353	-4.28149	0.00293732	0.0631045	-1.58011	0	-3.46687	-4.5602	-1.09333	0.00293732	0.0631045	2.53205
Q53F19	NCBP3	NCBP3_HUMAN Nuclear cap-binding protein subunit 3	No	Q53F19	NCBP3	4	-1.80498	-2.53355	-0.728566	-1.30756	-0.149568	-2.16927	-2.92214	0.0200694	0.151783	-3.55688	0	-1.80498	-2.53355	-0.728566	0.0200694	0.151783	1.69747
Q9Y605	MRFAP1	MOFA1_HUMAN MORF4 family-associated protein 1	No	Q9Y605	MRFAP1	3	-2.02825	-3.11929	-1.09105	-2.17077	-0.0113257	-2.49584	-2.41201	0.0482317	0.230758	-4.30743	1	-2.02825	-3.11929	-1.09105	0.0482317	0.230758	1.31667
Q9BZE4	GTPBP4	NOG1_HUMAN Nucleolar GTP-binding protein 1	No	Q9BZE4	GTPBP4	10	1.03472	0.307788	-0.726931	-1.20811	-0.245749	0.671254	-3.50827	0.00849786	0.101369	-2.67835	0	1.03472	0.307788	-0.726931	0.00849786	0.101369	2.07069
Q99447	PCYT2	PCY2_HUMAN Ethanolamine-phosphate cytidylyltransferase	No	Q99447	PCYT2	2	-3.74503	-4.83072	-1.08569	-2.5306	0.359224	-4.28787	-1.74491	0.120665	0.368724	-5.31031	0	-3.74503	-4.83072	-1.08569	0.120665	0.368724	0.918419
Q03013	GSTM4	GSTM4_HUMAN Glutathione S-transferase Mu 4	No	Q03013	GSTM4	2	-4.63307	-5.71746	-1.08439	-1.96529	-0.203499	-5.09781	-2.93839	0.0229138	0.161904	-3.55215	1	-4.63307	-5.71746	-1.08439	0.0229138	0.161904	1.6399
Q03135	CAV1	CAV1_HUMAN Caveolin-1	No	Q03135	CAV1	7	3.70397	2.97887	-0.725096	-1.39001	-0.0601791	3.34142	-2.53243	0.0362304	0.20087	-4.15053	0	3.70397	2.97887	-0.725096	0.0362304	0.20087	1.44093
Q9HBL0	TNS1	TENS1_HUMAN Tensin-1	No	Q9HBL0	TNS1	5	-1.60971	-2.33441	-0.724697	-1.51707	0.0676796	-1.97206	-2.1239	0.0677947	0.271617	-4.76537	0	-1.60971	-2.33441	-0.724697	0.0677947	0.271617	1.1688
Q53H82	LACTB2	LACB2_HUMAN Endoribonuclease LACTB2	Yes	Q53H82	LACTB2	3	-1.55907	-2.28357	-0.724496	-1.65448	0.20549	-1.92132	-1.80912	0.109537	0.349235	-5.22067	0	-1.55907	-2.28357	-0.724496	0.109537	0.349235	0.96044
O43719	HTATSF1	HTSF1_HUMAN HIV Tat-specific factor 1	No	O43719	HTATSF1	5	-1.23198	-1.95632	-0.724344	-1.69281	0.244121	-1.59415	-1.73688	0.122129	0.370227	-5.32142	0	-1.23198	-1.95632	-0.724344	0.122129	0.370227	0.913182
Q13206	DDX10	DDX10_HUMAN Probable ATP-dependent RNA helicase DDX10	No	Q13206	DDX10	4	-2.7917	-3.51584	-0.724138	-1.54571	0.0974326	-3.15377	-2.04685	0.076288	0.291134	-4.87886	0	-2.7917	-3.51584	-0.724138	0.076288	0.291134	1.11754
Q9NPD8	UBE2T	UBE2T_HUMAN Ubiquitin-conjugating enzyme E2 T	No	Q9NPD8	UBE2T	4	-1.07655	-1.8005	-0.723953	-1.41103	-0.0368795	-1.38682	-2.51509	0.0416056	0.216915	-4.159	1	-1.07655	-1.8005	-0.723953	0.0416056	0.216915	1.38085
P17174	GOT1	AATC_HUMAN Aspartate aminotransferase, cytoplasmic	No	P17174	GOT1	14	2.93565	2.2129	-0.722751	-0.90345	-0.542052	2.57428	-9.28841	1.90375e-05	0.00643314	3.51378	0	2.93565	2.2129	-0.722751	1.90375e-05	0.00643314	4.72039
P55145	MANF	MANF_HUMAN Mesencephalic astrocyte-derived neurotrophic factor	No	P55145	MANF	8	0.759334	0.0379257	-0.721409	-1.57975	0.136932	0.39863	-1.95178	0.0882103	0.313405	-5.01723	0	0.759334	0.0379257	-0.721409	0.0882103	0.313405	1.05448
Q92520	FAM3C	FAM3C_HUMAN Protein FAM3C	No	Q92520	FAM3C	3	-1.48561	-2.56823	-1.08261	-3.14043	0.9752	-2.02692	-1.22173	0.257932	0.519875	-5.97679	0	-1.48561	-2.56823	-1.08261	0.257932	0.519875	0.588494
Q5UIP0	RIF1	RIF1_HUMAN Telomere-associated protein RIF1	No	Q5UIP0	RIF1	3	-2.70528	-3.41704	-0.711761	-1.79258	0.369055	-3.06116	-1.52929	0.166221	0.427085	-5.6004	0	-2.70528	-3.41704	-0.711761	0.166221	0.427085	0.779314
Q6PD74	AAGAB	AAGAB_HUMAN Alpha- and gamma-adaptin-binding protein p34	No	Q6PD74	AAGAB	4	-1.42535	-2.50625	-1.0809	-1.56635	-0.595444	-1.9658	-5.17066	0.00096505	0.0353256	-0.426986	0	-1.42535	-2.50625	-1.0809	0.00096505	0.0353256	3.01545
Q9UIC8	LCMT1	LCMT1_HUMAN Leucine carboxyl methyltransferase 1	No	Q9UIC8	LCMT1	2	-3.0092	NA	NA	NA	NA	-3.0092	NA	NA	NA	NA	4	-3.0092	-4.0883	-1.0791	0	0	7
O95671	ASMTL	ASML_HUMAN Probable bifunctional dTTP/UTP pyrophosphatase/methyltransferase protein	No	O95671	ASMTL	2	-4.12952	-5.19862	-1.0691	-2.55589	0.417683	-4.74043	-1.7164	0.131774	0.384581	-5.28412	1	-4.12952	-5.19862	-1.0691	0.131774	0.384581	0.880169
Q9UK59	DBR1	DBR1_HUMAN Lariat debranching enzyme	No	Q9UK59	DBR1	3	-2.88176	-3.92195	-1.04019	-2.35602	0.27564	-3.32756	-1.88695	0.103068	0.339852	-5.05204	1	-2.88176	-3.92195	-1.04019	0.103068	0.339852	0.986877
Q9BZF1	OSBPL8	OSBL8_HUMAN Oxysterol-binding protein-related protein 8	No	Q9BZF1	OSBPL8	3	-3.45789	-4.49133	-1.03344	-2.23014	0.163259	-3.97461	-2.00544	0.0812744	0.30159	-4.93937	0	-3.45789	-4.49133	-1.03344	0.0812744	0.30159	1.09005
P35241	RDX	RADI_HUMAN Radixin	No	P35241	RDX	29	2.39217	1.6884	-0.703765	-1.04079	-0.36674	2.04028	-4.84925	0.00142411	0.043745	-0.829709	0	2.39217	1.6884	-0.703765	0.00142411	0.043745	2.84646
P51784	USP11	UBP11_HUMAN Ubiquitin carboxyl-terminal hydrolase 11	No	P51784	USP11	8	-0.133385	-1.16293	-1.02954	-1.75316	-0.305923	-0.648157	-3.30402	0.0114101	0.112508	-2.98106	0	-0.133385	-1.16293	-1.02954	0.0114101	0.112508	1.94271
Q9BTC8	MTA3	MTA3_HUMAN Metastasis-associated protein MTA3,MTA1_HUMAN Metastasis-associated protein MTA1	No	Q9BTC8 , Q13330	MTA3,MTA1	2	-3.38864	-4.09103	-0.702394	-1.53998	0.135192	-3.68966	-2.0017	0.0872929	0.311325	-4.89228	1	-3.38864	-4.09103	-0.702394	0.0872929	0.311325	1.05902
P50454	SERPINH1	SERPH_HUMAN Serpin H1	No	P50454	SERPINH1	22	5.80094	5.09943	-0.701507	-1.04291	-0.360105	5.45018	-4.77172	0.00156771	0.0439029	-0.929236	0	5.80094	5.09943	-0.701507	0.00156771	0.0439029	2.80474
Q00535	CDK5	CDK5_HUMAN Cyclin-dependent-like kinase 5	No	Q00535	CDK5	3	-3.54252	-4.54719	-1.00467	-2.16485	0.155502	-4.04486	-2.01099	0.0805877	0.29993	-4.93128	0	-3.54252	-4.54719	-1.00467	0.0805877	0.29993	1.09373
Q13445	TMED1	TMED1_HUMAN Transmembrane emp24 domain-containing protein 1	No	Q13445	TMED1	2	-2.72747	-3.42439	-0.696922	-1.38869	-0.00514979	-3.07593	-2.33954	0.0486906	0.232292	-4.4429	0	-2.72747	-3.42439	-0.696922	0.0486906	0.232292	1.31256
Q96ER3	SAAL1	SAAL1_HUMAN Protein SAAL1	No	Q96ER3	SAAL1	4	-1.01116	-1.70345	-0.692289	-1.49612	0.111542	-1.35731	-2.00001	0.0819517	0.302238	-4.94729	0	-1.01116	-1.70345	-0.692289	0.0819517	0.302238	1.08644
P57105	SYNJ2BP	SYJ2B_HUMAN Synaptojanin-2-binding protein	Yes	P57105	SYNJ2BP	3	-1.58274	-2.27306	-0.690324	-1.59031	0.209663	-1.9279	-1.78125	0.114242	0.357565	-5.25974	0	-1.58274	-2.27306	-0.690324	0.114242	0.357565	0.942174
Q8NAV1	PRPF38A	PR38A_HUMAN Pre-mRNA-splicing factor 38A	No	Q8NAV1	PRPF38A	5	0.162927	-0.526522	-0.689449	-1.31328	-0.0656209	-0.181798	-2.56653	0.034391	0.196093	-4.09863	0	0.162927	-0.526522	-0.689449	0.034391	0.196093	1.46356
Q16795	NDUFA9	NDUA9_HUMAN NADH dehydrogenase [ubiquinone] 1 alpha subcomplex subunit 9, mitochondrial	Yes	Q16795	NDUFA9	7	-0.181428	-0.869359	-0.687931	-1.25305	-0.122811	-0.525393	-2.82692	0.0231596	0.162117	-3.70177	0	-0.181428	-0.869359	-0.687931	0.0231596	0.162117	1.63527
Q9NVG8	TBC1D13	TBC13_HUMAN TBC1 domain family member 13	No	Q9NVG8	TBC1D13	3	-2.40161	-3.40334	-1.00173	-1.45551	-0.547948	-2.90248	-5.1264	0.00101729	0.0360754	-0.481499	0	-2.40161	-3.40334	-1.00173	0.00101729	0.0360754	2.99255
Q99959	PKP2	PKP2_HUMAN Plakophilin-2	No	Q99959	PKP2	7	-1.38106	-2.06717	-0.686103	-1.28476	-0.0874414	-1.72411	-2.66144	0.0297588	0.181892	-3.95401	0	-1.38106	-2.06717	-0.686103	0.0297588	0.181892	1.52638
Q8TCF1	ZFAND1	ZFAN1_HUMAN AN1-type zinc finger protein 1	No	Q8TCF1	ZFAND1	2	-3.21403	-4.21319	-0.999156	-2.39657	0.398257	-3.71361	-1.66042	0.136928	0.391418	-5.42612	0	-3.21403	-4.21319	-0.999156	0.136928	0.391418	0.863506
P36405	ARL3	ARL3_HUMAN ADP-ribosylation factor-like protein 3	No	P36405	ARL3	6	-0.00567742	-0.684729	-0.679052	-1.16529	-0.192812	-0.345203	-3.24311	0.0124712	0.116326	-3.07215	0	-0.00567742	-0.684729	-0.679052	0.0124712	0.116326	1.90409
Q9HAV0	GNB4	GBB4_HUMAN Guanine nucleotide-binding protein subunit beta-4	No	Q9HAV0	GNB4	6	-3.43642	-4.11327	-0.676846	-2.12806	0.774371	-3.77484	-1.08309	0.311552	0.572812	-6.1282	0	-3.43642	-4.11327	-0.676846	0.311552	0.572812	0.50647
O95163	ELP1	ELP1_HUMAN Elongator complex protein 1	No	O95163	ELP1	4	-2.40653	-3.38465	-0.978118	-1.88109	-0.0751428	-2.89559	-2.5155	0.0371805	0.202553	-4.17628	0	-2.40653	-3.38465	-0.978118	0.0371805	0.202553	1.42969
Q53EL6	PDCD4	PDCD4_HUMAN Programmed cell death protein 4	No	Q53EL6	PDCD4	4	-1.63354	-2.30916	-0.675614	-1.30704	-0.0441931	-1.97135	-2.48478	0.0389698	0.208375	-4.22296	0	-1.63354	-2.30916	-0.675614	0.0389698	0.208375	1.40927
P61966	AP1S1	AP1S1_HUMAN AP-1 complex subunit sigma-1A	No	P61966	AP1S1	4	-0.79549	-1.77025	-0.974756	-1.22732	-0.722197	-1.28287	-8.96276	2.45334e-05	0.00709393	3.27021	0	-0.79549	-1.77025	-0.974756	2.45334e-05	0.00709393	4.61024
Q9BQC3	DPH2	DPH2_HUMAN 2-(3-amino-3-carboxypropyl)histidine synthase subunit 2	No	Q9BQC3	DPH2	2	-3.11831	-4.09233	-0.974016	-2.32669	0.378663	-3.60532	-1.67217	0.13455	0.388161	-5.41017	0	-3.11831	-4.09233	-0.974016	0.13455	0.388161	0.871116
Q14240	EIF4A2	IF4A2_HUMAN Eukaryotic initiation factor 4A-II	No	Q14240	EIF4A2	19	0.629736	-0.0361526	-0.665889	-1.03402	-0.297759	0.296792	-4.20058	0.00326922	0.0675219	-1.69106	0	0.629736	-0.0361526	-0.665889	0.00326922	0.0675219	2.48556
Q9H9Q2	COPS7B	CSN7B_HUMAN COP9 signalosome complex subunit 7b	No	Q9H9Q2	COPS7B	4	-1.33882	-2.30655	-0.967731	-3.26365	1.32819	-1.82268	-0.97883	0.357446	0.614046	-6.23321	0	-1.33882	-2.30655	-0.967731	0.357446	0.614046	0.44679
Q9NQ92	COPRS	COPRS_HUMAN Coordinator of PRMT5 and differentiation stimulator	No	Q9NQ92	COPRS	2	-3.52591	-4.48306	-0.957153	-2.28738	0.373074	-3.71734	-1.88694	0.121642	0.369347	-4.75323	3	-3.52591	-4.48306	-0.957153	0.121642	0.369347	0.914917
P19447	ERCC3	ERCC3_HUMAN General transcription and DNA repair factor IIH helicase subunit XPB	No	P19447	ERCC3	2	-4.10748	-4.76983	-0.662357	-1.78397	0.459258	-4.43865	-1.37138	0.208932	0.478596	-5.79997	0	-4.10748	-4.76983	-0.662357	0.208932	0.478596	0.679995
O00192	ARVCF	ARVC_HUMAN Armadillo repeat protein deleted in velo-cardio-facial syndrome	No	O00192	ARVCF	7	-1.90263	-2.56306	-0.66043	-1.7092	0.388343	-2.23284	-1.46236	0.18327	0.443888	-5.68648	0	-1.90263	-2.56306	-0.66043	0.18327	0.443888	0.736908
Q14738	PPP2R5D	2A5D_HUMAN Serine/threonine-protein phosphatase 2A 56 kDa regulatory subunit delta isoform	No	Q14738	PPP2R5D	9	-0.00587831	-0.666254	-0.660375	-0.952112	-0.368639	-0.336066	-5.25665	0.000871778	0.0347699	-0.321932	0	-0.00587831	-0.666254	-0.660375	0.000871778	0.0347699	3.05959
Q96EY4	TMA16	TMA16_HUMAN Translation machinery-associated protein 16	No	Q96EY4	TMA16	2	-2.03985	-2.98225	-0.942398	-2.56618	0.681383	-2.51105	-1.34777	0.216084	0.483201	-5.82872	0	-2.03985	-2.98225	-0.942398	0.216084	0.483201	0.665377
O00264	PGRMC1	PGRC1_HUMAN Membrane-associated progesterone receptor component 1	No	O00264	PGRMC1	10	1.69954	1.04081	-0.658729	-1.31654	-0.000916865	1.37018	-2.32549	0.0497522	0.234359	-4.46408	0	1.69954	1.04081	-0.658729	0.0497522	0.234359	1.30319
Q96D71	REPS1	REPS1_HUMAN RalBP1-associated Eps domain-containing protein 1	No	Q96D71	REPS1	4	-2.11183	-3.05249	-0.940669	-2.65054	0.769202	-2.58216	-1.27756	0.238617	0.497553	-5.91235	0	-2.11183	-3.05249	-0.940669	0.238617	0.497553	0.622299
Q9UJX5	ANAPC4	APC4_HUMAN Anaphase-promoting complex subunit 4	No	Q9UJX5	ANAPC4	2	-4.69567	-5.63429	-0.938617	-1.9526	0.0753661	-5.16498	-2.14964	0.0651699	0.268819	-4.72722	0	-4.69567	-5.63429	-0.938617	0.0651699	0.268819	1.18595
Q7Z6K5	ARPIN	ARPIN_HUMAN Arpin	No	Q7Z6K5	ARPIN	2	-2.10299	-3.03991	-0.936921	-1.47763	-0.396209	-2.57145	-4.02389	0.00414418	0.0745357	-1.93672	0	-2.10299	-3.03991	-0.936921	0.00414418	0.0745357	2.38256
Q9BRK5	SDF4	CAB45_HUMAN 45 kDa calcium-binding protein	No	Q9BRK5	SDF4	7	-0.610859	-1.26465	-0.653795	-1.09057	-0.21702	-0.937756	-3.4761	0.00889826	0.102919	-2.72572	0	-0.610859	-1.26465	-0.653795	0.00889826	0.102919	2.05069
P78310	CXADR	CXAR_HUMAN Coxsackievirus and adenovirus receptor	No	P78310	CXADR	4	-0.900724	-1.55039	-0.64967	-1.43397	0.134631	-1.22556	-1.92362	0.092076	0.319883	-5.05782	0	-0.900724	-1.55039	-0.64967	0.092076	0.319883	1.03585
Q9Y3B3	TMED7	TMED7_HUMAN Transmembrane emp24 domain-containing protein 7	No	Q9Y3B3	TMED7	3	-0.265387	-0.914023	-0.648636	-0.993827	-0.303445	-0.589705	-4.36366	0.00263737	0.0601519	-1.46845	0	-0.265387	-0.914023	-0.648636	0.00263737	0.0601519	2.57883
Q969U7	PSMG2	PSMG2_HUMAN Proteasome assembly chaperone 2	No	Q969U7	PSMG2	3	-2.38808	-3.31098	-0.922903	-2.89959	1.05378	-2.84953	-1.08425	0.311072	0.572812	-6.12699	0	-2.38808	-3.31098	-0.922903	0.311072	0.572812	0.507139
P13807	GYS1	GYS1_HUMAN Glycogen [starch] synthase, muscle	No	P13807	GYS1	5	-1.71616	-2.63685	-0.920688	-1.70718	-0.134201	-2.11075	-2.79427	0.0280135	0.178479	-3.75778	1	-1.71616	-2.63685	-0.920688	0.0280135	0.178479	1.55263
Q709C8	VPS13C	VP13C_HUMAN Vacuolar protein sorting-associated protein 13C	No	Q709C8	VPS13C	4	-1.79281	-2.70805	-0.915237	-1.56289	-0.267582	-2.25043	-3.2817	0.0117875	0.112508	-3.0144	0	-1.79281	-2.70805	-0.915237	0.0117875	0.112508	1.92858
P38936	CDKN1A	CDN1A_HUMAN Cyclin-dependent kinase inhibitor 1	No	P38936	CDKN1A	2	-2.93458	-3.83378	-0.899202	-1.91021	0.111809	-3.44841	-2.12299	0.0732206	0.284239	-4.7211	1	-2.93458	-3.83378	-0.899202	0.0732206	0.284239	1.13537
Q5H9R7	PPP6R3	PP6R3_HUMAN Serine/threonine-protein phosphatase 6 regulatory subunit 3	No	Q5H9R7	PPP6R3	13	0.272387	-0.606403	-0.87879	-1.76271	0.00512744	-0.167008	-2.30878	0.0510448	0.236886	-4.48925	0	0.272387	-0.606403	-0.87879	0.0510448	0.236886	1.29205
P61204	ARF3	ARF3_HUMAN ADP-ribosylation factor 3	No	P61204	ARF3	9	-5.07949	-5.95626	-0.876763	-2.68237	0.928845	-5.664	-1.204	0.276268	0.534479	-5.795	2	-5.07949	-5.95626	-0.876763	0.276268	0.534479	0.558669
Q15477	SKIV2L	SKIV2_HUMAN Helicase SKI2W	No	Q15477	SKIV2L	4	-2.15025	-2.78374	-0.633488	-1.427	0.160022	-2.467	-1.85394	0.102356	0.338713	-5.15737	0	-2.15025	-2.78374	-0.633488	0.102356	0.338713	0.989888
O43427	FIBP	FIBP_HUMAN Acidic fibroblast growth factor intracellular-binding protein	No	O43427	FIBP	4	-3.16059	-4.01404	-0.853454	-1.73566	0.0287511	-3.52635	-2.30918	0.0559315	0.247349	-4.45522	1	-3.16059	-4.01404	-0.853454	0.0559315	0.247349	1.25234
Q13636	RAB31	RAB31_HUMAN Ras-related protein Rab-31	No	Q13636	RAB31	3	-3.16751	-4.01283	-0.845322	-1.13282	-0.55782	-3.52979	-7.01824	0.000256267	0.0188257	1.07587	1	-3.16751	-4.01283	-0.845322	0.000256267	0.0188257	3.59131
Q9HBM1	SPC25	SPC25_HUMAN Kinetochore protein Spc25	No	Q9HBM1	SPC25	5	-1.04399	-1.67435	-0.630355	-0.953106	-0.307604	-1.35917	-4.53551	0.00211219	0.0537936	-1.23823	0	-1.04399	-1.67435	-0.630355	0.00211219	0.0537936	2.67527
Q86TS9	MRPL52	RM52_HUMAN 39S ribosomal protein L52, mitochondrial	Yes	Q86TS9	MRPL52	2	-4.33037	-4.95935	-0.628983	-2.50892	1.25095	-4.45617	-0.877403	0.422923	0.663508	-5.87141	3	-4.33037	-4.95935	-0.628983	0.422923	0.663508	0.373739
P29373	CRABP2	RABP2_HUMAN Cellular retinoic acid-binding protein 2	No	P29373	CRABP2	7	0.553153	-0.0758079	-0.628961	-1.26451	0.00658748	0.238673	-2.29818	0.0518823	0.238709	-4.5052	0	0.553153	-0.0758079	-0.628961	0.0518823	0.238709	1.28498
P46379	BAG6	BAG6_HUMAN Large proline-rich protein BAG6	No	P46379	BAG6	14	1.40812	0.779446	-0.628673	-1.0015	-0.255844	1.09378	-3.91583	0.00480191	0.0774694	-2.08918	0	1.40812	0.779446	-0.628673	0.00480191	0.0774694	2.31859
Q13042	CDC16	CDC16_HUMAN Cell division cycle protein 16 homolog	No	Q13042	CDC16	4	-2.12535	-2.75086	-0.625514	-1.82765	0.576625	-2.43811	-1.20835	0.262753	0.524062	-5.99196	0	-2.12535	-2.75086	-0.625514	0.262753	0.524062	0.580452
Q96GD0	PDXP	PLPP_HUMAN Pyridoxal phosphate phosphatase	No	Q96GD0	PDXP	3	-4.54105	-5.38226	-0.841211	-2.2982	0.615776	-4.75135	-1.65742	0.178717	0.441227	-5.01409	4	-4.54105	-5.38226	-0.841211	0.178717	0.441227	0.747835
Q9NQG5	RPRD1B	RPR1B_HUMAN Regulation of nuclear pre-mRNA domain-containing protein 1B	No	Q9NQG5	RPRD1B	7	-0.203419	-0.823026	-0.619607	-1.10173	-0.137481	-0.513222	-2.98445	0.0182826	0.143775	-3.46227	0	-0.203419	-0.823026	-0.619607	0.0182826	0.143775	1.73796
Q13043	STK4	STK4_HUMAN Serine/threonine-protein kinase 4	No	Q13043	STK4	4	-2.23438	-3.06141	-0.827031	-3.11469	1.46063	-2.58882	-0.862931	0.41803	0.659134	-6.26109	1	-2.23438	-3.06141	-0.827031	0.41803	0.659134	0.378792
P07711	CTSL	CATL1_HUMAN Cathepsin L1	No	P07711	CTSL	3	-1.15507	-1.77235	-0.617277	-0.936088	-0.298465	-1.46371	-4.4963	0.00222112	0.054929	-1.29037	0	-1.15507	-1.77235	-0.617277	0.00222112	0.054929	2.65343
P82970	HMGN5	HMGN5_HUMAN High mobility group nucleosome-binding domain-containing protein 5	No	P82970	HMGN5	9	1.27654	0.661434	-0.61511	-1.55712	0.326897	0.968989	-1.51638	0.169396	0.430848	-5.61717	0	1.27654	0.661434	-0.61511	0.169396	0.430848	0.771098
P51970	NDUFA8	NDUA8_HUMAN NADH dehydrogenase [ubiquinone] 1 alpha subcomplex subunit 8	Yes	P51970	NDUFA8	2	-2.04822	-2.66298	-0.614763	-1.37838	0.148852	-2.3556	-1.86957	0.0999576	0.335139	-5.13515	0	-2.04822	-2.66298	-0.614763	0.0999576	0.335139	1.00018
P25686	DNAJB2	DNJB2_HUMAN DnaJ homolog subfamily B member 2	No	P25686	DNAJB2	4	-0.206846	-1.02191	-0.815061	-1.20717	-0.422949	-0.614377	-4.82713	0.00146354	0.043745	-0.858003	0	-0.206846	-1.02191	-0.815061	0.00146354	0.043745	2.83459
P13674	P4HA1	P4HA1_HUMAN Prolyl 4-hydroxylase subunit alpha-1	No	P13674	P4HA1	15	1.8749	1.26123	-0.613673	-0.931447	-0.295898	1.56806	-4.48463	0.00225471	0.0552877	-1.30593	0	1.8749	1.26123	-0.613673	0.00225471	0.0552877	2.64691
Q96J02	ITCH	ITCH_HUMAN E3 ubiquitin-protein ligase Itchy homolog,WWP1_HUMAN NEDD4-like E3 ubiquitin-protein ligase WWP1	No	Q96J02 , Q9H0M0	ITCH,WWP1	4	-3.14967	-3.95083	-0.801166	-1.73634	0.134003	-3.49303	-2.04493	0.0819909	0.302238	-4.8315	1	-3.14967	-3.95083	-0.801166	0.0819909	0.302238	1.08623
Q9NWS8	RMND1	RMND1_HUMAN Required for meiotic nuclear division protein 1 homolog	Yes	Q9NWS8	RMND1	2	-3.39455	-4.00766	-0.613119	-1.94655	0.720308	-3.7011	-1.06779	0.317984	0.578559	-6.14411	0	-3.39455	-4.00766	-0.613119	0.317984	0.578559	0.497594
Q38SD2	LRRK1	LRRK1_HUMAN Leucine-rich repeat serine/threonine-protein kinase 1	No	Q38SD2	LRRK1	2	-2.36266	-3.1558	-0.793135	-3.06925	1.48298	-2.81588	-0.831764	0.43422	0.6717	-6.28802	1	-2.36266	-3.1558	-0.793135	0.43422	0.6717	0.36229
Q460N5	PARP14	PAR14_HUMAN Protein mono-ADP-ribosyltransferase PARP14	No	Q460N5	PARP14	4	-4.85062	-5.46179	-0.611164	-2.43255	1.21022	-5.15621	-0.779229	0.459148	0.692527	-6.41046	0	-4.85062	-5.46179	-0.611164	0.459148	0.692527	0.338047
Q13084	MRPL28	RM28_HUMAN 39S ribosomal protein L28, mitochondrial	Yes	Q13084	MRPL28	4	-2.27991	-2.89104	-0.611128	-2.08115	0.858898	-2.58548	-0.965419	0.363706	0.617837	-6.24613	0	-2.27991	-2.89104	-0.611128	0.363706	0.617837	0.439249
Q9UBV8	PEF1	PEF1_HUMAN Peflin	No	Q9UBV8	PEF1	2	-1.34618	-1.9566	-0.610423	-2.41651	1.19566	-1.65139	-0.784878	0.456019	0.690922	-6.4059	0	-1.34618	-1.9566	-0.610423	0.456019	0.690922	0.341017
Q8IX01	SUGP2	SUGP2_HUMAN SURP and G-patch domain-containing protein 2	No	Q8IX01	SUGP2	4	-2.29075	-2.90096	-0.610213	-1.91569	0.695264	-2.59585	-1.08548	0.310559	0.572812	-6.1257	0	-2.29075	-2.90096	-0.610213	0.310559	0.572812	0.507856
Q9P0I2	EMC3	EMC3_HUMAN ER membrane protein complex subunit 3	No	Q9P0I2	EMC3	6	-1.15639	-1.76633	-0.609937	-1.27686	0.0569881	-1.46136	-2.12382	0.0678033	0.271617	-4.7655	0	-1.15639	-1.76633	-0.609937	0.0678033	0.271617	1.16875
Q8NCW5	NAXE	NNRE_HUMAN NAD(P)H-hydrate epimerase	Yes	Q8NCW5	NAXE	4	-0.412317	-1.02207	-0.609752	-1.08057	-0.13893	-0.717194	-3.0075	0.0176646	0.140405	-3.42733	0	-0.412317	-1.02207	-0.609752	0.0176646	0.140405	1.7529
Q8IZ83	ALDH16A1	A16A1_HUMAN Aldehyde dehydrogenase family 16 member A1	No	Q8IZ83	ALDH16A1	6	-1.19958	-1.98255	-0.782968	-1.07094	-0.494997	-1.59107	-6.31399	0.000270541	0.019188	0.880283	0	-1.19958	-1.98255	-0.782968	0.000270541	0.019188	3.56777
Q14185	DOCK1	DOCK1_HUMAN Dedicator of cytokinesis protein 1	No	Q14185	DOCK1	2	-1.46228	-2.24111	-0.778828	-1.89516	0.337501	-1.85169	-1.62016	0.145374	0.402105	-5.48037	0	-1.46228	-2.24111	-0.778828	0.145374	0.402105	0.837514
Q0ZGT2	NEXN	NEXN_HUMAN Nexilin	No	Q0ZGT2	NEXN	6	-0.274626	-0.883683	-0.609057	-1.00861	-0.209504	-0.579155	-3.53991	0.00812265	0.0994561	-2.63186	0	-0.274626	-0.883683	-0.609057	0.00812265	0.0994561	2.0903
Q9H1E3	NUCKS1	NUCKS_HUMAN Nuclear ubiquitous casein and cyclin-dependent kinase substrate 1	No	Q9H1E3	NUCKS1	3	-0.786059	-1.3944	-0.608344	-2.31641	1.09972	-1.09023	-0.827092	0.433096	0.6717	-6.37098	0	-0.786059	-1.3944	-0.608344	0.433096	0.6717	0.363416
P11177	PDHB	ODPB_HUMAN Pyruvate dehydrogenase E1 component subunit beta, mitochondrial	Yes	P11177	PDHB	9	1.85174	1.24416	-0.607585	-0.926912	-0.288258	1.54795	-4.41856	0.0024556	0.0581795	-1.39441	0	1.85174	1.24416	-0.607585	0.0024556	0.0581795	2.60984
Q8TED1	GPX8	GPX8_HUMAN Probable glutathione peroxidase 8	No	Q8TED1	GPX8	4	-0.0941814	-0.699417	-0.605235	-1.67311	0.462637	-0.396799	-1.31618	0.225987	0.489618	-5.8667	0	-0.0941814	-0.699417	-0.605235	0.225987	0.489618	0.645916
Q96DH6	MSI2	MSI2H_HUMAN RNA-binding protein Musashi homolog 2	No	Q96DH6	MSI2	3	-2.084	-2.68903	-0.605029	-0.95565	-0.254408	-2.38652	-4.00726	0.00423872	0.0754379	-1.96007	0	-2.084	-2.68903	-0.605029	0.00423872	0.0754379	2.37277
Q9H0U4	RAB1B	RAB1B_HUMAN Ras-related protein Rab-1B	No	Q9H0U4	RAB1B	10	2.46776	1.86547	-0.60229	-1.48228	0.277695	2.16661	-1.58942	0.152143	0.413225	-5.52137	0	2.46776	1.86547	-0.60229	0.152143	0.413225	0.817749
Q9NWU5	MRPL22	RM22_HUMAN 39S ribosomal protein L22, mitochondrial	Yes	Q9NWU5	MRPL22	4	-0.0849645	-0.686928	-0.601964	-1.01783	-0.186101	-0.385946	-3.36147	0.0104967	0.10781	-2.89547	0	-0.0849645	-0.686928	-0.601964	0.0104967	0.10781	1.97895
P50895	BCAM	BCAM_HUMAN Basal cell adhesion molecule	No	P50895	BCAM	8	-0.0813234	-0.681775	-0.600451	-1.26187	0.0609699	-0.381549	-2.10818	0.0694477	0.276247	-4.78861	0	-0.0813234	-0.681775	-0.600451	0.0694477	0.276247	1.15834
Q1KMD3	HNRNPUL2	HNRL2_HUMAN Heterogeneous nuclear ribonucleoprotein U-like protein 2	No	Q1KMD3	HNRNPUL2	9	1.13129	0.532992	-0.598301	-0.976949	-0.219654	0.832143	-3.66939	0.00676213	0.0914347	-2.44289	0	1.13129	0.532992	-0.598301	0.00676213	0.0914347	2.16992
Q6NZI2	CAVIN1	CAVN1_HUMAN Caveolae-associated protein 1	No	Q6NZI2	CAVIN1	12	3.49561	2.89959	-0.596015	-1.05313	-0.138904	3.1976	-3.02792	0.0171354	0.138223	-3.39639	0	3.49561	2.89959	-0.596015	0.0171354	0.138223	1.76611
O96008	TOMM40	TOM40_HUMAN Mitochondrial import receptor subunit TOM40 homolog	Yes	O96008	TOMM40	6	1.40066	0.804726	-0.595936	-0.951704	-0.240169	1.10269	-3.88993	0.00497572	0.0782776	-2.12596	0	1.40066	0.804726	-0.595936	0.00497572	0.0782776	2.30314
Q9P2B2	PTGFRN	FPRP_HUMAN Prostaglandin F2 receptor negative regulator	No	Q9P2B2	PTGFRN	2	-3.13065	-3.89811	-0.767461	-2.82932	1.29439	-3.5692	-0.888474	0.405093	0.65112	-6.23843	1	-3.13065	-3.89811	-0.767461	0.405093	0.65112	0.392445
Q9Y5A9	YTHDF2	YTHD2_HUMAN YTH domain-containing family protein 2	No	Q9Y5A9	YTHDF2	11	1.99766	1.40278	-0.594879	-0.8447	-0.345059	1.70022	-5.5298	0.000635475	0.0314309	0.00432542	0	1.99766	1.40278	-0.594879	0.000635475	0.0314309	3.1969
Q96SU4	OSBPL9	OSBL9_HUMAN Oxysterol-binding protein-related protein 9	No	Q96SU4	OSBPL9	7	-1.10865	-1.70325	-0.594602	-1.47419	0.284987	-1.40595	-1.56984	0.156604	0.416394	-5.54728	0	-1.10865	-1.70325	-0.594602	0.156604	0.416394	0.805198
P40937	RFC5	RFC5_HUMAN Replication factor C subunit 5	No	P40937	RFC5	10	1.52681	0.932531	-0.594278	-1.0692	-0.11936	1.22967	-2.90589	0.0205646	0.15237	-3.58158	0	1.52681	0.932531	-0.594278	0.0205646	0.15237	1.68688
Q96IJ6	GMPPA	GMPPA_HUMAN Mannose-1-phosphate guanyltransferase alpha	No	Q96IJ6	GMPPA	4	-0.851226	-1.61585	-0.764621	-1.39538	-0.133866	-1.23354	-2.8151	0.0235762	0.163552	-3.71977	0	-0.851226	-1.61585	-0.764621	0.0235762	0.163552	1.62753
O00154	ACOT7	BACH_HUMAN Cytosolic acyl coenzyme A thioester hydrolase	Yes	O00154	ACOT7	9	1.91859	1.3306	-0.587992	-0.96849	-0.207494	1.6246	-3.58862	0.00757925	0.0975699	-2.56052	0	1.91859	1.3306	-0.587992	0.00757925	0.0975699	2.12037
Q6NVY1	HIBCH	HIBCH_HUMAN 3-hydroxyisobutyryl-CoA hydrolase, mitochondrial	Yes	Q6NVY1	HIBCH	4	-0.314649	-0.902068	-0.587419	-0.870853	-0.303986	-0.608358	-4.81288	0.00148959	0.043745	-0.876277	0	-0.314649	-0.902068	-0.587419	0.00148959	0.043745	2.82693
Q712K3	UBE2R2	UB2R2_HUMAN Ubiquitin-conjugating enzyme E2 R2	No	Q712K3	UBE2R2	3	-1.08939	-1.84244	-0.753054	-1.86176	0.355656	-1.46592	-1.57731	0.154888	0.415126	-5.53741	0	-1.08939	-1.84244	-0.753054	0.154888	0.415126	0.809982
O95865	DDAH2	DDAH2_HUMAN N(G),N(G)-dimethylarginine dimethylaminohydrolase 2	No	O95865	DDAH2	5	-0.820238	-1.56826	-0.748017	-1.559	0.0629619	-1.19425	-2.14196	0.0659429	0.27061	-4.73862	0	-0.820238	-1.56826	-0.748017	0.0659429	0.27061	1.18083
P49419	ALDH7A1	AL7A1_HUMAN Alpha-aminoadipic semialdehyde dehydrogenase	Yes	P49419	ALDH7A1	16	2.28716	1.70336	-0.583792	-0.972263	-0.195322	1.99526	-3.48987	0.00872447	0.102066	-2.70543	0	2.28716	1.70336	-0.583792	0.00872447	0.102066	2.05926
P19022	CDH2	CADH2_HUMAN Cadherin-2	No	P19022	CDH2	3	-0.763287	-1.34664	-0.583354	-0.899771	-0.266938	-1.05496	-4.28136	0.00293783	0.0631045	-1.58029	0	-0.763287	-1.34664	-0.583354	0.00293783	0.0631045	2.53197
Q9H1B7	IRF2BPL	I2BPL_HUMAN Probable E3 ubiquitin-protein ligase IRF2BPL	No	Q9H1B7	IRF2BPL	3	-3.22676	-3.80945	-0.58269	-1.08422	-0.0811554	-3.47649	-2.77321	0.0288537	0.179333	-3.78793	1	-3.22676	-3.80945	-0.58269	0.0288537	0.179333	1.5398
P06703	S100A6	S10A6_HUMAN Protein S100-A6	No	P06703	S100A6	3	2.67114	2.08891	-0.582227	-2.4015	1.23705	2.38002	-0.743194	0.479449	0.710666	-6.43886	0	2.67114	2.08891	-0.582227	0.479449	0.710666	0.319258
Q8NEB9	PIK3C3	PK3C3_HUMAN Phosphatidylinositol 3-kinase catalytic subunit type 3	No	Q8NEB9	PIK3C3	4	1.25158	0.504472	-0.747108	-2.97595	1.48173	0.878026	-0.778419	0.459598	0.692527	-6.41111	0	1.25158	0.504472	-0.747108	0.459598	0.692527	0.337622
P35269	GTF2F1	T2FA_HUMAN General transcription factor IIF subunit 1	No	P35269	GTF2F1	5	-0.87784	-1.45987	-0.582027	-0.957247	-0.206808	-1.16885	-3.60219	0.00743493	0.096443	-2.54071	0	-0.87784	-1.45987	-0.582027	0.00743493	0.096443	2.12872
Q4V328	GRIPAP1	GRAP1_HUMAN GRIP1-associated protein 1	No	Q4V328	GRIPAP1	4	-1.60506	-2.34716	-0.742102	-1.28133	-0.202871	-1.97611	-3.19593	0.0133647	0.119299	-3.14293	0	-1.60506	-2.34716	-0.742102	0.0133647	0.119299	1.87404
P60510	PPP4C	PP4C_HUMAN Serine/threonine-protein phosphatase 4 catalytic subunit	No	P60510	PPP4C	5	-0.445024	-1.1871	-0.74208	-1.59261	0.108454	-0.816063	-2.02613	0.0787439	0.296591	-4.90918	0	-0.445024	-1.1871	-0.74208	0.0787439	0.296591	1.10378
P41208	CETN2	CETN2_HUMAN Centrin-2	No	P41208	CETN2	6	-0.290703	-0.86693	-0.576227	-1.88177	0.729312	-0.578816	-1.02497	0.336531	0.596347	-6.18773	0	-0.290703	-0.86693	-0.576227	0.336531	0.596347	0.472975
Q6P1N9	TATDN1	TATD1_HUMAN Putative deoxyribonuclease TATDN1	No	Q6P1N9	TATDN1	9	0.853503	0.279595	-0.573908	-1.08369	-0.0641272	0.566549	-2.61437	0.03197	0.190481	-4.02575	0	0.853503	0.279595	-0.573908	0.03197	0.190481	1.49526
P13984	GTF2F2	T2FB_HUMAN General transcription factor IIF subunit 2	No	P13984	GTF2F2	2	-0.634331	-1.20612	-0.571789	-0.767408	-0.376171	-0.920226	-6.7879	0.00016734	0.0146286	1.36851	0	-0.634331	-1.20612	-0.571789	0.00016734	0.0146286	3.7764
O14777	NDC80	NDC80_HUMAN Kinetochore protein NDC80 homolog	No	O14777	NDC80	13	1.32619	0.754838	-0.571351	-1.22899	0.0862855	1.04051	-2.01756	0.079783	0.299007	-4.9217	0	1.32619	0.754838	-0.571351	0.079783	0.299007	1.09809
P28288	ABCD3	ABCD3_HUMAN ATP-binding cassette sub-family D member 3	Yes	P28288	ABCD3	9	0.532809	-0.0378189	-0.570628	-1.22685	0.0855918	0.247495	-2.01935	0.0795641	0.298833	-4.91908	0	0.532809	-0.0378189	-0.570628	0.0795641	0.298833	1.09928
P26368	U2AF2	U2AF2_HUMAN Splicing factor U2AF 65 kDa subunit	No	P26368	U2AF2	12	3.15776	2.59078	-0.566979	-0.859273	-0.274685	2.87427	-4.50459	0.00219758	0.0547066	-1.27932	0	3.15776	2.59078	-0.566979	0.00219758	0.0547066	2.65806
Q01081	U2AF1	U2AF1_HUMAN Splicing factor U2AF 35 kDa subunit,U2AF5_HUMAN Splicing factor U2AF 35 kDa subunit-like protein	No	Q01081 , P0DN76	U2AF1,U2AF1L5	6	2.24589	1.67936	-0.566527	-1.11463	-0.0184193	1.96263	-2.40029	0.0443569	0.222021	-4.3511	0	2.24589	1.67936	-0.566527	0.0443569	0.222021	1.35304
O43852	CALU	CALU_HUMAN Calumenin	No	O43852	CALU	15	3.61459	3.04838	-0.566214	-0.904746	-0.227682	3.33149	-3.88409	0.00501587	0.078363	-2.13427	0	3.61459	3.04838	-0.566214	0.00501587	0.078363	2.29965
Q8IYB8	SUPV3L1	SUV3_HUMAN ATP-dependent RNA helicase SUPV3L1, mitochondrial	Yes	Q8IYB8	SUPV3L1	5	-1.13008	-1.69617	-0.566093	-1.27493	0.142747	-1.41312	-1.85459	0.102254	0.338713	-5.15644	0	-1.13008	-1.69617	-0.566093	0.102254	0.338713	0.99032
P55196	AFDN	AFAD_HUMAN Afadin	No	P55196	AFDN	9	-1.12813	-1.69377	-0.565639	-1.21837	0.0870913	-1.41095	-2.0124	0.0804143	0.29993	-4.92923	0	-1.12813	-1.69377	-0.565639	0.0804143	0.29993	1.09467
Q9BW85	YJU2	YJU2_HUMAN Splicing factor YJU2	No	Q9BW85	YJU2	5	-2.07772	-2.64275	-0.565034	-1.4829	0.352837	-2.36023	-1.42956	0.192182	0.456644	-5.72788	0	-2.07772	-2.64275	-0.565034	0.192182	0.456644	0.716288
O95302	FKBP9	FKBP9_HUMAN Peptidyl-prolyl cis-trans isomerase FKBP9	No	O95302	FKBP9	8	-0.263216	-0.827988	-0.564773	-1.05705	-0.0724906	-0.545602	-2.66421	0.0296337	0.181422	-3.94978	0	-0.263216	-0.827988	-0.564773	0.0296337	0.181422	1.52821
Q9NPJ3	ACOT13	ACO13_HUMAN Acyl-coenzyme A thioesterase 13	Yes	Q9NPJ3	ACOT13	2	-1.19063	-1.75452	-0.563887	-1.15003	0.0222558	-1.47258	-2.23407	0.057249	0.249651	-4.60138	0	-1.19063	-1.75452	-0.563887	0.057249	0.249651	1.24223
Q0VGL1	LAMTOR4	LTOR4_HUMAN Ragulator complex protein LAMTOR4	No	Q0VGL1	LAMTOR4	2	-1.58016	-2.31859	-0.738426	-2.8309	1.35405	-1.89663	-0.842351	0.428671	0.668342	-6.27896	1	-1.58016	-2.31859	-0.738426	0.428671	0.668342	0.367876
Q8NHV4	NEDD1	NEDD1_HUMAN Protein NEDD1	No	Q8NHV4	NEDD1	2	-3.35433	NA	NA	NA	NA	-3.35433	NA	NA	NA	NA	4	-3.35433	-4.0883	-0.733975	0	0	7
Q9UI15	TAGLN3	TAGL3_HUMAN Transgelin-3	No	Q9UI15	TAGLN3	2	-3.29093	-4.02012	-0.729183	-1.52449	0.0661223	-3.70761	-2.18851	0.0665909	0.271308	-4.62787	1	-3.29093	-4.02012	-0.729183	0.0665909	0.271308	1.17659
Q7L2J0	MEPCE	MEPCE_HUMAN 7SK snRNA methylphosphate capping enzyme	No	Q7L2J0	MEPCE	6	-1.16224	-1.89112	-0.72889	-1.07962	-0.378164	-1.52668	-4.82617	0.00146529	0.043745	-0.859238	0	-1.16224	-1.89112	-0.72889	0.00146529	0.043745	2.83408
Q9P035	HACD3	HACD3_HUMAN Very-long-chain (3R)-3-hydroxyacyl-CoA dehydratase 3	No	Q9P035	HACD3	7	2.163	1.60467	-0.558329	-0.952554	-0.164104	1.88384	-3.28893	0.0116638	0.112508	-3.0036	0	2.163	1.60467	-0.558329	0.0116638	0.112508	1.93316
Q969X6	UTP4	UTP4_HUMAN U3 small nucleolar RNA-associated protein 4 homolog	No	Q969X6	UTP4	6	-1.18217	-1.73847	-0.556292	-1.27778	0.165199	-1.46032	-1.79053	0.112656	0.354667	-5.24677	0	-1.18217	-1.73847	-0.556292	0.112656	0.354667	0.948247
O60229	KALRN	KALRN_HUMAN Kalirin	No	O60229	KALRN	3	-2.40637	-3.13455	-0.728186	-3.93166	2.47529	-2.82247	-0.542585	0.605008	0.795431	-6.49714	1	-2.40637	-3.13455	-0.728186	0.605008	0.795431	0.218239
Q13601	KRR1	KRR1_HUMAN KRR1 small subunit processome component homolog	No	Q13601	KRR1	7	-0.192158	-0.746393	-0.554235	-1.05632	-0.0521491	-0.469276	-2.56345	0.0345531	0.196201	-4.10332	0	-0.192158	-0.746393	-0.554235	0.0345531	0.196201	1.46151
Q92747	ARPC1A	ARC1A_HUMAN Actin-related protein 2/3 complex subunit 1A	No	Q92747	ARPC1A	4	-1.31723	-1.87123	-0.554003	-0.90513	-0.202876	-1.59423	-3.66401	0.00681352	0.0917284	-2.4507	0	-1.31723	-1.87123	-0.554003	0.00681352	0.0917284	2.16663
Q9H2P9	DPH5	DPH5_HUMAN Diphthine methyl ester synthase	No	Q9H2P9	DPH5	5	-1.36361	-2.08996	-0.726351	-2.49855	1.04585	-1.72679	-0.951792	0.370152	0.621169	-6.25911	0	-1.36361	-2.08996	-0.726351	0.370152	0.621169	0.43162
Q9UM54	MYO6	MYO6_HUMAN Unconventional myosin-VI	No	Q9UM54	MYO6	4	-2.0533	-2.7746	-0.721308	-1.12493	-0.317683	-2.36243	-4.2657	0.00412549	0.0745357	-1.77333	1	-2.0533	-2.7746	-0.721308	0.00412549	0.0745357	2.38452
Q9P273	TENM3	TEN3_HUMAN Teneurin-3	No	Q9P273	TENM3	3	-2.62711	-3.3379	-0.710798	-1.5583	0.136707	-2.93173	-2.00194	0.0872623	0.311325	-4.89194	1	-2.62711	-3.3379	-0.710798	0.0872623	0.311325	1.05917
Q9UJF2	RASAL2	NGAP_HUMAN Ras GTPase-activating protein nGAP	No	Q9UJF2	RASAL2	3	-5.53004	-6.24074	-0.710704	-2.24192	0.820512	-5.95646	-1.21718	0.281205	0.540967	-5.72455	3	-5.53004	-6.24074	-0.710704	0.281205	0.540967	0.550977
P24941	CDK2	CDK2_HUMAN Cyclin-dependent kinase 2	No	P24941	CDK2	11	0.674153	0.124059	-0.550094	-1.40597	0.305784	0.399106	-1.49257	0.175391	0.436469	-5.64789	0	0.674153	0.124059	-0.550094	0.175391	0.436469	0.755992
P36543	ATP6V1E1	VATE1_HUMAN V-type proton ATPase subunit E 1,VATE2_HUMAN V-type proton ATPase subunit E 2	No	P36543 , Q96A05	ATP6V1E1,ATP6V1E2	5	-0.673656	-1.22296	-0.549308	-1.39056	0.291948	-0.94831	-1.51634	0.169405	0.430848	-5.61722	0	-0.673656	-1.22296	-0.549308	0.169405	0.430848	0.771074
Q13510	ASAH1	ASAH1_HUMAN Acid ceramidase	No	Q13510	ASAH1	3	-1.95469	-2.66273	-0.708036	-1.31826	-0.0978159	-2.30871	-2.6945	0.0283004	0.179333	-3.90361	0	-1.95469	-2.66273	-0.708036	0.0283004	0.179333	1.54821
Q9UNN5	FAF1	FAF1_HUMAN FAS-associated factor 1	No	Q9UNN5	FAF1	6	-1.28168	-1.82964	-0.547956	-0.935744	-0.160167	-1.55566	-3.2814	0.0117926	0.112508	-3.01484	0	-1.28168	-1.82964	-0.547956	0.0117926	0.112508	1.92839
Q13595	TRA2A	TRA2A_HUMAN Transformer-2 protein homolog alpha	No	Q13595	TRA2A	5	0.60404	0.0563782	-0.547662	-1.06327	-0.0320531	0.330209	-2.46661	0.0400693	0.210658	-4.25056	0	0.60404	0.0563782	-0.547662	0.0400693	0.210658	1.39719
Q8NBQ5	HSD17B11	DHB11_HUMAN Estradiol 17-beta-dehydrogenase 11	No	Q8NBQ5	HSD17B11	4	-0.327496	-0.874193	-0.546697	-0.909803	-0.183591	-0.600845	-3.49641	0.00864314	0.10153	-2.69579	0	-0.327496	-0.874193	-0.546697	0.00864314	0.10153	2.06333
Q8WWI1	LMO7	LMO7_HUMAN LIM domain only protein 7	No	Q8WWI1	LMO7	2	-3.599	-4.14501	-0.546011	-2.29146	1.19944	-3.7355	-0.898002	0.423898	0.66418	-5.8118	4	-3.599	-4.14501	-0.546011	0.423898	0.66418	0.372739
Q9H3Q1	CDC42EP4	BORG4_HUMAN Cdc42 effector protein 4	No	Q9H3Q1	CDC42EP4	2	-3.29692	-3.8415	-0.544575	-1.57698	0.487833	-3.43306	-1.51423	0.210339	0.479607	-5.17553	4	-3.29692	-3.8415	-0.544575	0.210339	0.479607	0.67708
Q9NVA2	SEPTIN11	SEP11_HUMAN Septin-11	No	Q9NVA2	SEPTIN11	13	2.29441	1.75012	-0.544291	-0.884332	-0.204249	2.02226	-3.71713	0.00632393	0.0892039	-2.37374	0	2.29441	1.75012	-0.544291	0.00632393	0.0892039	2.19901
Q8IVD9	NUDCD3	NUDC3_HUMAN NudC domain-containing protein 3	No	Q8IVD9	NUDCD3	6	0.314308	-0.392666	-0.706974	-1.03458	-0.379363	-0.0391793	-5.01134	0.00116821	0.0388611	-0.624617	0	0.314308	-0.392666	-0.706974	0.00116821	0.0388611	2.93248
Q9Y2D5	AKAP2	AKAP2_HUMAN A-kinase anchor protein 2	No	Q9Y2D5	AKAP2	7	-1.40115	-1.94476	-0.543612	-1.44091	0.353682	-1.67295	-1.4069	0.198559	0.465037	-5.75617	0	-1.40115	-1.94476	-0.543612	0.198559	0.465037	0.70211
Q96CN7	ISOC1	ISOC1_HUMAN Isochorismatase domain-containing protein 1	No	Q96CN7	ISOC1	5	-0.357711	-1.06394	-0.706225	-0.988785	-0.423665	-0.710823	-5.80418	0.000467204	0.0258268	0.320861	0	-0.357711	-1.06394	-0.706225	0.000467204	0.0258268	3.33049
Q5GLZ8	HERC4	HERC4_HUMAN Probable E3 ubiquitin-protein ligase HERC4	No	Q5GLZ8	HERC4	9	0.702835	9.39833e-05	-0.702741	-1.63515	0.229669	0.351464	-1.75024	0.119702	0.367314	-5.30292	0	0.702835	9.39833e-05	-0.702741	0.119702	0.367314	0.921899
O43504	LAMTOR5	LTOR5_HUMAN Ragulator complex protein LAMTOR5	No	O43504	LAMTOR5	4	0.0619898	-0.476462	-0.538452	-1.37763	0.30072	-0.207236	-1.49006	0.176032	0.437058	-5.65111	0	0.0619898	-0.476462	-0.538452	0.176032	0.437058	0.754408
Q9Y3A3	MOB4	PHOCN_HUMAN MOB-like protein phocein	No	Q9Y3A3	MOB4	2	-2.85995	-3.39816	-0.53821	-1.23727	0.160847	-3.09061	-1.83775	0.110659	0.351324	-5.11971	1	-2.85995	-3.39816	-0.53821	0.110659	0.351324	0.956013
Q05D32	CTDSPL2	CTSL2_HUMAN CTD small phosphatase-like protein 2	No	Q05D32	CTDSPL2	4	-2.12057	-2.65871	-0.538139	-1.4791	0.402819	-2.38964	-1.32811	0.222203	0.485388	-5.85242	0	-2.12057	-2.65871	-0.538139	0.222203	0.485388	0.653251
Q9BY43	CHMP4A	CHM4A_HUMAN Charged multivesicular body protein 4a	No	Q9BY43	CHMP4A	6	0.636431	0.0988446	-0.537587	-0.915315	-0.159858	0.367638	-3.30505	0.011393	0.112508	-2.97952	0	0.636431	0.0988446	-0.537587	0.011393	0.112508	1.94336
Q5T653	MRPL2	RM02_HUMAN 39S ribosomal protein L2, mitochondrial	Yes	Q5T653	MRPL2	3	-1.39667	-1.93362	-0.536952	-0.944265	-0.129639	-1.66515	-3.06137	0.016304	0.135054	-3.34577	0	-1.39667	-1.93362	-0.536952	0.016304	0.135054	1.78771
Q5JTZ9	AARS2	SYAM_HUMAN Alanine--tRNA ligase, mitochondrial	Yes	Q5JTZ9	AARS2	6	-1.0641	-1.59982	-0.53572	-1.03935	-0.0320892	-1.33196	-2.47021	0.039849	0.210238	-4.24509	0	-1.0641	-1.59982	-0.53572	0.039849	0.210238	1.39958
P49757	NUMB	NUMB_HUMAN Protein numb homolog	No	P49757	NUMB	3	-1.09383	-1.62797	-0.534131	-1.52855	0.460284	-1.32275	-1.28211	0.242436	0.501748	-5.83039	1	-1.09383	-1.62797	-0.534131	0.242436	0.501748	0.615403
Q9Y6K9	IKBKG	NEMO_HUMAN NF-kappa-B essential modulator	No	Q9Y6K9	IKBKG	4	-2.25564	-2.94313	-0.68749	-2.14339	0.768413	-2.59939	-1.09659	0.305968	0.567967	-6.11403	0	-2.25564	-2.94313	-0.68749	0.305968	0.567967	0.514324
Q9BQE3	TUBA1C	TBA1C_HUMAN Tubulin alpha-1C chain	No	Q9BQE3	TUBA1C	24	1.68352	1.00189	-0.681632	-1.04656	-0.316701	1.3427	-4.33758	0.00272879	0.0617924	-1.50378	0	1.68352	1.00189	-0.681632	0.00272879	0.0617924	2.56403
P17480	UBTF	UBF1_HUMAN Nucleolar transcription factor 1	No	P17480	UBTF	7	0.256651	-0.272355	-0.529006	-0.841615	-0.216396	-0.0078518	-3.92977	0.00471106	0.0763314	-2.06942	0	0.256651	-0.272355	-0.529006	0.00471106	0.0763314	2.32688
Q02818	NUCB1	NUCB1_HUMAN Nucleobindin-1	No	Q02818	NUCB1	6	-1.80826	-2.33571	-0.527451	-1.06554	0.0106366	-2.07199	-2.27634	0.0536512	0.242292	-4.53801	0	-1.80826	-2.33571	-0.527451	0.0536512	0.242292	1.27042
P35637	FUS	FUS_HUMAN RNA-binding protein FUS	No	P35637	FUS	8	3.30235	2.77539	-0.526959	-1.01201	-0.0419137	3.03887	-2.52292	0.0367609	0.201435	-4.16499	0	3.30235	2.77539	-0.526959	0.0367609	0.201435	1.43461
Q9H936	SLC25A22	GHC1_HUMAN Mitochondrial glutamate carrier 1,GHC2_HUMAN Mitochondrial glutamate carrier 2	Yes	Q9H936 , Q9H1K4	SLC25A22,SLC25A18	4	-1.19628	-1.72234	-0.526054	-1.09987	0.0477577	-1.45931	-2.12897	0.0672693	0.271617	-4.75786	0	-1.19628	-1.72234	-0.526054	0.0672693	0.271617	1.17218
P24928	POLR2A	RPB1_HUMAN DNA-directed RNA polymerase II subunit RPB1	No	P24928	POLR2A	16	0.636983	0.110977	-0.526006	-0.911508	-0.140503	0.37398	-3.16863	0.0139123	0.121338	-3.18397	0	0.636983	0.110977	-0.526006	0.0139123	0.121338	1.8566
Q15398	DLGAP5	DLGP5_HUMAN Disks large-associated protein 5	No	Q15398	DLGAP5	10	0.260847	-0.263169	-0.524016	-1.08029	0.0322601	-0.00116072	-2.18758	0.061485	0.259105	-4.67081	0	0.260847	-0.263169	-0.524016	0.061485	0.259105	1.21123
Q9Y512	SAMM50	SAM50_HUMAN Sorting and assembly machinery component 50 homolog	Yes	Q9Y512	SAMM50	9	0.493988	-0.0291118	-0.5231	-0.845388	-0.200811	0.232438	-3.76919	0.00588058	0.086348	-2.29868	0	0.493988	-0.0291118	-0.5231	0.00588058	0.086348	2.23058
Q9BZD4	NUF2	NUF2_HUMAN Kinetochore protein Nuf2	No	Q9BZD4	NUF2	5	-0.625149	-1.14782	-0.52267	-0.934917	-0.110423	-0.886484	-2.94428	0.0194146	0.149219	-3.52325	0	-0.625149	-1.14782	-0.52267	0.0194146	0.149219	1.71187
O15400	STX7	STX7_HUMAN Syntaxin-7	No	O15400	STX7	6	0.104706	-0.417187	-0.521893	-0.744602	-0.299184	-0.15624	-5.44192	0.000702738	0.0330199	-0.0994078	0	0.104706	-0.417187	-0.521893	0.000702738	0.0330199	3.15321
O75438	NDUFB1	NDUB1_HUMAN NADH dehydrogenase [ubiquinone] 1 beta subcomplex subunit 1	Yes	O75438	NDUFB1	2	-1.77279	-2.29436	-0.521578	-0.938446	-0.104709	-2.03358	-2.90555	0.0205751	0.15237	-3.5821	0	-1.77279	-2.29436	-0.521578	0.0205751	0.15237	1.68666
Q9H2K8	TAOK3	TAOK3_HUMAN Serine/threonine-protein kinase TAO3,TAOK1_HUMAN Serine/threonine-protein kinase TAO1	No	Q9H2K8 , Q7L7X3	TAOK3,TAOK1	2	-1.61873	-2.29523	-0.676498	-3.42885	2.07585	-1.95698	-0.570784	0.584433	0.783012	-6.55818	0	-1.61873	-2.29523	-0.676498	0.584433	0.783012	0.233265
Q92793	CREBBP	CBP_HUMAN CREB-binding protein,EP300_HUMAN Histone acetyltransferase p300	No	Q92793 , Q09472	CREBBP,EP300	6	-1.88688	-2.40667	-0.51979	-0.941183	-0.0983965	-2.14677	-2.8645	0.0218846	0.158511	-3.64455	0	-1.88688	-2.40667	-0.51979	0.0218846	0.158511	1.65986
Q8TCD5	NT5C	NT5C_HUMAN 5(3)-deoxyribonucleotidase, cytosolic type	Yes	Q8TCD5	NT5C	5	-1.03951	-1.55906	-0.519555	-1.2858	0.246687	-1.29928	-1.57462	0.155505	0.415158	-5.54097	0	-1.03951	-1.55906	-0.519555	0.155505	0.415158	0.808256
Q9Y6C9	MTCH2	MTCH2_HUMAN Mitochondrial carrier homolog 2	Yes	Q9Y6C9	MTCH2	6	0.262758	-0.256484	-0.519243	-0.969096	-0.0693893	0.00313693	-2.68045	0.0289108	0.179333	-3.92502	0	0.262758	-0.256484	-0.519243	0.0289108	0.179333	1.53894
Q13315	ATM	ATM_HUMAN Serine-protein kinase ATM	No	Q13315	ATM	3	-3.74715	-4.26632	-0.519173	-0.806142	-0.232205	-3.96965	-4.31842	0.00387486	0.0731939	-1.70804	1	-3.74715	-4.26632	-0.519173	0.00387486	0.0731939	2.41174
Q9UBU8	MORF4L1	MO4L1_HUMAN Mortality factor 4-like protein 1	No	Q9UBU8	MORF4L1	4	-0.837565	-1.3564	-0.518837	-1.31803	0.280354	-1.09698	-1.50761	0.171581	0.432398	-5.62851	0	-0.837565	-1.3564	-0.518837	0.171581	0.432398	0.76553
O60244	MED14	MED14_HUMAN Mediator of RNA polymerase II transcription subunit 14	No	O60244	MED14	3	-3.54756	-4.21528	-0.667711	-2.63387	1.29844	-3.77014	-0.84205	0.433714	0.6717	-6.15238	2	-3.54756	-4.21528	-0.667711	0.433714	0.6717	0.362797
Q9BQ04	RBM4B	RBM4B_HUMAN RNA-binding protein 4B	No	Q9BQ04	RBM4B	10	-3.03928	-3.557	-0.517722	-1.75096	0.715518	-3.21186	-1.04092	0.340103	0.599366	-5.96666	2	-3.03928	-3.557	-0.517722	0.340103	0.599366	0.46839
Q15334	LLGL1	L2GL1_HUMAN Lethal(2) giant larvae protein homolog 1	No	Q15334	LLGL1	2	-2.31788	-2.83516	-0.517282	-1.23871	0.204143	-2.57652	-1.66512	0.135972	0.390436	-5.41974	0	-2.31788	-2.83516	-0.517282	0.135972	0.390436	0.866549
Q8NC60	NOA1	NOA1_HUMAN Nitric oxide-associated protein 1	Yes	Q8NC60	NOA1	4	-2.22194	-2.73845	-0.516507	-1.79164	0.758624	-2.48019	-0.940655	0.375483	0.62675	-6.26961	0	-2.22194	-2.73845	-0.516507	0.375483	0.62675	0.42541
P43121	MCAM	MUC18_HUMAN Cell surface glycoprotein MUC18	No	P43121	MCAM	10	1.71069	1.19489	-0.515793	-0.859162	-0.172424	1.45279	-3.48838	0.00874315	0.102066	-2.70763	0	1.71069	1.19489	-0.515793	0.00874315	0.102066	2.05833
O15143	ARPC1B	ARC1B_HUMAN Actin-related protein 2/3 complex subunit 1B	No	O15143	ARPC1B	12	1.90358	1.38786	-0.515728	-0.866035	-0.16542	1.64572	-3.41885	0.00966153	0.105575	-2.81033	0	1.90358	1.38786	-0.515728	0.00966153	0.105575	2.01495
P49821	NDUFV1	NDUV1_HUMAN NADH dehydrogenase [ubiquinone] flavoprotein 1, mitochondrial	Yes	P49821	NDUFV1	9	-0.0477728	-0.562169	-0.514396	-1.53529	0.506497	-0.304971	-1.17011	0.276938	0.535223	-6.03466	0	-0.0477728	-0.562169	-0.514396	0.276938	0.535223	0.557618
Q9BTW9	TBCD	TBCD_HUMAN Tubulin-specific chaperone D	No	Q9BTW9	TBCD	9	-0.452048	-1.11813	-0.666083	-1.38576	0.0535927	-0.78509	-2.14932	0.0652026	0.268819	-4.7277	0	-0.452048	-1.11813	-0.666083	0.0652026	0.268819	1.18573
P11802	CDK4	CDK4_HUMAN Cyclin-dependent kinase 4	No	P11802	CDK4	4	-3.16503	-3.82873	-0.663704	-1.58893	0.261524	-3.38626	-1.77866	0.12829	0.378525	-5.09582	2	-3.16503	-3.82873	-0.663704	0.12829	0.378525	0.891808
Q92922	SMARCC1	SMRC1_HUMAN SWI/SNF complex subunit SMARCC1	No	Q92922	SMARCC1	21	2.10976	1.59889	-0.510865	-0.84672	-0.175011	1.85432	-3.53235	0.00821063	0.0998827	-2.64295	0	2.10976	1.59889	-0.510865	0.00821063	0.0998827	2.08562
P60468	SEC61B	SC61B_HUMAN Protein transport protein Sec61 subunit beta	No	P60468	SEC61B	3	1.04238	0.534124	-0.508257	-1.16653	0.150015	0.788253	-1.79303	0.112231	0.353924	-5.24326	0	1.04238	0.534124	-0.508257	0.112231	0.353924	0.949886
Q7Z4V5	HDGFL2	HDGR2_HUMAN Hepatoma-derived growth factor-related protein 2	No	Q7Z4V5	HDGFL2	10	1.11375	0.609115	-0.504632	-0.848926	-0.160338	0.861431	-3.40372	0.00987462	0.106357	-2.83274	0	1.11375	0.609115	-0.504632	0.00987462	0.106357	2.00548
Q9BTV5	FSD1	FSD1_HUMAN Fibronectin type III and SPRY domain-containing protein 1	No	Q9BTV5	FSD1	3	-2.04178	-2.54527	-0.503493	-1.183	0.176014	-2.29352	-1.72071	0.125128	0.374784	-5.34373	0	-2.04178	-2.54527	-0.503493	0.125128	0.374784	0.902647
Q92905	COPS5	CSN5_HUMAN COP9 signalosome complex subunit 5	No	Q92905	COPS5	15	2.00337	1.50004	-0.503326	-0.96434	-0.0423115	1.7517	-2.53538	0.036067	0.200609	-4.14603	0	2.00337	1.50004	-0.503326	0.036067	0.200609	1.44289
P35052	GPC1	GPC1_HUMAN Glypican-1	No	P35052	GPC1	2	-2.78522	-3.44765	-0.662432	-1.21774	-0.107126	-3.11644	-2.77024	0.0252301	0.169357	-3.78813	0	-2.78522	-3.44765	-0.662432	0.0252301	0.169357	1.59808
Q8NBJ4	GOLM1	GOLM1_HUMAN Golgi membrane protein 1	No	Q8NBJ4	GOLM1	2	-2.95257	-3.6125	-0.659925	-2.00439	0.684543	-3.2354	-1.17163	0.281372	0.541012	-5.95506	1	-2.95257	-3.6125	-0.659925	0.281372	0.541012	0.550718
O00754	MAN2B1	MA2B1_HUMAN Lysosomal alpha-mannosidase	No	O00754	MAN2B1	3	-3.2339	-3.89081	-0.656918	-1.35555	0.0417124	-3.56235	-2.1836	0.0618615	0.259846	-4.67674	0	-3.2339	-3.89081	-0.656918	0.0618615	0.259846	1.20858
P49642	PRIM1	PRI1_HUMAN DNA primase small subunit	No	P49642	PRIM1	9	-0.109535	-0.612198	-0.502662	-0.834778	-0.170546	-0.360866	-3.51476	0.00841942	0.101114	-2.6688	0	-0.109535	-0.612198	-0.502662	0.00841942	0.101114	2.07472
Q9BUQ8	DDX23	DDX23_HUMAN Probable ATP-dependent RNA helicase DDX23	No	Q9BUQ8	DDX23	10	0.126824	-0.375411	-0.502236	-0.832057	-0.172414	-0.124293	-3.53621	0.00816566	0.0996581	-2.6373	0	0.126824	-0.375411	-0.502236	0.00816566	0.0996581	2.08801
Q6PL18	ATAD2	ATAD2_HUMAN ATPase family AAA domain-containing protein 2	No	Q6PL18	ATAD2	10	0.0170356	-0.484952	-0.501988	-0.930633	-0.0733434	-0.233958	-2.7196	0.0272423	0.176628	-3.86533	0	0.0170356	-0.484952	-0.501988	0.0272423	0.176628	1.56476
Q6NYC1	JMJD6	JMJD6_HUMAN Bifunctional arginine demethylase and lysyl-hydroxylase JMJD6	No	Q6NYC1	JMJD6	4	-1.0809	-1.73707	-0.656163	-0.934826	-0.3775	-1.40898	-5.46816	0.000681869	0.0326612	-0.0683168	0	-1.0809	-1.73707	-0.656163	0.000681869	0.0326612	3.1663
Q9BYG3	NIFK	MK67I_HUMAN MKI67 FHA domain-interacting nucleolar phosphoprotein	No	Q9BYG3	NIFK	10	2.22264	1.72158	-0.501064	-0.73692	-0.265208	1.97211	-4.9335	0.00128418	0.0409088	-0.722598	0	2.22264	1.72158	-0.501064	0.00128418	0.0409088	2.89137
Q8WXF1	PSPC1	PSPC1_HUMAN Paraspeckle component 1	No	Q8WXF1	PSPC1	7	0.288859	-0.210746	-0.499606	-0.805151	-0.19406	0.0390564	-3.79717	0.00565616	0.0840376	-2.25848	0	0.288859	-0.210746	-0.499606	0.00565616	0.0840376	2.24748
Q96JB5	CDK5RAP3	CK5P3_HUMAN CDK5 regulatory subunit-associated protein 3	No	Q96JB5	CDK5RAP3	7	-0.685016	-1.18394	-0.498922	-1.15957	0.161727	-0.934477	-1.75376	0.11907	0.365672	-5.29803	0	-0.685016	-1.18394	-0.498922	0.11907	0.365672	0.924199
O15533	TAPBP	TPSN_HUMAN Tapasin	No	O15533	TAPBP	2	-1.87641	-2.53225	-0.65584	-1.51201	0.20033	-2.20433	-1.77888	0.114651	0.358547	-5.26305	0	-1.87641	-2.53225	-0.65584	0.114651	0.358547	0.940621
Q9NVS2	MRPS18A	RT18A_HUMAN 39S ribosomal protein S18a, mitochondrial	Yes	Q9NVS2	MRPS18A	4	-0.830465	-1.32577	-0.495304	-0.688985	-0.301623	-1.07812	-5.93873	0.000403209	0.0236845	0.472079	0	-0.830465	-1.32577	-0.495304	0.000403209	0.0236845	3.39447
O96000	NDUFB10	NDUBA_HUMAN NADH dehydrogenase [ubiquinone] 1 beta subcomplex subunit 10	Yes	O96000	NDUFB10	2	-0.848776	-1.34288	-0.494108	-1.14602	0.157804	-1.09583	-1.76012	0.117937	0.363796	-5.2892	0	-0.848776	-1.34288	-0.494108	0.117937	0.363796	0.928351
P42892	ECE1	ECE1_HUMAN Endothelin-converting enzyme 1	No	P42892	ECE1	2	-4.54557	-5.03952	-0.49395	-1.15324	0.165336	-4.82783	-1.78836	0.118825	0.365672	-5.18708	1	-4.54557	-5.03952	-0.49395	0.118825	0.365672	0.925092
Q9BUF5	TUBB6	TBB6_HUMAN Tubulin beta-6 chain	No	Q9BUF5	TUBB6	23	4.22555	3.73235	-0.493201	-0.916252	-0.0701491	3.97895	-2.70732	0.0277547	0.177734	-3.88406	0	4.22555	3.73235	-0.493201	0.0277547	0.177734	1.55666
Q9BX68	HINT2	HINT2_HUMAN Histidine triad nucleotide-binding protein 2, mitochondrial	Yes	Q9BX68	HINT2	4	-0.639851	-1.13282	-0.492969	-1.19682	0.210885	-0.886335	-1.62647	0.144019	0.401609	-5.47191	0	-0.639851	-1.13282	-0.492969	0.144019	0.401609	0.841579
Q969G3	SMARCE1	SMCE1_HUMAN SWI/SNF-related matrix-associated actin-dependent regulator of chromatin subfamily E member 1	No	Q969G3	SMARCE1	7	-0.129953	-0.622814	-0.492861	-0.969014	-0.0167082	-0.376383	-2.40374	0.0441229	0.221735	-4.34588	0	-0.129953	-0.622814	-0.492861	0.0441229	0.221735	1.35534
P33316	DUT	DUT_HUMAN Deoxyuridine 5-triphosphate nucleotidohydrolase, mitochondrial	Yes	P33316	DUT	9	5.02412	4.53247	-0.491648	-0.873769	-0.109527	4.7783	-2.98787	0.0181895	0.143343	-3.45708	0	5.02412	4.53247	-0.491648	0.0181895	0.143343	1.74018
O00461	GOLIM4	GOLI4_HUMAN Golgi integral membrane protein 4	No	O00461	GOLIM4	6	-0.310797	-0.958422	-0.647626	-0.910695	-0.384557	-0.634609	-5.71693	0.000514666	0.0279384	0.221407	0	-0.310797	-0.958422	-0.647626	0.000514666	0.0279384	3.28847
P49736	MCM2	MCM2_HUMAN DNA replication licensing factor MCM2	No	P49736	MCM2	30	3.85549	3.36406	-0.491435	-0.73046	-0.25241	3.60977	-4.77454	0.00156221	0.0439029	-0.925598	0	3.85549	3.36406	-0.491435	0.00156221	0.0439029	2.80626
Q8WXX5	DNAJC9	DNJC9_HUMAN DnaJ homolog subfamily C member 9	No	Q8WXX5	DNAJC9	11	2.19147	1.70158	-0.489899	-0.91277	-0.0670266	1.94652	-2.69033	0.0284799	0.179333	-3.90996	0	2.19147	1.70158	-0.489899	0.0284799	0.179333	1.54546
Q9UI42	CPA4	CBPA4_HUMAN Carboxypeptidase A4	No	Q9UI42	CPA4	10	0.842067	0.352181	-0.489887	-0.784191	-0.195583	0.597124	-3.86553	0.00514576	0.0791569	-2.16071	0	0.842067	0.352181	-0.489887	0.00514576	0.0791569	2.28855
Q14137	BOP1	BOP1_HUMAN Ribosome biogenesis protein BOP1	No	Q14137	BOP1	19	1.99717	1.50973	-0.487438	-0.951499	-0.023378	1.75345	-2.43924	0.0417856	0.216951	-4.29209	0	1.99717	1.50973	-0.487438	0.0417856	0.216951	1.37897
Q9Y4A5	TRRAP	TRRAP_HUMAN Transformation/transcription domain-associated protein	No	Q9Y4A5	TRRAP	3	-3.36966	-3.85672	-0.487057	-0.721127	-0.252986	-3.61319	-4.83216	0.00145448	0.043745	-0.851567	0	-3.36966	-3.85672	-0.487057	0.00145448	0.043745	2.83729
P60604	UBE2G2	UB2G2_HUMAN Ubiquitin-conjugating enzyme E2 G2	No	P60604	UBE2G2	2	-1.94119	-2.42776	-0.486577	-1.42296	0.449808	-2.18448	-1.20672	0.263345	0.524224	-5.9938	0	-1.94119	-2.42776	-0.486577	0.263345	0.524224	0.579476
Q9UBI1	COMMD3	COMD3_HUMAN COMM domain-containing protein 3	No	Q9UBI1	COMMD3	3	-2.15013	-2.63582	-0.485688	-1.69246	0.721087	-2.39297	-0.934631	0.37839	0.628985	-6.27525	0	-2.15013	-2.63582	-0.485688	0.37839	0.628985	0.42206
Q9Y657	SPIN1	SPIN1_HUMAN Spindlin-1,SPIN3_HUMAN Spindlin-3	No	Q9Y657 , Q5JUX0	SPIN1,SPIN3	2	-1.90933	-2.54989	-0.640557	-0.871828	-0.409286	-2.22961	-6.43198	0.00023947	0.0180033	1.00463	0	-1.90933	-2.54989	-0.640557	0.00023947	0.0180033	3.62075
Q96BM9	ARL8A	ARL8A_HUMAN ADP-ribosylation factor-like protein 8A	No	Q96BM9	ARL8A	5	0.49895	-0.140667	-0.639616	-1.27494	-0.00429336	0.179142	-2.33794	0.0488099	0.232543	-4.44531	0	0.49895	-0.140667	-0.639616	0.0488099	0.232543	1.31149
Q96DB5	RMDN1	RMD1_HUMAN Regulator of microtubule dynamics protein 1	Yes	Q96DB5	RMDN1	8	0.744291	0.260277	-0.484014	-0.937279	-0.0307487	0.502284	-2.47979	0.0392691	0.208787	-4.23055	0	0.744291	0.260277	-0.484014	0.0392691	0.208787	1.40595
Q9BXS5	AP1M1	AP1M1_HUMAN AP-1 complex subunit mu-1	No	Q9BXS5	AP1M1	8	-0.0203058	-0.50215	-0.481844	-0.951981	-0.0117077	-0.261228	-2.38008	0.0457535	0.224843	-4.38167	0	-0.0203058	-0.50215	-0.481844	0.0457535	0.224843	1.33958
Q9Y315	DERA	DEOC_HUMAN Deoxyribose-phosphate aldolase	No	Q9Y315	DERA	4	-1.12854	-1.76712	-0.638585	-1.04065	-0.236523	-1.44783	-3.68837	0.00658412	0.089999	-2.41536	0	-1.12854	-1.76712	-0.638585	0.00658412	0.089999	2.1815
P17252	PRKCA	KPCA_HUMAN Protein kinase C alpha type	No	P17252	PRKCA	10	-0.0103005	-0.646549	-0.636249	-1.55438	0.281888	-0.328425	-1.60927	0.14774	0.405717	-5.49494	0	-0.0103005	-0.646549	-0.636249	0.14774	0.405717	0.830502
Q9NUY8	TBC1D23	TBC23_HUMAN TBC1 domain family member 23	No	Q9NUY8	TBC1D23	3	-3.61784	-4.25389	-0.636055	-1.18467	-0.0874385	-3.74505	-3.04038	0.0312066	0.187667	-3.37379	3	-3.61784	-4.25389	-0.636055	0.0312066	0.187667	1.50575
O95782	AP2A1	AP2A1_HUMAN AP-2 complex subunit alpha-1	No	O95782	AP2A1	28	3.20766	2.73163	-0.476035	-0.864735	-0.0873354	2.96964	-2.84403	0.0225699	0.159775	-3.67572	0	3.20766	2.73163	-0.476035	0.0225699	0.159775	1.64647
Q4U2R6	MRPL51	RM51_HUMAN 39S ribosomal protein L51, mitochondrial	Yes	Q4U2R6	MRPL51	2	-1.88724	-2.36264	-0.475397	-1.17202	0.221221	-2.12494	-1.58479	0.153188	0.414499	-5.52751	0	-1.88724	-2.36264	-0.475397	0.153188	0.414499	0.814775
P10644	PRKAR1A	KAP0_HUMAN cAMP-dependent protein kinase type I-alpha regulatory subunit	No	P10644	PRKAR1A	5	-1.68561	-2.15633	-0.470724	-1.76912	0.827669	-1.88735	-0.86538	0.416777	0.658584	-6.25894	1	-1.68561	-2.15633	-0.470724	0.416777	0.658584	0.380096
Q93009	USP7	UBP7_HUMAN Ubiquitin carboxyl-terminal hydrolase 7	No	Q93009	USP7	22	1.50165	1.03163	-0.47002	-0.707017	-0.233024	1.26664	-4.60558	0.00193179	0.051138	-1.14568	0	1.50165	1.03163	-0.47002	0.00193179	0.051138	2.71404
O14949	UQCRQ	QCR8_HUMAN Cytochrome b-c1 complex subunit 8	Yes	O14949	UQCRQ	3	-2.75229	-3.22166	-0.46937	-4.30975	3.37101	-2.98698	-0.283825	0.784035	0.895376	-6.69127	0	-2.75229	-3.22166	-0.46937	0.784035	0.895376	0.105664
O95197	RTN3	RTN3_HUMAN Reticulon-3	No	O95197	RTN3	3	-0.587422	-1.0555	-0.468077	-0.714176	-0.221978	-0.821461	-4.41689	0.0024609	0.0581795	-1.39665	0	-0.587422	-1.0555	-0.468077	0.0024609	0.0581795	2.60891
P61158	ACTR3	ARP3_HUMAN Actin-related protein 3	No	P61158	ACTR3	15	3.29276	2.82592	-0.466843	-0.693814	-0.239872	3.05934	-4.77649	0.00155844	0.0439029	-0.923092	0	3.29276	2.82592	-0.466843	0.00155844	0.0439029	2.80731
Q9UNF1	MAGED2	MAGD2_HUMAN Melanoma-associated antigen D2	No	Q9UNF1	MAGED2	18	3.0858	2.61897	-0.466836	-0.943191	0.0095183	2.85239	-2.27585	0.0536922	0.242292	-4.53876	0	3.0858	2.61897	-0.466836	0.0536922	0.242292	1.27009
P48634	PRRC2A	PRC2A_HUMAN Protein PRRC2A	No	P48634	PRRC2A	9	0.0530703	-0.580163	-0.633233	-0.988014	-0.278452	-0.263546	-4.14488	0.00352125	0.0694584	-1.76801	0	0.0530703	-0.580163	-0.633233	0.00352125	0.0694584	2.4533
P28370	SMARCA1	SMCA1_HUMAN Probable global transcription activator SNF2L1	No	P28370	SMARCA1	18	-0.992705	-1.45553	-0.462822	-0.733224	-0.19242	-1.22412	-3.97478	0.00443017	0.0756955	-2.0058	0	-0.992705	-1.45553	-0.462822	0.00443017	0.0756955	2.35358
Q14257	RCN2	RCN2_HUMAN Reticulocalbin-2	Yes	Q14257	RCN2	9	1.59383	1.13164	-0.462192	-0.776068	-0.148317	1.36274	-3.41959	0.00965114	0.105575	-2.80923	0	1.59383	1.13164	-0.462192	0.00965114	0.105575	2.01542
Q9BTE7	DCUN1D5	DCNL5_HUMAN DCN1-like protein 5	No	Q9BTE7	DCUN1D5	3	-3.84358	-4.30569	-0.462102	-2.63283	1.70863	-4.07463	-0.494357	0.634863	0.817371	-6.6019	0	-3.84358	-4.30569	-0.462102	0.634863	0.817371	0.19732
Q9H2J4	PDCL3	PDCL3_HUMAN Phosducin-like protein 3	No	Q9H2J4	PDCL3	9	0.0331587	-0.42837	-0.461528	-0.724017	-0.19904	-0.197606	-4.08317	0.00382526	0.0726219	-1.8538	0	0.0331587	-0.42837	-0.461528	0.00382526	0.0726219	2.41734
Q04726	TLE3	TLE3_HUMAN Transducin-like enhancer protein 3	No	Q04726	TLE3	2	-2.43752	-2.89802	-0.460497	-1.36883	0.447841	-2.66777	-1.25703	0.25787	0.519875	-5.79164	2	-2.43752	-2.89802	-0.460497	0.25787	0.519875	0.588599
Q13155	AIMP2	AIMP2_HUMAN Aminoacyl tRNA synthase complex-interacting multifunctional protein 2	No	Q13155	AIMP2	7	2.16763	1.70769	-0.459933	-0.951494	0.0316289	1.93766	-2.17283	0.0628925	0.262099	-4.69277	0	2.16763	1.70769	-0.459933	0.0628925	0.262099	1.2014
P21926	CD9	CD9_HUMAN CD9 antigen	No	P21926	CD9	3	1.61874	1.15964	-0.459106	-0.880917	-0.0372937	1.38919	-2.52757	0.0365006	0.200961	-4.15792	0	1.61874	1.15964	-0.459106	0.0365006	0.200961	1.4377
P21399	ACO1	ACOC_HUMAN Cytoplasmic aconitate hydratase	Yes	P21399	ACO1	21	2.83624	2.37738	-0.458859	-1.2539	0.336187	2.60681	-1.34028	0.218397	0.483487	-5.83777	0	2.83624	2.37738	-0.458859	0.218397	0.483487	0.660753
Q9Y678	COPG1	COPG1_HUMAN Coatomer subunit gamma-1	No	Q9Y678	COPG1	28	3.0392	2.58138	-0.457814	-0.754443	-0.161184	2.81029	-3.58413	0.00762773	0.0978588	-2.5671	0	3.0392	2.58138	-0.457814	0.00762773	0.0978588	2.1176
O00469	PLOD2	PLOD2_HUMAN Procollagen-lysine,2-oxoglutarate 5-dioxygenase 2	No	O00469	PLOD2	8	0.262299	-0.195366	-0.457665	-0.97627	0.0609407	0.0334665	-2.04936	0.0759946	0.29097	-4.87517	0	0.262299	-0.195366	-0.457665	0.0759946	0.29097	1.11922
P35222	CTNNB1	CTNB1_HUMAN Catenin beta-1	No	P35222	CTNNB1	23	2.45232	1.99616	-0.456161	-1.01743	0.105109	2.22424	-1.88736	0.0972941	0.329782	-5.10978	0	2.45232	1.99616	-0.456161	0.0972941	0.329782	1.01191
Q9HD33	MRPL47	RM47_HUMAN 39S ribosomal protein L47, mitochondrial	Yes	Q9HD33	MRPL47	4	-0.402438	-0.85849	-0.456052	-0.752936	-0.159167	-0.630464	-3.56727	0.00781256	0.098053	-2.59176	0	-0.402438	-0.85849	-0.456052	0.00781256	0.098053	2.10721
Q9UFW8	CGGBP1	CGBP1_HUMAN CGG triplet repeat-binding protein 1	No	Q9UFW8	CGGBP1	4	0.012073	-0.443538	-0.455611	-1.54602	0.634794	-0.215732	-0.97032	0.361409	0.617079	-6.24143	0	0.012073	-0.443538	-0.455611	0.361409	0.617079	0.442001
Q9GZT3	SLIRP	SLIRP_HUMAN SRA stem-loop-interacting RNA-binding protein, mitochondrial	Yes	Q9GZT3	SLIRP	6	1.88522	1.42974	-0.455483	-1.2328	0.321837	1.65748	-1.36076	0.212123	0.479798	-5.81294	0	1.88522	1.42974	-0.455483	0.212123	0.479798	0.673412
O14936	CASK	CSKP_HUMAN Peripheral plasma membrane protein CASK	No	O14936	CASK	3	-2.09137	-2.54618	-0.454815	-1.95621	1.04658	-2.31877	-0.703476	0.502497	0.726308	-6.4688	0	-2.09137	-2.54618	-0.454815	0.502497	0.726308	0.298867
O95639	CPSF4	CPSF4_HUMAN Cleavage and polyadenylation specificity factor subunit 4	No	O95639	CPSF4	3	-3.22544	-3.68001	-0.454568	-1.74035	0.831217	-3.37696	-0.876593	0.416173	0.658584	-6.1222	2	-3.22544	-3.68001	-0.454568	0.416173	0.658584	0.380726
Q9H1A4	ANAPC1	APC1_HUMAN Anaphase-promoting complex subunit 1	No	Q9H1A4	ANAPC1	4	-2.86784	-3.49973	-0.631898	-1.62663	0.362832	-3.18378	-1.4752	0.179883	0.441227	-5.67013	0	-2.86784	-3.49973	-0.631898	0.179883	0.441227	0.745009
Q8WUA2	PPIL4	PPIL4_HUMAN Peptidyl-prolyl cis-trans isomerase-like 4	No	Q8WUA2	PPIL4	3	-3.85656	-4.31022	-0.453656	-2.10487	1.19756	-4.08339	-0.638017	0.541988	0.754568	-6.51498	0	-3.85656	-4.31022	-0.453656	0.541988	0.754568	0.26601
Q9BVK6	TMED9	TMED9_HUMAN Transmembrane emp24 domain-containing protein 9	No	Q9BVK6	TMED9	5	0.618017	0.164532	-0.453485	-0.912908	0.00593863	0.391274	-2.29223	0.0523583	0.240018	-4.51414	0	0.618017	0.164532	-0.453485	0.0523583	0.240018	1.28101
P60891	PRPS1	PRPS1_HUMAN Ribose-phosphate pyrophosphokinase 1	No	P60891	PRPS1	8	1.52656	1.07387	-0.452692	-0.827527	-0.0778567	1.30022	-2.8046	0.023953	0.164305	-3.73577	0	1.52656	1.07387	-0.452692	0.023953	0.164305	1.62064
Q9UBW8	COPS7A	CSN7A_HUMAN COP9 signalosome complex subunit 7a	No	Q9UBW8	COPS7A	4	-0.329748	-0.782242	-0.452494	-0.899375	-0.00561355	-0.555995	-2.35142	0.0478105	0.229234	-4.42497	0	-0.329748	-0.782242	-0.452494	0.0478105	0.229234	1.32048
O95573	ACSL3	ACSL3_HUMAN Long-chain-fatty-acid--CoA ligase 3	No	O95573	ACSL3	15	1.81076	1.35868	-0.45208	-0.739732	-0.164427	1.58472	-3.64969	0.00695235	0.0930032	-2.47151	0	1.81076	1.35868	-0.45208	0.00695235	0.0930032	2.15787
O43493	TGOLN2	TGON2_HUMAN Trans-Golgi network integral membrane protein 2	No	O43493	TGOLN2	4	-0.299458	-0.917343	-0.617885	-1.29364	0.0578741	-0.6084	-2.12336	0.0678501	0.271617	-4.76616	0	-0.299458	-0.917343	-0.617885	0.0678501	0.271617	1.16845
Q16576	RBBP7	RBBP7_HUMAN Histone-binding protein RBBP7	No	Q16576	RBBP7	10	0.606509	0.155001	-0.451507	-0.99732	0.0943053	0.380755	-1.92101	0.0924419	0.320824	-5.06156	0	0.606509	0.155001	-0.451507	0.0924419	0.320824	1.03413
Q02809	PLOD1	PLOD1_HUMAN Procollagen-lysine,2-oxoglutarate 5-dioxygenase 1	No	Q02809	PLOD1	13	1.44854	0.997056	-0.451482	-0.898499	-0.00446492	1.2228	-2.34544	0.048251	0.230758	-4.43399	0	1.44854	0.997056	-0.451482	0.048251	0.230758	1.31649
P18085	ARF4	ARF4_HUMAN ADP-ribosylation factor 4	No	P18085	ARF4	7	1.89533	1.44396	-0.451364	-0.831933	-0.0707942	1.66965	-2.75424	0.0258488	0.171671	-3.81252	0	1.89533	1.44396	-0.451364	0.0258488	0.171671	1.58756
O95251	KAT7	KAT7_HUMAN Histone acetyltransferase KAT7	No	O95251	KAT7	3	-1.9711	-2.42234	-0.451235	-0.958817	0.0563475	-2.19672	-2.06445	0.0742596	0.286593	-4.85303	0	-1.9711	-2.42234	-0.451235	0.0742596	0.286593	1.12925
P82909	MRPS36	RT36_HUMAN 28S ribosomal protein S36, mitochondrial	Yes	P82909	MRPS36	3	-0.40991	-0.860759	-0.450849	-1.42047	0.518769	-0.635334	-1.07979	0.312932	0.574119	-6.13165	0	-0.40991	-0.860759	-0.450849	0.312932	0.574119	0.50455
P27144	AK4	KAD4_HUMAN Adenylate kinase 4, mitochondrial	Yes	P27144	AK4	3	-0.929023	-1.37931	-0.450292	-1.67201	0.771425	-1.15417	-0.855918	0.41791	0.659134	-6.34626	0	-0.929023	-1.37931	-0.450292	0.41791	0.659134	0.378917
Q0VDG4	SCRN3	SCRN3_HUMAN Secernin-3	No	Q0VDG4	SCRN3	2	-4.24329	-4.85792	-0.614627	-1.64345	0.414199	-4.55061	-1.38733	0.204218	0.471243	-5.78039	0	-4.24329	-4.85792	-0.614627	0.204218	0.471243	0.689907
O95861	BPNT1	BPNT1_HUMAN 3(2),5-bisphosphate nucleotidase 1	No	O95861	BPNT1	7	0.360269	-0.252875	-0.613144	-0.95786	-0.268428	0.0536967	-4.13057	0.00358933	0.0695479	-1.78785	0	0.360269	-0.252875	-0.613144	0.00358933	0.0695479	2.44499
Q9UNM6	PSMD13	PSD13_HUMAN 26S proteasome non-ATPase regulatory subunit 13	No	Q9UNM6	PSMD13	19	3.20938	2.76212	-0.447268	-0.762523	-0.132013	2.98575	-3.29469	0.0115662	0.112508	-2.99499	0	3.20938	2.76212	-0.447268	0.0115662	0.112508	1.93681
P39748	FEN1	FEN1_HUMAN Flap endonuclease 1	No	P39748	FEN1	12	3.39652	2.94945	-0.447068	-1.05585	0.161713	3.17298	-1.70538	0.128035	0.37814	-5.36481	0	3.39652	2.94945	-0.447068	0.128035	0.37814	0.892671
Q8IVL6	P3H3	P3H3_HUMAN Prolyl 3-hydroxylase 3	No	Q8IVL6	P3H3	9	0.393366	-0.0535119	-0.446878	-1.06338	0.169628	0.169927	-1.6833	0.132334	0.385914	-5.39501	0	0.393366	-0.0535119	-0.446878	0.132334	0.385914	0.878329
P59998	ARPC4	ARPC4_HUMAN Actin-related protein 2/3 complex subunit 4	No	P59998	ARPC4	9	2.70841	2.26204	-0.44637	-0.702434	-0.190306	2.48522	-4.04814	0.00401036	0.0744841	-1.90273	0	2.70841	2.26204	-0.44637	0.00401036	0.0744841	2.39682
P42285	MTREX	MTREX_HUMAN Exosome RNA helicase MTR4	No	P42285	MTREX	30	2.65613	2.2113	-0.444828	-0.744412	-0.145244	2.43371	-3.44812	0.00926296	0.103512	-2.76703	0	2.65613	2.2113	-0.444828	0.00926296	0.103512	2.03325
Q9NX20	MRPL16	RM16_HUMAN 39S ribosomal protein L16, mitochondrial	Yes	Q9NX20	MRPL16	3	-1.93337	-2.37809	-0.44472	-1.30008	0.410644	-2.15573	-1.20738	0.263104	0.524224	-5.99305	0	-1.93337	-2.37809	-0.44472	0.263104	0.524224	0.579873
Q92503	SEC14L1	S14L1_HUMAN SEC14-like protein 1	No	Q92503	SEC14L1	2	-3.47655	NA	NA	NA	NA	-3.47655	NA	NA	NA	NA	4	-3.47655	-4.0883	-0.611756	0	0	7
Q8IVF2	AHNAK2	AHNK2_HUMAN Protein AHNAK2	No	Q8IVF2	AHNAK2	52	3.60449	3.16069	-0.443806	-0.968425	0.0808128	3.38259	-1.96453	0.086512	0.310304	-4.99879	0	3.60449	3.16069	-0.443806	0.086512	0.310304	1.06292
Q9BRK3	MXRA8	MXRA8_HUMAN Matrix remodeling-associated protein 8	No	Q9BRK3	MXRA8	2	-3.05449	-3.66365	-0.609159	-1.02242	-0.195901	-3.35907	-3.65491	0.0116831	0.112508	-2.69362	2	-3.05449	-3.66365	-0.609159	0.0116831	0.112508	1.93244
O75874	IDH1	IDHC_HUMAN Isocitrate dehydrogenase [NADP] cytoplasmic	Yes	O75874	IDH1	20	3.64102	3.19733	-0.443695	-0.745479	-0.141912	3.41917	-3.41427	0.00972546	0.10568	-2.81711	0	3.64102	3.19733	-0.443695	0.00972546	0.10568	2.01209
Q96G21	IMP4	IMP4_HUMAN U3 small nucleolar ribonucleoprotein protein IMP4	No	Q96G21	IMP4	4	-0.540868	-0.984073	-0.443204	-1.19012	0.303709	-0.76247	-1.37798	0.20697	0.475259	-5.79188	0	-0.540868	-0.984073	-0.443204	0.20697	0.475259	0.684094
O60341	KDM1A	KDM1A_HUMAN Lysine-specific histone demethylase 1A	No	O60341	KDM1A	7	-1.40703	-1.84993	-0.442904	-1.21094	0.325134	-1.62848	-1.33917	0.218742	0.483487	-5.83911	0	-1.40703	-1.84993	-0.442904	0.218742	0.483487	0.660069
Q969H8	MYDGF	MYDGF_HUMAN Myeloid-derived growth factor	No	Q969H8	MYDGF	6	2.79659	2.35422	-0.44237	-0.860473	-0.0242668	2.5754	-2.45703	0.0406616	0.213176	-4.2651	0	2.79659	2.35422	-0.44237	0.0406616	0.213176	1.39082
Q58FF8	HSP90AB2P	H90B2_HUMAN Putative heat shock protein HSP 90-beta 2	No	Q58FF8	HSP90AB2P	11	2.76596	2.32413	-0.441835	-0.873256	-0.0104148	2.54505	-2.37831	0.0458779	0.224843	-4.38435	0	2.76596	2.32413	-0.441835	0.0458779	0.224843	1.3384
O95602	POLR1A	RPA1_HUMAN DNA-directed RNA polymerase I subunit RPA1	No	O95602	POLR1A	13	-0.54814	-0.989951	-0.441811	-0.961421	0.0777992	-0.769046	-1.97455	0.0851997	0.308155	-4.98427	0	-0.54814	-0.989951	-0.441811	0.0851997	0.308155	1.06956
P00390	GSR	GSHR_HUMAN Glutathione reductase, mitochondrial	Yes	P00390	GSR	10	2.24392	1.80228	-0.441638	-0.656544	-0.226731	2.0231	-4.77227	0.00156664	0.0439029	-0.928534	0	2.24392	1.80228	-0.441638	0.00156664	0.0439029	2.80503
Q9UIV1	CNOT7	CNOT7_HUMAN CCR4-NOT transcription complex subunit 7	No	Q9UIV1	CNOT7	2	-2.98482	-3.59394	-0.60911	-2.35371	1.13549	-3.24587	-0.833386	0.433366	0.6717	-6.28663	1	-2.98482	-3.59394	-0.60911	0.433366	0.6717	0.363145
Q86YP4	GATAD2A	P66A_HUMAN Transcriptional repressor p66-alpha	No	Q86YP4	GATAD2A	2	-1.7428	-2.18353	-0.440727	-0.71819	-0.163264	-1.96317	-3.6887	0.00658105	0.089999	-2.41488	0	-1.7428	-2.18353	-0.440727	0.00658105	0.089999	2.18171
Q15642	TRIP10	CIP4_HUMAN Cdc42-interacting protein 4	No	Q15642	TRIP10	9	0.737503	0.297455	-0.440048	-0.987455	0.10736	0.517479	-1.8668	0.100379	0.335663	-5.13909	0	0.737503	0.297455	-0.440048	0.100379	0.335663	0.998358
P29992	GNA11	GNA11_HUMAN Guanine nucleotide-binding protein subunit alpha-11	No	P29992	GNA11	7	-0.237785	-0.83288	-0.595095	-0.862916	-0.327274	-0.535333	-5.16	0.000977352	0.0353256	-0.440082	0	-0.237785	-0.83288	-0.595095	0.000977352	0.0353256	3.00995
A6NHR9	SMCHD1	SMHD1_HUMAN Structural maintenance of chromosomes flexible hinge domain-containing protein 1	No	A6NHR9	SMCHD1	16	0.563805	0.126715	-0.437089	-0.756752	-0.117427	0.34526	-3.17532	0.013776	0.120708	-3.1739	0	0.563805	0.126715	-0.437089	0.013776	0.120708	1.86088
Q6IN85	PPP4R3A	P4R3A_HUMAN Serine/threonine-protein phosphatase 4 regulatory subunit 3A	No	Q6IN85	PPP4R3A	5	-2.70449	-3.29833	-0.593843	-1.22233	0.034643	-3.00141	-2.19424	0.0608589	0.257304	-4.66087	0	-2.70449	-3.29833	-0.593843	0.0608589	0.257304	1.21568
O43837	IDH3B	IDH3B_HUMAN Isocitrate dehydrogenase [NAD] subunit beta, mitochondrial	Yes	O43837	IDH3B	9	0.852102	0.416185	-0.435916	-0.983124	0.111291	0.634143	-1.84995	0.102976	0.339852	-5.16302	0	0.852102	0.416185	-0.435916	0.102976	0.339852	0.987266
P42025	ACTR1B	ACTY_HUMAN Beta-centractin	No	P42025	ACTR1B	9	-0.0626394	-0.498302	-0.435663	-0.888999	0.017674	-0.280471	-2.23171	0.0574569	0.249977	-4.60491	0	-0.0626394	-0.498302	-0.435663	0.0574569	0.249977	1.24066
P50225	SULT1A1	ST1A1_HUMAN Sulfotransferase 1A1,ST1A2_HUMAN Sulfotransferase 1A2	No	P50225 , P50226	SULT1A1,SULT1A2	6	-0.451716	-1.03725	-0.585532	-0.90128	-0.269783	-0.744482	-4.30644	0.00284251	0.0631045	-1.5461	0	-0.451716	-1.03725	-0.585532	0.00284251	0.0631045	2.5463
P55854	SUMO3	SUMO3_HUMAN Small ubiquitin-related modifier 3,SUMO4_HUMAN Small ubiquitin-related modifier 4	No	P55854 , Q6EEV6	SUMO3,SUMO4	2	0.789211	0.354388	-0.434823	-1.6074	0.737752	0.5718	-0.861154	0.415193	0.658041	-6.3417	0	0.789211	0.354388	-0.434823	0.415193	0.658041	0.38175
Q16537	PPP2R5E	2A5E_HUMAN Serine/threonine-protein phosphatase 2A 56 kDa regulatory subunit epsilon isoform	No	Q16537	PPP2R5E	10	0.427288	-0.00734169	-0.43463	-1.03867	0.169413	0.209973	-1.67094	0.134797	0.388467	-5.41184	0	0.427288	-0.00734169	-0.43463	0.134797	0.388467	0.870319
Q9Y2V2	CARHSP1	CHSP1_HUMAN Calcium-regulated heat-stable protein 1	No	Q9Y2V2	CARHSP1	5	1.88511	1.45049	-0.434618	-0.787539	-0.0816975	1.6678	-2.85983	0.0220392	0.158707	-3.65166	0	1.88511	1.45049	-0.434618	0.0220392	0.158707	1.6568
Q9NP77	SSU72	SSU72_HUMAN RNA polymerase II subunit A C-terminal domain phosphatase SSU72	No	Q9NP77	SSU72	3	-1.53245	-2.11455	-0.582101	-1.36392	0.199721	-1.78192	-1.7772	0.12075	0.368724	-5.20222	1	-1.53245	-2.11455	-0.582101	0.12075	0.368724	0.918113
Q96FZ7	CHMP6	CHMP6_HUMAN Charged multivesicular body protein 6	No	Q96FZ7	CHMP6	4	-1.32725	-1.76105	-0.433809	-1.37076	0.50314	-1.54415	-1.07521	0.314854	0.575929	-6.13642	0	-1.32725	-1.76105	-0.433809	0.314854	0.575929	0.501891
Q92925	SMARCD2	SMRD2_HUMAN SWI/SNF-related matrix-associated actin-dependent regulator of chromatin subfamily D member 2	No	Q92925	SMARCD2	7	-0.718884	-1.15257	-0.433682	-1.04826	0.180898	-0.935725	-1.63871	0.141424	0.397409	-5.45545	0	-0.718884	-1.15257	-0.433682	0.141424	0.397409	0.849476
Q9BUK6	MSTO1	MSTO1_HUMAN Protein misato homolog 1	No	Q9BUK6	MSTO1	4	0.975937	0.39536	-0.580577	-2.54295	1.3818	0.685648	-0.687046	0.512234	0.73129	-6.48077	0	0.975937	0.39536	-0.580577	0.512234	0.73129	0.290532
Q9UFG5	C19orf25	CS025_HUMAN UPF0449 protein C19orf25	No	Q9UFG5	C19orf25	2	-3.33582	-3.91346	-0.577647	-1.93218	0.776887	-3.62464	-0.990334	0.352141	0.609387	-6.22202	0	-3.33582	-3.91346	-0.577647	0.352141	0.609387	0.453283
Q8WUY8	NAT14	NAT14_HUMAN N-acetyltransferase 14	No	Q8WUY8	NAT14	2	-3.5272	-4.09074	-0.563536	-1.28924	0.162167	-3.80897	-1.80331	0.110502	0.351123	-5.22883	0	-3.5272	-4.09074	-0.563536	0.110502	0.351123	0.956629
P18887	XRCC1	XRCC1_HUMAN DNA repair protein XRCC1	No	P18887	XRCC1	2	-2.16351	-2.59574	-0.432235	-1.02933	0.164865	-2.37963	-1.68105	0.132778	0.38621	-5.39807	0	-2.16351	-2.59574	-0.432235	0.132778	0.38621	0.876874
Q12830	BPTF	BPTF_HUMAN Nucleosome-remodeling factor subunit BPTF	No	Q12830	BPTF	2	-3.63338	-4.0655	-0.432118	-1.18633	0.322097	-3.77742	-1.42061	0.20783	0.476652	-5.54555	2	-3.63338	-4.0655	-0.432118	0.20783	0.476652	0.682292
Q15814	TBCC	TBCC_HUMAN Tubulin-specific chaperone C	No	Q15814	TBCC	2	-2.60402	-3.03595	-0.431924	-0.895012	0.0311652	-2.81999	-2.67748	0.0602876	0.256198	-3.98606	4	-2.60402	-3.03595	-0.431924	0.0602876	0.256198	1.21977
Q02978	SLC25A11	M2OM_HUMAN Mitochondrial 2-oxoglutarate/malate carrier protein	Yes	Q02978	SLC25A11	7	-0.367312	-0.798423	-0.431111	-0.666906	-0.195317	-0.582868	-4.24584	0.0030788	0.0644423	-1.62887	0	-0.367312	-0.798423	-0.431111	0.0030788	0.0644423	2.51162
Q6P996	PDXDC1	PDXD1_HUMAN Pyridoxal-dependent decarboxylase domain-containing protein 1,PDXD2_HUMAN Putative pyridoxal-dependent decarboxylase domain-containing protein 2	No	Q6P996 , Q6P474	PDXDC1,PDXDC2P	2	-2.73589	-3.2988	-0.562908	-2.0257	0.899885	-3.01735	-0.893642	0.398615	0.64558	-6.31286	0	-2.73589	-3.2988	-0.562908	0.398615	0.64558	0.399447
P80303	NUCB2	NUCB2_HUMAN Nucleobindin-2	Yes	P80303	NUCB2	10	1.59587	1.16867	-0.427202	-0.715023	-0.139382	1.38227	-3.44684	0.00928002	0.103512	-2.76892	0	1.59587	1.16867	-0.427202	0.00928002	0.103512	2.03245
Q9UBX3	SLC25A10	DIC_HUMAN Mitochondrial dicarboxylate carrier	Yes	Q9UBX3	SLC25A10	6	0.558743	0.132692	-0.426051	-0.879472	0.0273695	0.345718	-2.18207	0.0620064	0.259846	-4.67901	0	0.558743	0.132692	-0.426051	0.0620064	0.259846	1.20756
Q96M27	PRRC1	PRRC1_HUMAN Protein PRRC1	No	Q96M27	PRRC1	3	-1.91093	-2.47376	-0.562828	-1.30793	0.182275	-2.19234	-1.75416	0.118999	0.365672	-5.29748	0	-1.91093	-2.47376	-0.562828	0.118999	0.365672	0.924456
Q96LR5	UBE2E2	UB2E2_HUMAN Ubiquitin-conjugating enzyme E2 E2	No	Q96LR5	UBE2E2	5	-0.544573	-0.969576	-0.425003	-1.2604	0.410399	-0.757074	-1.18142	0.272676	0.531706	-6.02212	0	-0.544573	-0.969576	-0.425003	0.272676	0.531706	0.564352
Q15437	SEC23B	SC23B_HUMAN Protein transport protein Sec23B	No	Q15437	SEC23B	15	0.94128	0.516713	-0.424567	-0.832358	-0.0167757	0.728996	-2.41778	0.0431828	0.220571	-4.32461	0	0.94128	0.516713	-0.424567	0.0431828	0.220571	1.36469
Q8N129	CNPY4	CNPY4_HUMAN Protein canopy homolog 4	No	Q8N129	CNPY4	3	-1.65348	-2.07792	-0.424444	-1.23039	0.381505	-1.8657	-1.22299	0.257484	0.519809	-5.97537	0	-1.65348	-2.07792	-0.424444	0.257484	0.519809	0.589249
O75306	NDUFS2	NDUS2_HUMAN NADH dehydrogenase [ubiquinone] iron-sulfur protein 2, mitochondrial	Yes	O75306	NDUFS2	9	0.0876209	-0.336029	-0.42365	-0.739346	-0.107955	-0.124204	-3.11636	0.015028	0.127517	-3.26271	0	0.0876209	-0.336029	-0.42365	0.015028	0.127517	1.8231
Q4G148	GXYLT1	GXLT1_HUMAN Glucoside xylosyltransferase 1	No	Q4G148	GXYLT1	3	-3.40473	-3.96704	-0.562315	-2.74686	1.62223	-3.68588	-0.597761	0.567179	0.77024	-6.54137	0	-3.40473	-3.96704	-0.562315	0.567179	0.77024	0.24628
Q09666	AHNAK	AHNK_HUMAN Neuroblast differentiation-associated protein AHNAK	No	Q09666	AHNAK	231	8.52884	8.10607	-0.422773	-0.767762	-0.0777828	8.31745	-2.84583	0.0225086	0.159641	-3.67297	0	8.52884	8.10607	-0.422773	0.0225086	0.159641	1.64765
A6ZKI3	RTL8C	RTL8C_HUMAN Retrotransposon Gag-like protein 8B,RTL8A_HUMAN Retrotransposon Gag-like protein 8A,RTL8B_HUMAN Retrotransposon Gag-like protein	No	A6ZKI3 , Q9BWD3	RTL8C,RTL8A	2	-3.31868	-3.87465	-0.555963	-1.34612	0.234194	-3.59666	-1.63396	0.142426	0.398646	-5.46185	0	-3.31868	-3.87465	-0.555963	0.142426	0.398646	0.846409
Q5BKZ1	ZNF326	ZN326_HUMAN DBIRD complex subunit ZNF326	No	Q5BKZ1	ZNF326	11	1.04519	0.625375	-0.419811	-0.708266	-0.131357	0.835281	-3.37976	0.0102224	0.10781	-2.8683	0	1.04519	0.625375	-0.419811	0.0102224	0.10781	1.99045
Q8WVB6	CHTF18	CTF18_HUMAN Chromosome transmission fidelity protein 18 homolog	No	Q8WVB6	CHTF18	2	-3.76269	-4.31476	-0.552068	-1.7275	0.623368	-3.98351	-1.23167	0.276222	0.534479	-5.70872	3	-3.76269	-4.31476	-0.552068	0.276222	0.534479	0.558741
Q9BT78	COPS4	CSN4_HUMAN COP9 signalosome complex subunit 4	No	Q9BT78	COPS4	14	2.23149	1.81252	-0.418974	-0.77164	-0.0663085	2.022	-2.75888	0.0256677	0.171275	-3.80545	0	2.23149	1.81252	-0.418974	0.0256677	0.171275	1.59061
P35250	RFC2	RFC2_HUMAN Replication factor C subunit 2	No	P35250	RFC2	14	1.85491	1.43689	-0.418025	-0.706649	-0.1294	1.6459	-3.36339	0.0104675	0.10781	-2.89262	0	1.85491	1.43689	-0.418025	0.0104675	0.10781	1.98016
Q9NRW1	RAB6B	RAB6B_HUMAN Ras-related protein Rab-6B	No	Q9NRW1	RAB6B	4	-2.61006	-3.16212	-0.552058	-0.979412	-0.124705	-2.88609	-3.20306	0.0199431	0.151142	-3.25536	2	-2.61006	-3.16212	-0.552058	0.0199431	0.151142	1.70021
P49841	GSK3B	GSK3B_HUMAN Glycogen synthase kinase-3 beta	No	P49841	GSK3B	6	-0.427427	-0.844193	-0.416765	-0.752493	-0.0810375	-0.63581	-2.88279	0.0212908	0.156008	-3.61672	0	-0.427427	-0.844193	-0.416765	0.0212908	0.156008	1.67181
Q6Y288	B3GLCT	B3GLT_HUMAN Beta-1,3-glucosyltransferase	No	Q6Y288	B3GLCT	2	-3.98199	-4.53292	-0.55093	-1.2727	0.170841	-4.2968	-1.82198	0.113205	0.355585	-5.14129	1	-3.98199	-4.53292	-0.55093	0.113205	0.355585	0.946133
Q15125	EBP	EBP_HUMAN 3-beta-hydroxysteroid-Delta(8),Delta(7)-isomerase	No	Q15125	EBP	3	0.452196	0.0368821	-0.415314	-1.30176	0.471136	0.244539	-1.08801	0.30951	0.572812	-6.12306	0	0.452196	0.0368821	-0.415314	0.30951	0.572812	0.509326
P35580	MYH10	MYH10_HUMAN Myosin-10	No	P35580	MYH10	37	1.41861	1.0033	-0.415308	-0.899376	0.0687609	1.21096	-1.99238	0.0829119	0.303935	-4.95838	0	1.41861	1.0033	-0.415308	0.0829119	0.303935	1.08138
P49356	FNTB	FNTB_HUMAN Protein farnesyltransferase subunit beta	No	P49356	FNTB	3	-2.26955	-2.81992	-0.550371	-1.23615	0.135413	-2.54474	-1.8637	0.100851	0.335663	-5.14349	0	-2.26955	-2.81992	-0.550371	0.100851	0.335663	0.99632
P05114	HMGN1	HMGN1_HUMAN Non-histone chromosomal protein HMG-14	No	P05114	HMGN1	2	0.643461	0.230981	-0.41248	-1.12788	0.30292	0.466684	-1.37626	0.213033	0.480666	-5.71893	1	0.643461	0.230981	-0.41248	0.213033	0.480666	0.671554
Q9BW19	KIFC1	KIFC1_HUMAN Kinesin-like protein KIFC1	No	Q9BW19	KIFC1	6	1.60309	1.19232	-0.410769	-1.84809	1.02655	1.39771	-0.663672	0.52629	0.744571	-6.49736	0	1.60309	1.19232	-0.410769	0.52629	0.744571	0.278775
O95801	TTC4	TTC4_HUMAN Tetratricopeptide repeat protein 4	No	O95801	TTC4	2	-1.82258	-2.37167	-0.549094	-1.04226	-0.0559233	-2.09713	-2.58558	0.0334051	0.193781	-4.06961	0	-1.82258	-2.37167	-0.549094	0.0334051	0.193781	1.47619
P23921	RRM1	RIR1_HUMAN Ribonucleoside-diphosphate reductase large subunit	No	P23921	RRM1	20	2.52003	2.10959	-0.41044	-0.85465	0.0337692	2.31481	-2.14571	0.0655644	0.269646	-4.73306	0	2.52003	2.10959	-0.41044	0.0655644	0.269646	1.18333
Q9Y4B6	DCAF1	DCAF1_HUMAN DDB1- and CUL4-associated factor 1	No	Q9Y4B6	DCAF1	9	-1.05031	-1.59421	-0.543894	-1.18722	0.099428	-1.32226	-1.96334	0.0866693	0.310572	-5.00052	0	-1.05031	-1.59421	-0.543894	0.0866693	0.310572	1.06213
Q15021	NCAPD2	CND1_HUMAN Condensin complex subunit 1	No	Q15021	NCAPD2	35	2.99184	2.58156	-0.410276	-0.633228	-0.187324	2.7867	-4.27341	0.00296879	0.0634072	-1.59115	0	2.99184	2.58156	-0.410276	0.00296879	0.0634072	2.52742
Q71U36	TUBA1A	TBA1A_HUMAN Tubulin alpha-1A chain	No	Q71U36	TUBA1A	24	2.67455	2.2653	-0.409257	-0.680765	-0.137749	2.46993	-3.50044	0.00859346	0.10153	-2.68986	0	2.67455	2.2653	-0.409257	0.00859346	0.10153	2.06583
Q8N0X7	SPART	SPART_HUMAN Spartin	No	Q8N0X7	SPART	3	-2.69324	-3.23472	-0.541483	-1.55782	0.474857	-2.92531	-1.27172	0.245889	0.506187	-5.84241	1	-2.69324	-3.23472	-0.541483	0.245889	0.506187	0.609261
Q9UBQ5	EIF3K	EIF3K_HUMAN Eukaryotic translation initiation factor 3 subunit K	No	Q9UBQ5	EIF3K	6	1.8032	1.39553	-0.407662	-0.673014	-0.14231	1.59937	-3.56769	0.00780783	0.098053	-2.59114	0	1.8032	1.39553	-0.407662	0.00780783	0.098053	2.10747
Q5T440	IBA57	CAF17_HUMAN Putative transferase CAF17, mitochondrial	Yes	Q5T440	IBA57	3	-2.41679	-2.82352	-0.406729	-1.02086	0.207399	-2.62015	-1.538	0.164113	0.426121	-5.58906	0	-2.41679	-2.82352	-0.406729	0.164113	0.426121	0.784857
Q9NP92	MRPS30	RT30_HUMAN 39S ribosomal protein S30, mitochondrial	Yes	Q9NP92	MRPS30	2	-4.47398	-4.88053	-0.406544	-1.11104	0.297956	-4.67725	-1.34009	0.218455	0.483487	-5.838	0	-4.47398	-4.88053	-0.406544	0.218455	0.483487	0.660637
Q969S3	ZNF622	ZN622_HUMAN Zinc finger protein 622	No	Q969S3	ZNF622	6	-1.19368	-1.6	-0.406314	-1.07791	0.265279	-1.39684	-1.40496	0.199113	0.465175	-5.75857	0	-1.19368	-1.6	-0.406314	0.199113	0.465175	0.7009
Q5T3I0	GPATCH4	GPTC4_HUMAN G patch domain-containing protein 4	No	Q5T3I0	GPATCH4	7	-0.944971	-1.35104	-0.406069	-0.786992	-0.0251452	-1.14801	-2.47554	0.039525	0.20965	-4.237	0	-0.944971	-1.35104	-0.406069	0.039525	0.20965	1.40313
Q9Y6D9	MAD1L1	MD1L1_HUMAN Mitotic spindle assembly checkpoint protein MAD1	No	Q9Y6D9	MAD1L1	8	-0.0756764	-0.480941	-0.405264	-0.716751	-0.0937781	-0.278309	-3.0214	0.0173025	0.138975	-3.40626	0	-0.0756764	-0.480941	-0.405264	0.0173025	0.138975	1.76189
Q16555	DPYSL2	DPYL2_HUMAN Dihydropyrimidinase-related protein 2	No	Q16555	DPYSL2	25	4.19047	3.78542	-0.405053	-0.712826	-0.0972809	3.98794	-3.05627	0.016428	0.135054	-3.35349	0	4.19047	3.78542	-0.405053	0.016428	0.135054	1.78442
Q7Z7A1	CNTRL	CNTRL_HUMAN Centriolin	No	Q7Z7A1	CNTRL	2	-1.58064	-2.12129	-0.540655	-1.65048	0.569169	-1.85097	-1.13129	0.291972	0.552352	-6.07702	0	-1.58064	-2.12129	-0.540655	0.291972	0.552352	0.534659
Q99471	PFDN5	PFD5_HUMAN Prefoldin subunit 5	No	Q99471	PFDN5	7	1.85447	1.45148	-0.402989	-0.806718	0.000739938	1.65298	-2.31799	0.0503278	0.235107	-4.47537	0	1.85447	1.45148	-0.402989	0.0503278	0.235107	1.29819
Q16822	PCK2	PCKGM_HUMAN Phosphoenolpyruvate carboxykinase [GTP], mitochondrial	Yes	Q16822	PCK2	5	-1.20503	-1.60609	-0.401066	-0.974352	0.17222	-1.40556	-1.62462	0.144414	0.40164	-5.47439	0	-1.20503	-1.60609	-0.401066	0.144414	0.40164	0.84039
P00403	MT-CO2	COX2_HUMAN Cytochrome c oxidase subunit 2	Yes	P00403	MT-CO2	6	3.12147	2.72078	-0.400691	-0.889218	0.0878357	2.92113	-1.90472	0.094762	0.325242	-5.08495	0	3.12147	2.72078	-0.400691	0.094762	0.325242	1.02337
Q8N4C6	NIN	NIN_HUMAN Ninein	No	Q8N4C6	NIN	3	-1.08919	-1.62015	-0.530961	-1.61691	0.554984	-1.35467	-1.13544	0.290335	0.550389	-6.07254	0	-1.08919	-1.62015	-0.530961	0.290335	0.550389	0.5371
Q96JI7	SPG11	SPTCS_HUMAN Spatacsin	No	Q96JI7	SPG11	2	0.352165	-0.0480925	-0.400257	-2.05214	1.25163	0.11201	-0.635421	0.554849	0.7646	-6.25574	3	0.352165	-0.0480925	-0.400257	0.554849	0.7646	0.255826
Q12824	SMARCB1	SNF5_HUMAN SWI/SNF-related matrix-associated actin-dependent regulator of chromatin subfamily B member 1	No	Q12824	SMARCB1	7	-0.320883	-0.720446	-0.399563	-0.806255	0.00712852	-0.520664	-2.28154	0.0532245	0.242292	-4.5302	0	-0.320883	-0.720446	-0.399563	0.0532245	0.242292	1.27389
Q99878	HIST1H2AJ	H2A1J_HUMAN Histone H2A type 1-J,H2A1H_HUMAN Histone H2A type 1-H,H2AJ_HUMAN Histone H2A.J	No	Q99878 , Q96KK5 , Q9BTM1 , P20671 , P0C0S8 , Q93077 , Q7L7L0 , P04908 , P16104 , Q96QV6	HIST1H2AJ,HIST1H2AH,H2AFJ	6	-2.5301	-2.92937	-0.399276	-3.22588	2.42733	-2.72973	-0.328032	0.751639	0.878716	-6.67639	0	-2.5301	-2.92937	-0.399276	0.751639	0.878716	0.123991
O14980	XPO1	XPO1_HUMAN Exportin-1	No	O14980	XPO1	39	4.19519	3.79626	-0.398927	-0.593577	-0.204278	3.99572	-4.75937	0.00159202	0.0439029	-0.945186	0	4.19519	3.79626	-0.398927	0.00159202	0.0439029	2.79805
Q99729	HNRNPAB	ROAA_HUMAN Heterogeneous nuclear ribonucleoprotein A/B	No	Q99729	HNRNPAB	6	2.14898	1.75197	-0.39701	-0.9009	0.10688	1.95047	-1.82968	0.106185	0.345564	-5.19171	0	2.14898	1.75197	-0.39701	0.106185	0.345564	0.973935
Q68CZ2	TNS3	TENS3_HUMAN Tensin-3	No	Q68CZ2	TNS3	11	0.726157	0.329227	-0.39693	-0.698223	-0.0956363	0.527692	-3.05938	0.0163524	0.135054	-3.34879	0	0.726157	0.329227	-0.39693	0.0163524	0.135054	1.78642
Q9Y5Q8	GTF3C5	TF3C5_HUMAN General transcription factor 3C polypeptide 5	No	Q9Y5Q8	GTF3C5	5	-1.35043	-1.74735	-0.396923	-0.729031	-0.0648151	-1.54889	-2.77547	0.0250314	0.168929	-3.78017	0	-1.35043	-1.74735	-0.396923	0.0250314	0.168929	1.60151
P10586	PTPRF	PTPRF_HUMAN Receptor-type tyrosine-protein phosphatase F	No	P10586	PTPRF	5	-2.09199	-2.4877	-0.395711	-1.256	0.464578	-2.28985	-1.06817	0.31782	0.57854	-6.14371	0	-2.09199	-2.4877	-0.395711	0.31782	0.57854	0.497819
Q9H9P8	L2HGDH	L2HDH_HUMAN L-2-hydroxyglutarate dehydrogenase, mitochondrial	Yes	Q9H9P8	L2HGDH	6	-1.06127	-1.45677	-0.395502	-0.879147	0.0881423	-1.25902	-1.89903	0.0955848	0.326059	-5.09309	0	-1.06127	-1.45677	-0.395502	0.0955848	0.326059	1.01961
Q9Y2I1	NISCH	NISCH_HUMAN Nischarin	No	Q9Y2I1	NISCH	2	-5.16281	-5.69361	-0.530796	-1.44802	0.38643	-5.46612	-1.38133	0.211543	0.479607	-5.7128	1	-5.16281	-5.69361	-0.530796	0.211543	0.479607	0.674602
O60313	OPA1	OPA1_HUMAN Dynamin-like 120 kDa protein, mitochondrial	Yes	O60313	OPA1	10	0.182257	-0.211873	-0.39413	-0.920643	0.132384	-0.0148079	-1.73835	0.121859	0.369708	-5.31938	0	0.182257	-0.211873	-0.39413	0.121859	0.369708	0.914143
A3KN83	SBNO1	SBNO1_HUMAN Protein strawberry notch homolog 1	No	A3KN83	SBNO1	4	-2.1516	-2.67152	-0.519921	-0.89248	-0.147361	-2.41156	-3.24078	0.0125138	0.116358	-3.07563	0	-2.1516	-2.67152	-0.519921	0.0125138	0.116358	1.90261
P22570	FDXR	ADRO_HUMAN NADPH:adrenodoxin oxidoreductase, mitochondrial	Yes	P22570	FDXR	21	2.69226	2.29865	-0.39361	-0.823957	0.0367368	2.49546	-2.12401	0.0677831	0.271617	-4.76521	0	2.69226	2.29865	-0.39361	0.0677831	0.271617	1.16888
Q96KB5	PBK	TOPK_HUMAN Lymphokine-activated killer T-cell-originated protein kinase	No	Q96KB5	PBK	12	2.06173	1.66819	-0.393534	-0.673055	-0.114013	1.86496	-3.26946	0.0119999	0.113908	-3.0327	0	2.06173	1.66819	-0.393534	0.0119999	0.113908	1.92082
P78362	SRPK2	SRPK2_HUMAN SRSF protein kinase 2	No	P78362	SRPK2	3	-3.59269	-3.98584	-0.393156	-2.27568	1.48937	-3.78926	-0.484989	0.641196	0.821771	-6.60685	0	-3.59269	-3.98584	-0.393156	0.641196	0.821771	0.193009
Q9NU22	MDN1	MDN1_HUMAN Midasin	No	Q9NU22	MDN1	9	-1.86327	-2.25594	-0.392677	-1.12209	0.336738	-2.05961	-1.25017	0.247935	0.508727	-5.94421	0	-1.86327	-2.25594	-0.392677	0.247935	0.508727	0.605662
P38646	HSPA9	GRP75_HUMAN Stress-70 protein, mitochondrial	Yes	P38646	HSPA9	32	5.75807	5.36583	-0.392243	-0.60487	-0.179616	5.56195	-4.28396	0.0029278	0.0631045	-1.57675	0	5.75807	5.36583	-0.392243	0.0029278	0.0631045	2.53346
Q15005	SPCS2	SPCS2_HUMAN Signal peptidase complex subunit 2	No	Q15005	SPCS2	8	1.35217	0.961313	-0.390857	-0.963481	0.181767	1.15674	-1.5851	0.153117	0.414499	-5.52709	0	1.35217	0.961313	-0.390857	0.153117	0.414499	0.814978
Q9P015	MRPL15	RM15_HUMAN 39S ribosomal protein L15, mitochondrial	Yes	Q9P015	MRPL15	2	-0.552289	-0.942745	-0.390455	-0.689381	-0.09153	-0.747517	-3.03331	0.0169983	0.137708	-3.38822	0	-0.552289	-0.942745	-0.390455	0.0169983	0.137708	1.76959
P35611	ADD1	ADDA_HUMAN Alpha-adducin	No	P35611	ADD1	8	-0.127869	-0.518325	-0.390455	-0.872108	0.0911981	-0.323097	-1.88255	0.0980084	0.331183	-5.11665	0	-0.127869	-0.518325	-0.390455	0.0980084	0.331183	1.00874
Q96I51	RCC1L	RCC1L_HUMAN RCC1-like G exchanging factor-like protein	Yes	Q96I51	RCC1L	3	-2.6101	-2.99969	-0.389592	-0.956093	0.176908	-2.8049	-1.59705	0.150436	0.409774	-5.51123	0	-2.6101	-2.99969	-0.389592	0.150436	0.409774	0.822649
Q14152	EIF3A	EIF3A_HUMAN Eukaryotic translation initiation factor 3 subunit A	No	Q14152	EIF3A	53	4.68604	4.29806	-0.387975	-0.611458	-0.164491	4.49205	-4.0315	0.00410168	0.0744841	-1.92605	0	4.68604	4.29806	-0.387975	0.00410168	0.0744841	2.38704
P53582	METAP1	MAP11_HUMAN Methionine aminopeptidase 1	No	P53582	METAP1	11	1.31745	0.930244	-0.387208	-0.73464	-0.0397771	1.12385	-2.58812	0.0332759	0.193781	-4.06574	0	1.31745	0.930244	-0.387208	0.0332759	0.193781	1.47787
Q12905	ILF2	ILF2_HUMAN Interleukin enhancer-binding factor 2	No	Q12905	ILF2	17	4.06521	3.67821	-0.387	-0.662389	-0.111611	3.87171	-3.26342	0.0121063	0.114341	-3.04174	0	4.06521	3.67821	-0.387	0.0121063	0.114341	1.91699
P48730	CSNK1D	KC1D_HUMAN Casein kinase I isoform delta,KC1E_HUMAN Casein kinase I isoform epsilon	No	P48730 , P49674	CSNK1D,CSNK1E	2	-2.76474	-3.28275	-0.518012	-0.882471	-0.153553	-3.02374	-3.30065	0.0114663	0.112508	-2.98609	0	-2.76474	-3.28275	-0.518012	0.0114663	0.112508	1.94058
O95563	MPC2	MPC2_HUMAN Mitochondrial pyruvate carrier 2	Yes	O95563	MPC2	3	-2.75652	-3.14312	-0.386601	-1.1024	0.329201	-2.92221	-1.28919	0.240109	0.498657	-5.82218	1	-2.75652	-3.14312	-0.386601	0.240109	0.498657	0.619592
Q99613	EIF3C	EIF3C_HUMAN Eukaryotic translation initiation factor 3 subunit C,EIFCL_HUMAN Eukaryotic translation initiation factor 3 subunit C-like protein	No	Q99613 , B5ME19	EIF3C,EIF3CL	23	3.65515	3.2686	-0.386557	-0.654976	-0.118138	3.46188	-3.34433	0.0107608	0.109918	-2.92098	0	3.65515	3.2686	-0.386557	0.0107608	0.109918	1.96815
Q9BQ48	MRPL34	RM34_HUMAN 39S ribosomal protein L34, mitochondrial	Yes	Q9BQ48	MRPL34	2	-1.24464	-1.63083	-0.386196	-0.907153	0.134761	-1.43774	-1.72153	0.124974	0.374624	-5.34261	0	-1.24464	-1.63083	-0.386196	0.124974	0.374624	0.903179
Q9NYU2	UGGT1	UGGG1_HUMAN UDP-glucose:glycoprotein glucosyltransferase 1	No	Q9NYU2	UGGT1	23	1.0939	0.707923	-0.385981	-0.803025	0.0310631	0.900913	-2.14928	0.0652064	0.268819	-4.72776	0	1.0939	0.707923	-0.385981	0.0652064	0.268819	1.18571
P56556	NDUFA6	NDUA6_HUMAN NADH dehydrogenase [ubiquinone] 1 alpha subcomplex subunit 6	Yes	P56556	NDUFA6	2	-1.3153	-1.70101	-0.385711	-0.968234	0.196811	-1.50816	-1.53765	0.164196	0.426121	-5.58951	0	-1.3153	-1.70101	-0.385711	0.164196	0.426121	0.784638
P10909	CLU	CLUS_HUMAN Clusterin	No	P10909	CLU	5	-0.253726	-0.638847	-0.385121	-0.804627	0.0343856	-0.446286	-2.1319	0.0669677	0.271617	-4.75352	0	-0.253726	-0.638847	-0.385121	0.0669677	0.271617	1.17413
Q14764	MVP	MVP_HUMAN Major vault protein	No	Q14764	MVP	30	3.30707	2.92223	-0.384843	-0.662504	-0.107181	3.11465	-3.21867	0.0129259	0.118509	-3.10879	0	3.30707	2.92223	-0.384843	0.0129259	0.118509	1.88854
P49427	CDC34	UB2R1_HUMAN Ubiquitin-conjugating enzyme E2 R1	No	P49427	CDC34	4	-0.311894	-0.696587	-0.384693	-0.649275	-0.120111	-0.504241	-3.37647	0.0102712	0.10781	-2.87318	0	-0.311894	-0.696587	-0.384693	0.0102712	0.10781	1.98838
P49593	PPM1F	PPM1F_HUMAN Protein phosphatase 1F	No	P49593	PPM1F	2	-2.07856	-2.5927	-0.514134	-1.90883	0.880565	-2.33563	-0.856061	0.417836	0.659134	-6.34614	0	-2.07856	-2.5927	-0.514134	0.417836	0.659134	0.378994
Q8NC51	SERBP1	PAIRB_HUMAN Plasminogen activator inhibitor 1 RNA-binding protein	No	Q8NC51	SERBP1	18	5.60821	5.22604	-0.382172	-0.771508	0.00716424	5.41713	-2.27952	0.0533905	0.242292	-4.53325	0	5.60821	5.22604	-0.382172	0.0533905	0.242292	1.27254
Q9BTX1	NDC1	NDC1_HUMAN Nucleoporin NDC1	No	Q9BTX1	NDC1	3	-2.96322	-3.34456	-0.381341	-1.11161	0.34893	-3.15389	-1.21266	0.261192	0.52308	-5.98709	0	-2.96322	-3.34456	-0.381341	0.261192	0.52308	0.58304
Q9BZJ0	CRNKL1	CRNL1_HUMAN Crooked neck-like protein 1	No	Q9BZJ0	CRNKL1	8	-0.67846	-1.05972	-0.381259	-0.845236	0.0827179	-0.869089	-1.90824	0.0942558	0.325242	-5.0799	0	-0.67846	-1.05972	-0.381259	0.0942558	0.325242	1.02569
Q9BVI4	NOC4L	NOC4L_HUMAN Nucleolar complex protein 4 homolog	No	Q9BVI4	NOC4L	7	-0.347103	-0.728296	-0.381193	-0.637585	-0.124801	-0.5377	-3.45262	0.00920317	0.103512	-2.76037	0	-0.347103	-0.728296	-0.381193	0.00920317	0.103512	2.03606
O95433	AHSA1	AHSA1_HUMAN Activator of 90 kDa heat shock protein ATPase homolog 1	No	O95433	AHSA1	17	4.45922	4.07878	-0.380445	-1.24762	0.486728	4.269	-1.01881	0.339266	0.598734	-6.19389	0	4.45922	4.07878	-0.380445	0.339266	0.598734	0.469459
Q92600	CNOT9	CNOT9_HUMAN CCR4-NOT transcription complex subunit 9	No	Q92600	CNOT9	3	-3.01438	-3.526	-0.511626	-1.21879	0.195541	-3.27019	-1.68012	0.132964	0.38621	-5.39935	0	-3.01438	-3.526	-0.511626	0.132964	0.38621	0.876267
Q9BTE6	AARSD1	AASD1_HUMAN Alanyl-tRNA editing protein Aarsd1	No	Q9BTE6	AARSD1	4	-1.97269	-2.47601	-0.503319	-2.26919	1.26255	-2.22435	-0.661904	0.527363	0.744967	-6.4986	0	-1.97269	-2.47601	-0.503319	0.527363	0.744967	0.27789
Q8IV48	ERI1	ERI1_HUMAN 3-5 exoribonuclease 1	No	Q8IV48	ERI1	3	-1.64923	-2.02784	-0.378607	-2.42269	1.66548	-1.83854	-0.430128	0.6789	0.839679	-6.63407	0	-1.64923	-2.02784	-0.378607	0.6789	0.839679	0.168194
O75223	GGCT	GGCT_HUMAN Gamma-glutamylcyclotransferase	No	O75223	GGCT	6	0.916433	0.538098	-0.378335	-1.04801	0.291339	0.727265	-1.31196	0.227337	0.491126	-5.87172	0	0.916433	0.538098	-0.378335	0.227337	0.491126	0.64333
P33993	MCM7	MCM7_HUMAN DNA replication licensing factor MCM7	No	P33993	MCM7	32	4.03774	3.65959	-0.378151	-0.595523	-0.160779	3.84867	-4.0399	0.00405532	0.0744841	-1.91428	0	4.03774	3.65959	-0.378151	0.00405532	0.0744841	2.39197
Q96R06	SPAG5	SPAG5_HUMAN Sperm-associated antigen 5	No	Q96R06	SPAG5	6	-0.90631	-1.28375	-0.377437	-1.08832	0.333451	-1.09503	-1.23297	0.253943	0.515149	-5.96398	0	-0.90631	-1.28375	-0.377437	0.253943	0.515149	0.595264
Q9UBQ0	VPS29	VPS29_HUMAN Vacuolar protein sorting-associated protein 29	No	Q9UBQ0	VPS29	5	0.515997	0.138802	-0.377196	-0.553912	-0.200479	0.327399	-4.95678	0.00124824	0.0404493	-0.693202	0	0.515997	0.138802	-0.377196	0.00124824	0.0404493	2.9037
Q10471	GALNT2	GALT2_HUMAN Polypeptide N-acetylgalactosaminyltransferase 2	No	Q10471	GALNT2	17	2.17405	1.79794	-0.376101	-0.676831	-0.0753714	1.986	-2.90427	0.0206147	0.15237	-3.58405	0	2.17405	1.79794	-0.376101	0.0206147	0.15237	1.68582
Q9BR76	CORO1B	COR1B_HUMAN Coronin-1B	No	Q9BR76	CORO1B	13	2.29967	1.9237	-0.375965	-0.889581	0.137652	2.11168	-1.69987	0.129094	0.379748	-5.37235	0	2.29967	1.9237	-0.375965	0.129094	0.379748	0.889092
Q8TDX7	NEK7	NEK7_HUMAN Serine/threonine-protein kinase Nek7	No	Q8TDX7	NEK7	7	-0.417863	-0.792564	-0.374701	-0.642333	-0.107069	-0.605214	-3.25129	0.0123228	0.115804	-3.05989	0	-0.417863	-0.792564	-0.374701	0.0123228	0.115804	1.90929
Q8TB61	SLC35B2	S35B2_HUMAN Adenosine 3-phospho 5-phosphosulfate transporter 1	No	Q8TB61	SLC35B2	4	-0.835457	-1.21015	-0.374688	-0.909869	0.160493	-1.0228	-1.62584	0.144154	0.40164	-5.47276	0	-0.835457	-1.21015	-0.374688	0.144154	0.40164	0.841174
Q7Z6Z7	HUWE1	HUWE1_HUMAN E3 ubiquitin-protein ligase HUWE1	No	Q7Z6Z7	HUWE1	41	2.5935	2.21966	-0.373834	-1.10153	0.353859	2.40658	-1.193	0.268373	0.527964	-6.00921	0	2.5935	2.21966	-0.373834	0.268373	0.527964	0.571261
Q8IWT3	CUL9	CUL9_HUMAN Cullin-9	No	Q8IWT3	CUL9	2	-2.44578	-2.94876	-0.502979	-1.52497	0.519015	-2.69727	-1.14291	0.287406	0.547294	-6.06445	0	-2.44578	-2.94876	-0.502979	0.287406	0.547294	0.541504
Q9H993	ARMT1	ARMT1_HUMAN Damage-control phosphatase ARMT1	No	Q9H993	ARMT1	4	-2.07293	-2.57564	-0.502705	-2.70148	1.69607	-2.32429	-0.530935	0.610449	0.799539	-6.5817	0	-2.07293	-2.57564	-0.502705	0.610449	0.799539	0.214351
Q01844	EWSR1	EWS_HUMAN RNA-binding protein EWS	No	Q01844	EWSR1	6	1.65146	1.27886	-0.372608	-0.628227	-0.116989	1.46516	-3.38507	0.0101442	0.10781	-2.8604	0	1.65146	1.27886	-0.372608	0.0101442	0.10781	1.99378
Q09161	NCBP1	NCBP1_HUMAN Nuclear cap-binding protein subunit 1	No	Q09161	NCBP1	14	0.346785	-0.0257035	-0.372488	-0.735015	-0.00996217	0.160541	-2.38606	0.0453353	0.224231	-4.37262	0	0.346785	-0.0257035	-0.372488	0.0453353	0.224231	1.34356
P35606	COPB2	COPB2_HUMAN Coatomer subunit beta	No	P35606	COPB2	26	3.07783	2.70604	-0.371791	-0.840616	0.0970351	2.89194	-1.8416	0.104286	0.341886	-5.17485	0	3.07783	2.70604	-0.371791	0.104286	0.341886	0.981774
Q9Y3B7	MRPL11	RM11_HUMAN 39S ribosomal protein L11, mitochondrial	Yes	Q9Y3B7	MRPL11	7	0.344197	-0.0254801	-0.369677	-0.987747	0.248393	0.159358	-1.38897	0.203737	0.47071	-5.77836	0	0.344197	-0.0254801	-0.369677	0.203737	0.47071	0.690931
O15347	HMGB3	HMGB3_HUMAN High mobility group protein B3	No	O15347	HMGB3	3	1.18828	0.819804	-0.368475	-0.840483	0.103532	1.00404	-1.81288	0.108918	0.349137	-5.21539	0	1.18828	0.819804	-0.368475	0.108918	0.349137	0.962902
P23368	ME2	MAOM_HUMAN NAD-dependent malic enzyme, mitochondrial	Yes	P23368	ME2	17	1.56236	1.1945	-0.367864	-0.693699	-0.0420283	1.37843	-2.62179	0.0316108	0.189212	-4.01445	0	1.56236	1.1945	-0.367864	0.0316108	0.189212	1.50016
Q9Y5Z4	HEBP2	HEBP2_HUMAN Heme-binding protein 2	No	Q9Y5Z4	HEBP2	4	-1.62819	-2.13	-0.501817	-1.81067	0.807037	-1.8791	-0.890354	0.40027	0.647202	-6.31582	0	-1.62819	-2.13	-0.501817	0.40027	0.647202	0.397647
Q9BPX3	NCAPG	CND3_HUMAN Condensin complex subunit 3	No	Q9BPX3	NCAPG	18	1.73059	1.36308	-0.367516	-0.72195	-0.0130827	1.54683	-2.40797	0.0438376	0.220596	-4.33948	0	1.73059	1.36308	-0.367516	0.0438376	0.220596	1.35815
P0DPI2	GATD3A	GAL3A_HUMAN Glutamine amidotransferase-like class 1 domain-containing protein 3A, mitochondrial,GAL3B_HUMAN Glutamine amidotransferase-like class 1 domain-containing protein 3B, mitochondr	Yes	P0DPI2 , A0A0B4J2D5	GATD3A	4	0.395264	0.0291034	-0.366161	-1.00839	0.276071	0.212184	-1.324	0.223498	0.486905	-5.85734	0	0.395264	0.0291034	-0.366161	0.223498	0.486905	0.650726
P61011	SRP54	SRP54_HUMAN Signal recognition particle 54 kDa protein	No	P61011	SRP54	12	0.494817	0.128718	-0.366099	-0.679604	-0.0525939	0.311767	-2.71183	0.0275652	0.177614	-3.87718	0	0.494817	0.128718	-0.366099	0.0275652	0.177614	1.55964
O15031	PLXNB2	PLXB2_HUMAN Plexin-B2	No	O15031	PLXNB2	16	0.479996	0.114235	-0.365761	-0.800664	0.0691421	0.297116	-1.95305	0.0880392	0.313093	-5.01539	0	0.479996	0.114235	-0.365761	0.0880392	0.313093	1.05532
Q9P265	DIP2B	DIP2B_HUMAN Disco-interacting protein 2 homolog B	No	Q9P265	DIP2B	2	-3.43414	-3.93004	-0.495901	-1.13674	0.144936	-3.64667	-1.84711	0.109173	0.349137	-5.10687	1	-3.43414	-3.93004	-0.495901	0.109173	0.349137	0.961885
Q15773	MLF2	MLF2_HUMAN Myeloid leukemia factor 2	No	Q15773	MLF2	3	-0.846629	-1.21105	-0.36442	-0.94153	0.212689	-1.02884	-1.4664	0.182198	0.443386	-5.68134	0	-0.846629	-1.21105	-0.36442	0.182198	0.443386	0.739457
O43765	SGTA	SGTA_HUMAN Small glutamine-rich tetratricopeptide repeat-containing protein alpha	No	O43765	SGTA	6	1.57436	1.20997	-0.364387	-0.768984	0.0402112	1.39216	-2.09145	0.0712515	0.281366	-4.8133	0	1.57436	1.20997	-0.364387	0.0712515	0.281366	1.14721
O75419	CDC45	CDC45_HUMAN Cell division control protein 45 homolog	No	O75419	CDC45	2	-3.3216	-3.8131	-0.491492	-0.96834	-0.0146435	-3.56735	-2.39356	0.0448168	0.222628	-4.36128	0	-3.3216	-3.8131	-0.491492	0.0448168	0.222628	1.34856
P55327	TPD52	TPD52_HUMAN Tumor protein D52	No	P55327	TPD52	8	1.54333	1.17979	-0.363543	-0.929425	0.20234	1.36156	-1.49189	0.175563	0.436469	-5.64876	0	1.54333	1.17979	-0.363543	0.175563	0.436469	0.755567
O43709	BUD23	BUD23_HUMAN Probable 18S rRNA (guanine-N(7))-methyltransferase	No	O43709	BUD23	2	-1.12712	-1.6124	-0.485283	-1.59779	0.627225	-1.36976	-1.01298	0.341875	0.600517	-6.1997	0	-1.12712	-1.6124	-0.485283	0.341875	0.600517	0.466133
Q8N2K0	ABHD12	ABD12_HUMAN Lysophosphatidylserine lipase ABHD12	No	Q8N2K0	ABHD12	3	-4.12847	-4.61255	-0.484076	-1.72256	0.754408	-4.37051	-0.907678	0.391602	0.639222	-6.30014	0	-4.12847	-4.61255	-0.484076	0.391602	0.639222	0.407155
Q9UHR4	BAIAP2L1	BI2L1_HUMAN Brain-specific angiogenesis inhibitor 1-associated protein 2-like protein 1	No	Q9UHR4	BAIAP2L1	2	-3.36001	-3.72004	-0.360031	-1.3093	0.589239	-3.54002	-0.880763	0.405128	0.65112	-6.3244	0	-3.36001	-3.72004	-0.360031	0.405128	0.65112	0.392407
P49257	LMAN1	LMAN1_HUMAN Protein ERGIC-53	No	P49257	LMAN1	8	1.74729	1.38736	-0.359934	-0.569469	-0.150399	1.56732	-3.98909	0.00434467	0.0754379	-1.98563	0	1.74729	1.38736	-0.359934	0.00434467	0.0754379	2.36204
Q7KZ85	SUPT6H	SPT6H_HUMAN Transcription elongation factor SPT6	No	Q7KZ85	SUPT6H	7	-2.18987	-2.5491	-0.359221	-1.20752	0.489082	-2.36949	-0.983376	0.355342	0.61244	-6.2288	0	-2.18987	-2.5491	-0.359221	0.355342	0.61244	0.449353
P61457	PCBD1	PHS_HUMAN Pterin-4-alpha-carbinolamine dehydratase	No	P61457	PCBD1	3	0.417034	0.0583305	-0.358704	-1.42929	0.711883	0.237682	-0.778078	0.459788	0.692527	-6.41138	0	0.417034	0.0583305	-0.358704	0.459788	0.692527	0.337442
P28331	NDUFS1	NDUS1_HUMAN NADH-ubiquinone oxidoreductase 75 kDa subunit, mitochondrial	Yes	P28331	NDUFS1	19	2.01474	1.65734	-0.3574	-0.584044	-0.130757	1.83604	-3.66202	0.00683265	0.0917284	-2.45359	0	2.01474	1.65734	-0.3574	0.00683265	0.0917284	2.16541
Q15386	UBE3C	UBE3C_HUMAN Ubiquitin-protein ligase E3C	No	Q15386	UBE3C	5	-1.9718	-2.44935	-0.477554	-0.977936	0.0228287	-2.21057	-2.2163	0.0588325	0.253324	-4.62795	0	-1.9718	-2.44935	-0.477554	0.0588325	0.253324	1.23038
Q96DV4	MRPL38	RM38_HUMAN 39S ribosomal protein L38, mitochondrial	Yes	Q96DV4	MRPL38	6	-0.37537	-0.731434	-0.356064	-0.564308	-0.147819	-0.553402	-3.97067	0.00445507	0.0757765	-2.0116	0	-0.37537	-0.731434	-0.356064	0.00445507	0.0757765	2.35115
O95070	YIF1A	YIF1A_HUMAN Protein YIF1A	No	O95070	YIF1A	2	-0.0283685	-0.384271	-0.355903	-0.930288	0.218483	-0.20632	-1.43892	0.1896	0.453579	-5.71612	0	-0.0283685	-0.384271	-0.355903	0.1896	0.453579	0.722162
Q9Y2T2	AP3M1	AP3M1_HUMAN AP-3 complex subunit mu-1	No	Q9Y2T2	AP3M1	6	-0.490523	-0.967978	-0.477455	-0.769167	-0.185743	-0.72925	-3.80091	0.00562689	0.0839345	-2.25311	0	-0.490523	-0.967978	-0.477455	0.00562689	0.0839345	2.24973
P48723	HSPA13	HSP13_HUMAN Heat shock 70 kDa protein 13	No	P48723	HSPA13	4	-2.0972	-2.45164	-0.354436	-0.565081	-0.14379	-2.27442	-3.90745	0.00485743	0.0780303	-2.10107	0	-2.0972	-2.45164	-0.354436	0.00485743	0.0780303	2.31359
Q9H074	PAIP1	PAIP1_HUMAN Polyadenylate-binding protein-interacting protein 1	No	Q9H074	PAIP1	7	0.959966	0.605577	-0.354389	-0.761557	0.0527793	0.782772	-2.02123	0.0793367	0.298525	-4.91634	0	0.959966	0.605577	-0.354389	0.0793367	0.298525	1.10053
Q9Y5L0	TNPO3	TNPO3_HUMAN Transportin-3	No	Q9Y5L0	TNPO3	8	-0.970083	-1.4366	-0.466513	-0.998168	0.0651422	-1.20334	-2.03771	0.0773618	0.293444	-4.89224	0	-0.970083	-1.4366	-0.466513	0.0773618	0.293444	1.11147
P30154	PPP2R1B	2AAB_HUMAN Serine/threonine-protein phosphatase 2A 65 kDa regulatory subunit A beta isoform	No	P30154	PPP2R1B	15	0.852177	0.499735	-0.352442	-0.606477	-0.0984065	0.675956	-3.22183	0.0128662	0.118463	-3.10405	0	0.852177	0.499735	-0.352442	0.0128662	0.118463	1.89055
Q9NTJ3	SMC4	SMC4_HUMAN Structural maintenance of chromosomes protein 4	No	Q9NTJ3	SMC4	34	3.5666	3.21435	-0.352244	-0.648547	-0.0559412	3.39047	-2.76068	0.0255977	0.171213	-3.8027	0	3.5666	3.21435	-0.352244	0.0255977	0.171213	1.5918
P62495	ETF1	ERF1_HUMAN Eukaryotic peptide chain release factor subunit 1	No	P62495	ETF1	12	2.32972	1.97749	-0.352232	-0.569762	-0.134703	2.15361	-3.76028	0.00595398	0.086502	-2.31149	0	2.32972	1.97749	-0.352232	0.00595398	0.086502	2.22519
P78345	RPP38	RPP38_HUMAN Ribonuclease P protein subunit p38	No	P78345	RPP38	2	-3.08566	-3.53989	-0.454225	-1.26683	0.358383	-3.31277	-1.29807	0.231836	0.494031	-5.88821	0	-3.08566	-3.53989	-0.454225	0.231836	0.494031	0.634819
Q9UBU9	NXF1	NXF1_HUMAN Nuclear RNA export factor 1	No	Q9UBU9	NXF1	14	-0.370852	-0.722111	-0.351259	-0.812386	0.109867	-0.546481	-1.76895	0.116379	0.360649	-5.2769	0	-0.370852	-0.722111	-0.351259	0.116379	0.360649	0.934127
P07108	DBI	ACBP_HUMAN Acyl-CoA-binding protein	Yes	P07108	DBI	6	3.81878	3.46863	-0.35015	-0.702964	0.00266472	3.6437	-2.30471	0.0513647	0.237783	-4.49537	0	3.81878	3.46863	-0.35015	0.0513647	0.237783	1.28934
Q5VV42	CDKAL1	CDKAL_HUMAN Threonylcarbamoyladenosine tRNA methylthiotransferase	No	Q5VV42	CDKAL1	4	-2.19029	-2.54027	-0.349987	-0.915663	0.215689	-2.34028	-1.47683	0.185174	0.446772	-5.59514	1	-2.19029	-2.54027	-0.349987	0.185174	0.446772	0.732419
Q92572	AP3S1	AP3S1_HUMAN AP-3 complex subunit sigma-1	No	Q92572	AP3S1	2	-1.83258	-2.28425	-0.451668	-1.45843	0.555094	-2.05841	-1.04184	0.329126	0.58738	-6.1707	0	-1.83258	-2.28425	-0.451668	0.329126	0.58738	0.482638
Q7L523	RRAGA	RRAGA_HUMAN Ras-related GTP-binding protein A,RRAGB_HUMAN Ras-related GTP-binding protein B	No	Q7L523 , Q5VZM2	RRAGA,RRAGB	2	-2.62971	-3.07982	-0.450108	-1.85123	0.951014	-2.85477	-0.746019	0.477836	0.709394	-6.43667	0	-2.62971	-3.07982	-0.450108	0.477836	0.709394	0.320721
O75886	STAM2	STAM2_HUMAN Signal transducing adapter molecule 2	No	O75886	STAM2	4	-1.90544	-2.35475	-0.449309	-1.52943	0.63081	-2.13009	-0.966012	0.363428	0.617837	-6.24556	0	-1.90544	-2.35475	-0.449309	0.363428	0.617837	0.439582
Q96DC7	TMCO6	TMCO6_HUMAN Transmembrane and coiled-coil domain-containing protein 6	No	Q96DC7	TMCO6	2	-2.40703	-2.85112	-0.444098	-1.33696	0.448768	-2.62908	-1.42783	0.232193	0.494511	-5.3998	4	-2.40703	-2.85112	-0.444098	0.232193	0.494511	0.634152
Q13619	CUL4A	CUL4A_HUMAN Cullin-4A	No	Q13619	CUL4A	26	2.49312	2.14422	-0.348905	-0.620856	-0.0769544	2.31867	-2.97938	0.0184216	0.144264	-3.46996	0	2.49312	2.14422	-0.348905	0.0184216	0.144264	1.73467
O75695	RP2	XRP2_HUMAN Protein XRP2	No	O75695	RP2	3	-2.49255	-2.93626	-0.443707	-1.41853	0.531114	-2.71441	-1.05701	0.322574	0.581841	-6.15521	0	-2.49255	-2.93626	-0.443707	0.322574	0.581841	0.49137
Q12962	TAF10	TAF10_HUMAN Transcription initiation factor TFIID subunit 10	No	Q12962	TAF10	2	-3.30222	-3.64859	-0.346372	-2.93332	2.24057	-3.47541	-0.331988	0.751783	0.878716	-6.5314	2	-3.30222	-3.64859	-0.346372	0.751783	0.878716	0.123908
Q9BPZ3	PAIP2	PAIP2_HUMAN Polyadenylate-binding protein-interacting protein 2	No	Q9BPZ3	PAIP2	3	-0.119741	-0.560884	-0.441143	-2.05834	1.17606	-0.340312	-0.633468	0.544801	0.756523	-6.51804	0	-0.119741	-0.560884	-0.441143	0.544801	0.756523	0.263762
O15213	WDR46	WDR46_HUMAN WD repeat-containing protein 46	No	O15213	WDR46	9	-0.808528	-1.15295	-0.344419	-1.08739	0.398549	-0.980738	-1.07653	0.314298	0.575473	-6.13504	0	-0.808528	-1.15295	-0.344419	0.314298	0.575473	0.502659
P31040	SDHA	SDHA_HUMAN Succinate dehydrogenase [ubiquinone] flavoprotein subunit, mitochondrial	Yes	P31040	SDHA	18	2.22025	1.87604	-0.344218	-0.657178	-0.0312576	2.04814	-2.55419	0.0350453	0.198021	-4.11741	0	2.22025	1.87604	-0.344218	0.0350453	0.198021	1.45537
P19525	EIF2AK2	E2AK2_HUMAN Interferon-induced, double-stranded RNA-activated protein kinase	No	P19525	EIF2AK2	10	1.33973	0.995955	-0.343778	-0.873875	0.186319	1.16784	-1.50602	0.17198	0.433003	-5.63057	0	1.33973	0.995955	-0.343778	0.17198	0.433003	0.764522
Q9UGV2	NDRG3	NDRG3_HUMAN Protein NDRG3	No	Q9UGV2	NDRG3	6	-0.0343262	-0.377867	-0.343541	-0.856927	0.169845	-0.206097	-1.55397	0.160305	0.422276	-5.56815	0	-0.0343262	-0.377867	-0.343541	0.160305	0.422276	0.795052
Q96HR3	MED30	MED30_HUMAN Mediator of RNA polymerase II transcription subunit 30	No	Q96HR3	MED30	2	-2.94006	-3.37863	-0.438576	-0.662049	-0.215103	-3.15934	-4.55752	0.00205362	0.053608	-1.20908	0	-2.94006	-3.37863	-0.438576	0.00205362	0.053608	2.68748
Q00341	HDLBP	VIGLN_HUMAN Vigilin	No	Q00341	HDLBP	33	3.06903	2.72629	-0.342741	-0.573972	-0.111511	2.89766	-3.44215	0.00934272	0.103903	-2.77585	0	3.06903	2.72629	-0.342741	0.00934272	0.103903	2.02953
P53621	COPA	COPA_HUMAN Coatomer subunit alpha	No	P53621	COPA	41	3.83893	3.49644	-0.342483	-0.549535	-0.135431	3.66768	-3.84121	0.00532143	0.080013	-2.19542	0	3.83893	3.49644	-0.342483	0.00532143	0.080013	2.27397
Q9Y3E5	PTRH2	PTH2_HUMAN Peptidyl-tRNA hydrolase 2, mitochondrial	Yes	Q9Y3E5	PTRH2	5	1.48777	1.14538	-0.342391	-0.927839	0.243057	1.31658	-1.35814	0.212918	0.480666	-5.81613	0	1.48777	1.14538	-0.342391	0.212918	0.480666	0.671787
Q8IXB1	DNAJC10	DJC10_HUMAN DnaJ homolog subfamily C member 10	No	Q8IXB1	DNAJC10	7	-0.203038	-0.545021	-0.341983	-0.941881	0.257915	-0.37403	-1.32384	0.223549	0.486905	-5.85754	0	-0.203038	-0.545021	-0.341983	0.223549	0.486905	0.650627
P35573	AGL	GDE_HUMAN Glycogen debranching enzyme	No	P35573	AGL	10	-0.534252	-0.970924	-0.436672	-0.813358	-0.059986	-0.752588	-2.69206	0.0284053	0.179333	-3.90732	0	-0.534252	-0.970924	-0.436672	0.0284053	0.179333	1.5466
P61024	CKS1B	CKS1_HUMAN Cyclin-dependent kinases regulatory subunit 1	No	P61024	CKS1B	3	-0.478646	-0.820515	-0.341869	-0.72421	0.0404715	-0.649581	-2.07644	0.0729095	0.284007	-4.83541	0	-0.478646	-0.820515	-0.341869	0.0729095	0.284007	1.13722
Q9NZ32	ACTR10	ARP10_HUMAN Actin-related protein 10	No	Q9NZ32	ACTR10	6	-1.45548	-1.89092	-0.435445	-0.803059	-0.0678314	-1.6732	-2.75075	0.0259859	0.171973	-3.81785	0	-1.45548	-1.89092	-0.435445	0.0259859	0.171973	1.58526
Q14141	SEPTIN6	SEPT6_HUMAN Septin-6	No	Q14141	SEPTIN6	7	-1.62058	-1.96175	-0.341172	-0.723328	0.0409841	-1.79116	-2.0732	0.0732715	0.284239	-4.84017	0	-1.62058	-1.96175	-0.341172	0.0732715	0.284239	1.13506
Q8NF37	LPCAT1	PCAT1_HUMAN Lysophosphatidylcholine acyltransferase 1	No	Q8NF37	LPCAT1	3	-1.78753	-2.12846	-0.340926	-0.677003	-0.00484974	-1.95799	-2.35576	0.0474931	0.22888	-4.41842	0	-1.78753	-2.12846	-0.340926	0.0474931	0.22888	1.32337
Q14839	CHD4	CHD4_HUMAN Chromodomain-helicase-DNA-binding protein 4	No	Q14839	CHD4	45	3.0095	2.66878	-0.340715	-0.59982	-0.0816106	2.83914	-3.05369	0.016491	0.135054	-3.35738	0	3.0095	2.66878	-0.340715	0.016491	0.135054	1.78275
O95394	PGM3	AGM1_HUMAN Phosphoacetylglucosamine mutase	No	O95394	PGM3	5	-0.641216	-1.07519	-0.433973	-0.87929	0.0113445	-0.858202	-2.26309	0.0547543	0.245318	-4.5579	0	-0.641216	-1.07519	-0.433973	0.0547543	0.245318	1.26158
Q58WW2	DCAF6	DCAF6_HUMAN DDB1- and CUL4-associated factor 6	No	Q58WW2	DCAF6	2	-2.62997	-3.06331	-0.433343	-1.51246	0.645771	-2.84664	-0.995708	0.359827	0.615933	-6.06778	2	-2.62997	-3.06331	-0.433343	0.359827	0.615933	0.443906
Q96CV9	OPTN	OPTN_HUMAN Optineurin	No	Q96CV9	OPTN	2	-3.40763	-3.84028	-0.432648	-1.22824	0.362943	-3.65486	-1.29805	0.237222	0.497307	-5.81185	1	-3.40763	-3.84028	-0.432648	0.237222	0.497307	0.624845
Q96C36	PYCR2	P5CR2_HUMAN Pyrroline-5-carboxylate reductase 2	Yes	Q96C36	PYCR2	8	0.946031	0.606399	-0.339632	-0.653086	-0.0261791	0.776215	-2.5162	0.0371407	0.202553	-4.17521	0	0.946031	0.606399	-0.339632	0.0371407	0.202553	1.43015
Q8NEY8	PPHLN1	PPHLN_HUMAN Periphilin-1	No	Q8NEY8	PPHLN1	2	-3.20134	-3.53789	-0.336547	-1.24678	0.573691	-3.36961	-0.858617	0.416508	0.658584	-6.34391	0	-3.20134	-3.53789	-0.336547	0.416508	0.658584	0.380376
Q8WUM0	NUP133	NU133_HUMAN Nuclear pore complex protein Nup133	No	Q8WUM0	NUP133	19	1.45807	1.12165	-0.336414	-0.623217	-0.049611	1.28986	-2.72395	0.027063	0.176003	-3.8587	0	1.45807	1.12165	-0.336414	0.027063	0.176003	1.56762
P53618	COPB1	COPB_HUMAN Coatomer subunit beta	No	P53618	COPB1	34	3.35495	3.01941	-0.335542	-0.557576	-0.113508	3.18718	-3.50943	0.00848378	0.101369	-2.67664	0	3.35495	3.01941	-0.335542	0.00848378	0.101369	2.07141
Q13613	MTMR1	MTMR1_HUMAN Myotubularin-related protein 1	No	Q13613	MTMR1	3	-3.37829	-3.81092	-0.432632	-1.10303	0.237762	-3.59461	-1.49864	0.173844	0.435073	-5.64008	0	-3.37829	-3.81092	-0.432632	0.173844	0.435073	0.75984
Q8WWC4	MAIP1	MAIP1_HUMAN m-AAA protease-interacting protein 1, mitochondrial	Yes	Q8WWC4	MAIP1	3	-2.36077	-2.69488	-0.334106	-0.879753	0.211542	-2.55169	-1.46157	0.189178	0.453462	-5.61422	1	-2.36077	-2.69488	-0.334106	0.189178	0.453462	0.723128
Q9H2U1	DHX36	DHX36_HUMAN ATP-dependent DNA/RNA helicase DHX36	No	Q9H2U1	DHX36	5	-1.86741	-2.20136	-0.333944	-1.05504	0.387149	-2.03438	-1.07545	0.31475	0.575929	-6.13616	0	-1.86741	-2.20136	-0.333944	0.31475	0.575929	0.502035
Q9BQ67	GRWD1	GRWD1_HUMAN Glutamate-rich WD repeat-containing protein 1	No	Q9BQ67	GRWD1	4	-0.333473	-0.666673	-0.3332	-1.12142	0.455018	-0.500073	-0.981674	0.356129	0.613233	-6.23046	0	-0.333473	-0.666673	-0.3332	0.356129	0.613233	0.448393
P36776	LONP1	LONM_HUMAN Lon protease homolog, mitochondrial	Yes	P36776	LONP1	19	1.9271	1.59466	-0.33244	-0.682646	0.0177665	1.76088	-2.20444	0.0599139	0.255819	-4.64567	0	1.9271	1.59466	-0.33244	0.0599139	0.255819	1.22247
P52701	MSH6	MSH6_HUMAN DNA mismatch repair protein Msh6	No	P52701	MSH6	36	3.24833	2.91618	-0.33215	-0.57953	-0.0847705	3.08225	-3.11802	0.0149911	0.127493	-3.2602	0	3.24833	2.91618	-0.33215	0.0149911	0.127493	1.82417
Q9NQZ2	UTP3	SAS10_HUMAN Something about silencing protein 10	No	Q9NQZ2	UTP3	5	-1.50847	-1.8399	-0.331427	-2.11215	1.4493	-1.67419	-0.432215	0.677447	0.839052	-6.63309	0	-1.50847	-1.8399	-0.331427	0.677447	0.839052	0.169125
Q9NYK5	MRPL39	RM39_HUMAN 39S ribosomal protein L39, mitochondrial	Yes	Q9NYK5	MRPL39	6	-0.394102	-0.725262	-0.33116	-1.11605	0.453726	-0.559682	-0.979805	0.356994	0.613879	-6.23227	0	-0.394102	-0.725262	-0.33116	0.356994	0.613879	0.447339
Q9NXF1	TEX10	TEX10_HUMAN Testis-expressed protein 10	No	Q9NXF1	TEX10	9	-0.654725	-0.985846	-0.331122	-1.0314	0.369158	-0.820285	-1.09806	0.305364	0.567127	-6.11248	0	-0.654725	-0.985846	-0.331122	0.305364	0.567127	0.515182
P53004	BLVRA	BIEA_HUMAN Biliverdin reductase A	No	P53004	BLVRA	8	1.21299	0.882003	-0.330984	-0.617287	-0.0446805	1.0475	-2.68466	0.0287266	0.179333	-3.91861	0	1.21299	0.882003	-0.330984	0.0287266	0.179333	1.54172
Q14197	MRPL58	ICT1_HUMAN Peptidyl-tRNA hydrolase ICT1, mitochondrial	Yes	Q14197	MRPL58	3	-1.20529	-1.53587	-0.330581	-0.637606	-0.023556	-1.37058	-2.50042	0.0380482	0.205493	-4.1992	0	-1.20529	-1.53587	-0.330581	0.0380482	0.205493	1.41967
O95299	NDUFA10	NDUAA_HUMAN NADH dehydrogenase [ubiquinone] 1 alpha subcomplex subunit 10, mitochondrial	Yes	O95299	NDUFA10	4	-1.09017	-1.42073	-0.330563	-0.990226	0.3291	-1.25545	-1.1637	0.279376	0.53938	-6.04172	0	-1.09017	-1.42073	-0.330563	0.279376	0.53938	0.553812
O95758	PTBP3	PTBP3_HUMAN Polypyrimidine tract-binding protein 3	No	O95758	PTBP3	6	-2.58102	-2.91138	-0.330359	-1.48538	0.82466	-2.7462	-0.664211	0.525963	0.744389	-6.49699	0	-2.58102	-2.91138	-0.330359	0.525963	0.744389	0.279044
Q9NZ63	C9orf78	TLS1_HUMAN Telomere length and silencing protein 1 homolog	No	Q9NZ63	C9orf78	3	-0.802231	-1.13241	-0.330174	-0.567347	-0.0930008	-0.967318	-3.23285	0.01266	0.117214	-3.08752	0	-0.802231	-1.13241	-0.330174	0.01266	0.117214	1.89757
Q15024	EXOSC7	EXOS7_HUMAN Exosome complex component RRP42	No	Q15024	EXOSC7	8	0.343694	0.0135577	-0.330137	-0.762587	0.102314	0.178626	-1.77282	0.115702	0.360036	-5.2715	0	0.343694	0.0135577	-0.330137	0.115702	0.360036	0.936659
P04350	TUBB4A	TBB4A_HUMAN Tubulin beta-4A chain	No	P04350	TUBB4A	23	-0.242869	-0.672597	-0.429728	-1.27598	0.416519	-0.457733	-1.17925	0.273491	0.532443	-6.02454	0	-0.242869	-0.672597	-0.429728	0.273491	0.532443	0.563057
P51532	SMARCA4	SMCA4_HUMAN Transcription activator BRG1	No	P51532	SMARCA4	18	1.03536	0.706277	-0.329083	-0.652543	-0.00562267	0.870818	-2.36262	0.046996	0.227652	-4.40806	0	1.03536	0.706277	-0.329083	0.046996	0.227652	1.32794
P98082	DAB2	DAB2_HUMAN Disabled homolog 2	No	P98082	DAB2	3	-1.46713	-1.89275	-0.425624	-0.691024	-0.160225	-1.67994	-3.72422	0.00626144	0.0891544	-2.36349	0	-1.46713	-1.89275	-0.425624	0.00626144	0.0891544	2.20333
Q9P2R7	SUCLA2	SUCB1_HUMAN Succinate--CoA ligase [ADP-forming] subunit beta, mitochondrial	Yes	Q9P2R7	SUCLA2	2	-2.71314	-3.04164	-0.328499	-1.34703	0.690035	-2.87739	-0.748975	0.476153	0.707479	-6.43438	0	-2.71314	-3.04164	-0.328499	0.476153	0.707479	0.322254
Q8IYS1	PM20D2	P20D2_HUMAN Peptidase M20 domain-containing protein 2	No	Q8IYS1	PM20D2	5	-1.10041	-1.42814	-0.327732	-0.713921	0.0584562	-1.26427	-1.97074	0.0856964	0.308556	-4.9898	0	-1.10041	-1.42814	-0.327732	0.0856964	0.308556	1.06704
Q9ULH7	MRTFB	MRTFB_HUMAN Myocardin-related transcription factor B	No	Q9ULH7	MRTFB	2	-2.23667	-2.56406	-0.327386	-0.846749	0.191977	-2.40037	-1.46385	0.182873	0.443527	-5.68458	0	-2.23667	-2.56406	-0.327386	0.182873	0.443527	0.737851
Q9BTT0	ANP32E	AN32E_HUMAN Acidic leucine-rich nuclear phosphoprotein 32 family member E	No	Q9BTT0	ANP32E	8	2.08451	1.75728	-0.327233	-0.734986	0.0805196	1.9209	-1.86367	0.100856	0.335663	-5.14354	0	2.08451	1.75728	-0.327233	0.100856	0.335663	0.996298
O00764	PDXK	PDXK_HUMAN Pyridoxal kinase	No	O00764	PDXK	13	2.30508	1.9782	-0.326881	-0.593063	-0.0606993	2.14164	-2.85181	0.0223069	0.159369	-3.66387	0	2.30508	1.9782	-0.326881	0.0223069	0.159369	1.65156
Q01415	GALK2	GALK2_HUMAN N-acetylgalactosamine kinase	No	Q01415	GALK2	3	-2.15753	-2.58043	-0.422901	-1.42755	0.581744	-2.36898	-0.97754	0.358045	0.61427	-6.23446	0	-2.15753	-2.58043	-0.422901	0.358045	0.61427	0.446063
Q9UBS4	DNAJB11	DJB11_HUMAN DnaJ homolog subfamily B member 11	No	Q9UBS4	DNAJB11	9	1.63399	1.30757	-0.326423	-0.608623	-0.0442219	1.47078	-2.68615	0.0286613	0.179333	-3.91633	0	1.63399	1.30757	-0.326423	0.0286613	0.179333	1.5427
P01130	LDLR	LDLR_HUMAN Low-density lipoprotein receptor	No	P01130	LDLR	2	-5.06218	-5.38829	-0.326109	-2.69134	2.03912	-5.22523	-0.320183	0.757355	0.881847	-6.67918	0	-5.06218	-5.38829	-0.326109	0.757355	0.881847	0.120701
Q9NR28	DIABLO	DBLOH_HUMAN Diablo homolog, mitochondrial	Yes	Q9NR28	DIABLO	5	0.140823	-0.184872	-0.325695	-0.560053	-0.0913362	-0.0220247	-3.2273	0.0127635	0.117882	-3.09585	0	0.140823	-0.184872	-0.325695	0.0127635	0.117882	1.89403
Q9BYN8	MRPS26	RT26_HUMAN 28S ribosomal protein S26, mitochondrial	Yes	Q9BYN8	MRPS26	4	-0.845677	-1.17134	-0.325664	-1.32132	0.669988	-1.00851	-0.759576	0.470147	0.702697	-6.42609	0	-0.845677	-1.17134	-0.325664	0.470147	0.702697	0.327766
O75962	TRIO	TRIO_HUMAN Triple functional domain protein	No	O75962	TRIO	13	-0.286948	-0.612554	-0.325605	-2.54853	1.89732	-0.449751	-0.340155	0.742844	0.875925	-6.67194	0	-0.286948	-0.612554	-0.325605	0.742844	0.875925	0.129103
Q7Z406	MYH14	MYH14_HUMAN Myosin-14	No	Q7Z406	MYH14	13	1.26897	0.943589	-0.325382	-0.60717	-0.0435945	1.10628	-2.68152	0.0288641	0.179333	-3.9234	0	1.26897	0.943589	-0.325382	0.0288641	0.179333	1.53964
Q9H6E5	TUT1	STPAP_HUMAN Speckle targeted PIP5K1A-regulated poly(A) polymerase	No	Q9H6E5	TUT1	2	-5.28466	-5.70396	-0.4193	-2.51937	1.68077	-5.52426	-0.476583	0.648829	0.824805	-6.53373	1	-5.28466	-5.70396	-0.4193	0.648829	0.824805	0.18787
Q9UKM9	RALY	RALY_HUMAN RNA-binding protein Raly	No	Q9UKM9	RALY	10	3.46442	3.13919	-0.325238	-0.739823	0.0893477	3.30181	-1.82178	0.107462	0.346975	-5.20285	0	3.46442	3.13919	-0.325238	0.107462	0.346975	0.968747
Q96G61	NUDT11	NUD11_HUMAN Diphosphoinositol polyphosphate phosphohydrolase 3-beta,NUD10_HUMAN Diphosphoinositol polyphosphate phosphohydrolase 3-alpha	No	Q96G61 , Q8NFP7	NUDT11,NUDT10	3	-1.64306	-2.06002	-0.416965	-1.3961	0.562173	-1.85154	-0.988929	0.352786	0.609431	-6.2234	0	-1.64306	-2.06002	-0.416965	0.352786	0.609431	0.452489
Q96GC9	VMP1	VMP1_HUMAN Vacuole membrane protein 1	No	Q96GC9	VMP1	2	-3.10756	-3.52266	-0.415106	-1.58312	0.752907	-3.31511	-0.825316	0.434044	0.6717	-6.37248	0	-3.10756	-3.52266	-0.415106	0.434044	0.6717	0.362466
Q96K21	ZFYVE19	ANCHR_HUMAN Abscission/NoCut checkpoint regulator	No	Q96K21	ZFYVE19	2	-0.703369	-1.11408	-0.41071	-2.39864	1.57722	-0.977176	-0.512273	0.627724	0.8131	-6.38899	2	-0.703369	-1.11408	-0.41071	0.627724	0.8131	0.202231
O15144	ARPC2	ARPC2_HUMAN Actin-related protein 2/3 complex subunit 2	No	O15144	ARPC2	12	2.66743	2.34339	-0.324039	-0.507835	-0.140243	2.50541	-4.09421	0.00376884	0.0719141	-1.83841	0	2.66743	2.34339	-0.324039	0.00376884	0.0719141	2.42379
O14519	CDK2AP1	CDKA1_HUMAN Cyclin-dependent kinase 2-associated protein 1,CDKA2_HUMAN Cyclin-dependent kinase 2-associated protein 2	No	O14519 , O75956	CDK2AP1,CDK2AP2	2	-1.51422	-1.83705	-0.322827	-0.70608	0.0604253	-1.67563	-1.95611	0.0876292	0.31193	-5.01097	0	-1.51422	-1.83705	-0.322827	0.0876292	0.31193	1.05735
Q8WY22	BRI3BP	BRI3B_HUMAN BRI3-binding protein	No	Q8WY22	BRI3BP	2	-1.88472	-2.29504	-0.410325	-1.11055	0.289897	-2.06057	-1.39875	0.206496	0.475157	-5.69165	1	-1.88472	-2.29504	-0.410325	0.206496	0.475157	0.685088
Q8WWY3	PRPF31	PRP31_HUMAN U4/U6 small nuclear ribonucleoprotein Prp31	No	Q8WWY3	PRPF31	11	0.71484	0.39216	-0.32268	-0.638552	-0.00680844	0.5535	-2.3723	0.0463026	0.226306	-4.39343	0	0.71484	0.39216	-0.32268	0.0463026	0.226306	1.33439
Q5VZE5	NAA35	NAA35_HUMAN N-alpha-acetyltransferase 35, NatC auxiliary subunit	No	Q5VZE5	NAA35	3	-2.90647	-3.31544	-0.408976	-1.23313	0.415175	-3.11095	-1.15239	0.28372	0.54358	-6.05412	0	-2.90647	-3.31544	-0.408976	0.28372	0.54358	0.54711
P78344	EIF4G2	IF4G2_HUMAN Eukaryotic translation initiation factor 4 gamma 2	No	P78344	EIF4G2	29	2.69311	2.37096	-0.322142	-0.521368	-0.122917	2.53204	-3.75501	0.00599792	0.0867161	-2.31909	0	2.69311	2.37096	-0.322142	0.00599792	0.0867161	2.222
P54687	BCAT1	BCAT1_HUMAN Branched-chain-amino-acid aminotransferase, cytosolic	No	P54687	BCAT1	7	1.05694	0.734957	-0.321987	-0.579613	-0.064361	0.89595	-2.9024	0.0206727	0.15237	-3.58689	0	1.05694	0.734957	-0.321987	0.0206727	0.15237	1.6846
O14579	COPE	COPE_HUMAN Coatomer subunit epsilon	No	O14579	COPE	9	1.18023	0.858495	-0.321733	-0.589483	-0.0539824	1.01936	-2.79045	0.0244707	0.166339	-3.75733	0	1.18023	0.858495	-0.321733	0.0244707	0.166339	1.61135
Q9BRT2	UQCC2	UQCC2_HUMAN Ubiquinol-cytochrome-c reductase complex assembly factor 2	Yes	Q9BRT2	UQCC2	2	-2.809	-3.12949	-0.320486	-1.33117	0.690202	-2.96925	-0.736378	0.483354	0.714023	-6.4441	0	-2.809	-3.12949	-0.320486	0.483354	0.714023	0.315735
Q9UGM6	WARS2	SYWM_HUMAN Tryptophan--tRNA ligase, mitochondrial	Yes	Q9UGM6	WARS2	2	-4.56775	-4.88721	-0.319466	-0.730146	0.0912148	-4.7503	-1.85681	0.107656	0.347065	-5.09356	1	-4.56775	-4.88721	-0.319466	0.107656	0.347065	0.967963
P04183	TK1	KITH_HUMAN Thymidine kinase, cytosolic	No	P04183	TK1	10	2.03522	1.716	-0.319214	-0.585266	-0.0531615	1.87561	-2.78627	0.0246257	0.16709	-3.7637	0	2.03522	1.716	-0.319214	0.0246257	0.16709	1.60861
Q9H900	ZWILCH	ZWILC_HUMAN Protein zwilch homolog	No	Q9H900	ZWILCH	5	-2.05883	-2.46294	-0.404105	-0.974331	0.166122	-2.26088	-1.64572	0.139958	0.39646	-5.446	0	-2.05883	-2.46294	-0.404105	0.139958	0.39646	0.854002
P21283	ATP6V1C1	VATC1_HUMAN V-type proton ATPase subunit C 1	No	P21283	ATP6V1C1	8	0.188652	-0.130072	-0.318724	-1.07335	0.435903	0.0292901	-0.980825	0.356522	0.613348	-6.23128	0	0.188652	-0.130072	-0.318724	0.356522	0.613348	0.447914
Q14657	LAGE3	LAGE3_HUMAN EKC/KEOPS complex subunit LAGE3	No	Q14657	LAGE3	2	-2.7474	-3.14803	-0.400635	-4.15933	3.35806	-2.88094	-0.264289	0.800866	0.9054	-6.49667	2	-2.7474	-3.14803	-0.400635	0.800866	0.9054	0.09644
Q96RT1	ERBIN	ERBIN_HUMAN Erbin	No	Q96RT1	ERBIN	21	1.68587	1.36775	-0.318124	-0.790191	0.153943	1.52681	-1.56496	0.157735	0.417259	-5.55371	0	1.68587	1.36775	-0.318124	0.157735	0.417259	0.802073
P43246	MSH2	MSH2_HUMAN DNA mismatch repair protein Msh2	No	P43246	MSH2	27	2.89155	2.574	-0.317554	-0.627261	-0.00784624	2.73278	-2.38108	0.0456832	0.224843	-4.38016	0	2.89155	2.574	-0.317554	0.0456832	0.224843	1.34024
O75569	PRKRA	PRKRA_HUMAN Interferon-inducible double-stranded RNA-dependent protein kinase activator A	No	O75569	PRKRA	9	0.344574	0.028898	-0.315676	-0.702819	0.0714671	0.186736	-1.89356	0.0963825	0.327579	-5.10092	0	0.344574	0.028898	-0.315676	0.0963825	0.327579	1.016
Q96ST3	SIN3A	SIN3A_HUMAN Paired amphipathic helix protein Sin3a	No	Q96ST3	SIN3A	18	0.42137	0.105898	-0.315472	-0.638795	0.00785067	0.263634	-2.26586	0.0545217	0.244567	-4.55374	0	0.42137	0.105898	-0.315472	0.0545217	0.244567	1.26343
P06493	CDK1	CDK1_HUMAN Cyclin-dependent kinase 1	No	P06493	CDK1	15	4.04071	3.72565	-0.315057	-0.5628	-0.0673138	3.88318	-2.95322	0.0191564	0.147559	-3.50966	0	4.04071	3.72565	-0.315057	0.0191564	0.147559	1.71769
Q9H0U3	MAGT1	MAGT1_HUMAN Magnesium transporter protein 1	No	Q9H0U3	MAGT1	5	-0.867616	-1.1823	-0.314686	-0.710366	0.0809929	-1.02496	-1.8469	0.103453	0.340822	-5.16734	0	-0.867616	-1.1823	-0.314686	0.103453	0.340822	0.985259
P09417	QDPR	DHPR_HUMAN Dihydropteridine reductase	Yes	P09417	QDPR	7	0.215151	-0.099426	-0.314577	-0.788703	0.159549	0.0578624	-1.54078	0.163443	0.425482	-5.58542	0	0.215151	-0.099426	-0.314577	0.163443	0.425482	0.786634
Q99426	TBCB	TBCB_HUMAN Tubulin-folding cofactor B	No	Q99426	TBCB	9	2.23229	1.9181	-0.31419	-0.562519	-0.0658618	2.0752	-2.93816	0.0195933	0.149698	-3.53254	0	2.23229	1.9181	-0.31419	0.0195933	0.149698	1.70789
Q15813	TBCE	TBCE_HUMAN Tubulin-specific chaperone E	No	Q15813	TBCE	9	-0.264665	-0.577812	-0.313147	-0.674662	0.0483689	-0.421239	-2.01154	0.0805196	0.29993	-4.93047	0	-0.264665	-0.577812	-0.313147	0.0805196	0.29993	1.0941
P11441	UBL4A	UBL4A_HUMAN Ubiquitin-like protein 4A	No	P11441	UBL4A	2	-1.90562	-2.30027	-0.394651	-0.935532	0.14623	-2.10294	-1.69442	0.130152	0.381624	-5.37982	0	-1.90562	-2.30027	-0.394651	0.130152	0.381624	0.885548
Q9UBT2	UBA2	SAE2_HUMAN SUMO-activating enzyme subunit 2	No	Q9UBT2	UBA2	14	1.73586	1.4244	-0.311454	-0.613391	-0.00951698	1.58013	-2.39545	0.0446876	0.222628	-4.35843	0	1.73586	1.4244	-0.311454	0.0446876	0.222628	1.34981
O94966	USP19	UBP19_HUMAN Ubiquitin carboxyl-terminal hydrolase 19	No	O94966	USP19	5	-2.2612	-2.65481	-0.393615	-1.03019	0.24296	-2.458	-1.43592	0.190423	0.454765	-5.71989	0	-2.2612	-2.65481	-0.393615	0.190423	0.454765	0.720281
Q9HB07	C12orf10	MYG1_HUMAN UPF0160 protein MYG1, mitochondrial	Yes	Q9HB07	C12orf10	10	1.54095	1.2306	-0.310349	-0.689441	0.0687432	1.38577	-1.90114	0.0952783	0.326059	-5.09007	0	1.54095	1.2306	-0.310349	0.0952783	0.326059	1.02101
P40261	NNMT	NNMT_HUMAN Nicotinamide N-methyltransferase	No	P40261	NNMT	15	3.16311	2.85341	-0.309703	-0.559094	-0.0603124	3.00826	-2.88386	0.0212566	0.156008	-3.61509	0	3.16311	2.85341	-0.309703	0.0212566	0.156008	1.67251
Q2M2I8	AAK1	AAK1_HUMAN AP2-associated protein kinase 1	No	Q2M2I8	AAK1	6	-0.527955	-0.836824	-0.308869	-0.727961	0.110224	-0.682389	-1.71148	0.12687	0.377597	-5.35643	0	-0.527955	-0.836824	-0.308869	0.12687	0.377597	0.896641
Q9P0J0	NDUFA13	NDUAD_HUMAN NADH dehydrogenase [ubiquinone] 1 alpha subcomplex subunit 13	Yes	Q9P0J0	NDUFA13	2	-2.55206	-2.86027	-0.30821	-1.06347	0.447045	-2.70617	-0.947681	0.372113	0.623617	-6.263	0	-2.55206	-2.86027	-0.30821	0.372113	0.623617	0.429325
P26232	CTNNA2	CTNA2_HUMAN Catenin alpha-2	No	P26232	CTNNA2	8	-3.27423	-3.58217	-0.307943	-0.720375	0.104488	-3.4282	-1.73391	0.122674	0.370684	-5.32552	0	-3.27423	-3.58217	-0.307943	0.122674	0.370684	0.911248
Q3ZCQ8	TIMM50	TIM50_HUMAN Mitochondrial import inner membrane translocase subunit TIM50	Yes	Q3ZCQ8	TIMM50	8	0.970549	0.663645	-0.306903	-0.629015	0.0152075	0.817097	-2.21261	0.0591669	0.254181	-4.63346	0	0.970549	0.663645	-0.306903	0.0591669	0.254181	1.22792
Q9Y2Z4	YARS2	SYYM_HUMAN Tyrosine--tRNA ligase, mitochondrial	Yes	Q9Y2Z4	YARS2	9	0.414065	0.107793	-0.306272	-0.622419	0.00987475	0.260929	-2.24971	0.0558905	0.247349	-4.57796	0	0.414065	0.107793	-0.306272	0.0558905	0.247349	1.25266
Q8TB22	SPATA20	SPT20_HUMAN Spermatogenesis-associated protein 20	Yes	Q8TB22	SPATA20	3	-2.58529	-2.89128	-0.305983	-1.94984	1.33787	-2.71643	-0.444304	0.670837	0.836917	-6.55001	1	-2.58529	-2.89128	-0.305983	0.670837	0.836917	0.173383
Q9NQT4	EXOSC5	EXOS5_HUMAN Exosome complex component RRP46	No	Q9NQT4	EXOSC5	3	-1.48851	-1.79442	-0.305912	-0.775783	0.16396	-1.64147	-1.51191	0.170506	0.431896	-5.62296	0	-1.48851	-1.79442	-0.305912	0.170506	0.431896	0.768259
Q96DI7	SNRNP40	SNR40_HUMAN U5 small nuclear ribonucleoprotein 40 kDa protein	No	Q96DI7	SNRNP40	12	0.621549	0.315801	-0.305749	-0.753895	0.142398	0.468675	-1.58436	0.153285	0.414499	-5.52808	0	0.621549	0.315801	-0.305749	0.153285	0.414499	0.814501
O60231	DHX16	DHX16_HUMAN Pre-mRNA-splicing factor ATP-dependent RNA helicase DHX16	No	O60231	DHX16	10	-1.2772	-1.58265	-0.30545	-0.942071	0.331171	-1.42993	-1.11421	0.298794	0.559904	-6.09534	0	-1.2772	-1.58265	-0.30545	0.298794	0.559904	0.524628
P33991	MCM4	MCM4_HUMAN DNA replication licensing factor MCM4	No	P33991	MCM4	35	3.93846	3.63359	-0.304868	-0.503251	-0.106484	3.78603	-3.56874	0.00779618	0.098053	-2.5896	0	3.93846	3.63359	-0.304868	0.00779618	0.098053	2.10812
Q15363	TMED2	TMED2_HUMAN Transmembrane emp24 domain-containing protein 2	No	Q15363	TMED2	5	0.725473	0.421185	-0.304288	-1.04057	0.431993	0.573329	-0.959732	0.366386	0.619119	-6.25157	0	0.725473	0.421185	-0.304288	0.366386	0.619119	0.436061
Q9UHD9	UBQLN2	UBQL2_HUMAN Ubiquilin-2	No	Q9UHD9	UBQLN2	10	1.88177	1.57765	-0.304116	-0.562197	-0.0460348	1.72971	-2.73648	0.0265538	0.173895	-3.8396	0	1.88177	1.57765	-0.304116	0.0265538	0.173895	1.57587
Q96SI9	STRBP	STRBP_HUMAN Spermatid perinuclear RNA-binding protein	No	Q96SI9	STRBP	5	-0.0311482	-0.334708	-0.30356	-0.565736	-0.0413831	-0.182928	-2.6888	0.0285462	0.179333	-3.91229	0	-0.0311482	-0.334708	-0.30356	0.0285462	0.179333	1.54445
P07437	TUBB	TBB5_HUMAN Tubulin beta chain	No	P07437	TUBB	24	6.59966	6.29645	-0.303205	-0.534392	-0.072017	6.44806	-3.04565	0.0166893	0.13579	-3.36955	0	6.59966	6.29645	-0.303205	0.0166893	0.13579	1.77756
O94855	SEC24D	SC24D_HUMAN Protein transport protein Sec24D	No	O94855	SEC24D	2	-3.03118	-3.41786	-0.386676	-1.01761	0.244263	-3.22452	-1.42321	0.19395	0.459683	-5.73583	0	-3.03118	-3.41786	-0.386676	0.19395	0.459683	0.71231
Q10570	CPSF1	CPSF1_HUMAN Cleavage and polyadenylation specificity factor subunit 1	No	Q10570	CPSF1	15	0.930799	0.627775	-0.303025	-0.768669	0.162619	0.779287	-1.51124	0.170674	0.43203	-5.62383	0	0.930799	0.627775	-0.303025	0.170674	0.43203	0.767832
Q96I99	SUCLG2	SUCB2_HUMAN Succinate--CoA ligase [GDP-forming] subunit beta, mitochondrial	Yes	Q96I99	SUCLG2	10	0.898054	0.59539	-0.302664	-0.839607	0.23428	0.746722	-1.309	0.228289	0.492052	-5.87525	0	0.898054	0.59539	-0.302664	0.228289	0.492052	0.641515
Q99627	COPS8	CSN8_HUMAN COP9 signalosome complex subunit 8	No	Q99627	COPS8	5	0.121607	-0.180639	-0.302245	-0.557988	-0.0465024	-0.0295161	-2.74451	0.0262325	0.172693	-3.82735	0	0.121607	-0.180639	-0.302245	0.0262325	0.172693	1.58116
Q9BZE9	ASPSCR1	ASPC1_HUMAN Tether containing UBX domain for GLUT4	No	Q9BZE9	ASPSCR1	4	-1.8058	-2.18837	-0.382575	-0.973776	0.208627	-1.99708	-1.50276	0.172802	0.434017	-5.63477	0	-1.8058	-2.18837	-0.382575	0.172802	0.434017	0.762452
Q13111	CHAF1A	CAF1A_HUMAN Chromatin assembly factor 1 subunit A	No	Q13111	CHAF1A	4	-2.22754	-2.52909	-0.301545	-1.11816	0.515074	-2.37832	-0.857514	0.417081	0.658742	-6.34487	0	-2.22754	-2.52909	-0.301545	0.417081	0.658742	0.37978
Q8WUD4	CCDC12	CCD12_HUMAN Coiled-coil domain-containing protein 12	No	Q8WUD4	CCDC12	2	-1.60235	-1.90313	-0.300777	-0.679145	0.0775908	-1.75274	-1.84603	0.103589	0.340952	-5.16857	0	-1.60235	-1.90313	-0.300777	0.103589	0.340952	0.984688
Q96S82	UBL7	UBL7_HUMAN Ubiquitin-like protein 7	No	Q96S82	UBL7	3	-4.59288	-4.97252	-0.37964	-1.88022	1.12094	-4.75558	-0.603891	0.565819	0.769505	-6.45929	1	-4.59288	-4.97252	-0.37964	0.565819	0.769505	0.247323
O43301	HSPA12A	HS12A_HUMAN Heat shock 70 kDa protein 12A	No	O43301	HSPA12A	4	0.90266	0.603668	-0.298991	-3.27677	2.67879	0.753164	-0.233171	0.821714	0.917109	-6.70574	0	0.90266	0.603668	-0.298991	0.821714	0.917109	0.0852792
P68400	CSNK2A1	CSK21_HUMAN Casein kinase II subunit alpha,CSK23_HUMAN Casein kinase II subunit alpha 3	No	P68400 , Q8NEV1	CSNK2A1,CSNK2A3	13	2.48756	2.18885	-0.298716	-0.767526	0.170094	2.3382	-1.47969	0.178713	0.441227	-5.6644	0	2.48756	2.18885	-0.298716	0.178713	0.441227	0.747845
O60784	TOM1	TOM1_HUMAN Target of Myb protein 1	No	O60784	TOM1	13	0.925832	0.627548	-0.298284	-0.91868	0.322112	0.77669	-1.11653	0.297862	0.559416	-6.09287	0	0.925832	0.627548	-0.298284	0.297862	0.559416	0.525985
P09429	HMGB1	HMGB1_HUMAN High mobility group protein B1,HGB1A_HUMAN Putative high mobility group protein B1-like 1	No	P09429 , B2RPK0	HMGB1,HMGB1P1	12	4.77095	4.47441	-0.296539	-0.713963	0.120885	4.62268	-1.64973	0.139125	0.396044	-5.44058	0	4.77095	4.47441	-0.296539	0.139125	0.396044	0.856595
P31943	HNRNPH1	HNRH1_HUMAN Heterogeneous nuclear ribonucleoprotein H	No	P31943	HNRNPH1	15	4.07215	3.77578	-0.296372	-0.528478	-0.064267	3.92397	-2.96525	0.0188148	0.145524	-3.49141	0	4.07215	3.77578	-0.296372	0.0188148	0.145524	1.7255
P04216	THY1	THY1_HUMAN Thy-1 membrane glycoprotein	No	P04216	THY1	3	0.770033	0.390979	-0.379054	-1.03863	0.280518	0.580506	-1.33459	0.220169	0.483985	-5.84463	0	0.770033	0.390979	-0.379054	0.220169	0.483985	0.657244
Q96EE3	SEH1L	SEH1_HUMAN Nucleoporin SEH1	No	Q96EE3	SEH1L	8	0.650755	0.354524	-0.296231	-0.694328	0.101866	0.50264	-1.72803	0.123762	0.371881	-5.33365	0	0.650755	0.354524	-0.296231	0.123762	0.371881	0.907411
P49770	EIF2B2	EI2BB_HUMAN Translation initiation factor eIF-2B subunit beta	No	P49770	EIF2B2	7	0.674019	0.300482	-0.373537	-1.09675	0.349674	0.48725	-1.19944	0.266003	0.52656	-6.00199	0	0.674019	0.300482	-0.373537	0.266003	0.52656	0.575114
P42785	PRCP	PCP_HUMAN Lysosomal Pro-X carboxypeptidase	No	P42785	PRCP	6	-0.474602	-0.770469	-0.295867	-1.0994	0.507664	-0.622536	-0.855071	0.418351	0.659363	-6.347	0	-0.474602	-0.770469	-0.295867	0.418351	0.659363	0.378459
P55209	NAP1L1	NP1L1_HUMAN Nucleosome assembly protein 1-like 1	No	P55209	NAP1L1	12	4.43968	4.14422	-0.295453	-0.582118	-0.00878709	4.29195	-2.39343	0.0448258	0.222628	-4.36148	0	4.43968	4.14422	-0.295453	0.0448258	0.222628	1.34847
Q15434	RBMS2	RBMS2_HUMAN RNA-binding motif, single-stranded-interacting protein 2	No	Q15434	RBMS2	3	-1.56069	-1.85553	-0.294836	-2.17385	1.58418	-1.70811	-0.364384	0.725386	0.867425	-6.66258	0	-1.56069	-1.85553	-0.294836	0.725386	0.867425	0.139431
Q3ZCW2	LGALSL	LEGL_HUMAN Galectin-related protein	No	Q3ZCW2	LGALSL	3	-1.9925	-2.36596	-0.373461	-1.907	1.16008	-2.17923	-0.565533	0.587825	0.78446	-6.56137	0	-1.9925	-2.36596	-0.373461	0.587825	0.78446	0.230752
O75391	SPAG7	SPAG7_HUMAN Sperm-associated antigen 7	No	O75391	SPAG7	4	-1.7478	-2.04173	-0.293923	-1.05112	0.463271	-1.89477	-0.901437	0.394709	0.642382	-6.30581	0	-1.7478	-2.04173	-0.293923	0.394709	0.642382	0.403723
Q00169	PITPNA	PIPNA_HUMAN Phosphatidylinositol transfer protein alpha isoform	No	Q00169	PITPNA	4	-1.75656	-2.12415	-0.367597	-0.677123	-0.058071	-1.94036	-2.75793	0.0257046	0.171275	-3.80689	0	-1.75656	-2.12415	-0.367597	0.0257046	0.171275	1.58999
Q13546	RIPK1	RIPK1_HUMAN Receptor-interacting serine/threonine-protein kinase 1	No	Q13546	RIPK1	4	-2.47804	-2.84295	-0.364912	-1.31901	0.589182	-2.6605	-0.888189	0.401363	0.648078	-6.31776	0	-2.47804	-2.84295	-0.364912	0.401363	0.648078	0.396462
O95340	PAPSS2	PAPS2_HUMAN Bifunctional 3-phosphoadenosine 5-phosphosulfate synthase 2	No	O95340	PAPSS2	12	0.7182	0.425053	-0.293147	-0.812614	0.226321	0.571627	-1.3105	0.227808	0.491528	-5.87347	0	0.7182	0.425053	-0.293147	0.227808	0.491528	0.64243
P10515	DLAT	ODP2_HUMAN Dihydrolipoyllysine-residue acetyltransferase component of pyruvate dehydrogenase complex, mitochondrial	Yes	P10515	DLAT	12	1.85609	1.56295	-0.293145	-0.580197	-0.00609284	1.70952	-2.37154	0.0463569	0.226306	-4.39458	0	1.85609	1.56295	-0.293145	0.0463569	0.226306	1.33389
Q9BV68	RNF126	RN126_HUMAN E3 ubiquitin-protein ligase RNF126	No	Q9BV68	RNF126	2	0.961974	0.598184	-0.36379	-3.79394	3.06636	0.780079	-0.24629	0.811904	0.912118	-6.70226	0	0.961974	0.598184	-0.36379	0.811904	0.912118	0.0904956
P19387	POLR2C	RPB3_HUMAN DNA-directed RNA polymerase II subunit RPB3	No	P19387	POLR2C	4	-1.42439	-1.71645	-0.292062	-0.594377	0.0102539	-1.57042	-2.24348	0.0564278	0.247746	-4.58729	0	-1.42439	-1.71645	-0.292062	0.0564278	0.247746	1.24851
P55795	HNRNPH2	HNRH2_HUMAN Heterogeneous nuclear ribonucleoprotein H2	No	P55795	HNRNPH2	11	0.615727	0.324156	-0.291572	-0.531841	-0.0513024	0.469941	-2.8181	0.0234699	0.163552	-3.71521	0	0.615727	0.324156	-0.291572	0.0234699	0.163552	1.62949
P20645	M6PR	MPRD_HUMAN Cation-dependent mannose-6-phosphate receptor	No	P20645	M6PR	5	1.7471	1.45563	-0.291464	-0.953686	0.370757	1.60136	-1.02209	0.337808	0.597712	-6.19061	0	1.7471	1.45563	-0.291464	0.337808	0.597712	0.47133
Q92538	GBF1	GBF1_HUMAN Golgi-specific brefeldin A-resistance guanine nucleotide exchange factor 1	No	Q92538	GBF1	12	-0.254326	-0.545186	-0.29086	-0.602777	0.0210574	-0.399756	-2.16548	0.063606	0.263611	-4.7037	0	-0.254326	-0.545186	-0.29086	0.063606	0.263611	1.1965
Q9UI12	ATP6V1H	VATH_HUMAN V-type proton ATPase subunit H	No	Q9UI12	ATP6V1H	8	-0.312865	-0.676301	-0.363436	-0.746375	0.0195036	-0.494583	-2.20397	0.0599566	0.255819	-4.64636	0	-0.312865	-0.676301	-0.363436	0.0599566	0.255819	1.22216
O95831	AIFM1	AIFM1_HUMAN Apoptosis-inducing factor 1, mitochondrial	Yes	O95831	AIFM1	7	1.15653	0.866414	-0.290114	-1.10649	0.526263	1.01147	-0.825252	0.434078	0.6717	-6.37254	0	1.15653	0.866414	-0.290114	0.434078	0.6717	0.362432
Q14157	UBAP2L	UBP2L_HUMAN Ubiquitin-associated protein 2-like	No	Q14157	UBAP2L	20	2.84515	2.55505	-0.290099	-0.585109	0.0049115	2.7001	-2.28359	0.0530579	0.242292	-4.52713	0	2.84515	2.55505	-0.290099	0.0530579	0.242292	1.27525
Q9BYC9	MRPL20	RM20_HUMAN 39S ribosomal protein L20, mitochondrial	Yes	Q9BYC9	MRPL20	2	-0.43112	-0.720835	-0.289715	-0.50025	-0.0791805	-0.575977	-3.19563	0.0133706	0.119299	-3.14338	0	-0.43112	-0.720835	-0.289715	0.0133706	0.119299	1.87385
Q13148	TARDBP	TADBP_HUMAN TAR DNA-binding protein 43	No	Q13148	TARDBP	14	2.40151	2.112	-0.289504	-0.85272	0.273712	2.25675	-1.19368	0.26812	0.527964	-6.00844	0	2.40151	2.112	-0.289504	0.26812	0.527964	0.571671
O60701	UGDH	UGDH_HUMAN UDP-glucose 6-dehydrogenase	No	O60701	UGDH	18	1.91901	1.62999	-0.289016	-0.551197	-0.0268345	1.7745	-2.55993	0.0347391	0.19696	-4.10867	0	1.91901	1.62999	-0.289016	0.0347391	0.19696	1.45918
P46939	UTRN	UTRO_HUMAN Utrophin	No	P46939	UTRN	10	-0.27786	-0.566617	-0.288758	-0.63621	0.0586953	-0.422238	-1.92995	0.0911926	0.318877	-5.04871	0	-0.27786	-0.566617	-0.288758	0.0911926	0.318877	1.04004
P62820	RAB1A	RAB1A_HUMAN Ras-related protein Rab-1A	No	P62820	RAB1A	12	4.71679	4.42826	-0.288529	-0.667034	0.0899753	4.57253	-1.77022	0.116157	0.360649	-5.27513	0	4.71679	4.42826	-0.288529	0.116157	0.360649	0.934956
P11310	ACADM	ACADM_HUMAN Medium-chain specific acyl-CoA dehydrogenase, mitochondrial	Yes	P11310	ACADM	7	0.779956	0.491944	-0.288012	-1.1064	0.530372	0.63595	-0.817265	0.43836	0.674638	-6.37925	0	0.779956	0.491944	-0.288012	0.43836	0.674638	0.358169
Q8IWE2	FAM114A1	NXP20_HUMAN Protein NOXP20	No	Q8IWE2	FAM114A1	5	-0.729341	-1.09202	-0.362678	-1.07785	0.352495	-0.91068	-1.17766	0.274089	0.532729	-6.0263	0	-0.729341	-1.09202	-0.362678	0.274089	0.532729	0.562109
Q96IX5	ATP5MD	ATPMD_HUMAN ATP synthase membrane subunit DAPIT, mitochondrial	Yes	Q96IX5	ATP5MD	2	0.658213	0.370662	-0.287551	-0.488054	-0.0870483	0.514438	-3.33045	0.0109798	0.110651	-2.94164	0	0.658213	0.370662	-0.287551	0.0109798	0.110651	1.95941
P62714	PPP2CB	PP2AB_HUMAN Serine/threonine-protein phosphatase 2A catalytic subunit beta isoform,PP2AA_HUMAN Serine/threonine-protein phosphatase 2A catalytic subunit alpha isoform	No	P62714 , P67775	PPP2CB,	10	2.03574	1.74865	-0.287088	-0.806823	0.232648	1.8922	-1.28275	0.236886	0.497307	-5.90627	0	2.03574	1.74865	-0.287088	0.236886	0.497307	0.62546
P0DMV9	HSPA1B	HS71B_HUMAN Heat shock 70 kDa protein 1B,HS71A_HUMAN Heat shock 70 kDa protein 1A	No	P0DMV9 , P0DMV8	HSPA1B,HSPA1A	29	5.72711	5.44007	-0.287042	-0.488823	-0.0852603	5.58359	-3.30349	0.011419	0.112508	-2.98186	0	5.72711	5.44007	-0.287042	0.011419	0.112508	1.94237
Q9H501	ESF1	ESF1_HUMAN ESF1 homolog	No	Q9H501	ESF1	8	-1.24616	-1.53299	-0.286828	-0.645281	0.0716252	-1.38957	-1.85822	0.101693	0.33739	-5.15128	0	-1.24616	-1.53299	-0.286828	0.101693	0.33739	0.992711
O60832	DKC1	DKC1_HUMAN H/ACA ribonucleoprotein complex subunit DKC1	No	O60832	DKC1	11	0.901302	0.614576	-0.286726	-0.677166	0.103714	0.757939	-1.70538	0.128034	0.37814	-5.3648	0	0.901302	0.614576	-0.286726	0.128034	0.37814	0.892674
Q15811	ITSN1	ITSN1_HUMAN Intersectin-1,ITSN2_HUMAN Intersectin-2	No	Q15811 , Q9NZM3	ITSN1,ITSN2	2	-3.91102	-4.26765	-0.356628	-1.31311	0.599851	-4.08934	-0.865863	0.41276	0.656331	-6.33757	0	-3.91102	-4.26765	-0.356628	0.41276	0.656331	0.384302
P09493	TPM1	TPM1_HUMAN Tropomyosin alpha-1 chain	No	P09493	TPM1	14	3.66825	3.38235	-0.285898	-0.642316	0.0705203	3.5253	-1.86277	0.100994	0.335663	-5.14482	0	3.66825	3.38235	-0.285898	0.100994	0.335663	0.995706
P61225	RAP2B	RAP2B_HUMAN Ras-related protein Rap-2b	No	P61225	RAP2B	5	0.0788835	-0.206485	-0.285369	-0.673909	0.103172	-0.0638007	-1.70561	0.127992	0.37814	-5.3645	0	0.0788835	-0.206485	-0.285369	0.127992	0.37814	0.892818
P16435	POR	NCPR_HUMAN NADPH--cytochrome P450 reductase	No	P16435	POR	12	0.922913	0.638795	-0.284118	-0.780981	0.212744	0.780854	-1.32792	0.222262	0.485388	-5.85265	0	0.922913	0.638795	-0.284118	0.222262	0.485388	0.653135
P33992	MCM5	MCM5_HUMAN DNA replication licensing factor MCM5	No	P33992	MCM5	32	4.3531	4.06927	-0.283832	-0.850831	0.283167	4.21119	-1.16249	0.279839	0.539741	-6.04305	0	4.3531	4.06927	-0.283832	0.279839	0.539741	0.553092
Q9UQB8	BAIAP2	BAIP2_HUMAN Brain-specific angiogenesis inhibitor 1-associated protein 2	No	Q9UQB8	BAIAP2	9	1.05135	0.767548	-0.283799	-0.677789	0.110191	0.909447	-1.67276	0.134431	0.388115	-5.40936	0	1.05135	0.767548	-0.283799	0.134431	0.388115	0.871501
Q9BV57	ADI1	MTND_HUMAN 1,2-dihydroxy-3-keto-5-methylthiopentene dioxygenase	No	Q9BV57	ADI1	3	-0.972803	-1.32807	-0.355272	-0.703753	-0.00679036	-1.15044	-2.3675	0.0466452	0.226706	-4.40069	0	-0.972803	-1.32807	-0.355272	0.0466452	0.226706	1.33119
Q9HD26	GOPC	GOPC_HUMAN Golgi-associated PDZ and coiled-coil motif-containing protein	No	Q9HD26	GOPC	3	-1.97298	-2.32484	-0.35186	-1.02021	0.316485	-2.14891	-1.22258	0.257628	0.51982	-5.97583	0	-1.97298	-2.32484	-0.35186	0.257628	0.51982	0.589006
O75400	PRPF40A	PR40A_HUMAN Pre-mRNA-processing factor 40 homolog A	No	O75400	PRPF40A	13	1.20051	0.917112	-0.2834	-0.636079	0.0692791	1.05881	-1.86607	0.100489	0.335663	-5.14012	0	1.20051	0.917112	-0.2834	0.100489	0.335663	0.997881
Q8WVC0	LEO1	LEO1_HUMAN RNA polymerase-associated protein LEO1	No	Q8WVC0	LEO1	2	-2.89156	-3.24125	-0.34969	-1.48233	0.782953	-3.04142	-0.736948	0.486186	0.715013	-6.36491	1	-2.89156	-3.24125	-0.34969	0.486186	0.715013	0.313198
Q9Y262	EIF3L	EIF3L_HUMAN Eukaryotic translation initiation factor 3 subunit L	No	Q9Y262	EIF3L	25	3.83454	3.55176	-0.282774	-0.501295	-0.0642519	3.69315	-3.00506	0.017729	0.140598	-3.43102	0	3.83454	3.55176	-0.282774	0.017729	0.140598	1.75132
Q9NUJ3	TCP11L1	T11L1_HUMAN T-complex protein 11-like protein 1	No	Q9NUJ3	TCP11L1	3	-2.58853	-2.93791	-0.349376	-0.667361	-0.0313911	-2.76322	-2.5515	0.0351896	0.198021	-4.12151	0	-2.58853	-2.93791	-0.349376	0.0351896	0.198021	1.45359
P0DPH8	TUBA3D	TBA3D_HUMAN Tubulin alpha-3D chain,TBA3C_HUMAN Tubulin alpha-3C chain,TBA3E_HUMAN Tubulin alpha-3E chain	No	P0DPH8 , P0DPH7 , Q6PEY2	TUBA3D,TUBA3C,TUBA3E	22	2.55469	2.27236	-0.282337	-0.820102	0.255429	2.41352	-1.21922	0.25883	0.520032	-5.97965	0	2.55469	2.27236	-0.282337	0.25883	0.520032	0.586985
Q9HC07	TMEM165	TM165_HUMAN Transmembrane protein 165	No	Q9HC07	TMEM165	3	-1.3616	-1.64375	-0.282142	-0.982781	0.418498	-1.50267	-0.93515	0.378139	0.628985	-6.27477	0	-1.3616	-1.64375	-0.282142	0.378139	0.628985	0.422349
P15291	B4GALT1	B4GT1_HUMAN Beta-1,4-galactosyltransferase 1	No	P15291	B4GALT1	2	-2.70937	-3.0587	-0.349338	-0.970461	0.271785	-2.88403	-1.3061	0.229226	0.492177	-5.87869	0	-2.70937	-3.0587	-0.349338	0.229226	0.492177	0.639736
Q9UHG3	PCYOX1	PCYOX_HUMAN Prenylcysteine oxidase 1	No	Q9UHG3	PCYOX1	9	0.687999	0.407016	-0.280983	-0.577916	0.0159489	0.547507	-2.19752	0.0605539	0.25662	-4.65599	0	0.687999	0.407016	-0.280983	0.0605539	0.25662	1.21786
P62913	RPL11	RL11_HUMAN 60S ribosomal protein L11	No	P62913	RPL11	9	4.47895	4.19803	-0.28092	-0.600215	0.0383755	4.33849	-2.04314	0.0767216	0.292195	-4.88429	0	4.47895	4.19803	-0.28092	0.0767216	0.292195	1.11508
Q92785	DPF2	REQU_HUMAN Zinc finger protein ubi-d4	No	Q92785	DPF2	2	-1.80854	-2.08939	-0.280846	-0.758235	0.196543	-1.94897	-1.36617	0.210492	0.479607	-5.80634	0	-1.80854	-2.08939	-0.280846	0.210492	0.479607	0.676765
Q92696	RABGGTA	PGTA_HUMAN Geranylgeranyl transferase type-2 subunit alpha	No	Q92696	RABGGTA	3	-2.78114	-3.13013	-0.348997	-1.19008	0.492086	-2.95563	-0.963589	0.364567	0.618136	-6.24788	0	-2.78114	-3.13013	-0.348997	0.364567	0.618136	0.438223
Q96FZ2	HMCES	HMCES_HUMAN Abasic site processing protein HMCES	No	Q96FZ2	HMCES	2	-3.56737	-3.91459	-0.347222	-1.47829	0.78385	-3.63681	-0.805042	0.459636	0.692527	-5.93308	3	-3.56737	-3.91459	-0.347222	0.459636	0.692527	0.337586
O00429	DNM1L	DNM1L_HUMAN Dynamin-1-like protein	Yes	O00429	DNM1L	32	3.04602	2.76643	-0.279589	-0.500987	-0.0581922	2.90623	-2.93263	0.0197563	0.150332	-3.54094	0	3.04602	2.76643	-0.279589	0.0197563	0.150332	1.7043
O15357	INPPL1	SHIP2_HUMAN Phosphatidylinositol 3,4,5-trisphosphate 5-phosphatase 2	No	O15357	INPPL1	5	-2.21041	-2.48978	-0.279377	-1.15017	0.591413	-2.35009	-0.745051	0.478388	0.709653	-6.43742	0	-2.21041	-2.48978	-0.279377	0.478388	0.709653	0.32022
Q9NW15	ANO10	ANO10_HUMAN Anoctamin-10	No	Q9NW15	ANO10	2	-4.86214	-5.14102	-0.27888	-1.22721	0.66945	-5.0215	-0.701946	0.506388	0.728124	-6.39131	1	-4.86214	-5.14102	-0.27888	0.506388	0.728124	0.295516
P40616	ARL1	ARL1_HUMAN ADP-ribosylation factor-like protein 1	No	P40616	ARL1	5	-1.3554	-1.70008	-0.344687	-0.936723	0.24735	-1.52774	-1.35203	0.214779	0.482325	-5.82356	0	-1.3554	-1.70008	-0.344687	0.214779	0.482325	0.668007
P53350	PLK1	PLK1_HUMAN Serine/threonine-protein kinase PLK1	No	P53350	PLK1	5	-1.27575	-1.554	-0.278247	-0.797786	0.241292	-1.41487	-1.24372	0.250175	0.511091	-5.95164	0	-1.27575	-1.554	-0.278247	0.250175	0.511091	0.601756
Q6PGP7	TTC37	TTC37_HUMAN Tetratricopeptide repeat protein 37	No	Q6PGP7	TTC37	6	-2.24753	-2.59106	-0.343528	-0.979707	0.292652	-2.4193	-1.25398	0.246621	0.506861	-5.9398	0	-2.24753	-2.59106	-0.343528	0.246621	0.506861	0.60797
Q7Z460	CLASP1	CLAP1_HUMAN CLIP-associating protein 1	No	Q7Z460	CLASP1	15	0.584462	0.30697	-0.277492	-0.603921	0.0489371	0.445716	-1.97411	0.0852571	0.308155	-4.98492	0	0.584462	0.30697	-0.277492	0.0852571	0.308155	1.06927
Q96P48	ARAP1	ARAP1_HUMAN Arf-GAP with Rho-GAP domain, ANK repeat and PH domain-containing protein 1	No	Q96P48	ARAP1	3	-3.60138	-3.87886	-0.277487	-0.868358	0.313384	-3.74012	-1.09058	0.308442	0.571431	-6.12035	0	-3.60138	-3.87886	-0.277487	0.308442	0.571431	0.510826
Q8NFW8	CMAS	NEUA_HUMAN N-acylneuraminate cytidylyltransferase	No	Q8NFW8	CMAS	4	-1.325	-1.60232	-0.277323	-0.82554	0.270894	-1.46366	-1.17474	0.275185	0.533757	-6.02953	0	-1.325	-1.60232	-0.277323	0.275185	0.533757	0.560375
P35613	BSG	BASI_HUMAN Basigin	No	P35613	BSG	7	2.56576	2.28959	-0.276171	-0.647209	0.0948659	2.42767	-1.7285	0.123674	0.371881	-5.33299	0	2.56576	2.28959	-0.276171	0.123674	0.371881	0.907721
O95347	SMC2	SMC2_HUMAN Structural maintenance of chromosomes protein 2	No	O95347	SMC2	32	2.80081	2.52484	-0.275977	-0.774626	0.222671	2.66283	-1.28525	0.236055	0.496269	-5.90333	0	2.80081	2.52484	-0.275977	0.236055	0.496269	0.626987
Q13740	ALCAM	CD166_HUMAN CD166 antigen	No	Q13740	ALCAM	19	3.82213	3.5462	-0.275928	-0.565342	0.0134861	3.68416	-2.21404	0.0590374	0.253915	-4.63133	0	3.82213	3.5462	-0.275928	0.0590374	0.253915	1.22887
P62136	PPP1CA	PP1A_HUMAN Serine/threonine-protein phosphatase PP1-alpha catalytic subunit	No	P62136	PPP1CA	15	0.73361	0.457819	-0.275791	-0.67392	0.122338	0.595714	-1.60866	0.147872	0.405717	-5.49575	0	0.73361	0.457819	-0.275791	0.147872	0.405717	0.830113
Q9BUR4	WRAP53	TCAB1_HUMAN Telomerase Cajal body protein 1	No	Q9BUR4	WRAP53	2	-3.18609	-3.52803	-0.341937	-1.10902	0.425145	-3.33263	-1.06402	0.324205	0.582447	-6.06931	1	-3.18609	-3.52803	-0.341937	0.324205	0.582447	0.48918
P22033	MMUT	MUTA_HUMAN Methylmalonyl-CoA mutase, mitochondrial	Yes	P22033	MMUT	5	-0.820082	-1.09569	-0.27561	-0.569297	0.0180778	-0.957887	-2.1793	0.0622704	0.260426	-4.68313	0	-0.820082	-1.09569	-0.27561	0.0622704	0.260426	1.20572
Q8WVM8	SCFD1	SCFD1_HUMAN Sec1 family domain-containing protein 1	No	Q8WVM8	SCFD1	13	0.679516	0.404334	-0.275183	-0.691764	0.141398	0.541925	-1.53402	0.165074	0.426268	-5.59425	0	0.679516	0.404334	-0.275183	0.165074	0.426268	0.782321
O60427	FADS1	FADS1_HUMAN Acyl-CoA (8-3)-desaturase	No	O60427	FADS1	2	-2.80294	-3.07746	-0.274521	-0.852526	0.303484	-2.9402	-1.10294	0.303365	0.56453	-6.10732	0	-2.80294	-3.07746	-0.274521	0.303365	0.56453	0.518034
Q9H6Y2	WDR55	WDR55_HUMAN WD repeat-containing protein 55	No	Q9H6Y2	WDR55	5	-1.25066	-1.59085	-0.340191	-0.96519	0.284809	-1.42075	-1.26401	0.243189	0.502554	-5.92817	0	-1.25066	-1.59085	-0.340191	0.243189	0.502554	0.614057
P50897	PPT1	PPT1_HUMAN Palmitoyl-protein thioesterase 1	No	P50897	PPT1	7	0.781677	0.50787	-0.273807	-0.973248	0.425634	0.644774	-0.909081	0.390906	0.639155	-6.29885	0	0.781677	0.50787	-0.273807	0.390906	0.639155	0.407927
P62847	RPS24	RS24_HUMAN 40S ribosomal protein S24	No	P62847	RPS24	5	3.71355	3.44084	-0.272704	-0.631703	0.086296	3.5772	-1.76403	0.117245	0.362734	-5.28376	0	3.71355	3.44084	-0.272704	0.117245	0.362734	0.930907
Q9Y496	KIF3A	KIF3A_HUMAN Kinesin-like protein KIF3A	No	Q9Y496	KIF3A	2	-5.10886	-5.44851	-0.339652	-1.0463	0.366995	-5.27868	-1.1162	0.297996	0.559416	-6.09322	0	-5.10886	-5.44851	-0.339652	0.297996	0.559416	0.52579
P61586	RHOA	RHOA_HUMAN Transforming protein RhoA	No	P61586	RHOA	12	3.83199	3.56013	-0.271857	-0.699409	0.155695	3.69606	-1.47659	0.17952	0.441227	-5.66835	0	3.83199	3.56013	-0.271857	0.17952	0.441227	0.745888
Q13045	FLII	FLII_HUMAN Protein flightless-1 homolog	No	Q13045	FLII	14	1.48211	1.21049	-0.271622	-0.520522	-0.0227216	1.3463	-2.53424	0.03613	0.200609	-4.14777	0	1.48211	1.21049	-0.271622	0.03613	0.200609	1.44213
Q8TAE8	GADD45GIP1	G45IP_HUMAN Growth arrest and DNA damage-inducible proteins-interacting protein 1	Yes	Q8TAE8	GADD45GIP1	3	-2.89245	-3.16398	-0.271525	-0.777193	0.234142	-2.94676	-1.40814	0.221787	0.485388	-5.32527	3	-2.89245	-3.16398	-0.271525	0.221787	0.485388	0.654065
Q9BPW8	NIPSNAP1	NIPS1_HUMAN Protein NipSnap homolog 1	Yes	Q9BPW8	NIPSNAP1	5	0.325971	0.0553243	-0.270647	-0.511599	-0.0296939	0.190648	-2.60843	0.0322609	0.191275	-4.0348	0	0.325971	0.0553243	-0.270647	0.0322609	0.191275	1.49132
Q9H6W3	RIOX1	RIOX1_HUMAN Ribosomal oxygenase 1	No	Q9H6W3	RIOX1	2	-4.75856	-5.02858	-0.270015	-2.04909	1.50906	-4.92057	-0.398011	0.708086	0.85972	-6.39278	3	-4.75856	-5.02858	-0.270015	0.708086	0.85972	0.149914
Q9NRW3	APOBEC3C	ABC3C_HUMAN DNA dC->dU-editing enzyme APOBEC-3C	No	Q9NRW3	APOBEC3C	3	-0.514445	-0.783982	-0.269537	-1.49695	0.957879	-0.649214	-0.509959	0.624388	0.809895	-6.59345	0	-0.514445	-0.783982	-0.269537	0.624388	0.809895	0.204545
Q9UKF6	CPSF3	CPSF3_HUMAN Cleavage and polyadenylation specificity factor subunit 3	No	Q9UKF6	CPSF3	9	-0.117839	-0.387063	-0.269224	-0.597339	0.0588911	-0.252451	-1.90544	0.094657	0.325242	-5.0839	0	-0.117839	-0.387063	-0.269224	0.094657	0.325242	1.02385
O43290	SART1	SNUT1_HUMAN U4/U6.U5 tri-snRNP-associated protein 1	No	O43290	SART1	14	1.35043	1.08158	-0.268854	-0.638431	0.100723	1.216	-1.68935	0.131142	0.38333	-5.38675	0	1.35043	1.08158	-0.268854	0.131142	0.38333	0.882259
P45880	VDAC2	VDAC2_HUMAN Voltage-dependent anion-selective channel protein 2	Yes	P45880	VDAC2	13	4.03243	3.76407	-0.268355	-0.571637	0.0349262	3.89825	-2.05482	0.0753631	0.289959	-4.86718	0	4.03243	3.76407	-0.268355	0.0753631	0.289959	1.12284
Q9Y570	PPME1	PPME1_HUMAN Protein phosphatase methylesterase 1	No	Q9Y570	PPME1	10	1.36936	1.10129	-0.26807	-0.576429	0.0402892	1.23533	-2.01883	0.0796277	0.298833	-4.91984	0	1.36936	1.10129	-0.26807	0.0796277	0.298833	1.09894
O75531	BANF1	BAF_HUMAN Barrier-to-autointegration factor	No	O75531	BANF1	6	3.42603	3.15805	-0.26798	-0.5595	0.0235399	3.29204	-2.13473	0.0666778	0.271308	-4.74933	0	3.42603	3.15805	-0.26798	0.0666778	0.271308	1.17602
Q9HCE1	MOV10	MOV10_HUMAN Helicase MOV-10	No	Q9HCE1	MOV10	14	1.51245	1.24463	-0.267819	-0.524141	-0.0114971	1.37854	-2.42641	0.0426152	0.218541	-4.31154	0	1.51245	1.24463	-0.267819	0.0426152	0.218541	1.37044
Q9Y3E0	GOLT1B	GOT1B_HUMAN Vesicle transport protein GOT1B	No	Q9Y3E0	GOLT1B	3	-0.665835	-0.933501	-0.267666	-0.703268	0.167936	-0.799668	-1.42696	0.192904	0.45781	-5.73114	0	-0.665835	-0.933501	-0.267666	0.192904	0.45781	0.71466
Q5JPI3	C3orf38	CC038_HUMAN Uncharacterized protein C3orf38	No	Q5JPI3	C3orf38	3	-2.57583	-2.84286	-0.267028	-0.888371	0.354315	-2.70934	-0.998009	0.348635	0.605491	-6.2145	0	-2.57583	-2.84286	-0.267028	0.348635	0.605491	0.457628
P00374	DHFR	DYR_HUMAN Dihydrofolate reductase	No	P00374	DHFR	4	-0.67569	-0.942465	-0.266775	-0.786442	0.252892	-0.809077	-1.19214	0.268688	0.527966	-6.01017	0	-0.67569	-0.942465	-0.266775	0.268688	0.527966	0.570752
Q9BRX5	GINS3	PSF3_HUMAN DNA replication complex GINS protein PSF3	No	Q9BRX5	GINS3	6	-0.214824	-0.549699	-0.334874	-0.619633	-0.0501152	-0.382262	-2.73095	0.0267774	0.175055	-3.84803	0	-0.214824	-0.549699	-0.334874	0.0267774	0.175055	1.57223
P35579	MYH9	MYH9_HUMAN Myosin-9	No	P35579	MYH9	105	7.46446	7.19921	-0.265249	-0.476997	-0.0535003	7.33184	-2.90899	0.0204693	0.152364	-3.57687	0	7.46446	7.19921	-0.265249	0.0204693	0.152364	1.6889
P49902	NT5C2	5NTC_HUMAN Cytosolic purine 5-nucleotidase	No	P49902	NT5C2	11	-0.246794	-0.576275	-0.329481	-0.969696	0.310735	-0.411534	-1.19512	0.267589	0.527964	-6.00683	0	-0.246794	-0.576275	-0.329481	0.267589	0.527964	0.572532
Q9Y371	SH3GLB1	SHLB1_HUMAN Endophilin-B1	No	Q9Y371	SH3GLB1	6	-0.0726234	-0.337477	-0.264854	-0.634787	0.10508	-0.20505	-1.66261	0.136481	0.390436	-5.42314	0	-0.0726234	-0.337477	-0.264854	0.136481	0.390436	0.864927
O95905	ECD	ECD_HUMAN Protein ecdysoneless homolog	No	O95905	ECD	4	-3.66532	-3.99426	-0.32894	-1.99852	1.34064	-3.80629	-0.47028	0.653098	0.826876	-6.53699	1	-3.66532	-3.99426	-0.32894	0.653098	0.826876	0.185022
Q99733	NAP1L4	NP1L4_HUMAN Nucleosome assembly protein 1-like 4	No	Q99733	NAP1L4	14	4.07204	3.80868	-0.263354	-0.448904	-0.0778042	3.94036	-3.29601	0.0115441	0.112508	-2.99302	0	4.07204	3.80868	-0.263354	0.0115441	0.112508	1.93764
Q8ND04	SMG8	SMG8_HUMAN Protein SMG8	No	Q8ND04	SMG8	3	-3.7264	-4.05307	-0.32667	-1.56651	0.913174	-3.88974	-0.611858	0.558281	0.765926	-6.53231	0	-3.7264	-4.05307	-0.32667	0.558281	0.765926	0.253147
Q9H832	UBE2Z	UBE2Z_HUMAN Ubiquitin-conjugating enzyme E2 Z	No	Q9H832	UBE2Z	6	0.578223	0.315282	-0.262942	-0.534703	0.00882006	0.446752	-2.24688	0.0561343	0.247746	-4.5822	0	0.578223	0.315282	-0.262942	0.0561343	0.247746	1.25077
P31937	HIBADH	3HIDH_HUMAN 3-hydroxyisobutyrate dehydrogenase, mitochondrial	Yes	P31937	HIBADH	10	1.18744	0.924952	-0.262492	-0.670444	0.145461	1.0562	-1.49422	0.174969	0.436435	-5.64577	0	1.18744	0.924952	-0.262492	0.174969	0.436435	0.75704
O00148	DDX39A	DX39A_HUMAN ATP-dependent RNA helicase DDX39A	No	O00148	DDX39A	19	1.87885	1.6168	-0.262054	-0.495462	-0.0286453	1.74782	-2.60725	0.0323191	0.191319	-4.0366	0	1.87885	1.6168	-0.262054	0.0323191	0.191319	1.49054
P07384	CAPN1	CAN1_HUMAN Calpain-1 catalytic subunit	No	P07384	CAPN1	23	2.09157	1.83027	-0.261296	-0.514911	-0.00768153	1.96092	-2.39259	0.044884	0.222628	-4.36276	0	2.09157	1.83027	-0.261296	0.044884	0.222628	1.34791
P04792	HSPB1	HSPB1_HUMAN Heat shock protein beta-1	No	P04792	HSPB1	16	7.68434	7.42465	-0.259692	-0.569462	0.0500782	7.5545	-1.94683	0.088878	0.314885	-5.02438	0	7.68434	7.42465	-0.259692	0.088878	0.314885	1.05121
P14866	HNRNPL	HNRPL_HUMAN Heterogeneous nuclear ribonucleoprotein L	No	P14866	HNRNPL	22	5.34161	5.08271	-0.258908	-0.585583	0.0677661	5.21216	-1.84052	0.104458	0.341909	-5.17638	0	5.34161	5.08271	-0.258908	0.104458	0.341909	0.98106
Q8NBZ7	UXS1	UXS1_HUMAN UDP-glucuronic acid decarboxylase 1	No	Q8NBZ7	UXS1	2	-3.72003	-4.04533	-0.325305	-1.17918	0.528574	-3.88268	-0.884714	0.403122	0.649801	-6.32087	0	-3.72003	-4.04533	-0.325305	0.403122	0.649801	0.394563
Q8TBC4	UBA3	UBA3_HUMAN NEDD8-activating enzyme E1 catalytic subunit	No	Q8TBC4	UBA3	9	-0.490524	-0.815455	-0.324931	-0.720741	0.0708782	-0.652989	-1.9064	0.0945195	0.325242	-5.08253	0	-0.490524	-0.815455	-0.324931	0.0945195	0.325242	1.02448
P63244	RACK1	RACK1_HUMAN Receptor of activated protein C kinase 1	No	P63244	RACK1	20	5.46421	5.2073	-0.256902	-0.530932	0.0171286	5.33576	-2.17709	0.062482	0.260967	-4.68642	0	5.46421	5.2073	-0.256902	0.062482	0.260967	1.20424
Q9NV88	INTS9	INT9_HUMAN Integrator complex subunit 9	No	Q9NV88	INTS9	2	-4.16122	-4.41779	-0.256571	-3.1717	2.65856	-4.28951	-0.252658	0.813973	0.912805	-6.3571	4	-4.16122	-4.41779	-0.256571	0.813973	0.912805	0.0893903
Q9BTM9	URM1	URM1_HUMAN Ubiquitin-related modifier 1	No	Q9BTM9	URM1	2	-1.58173	-1.90623	-0.324497	-0.91043	0.261436	-1.74398	-1.28609	0.235776	0.495962	-5.90234	0	-1.58173	-1.90623	-0.324497	0.235776	0.495962	0.6275
Q9NUJ1	ABHD10	ABHDA_HUMAN Mycophenolic acid acyl-glucuronide esterase, mitochondrial	Yes	Q9NUJ1	ABHD10	5	0.546799	0.291252	-0.255547	-0.657685	0.146591	0.419025	-1.47572	0.179747	0.441227	-5.66947	0	0.546799	0.291252	-0.255547	0.179747	0.441227	0.745339
P61964	WDR5	WDR5_HUMAN WD repeat-containing protein 5	No	P61964	WDR5	5	-0.213719	-0.469117	-0.255397	-0.981259	0.470464	-0.341418	-0.817093	0.438452	0.674638	-6.37939	0	-0.213719	-0.469117	-0.255397	0.438452	0.674638	0.358078
Q9UHR5	SAP30BP	S30BP_HUMAN SAP30-binding protein	No	Q9UHR5	SAP30BP	6	-0.0781544	-0.332867	-0.254712	-0.616187	0.106763	-0.20551	-1.63637	0.141918	0.397947	-5.45861	0	-0.0781544	-0.332867	-0.254712	0.141918	0.397947	0.847963
P14550	AKR1A1	AK1A1_HUMAN Aldo-keto reductase family 1 member A1	No	P14550	AKR1A1	16	2.63804	2.3842	-0.253842	-0.473073	-0.0346109	2.51112	-2.68887	0.0285432	0.179333	-3.91218	0	2.63804	2.3842	-0.253842	0.0285432	0.179333	1.5445
O94992	HEXIM1	HEXI1_HUMAN Protein HEXIM1	No	O94992	HEXIM1	2	-2.39946	-2.72367	-0.324216	-0.739733	0.0913002	-2.53841	-1.86249	0.106776	0.346219	-5.08575	1	-2.39946	-2.72367	-0.324216	0.106776	0.346219	0.971526
O76071	CIAO1	CIAO1_HUMAN Probable cytosolic iron-sulfur protein assembly protein CIAO1	No	O76071	CIAO1	3	-0.883688	-1.20645	-0.322766	-1.48143	0.835899	-1.04507	-0.646903	0.536519	0.750919	-6.50895	0	-0.883688	-1.20645	-0.322766	0.536519	0.750919	0.270415
P19838	NFKB1	NFKB1_HUMAN Nuclear factor NF-kappa-B p105 subunit	No	P19838	NFKB1	4	-1.33687	-1.58898	-0.252111	-0.771542	0.26732	-1.46293	-1.12713	0.293624	0.554361	-6.0815	0	-1.33687	-1.58898	-0.252111	0.293624	0.554361	0.532209
Q9BXB5	OSBPL10	OSB10_HUMAN Oxysterol-binding protein-related protein 10	No	Q9BXB5	OSBPL10	3	-1.28355	-1.60607	-0.322518	-0.546957	-0.0980782	-1.44481	-3.33705	0.010875	0.110485	-2.93181	0	-1.28355	-1.60607	-0.322518	0.010875	0.110485	1.96357
P52815	MRPL12	RM12_HUMAN 39S ribosomal protein L12, mitochondrial	Yes	P52815	MRPL12	3	1.64937	1.39778	-0.251588	-0.450109	-0.0530673	1.52357	-2.94302	0.0194512	0.149219	-3.52516	0	1.64937	1.39778	-0.251588	0.0194512	0.149219	1.71105
P27707	DCK	DCK_HUMAN Deoxycytidine kinase	No	P27707	DCK	4	-0.644533	-0.963395	-0.318862	-0.649953	0.0122303	-0.803964	-2.23647	0.057039	0.24936	-4.5978	0	-0.644533	-0.963395	-0.318862	0.057039	0.24936	1.24383
O43175	PHGDH	SERA_HUMAN D-3-phosphoglycerate dehydrogenase	No	O43175	PHGDH	19	3.94037	3.68905	-0.251316	-0.455628	-0.047003	3.81471	-2.85649	0.0221501	0.159201	-3.65674	0	3.94037	3.68905	-0.251316	0.0221501	0.159201	1.65463
O43920	NDUFS5	NDUS5_HUMAN NADH dehydrogenase [ubiquinone] iron-sulfur protein 5	Yes	O43920	NDUFS5	3	-0.983726	-1.23497	-0.251249	-0.908845	0.406347	-1.10935	-0.887267	0.401829	0.648552	-6.31859	0	-0.983726	-1.23497	-0.251249	0.401829	0.648552	0.395958
O15235	MRPS12	RT12_HUMAN 28S ribosomal protein S12, mitochondrial	Yes	O15235	MRPS12	2	-2.38353	-2.63449	-0.250958	-2.88706	2.38514	-2.57175	-0.273289	0.799234	0.90477	-6.21162	4	-2.38353	-2.63449	-0.250958	0.799234	0.90477	0.0973263
P56385	ATP5ME	ATP5I_HUMAN ATP synthase subunit e, mitochondrial	Yes	P56385	ATP5ME	3	0.372912	0.122387	-0.250525	-0.474865	-0.0261851	0.24765	-2.5933	0.0330139	0.193602	-4.05785	0	0.372912	0.122387	-0.250525	0.0330139	0.193602	1.4813
Q96I25	RBM17	SPF45_HUMAN Splicing factor 45	No	Q96I25	RBM17	6	0.565062	0.314564	-0.250497	-0.799156	0.298161	0.439813	-1.06025	0.321188	0.581013	-6.15188	0	0.565062	0.314564	-0.250497	0.321188	0.581013	0.493241
Q9UBK8	MTRR	MTRR_HUMAN Methionine synthase reductase	No	Q9UBK8	MTRR	2	-2.01465	-2.33284	-0.318189	-1.948	1.31162	-2.17374	-0.453374	0.662797	0.834099	-6.62292	0	-2.01465	-2.33284	-0.318189	0.662797	0.834099	0.178619
Q93034	CUL5	CUL5_HUMAN Cullin-5	No	Q93034	CUL5	6	-0.989476	-1.3026	-0.313127	-0.700126	0.0738727	-1.14604	-1.87897	0.0985426	0.332217	-5.12176	0	-0.989476	-1.3026	-0.313127	0.0985426	0.332217	1.00638
P84098	RPL19	RL19_HUMAN 60S ribosomal protein L19	No	P84098	RPL19	6	4.26103	4.01105	-0.249981	-0.70554	0.205578	4.13604	-1.2743	0.239711	0.498107	-5.91617	0	4.26103	4.01105	-0.249981	0.239711	0.498107	0.620311
Q15149	PLEC	PLEC_HUMAN Plectin	No	Q15149	PLEC	257	8.43415	8.18417	-0.249977	-0.476315	-0.0236401	8.30916	-2.5648	0.0344819	0.196093	-4.10126	0	8.43415	8.18417	-0.249977	0.0344819	0.196093	1.46241
P53041	PPP5C	PPP5_HUMAN Serine/threonine-protein phosphatase 5	No	P53041	PPP5C	12	1.60074	1.35079	-0.249951	-0.684816	0.184914	1.47576	-1.33478	0.22011	0.483985	-5.8444	0	1.60074	1.35079	-0.249951	0.22011	0.483985	0.657359
Q13185	CBX3	CBX3_HUMAN Chromobox protein homolog 3	No	Q13185	CBX3	8	3.75302	3.50324	-0.249789	-0.504379	0.00480127	3.62813	-2.27845	0.0534777	0.242292	-4.53484	0	3.75302	3.50324	-0.249789	0.0534777	0.242292	1.27183
Q01780	EXOSC10	EXOSX_HUMAN Exosome component 10	No	Q01780	EXOSC10	13	0.289573	0.0398097	-0.249763	-0.546177	0.0466507	0.164691	-1.95677	0.0875421	0.311915	-5.01002	0	0.289573	0.0398097	-0.249763	0.0875421	0.311915	1.05778
Q6PJT7	ZC3H14	ZC3HE_HUMAN Zinc finger CCCH domain-containing protein 14	No	Q6PJT7	ZC3H14	6	0.0980471	-0.151599	-0.249646	-0.663715	0.164423	-0.0267759	-1.4001	0.200508	0.46691	-5.7646	0	0.0980471	-0.151599	-0.249646	0.200508	0.46691	0.697869
P21359	NF1	NF1_HUMAN Neurofibromin	No	P21359	NF1	7	-1.91926	-2.23027	-0.311005	-0.984193	0.362183	-2.07476	-1.07285	0.315844	0.576338	-6.13886	0	-1.91926	-2.23027	-0.311005	0.315844	0.576338	0.500528
Q9UET6	FTSJ1	TRM7_HUMAN Putative tRNA (cytidine(32)/guanosine(34)-2-O)-methyltransferase	No	Q9UET6	FTSJ1	2	-2.99563	-3.29883	-0.3032	-0.801028	0.194628	-3.14723	-1.41436	0.19644	0.462958	-5.74689	0	-2.99563	-3.29883	-0.3032	0.19644	0.462958	0.70677
P61026	RAB10	RAB10_HUMAN Ras-related protein Rab-10	No	P61026	RAB10	7	2.84275	2.59429	-0.248461	-0.531488	0.0345652	2.71852	-2.03864	0.0772519	0.293323	-4.89088	0	2.84275	2.59429	-0.248461	0.0772519	0.293323	1.11209
Q6YN16	HSDL2	HSDL2_HUMAN Hydroxysteroid dehydrogenase-like protein 2	Yes	Q6YN16	HSDL2	7	-0.26962	-0.517726	-0.248105	-0.864343	0.368132	-0.393673	-0.934968	0.378227	0.628985	-6.27494	0	-0.26962	-0.517726	-0.248105	0.378227	0.628985	0.422247
Q14669	TRIP12	TRIPC_HUMAN E3 ubiquitin-protein ligase TRIP12	No	Q14669	TRIP12	19	0.59884	0.350865	-0.247975	-0.788993	0.293044	0.474853	-1.0644	0.319422	0.579212	-6.14761	0	0.59884	0.350865	-0.247975	0.319422	0.579212	0.495635
Q9NV06	DCAF13	DCA13_HUMAN DDB1- and CUL4-associated factor 13	No	Q9NV06	DCAF13	8	-0.180957	-0.428868	-0.247911	-0.679085	0.183262	-0.304913	-1.33522	0.219972	0.483985	-5.84387	0	-0.180957	-0.428868	-0.247911	0.219972	0.483985	0.657633
O15173	PGRMC2	PGRC2_HUMAN Membrane-associated progesterone receptor component 2	No	O15173	PGRMC2	6	1.12999	0.882795	-0.247191	-0.532402	0.0380192	1.00639	-2.01269	0.080379	0.29993	-4.92881	0	1.12999	0.882795	-0.247191	0.080379	0.29993	1.09486
O43809	NUDT21	CPSF5_HUMAN Cleavage and polyadenylation specificity factor subunit 5	No	O43809	NUDT21	10	2.53962	2.29272	-0.246897	-0.62214	0.128346	2.41617	-1.52796	0.166546	0.427336	-5.60214	0	2.53962	2.29272	-0.246897	0.166546	0.427336	0.778465
Q5T6V5	C9orf64	QSPP_HUMAN Queuosine salvage protein	No	Q5T6V5	C9orf64	8	-0.188106	-0.490284	-0.302178	-0.740695	0.13634	-0.339195	-1.60024	0.149729	0.40844	-5.50699	0	-0.188106	-0.490284	-0.302178	0.149729	0.40844	0.824695
Q9UNS2	COPS3	CSN3_HUMAN COP9 signalosome complex subunit 3	No	Q9UNS2	COPS3	9	0.703403	0.456809	-0.246594	-0.626175	0.132988	0.580106	-1.50864	0.171323	0.432398	-5.62718	0	0.703403	0.456809	-0.246594	0.171323	0.432398	0.766185
Q5T9L3	WLS	WLS_HUMAN Protein wntless homolog	No	Q5T9L3	WLS	2	-3.48072	-3.78053	-0.299812	-0.64598	0.0463568	-3.63063	-2.01127	0.0805537	0.29993	-4.93088	0	-3.48072	-3.78053	-0.299812	0.0805537	0.29993	1.09391
Q52LJ0	FAM98B	FA98B_HUMAN Protein FAM98B	No	Q52LJ0	FAM98B	12	1.51545	1.26964	-0.245814	-0.480214	-0.0114147	1.39255	-2.43534	0.0420362	0.217351	-4.29801	0	1.51545	1.26964	-0.245814	0.0420362	0.217351	1.37638
Q9Y237	PIN4	PIN4_HUMAN Peptidyl-prolyl cis-trans isomerase NIMA-interacting 4	No	Q9Y237	PIN4	3	-0.793402	-1.03895	-0.245553	-0.749421	0.258316	-0.916178	-1.13171	0.291806	0.552316	-6.07657	0	-0.793402	-1.03895	-0.245553	0.291806	0.552316	0.534905
P51991	HNRNPA3	ROA3_HUMAN Heterogeneous nuclear ribonucleoprotein A3	No	P51991	HNRNPA3	17	5.44436	5.19924	-0.245119	-0.47368	-0.0165579	5.3218	-2.49048	0.0386313	0.207154	-4.2143	0	5.44436	5.19924	-0.245119	0.0386313	0.207154	1.41306
Q7Z3K3	POGZ	POGZ_HUMAN Pogo transposable element with ZNF domain	No	Q7Z3K3	POGZ	6	-0.674313	-0.919104	-0.244791	-0.495597	0.00601418	-0.796708	-2.26656	0.0544631	0.244567	-4.55269	0	-0.674313	-0.919104	-0.244791	0.0544631	0.244567	1.2639
Q9Y6H1	CHCHD2	CHCH2_HUMAN Coiled-coil-helix-coiled-coil-helix domain-containing protein 2,CHCH9_HUMAN Putative coiled-coil-helix-coiled-coil-helix domain-containing protein CHCHD2P9, mitochondrial	Yes	Q9Y6H1 , Q5T1J5	CHCHD2,	3	0.344367	0.100106	-0.244261	-0.916479	0.427957	0.222236	-0.843826	0.424234	0.66418	-6.35672	0	0.344367	0.100106	-0.244261	0.424234	0.66418	0.372395
Q9Y5S9	RBM8A	RBM8A_HUMAN RNA-binding protein 8A	No	Q9Y5S9	RBM8A	8	3.14326	2.89936	-0.243901	-0.589371	0.101568	3.02131	-1.63951	0.141257	0.397409	-5.45438	0	3.14326	2.89936	-0.243901	0.141257	0.397409	0.84999
Q12906	ILF3	ILF3_HUMAN Interleukin enhancer-binding factor 3	No	Q12906	ILF3	28	4.83136	4.58764	-0.243714	-0.501193	0.0137637	4.7095	-2.19811	0.0604986	0.25662	-4.6551	0	4.83136	4.58764	-0.243714	0.0604986	0.25662	1.21825
P49005	POLD2	DPOD2_HUMAN DNA polymerase delta subunit 2	No	P49005	POLD2	5	-0.773547	-1.01724	-0.24369	-1.11775	0.630369	-0.895392	-0.647449	0.536185	0.750919	-6.50858	0	-0.773547	-1.01724	-0.24369	0.536185	0.750919	0.270686
P67870	CSNK2B	CSK2B_HUMAN Casein kinase II subunit beta	No	P67870	CSNK2B	7	1.88527	1.6416	-0.243669	-0.556328	0.0689893	1.76344	-1.80984	0.109419	0.349156	-5.21967	0	1.88527	1.6416	-0.243669	0.109419	0.349156	0.960907
Q8TBX8	PIP4K2C	PI42C_HUMAN Phosphatidylinositol 5-phosphate 4-kinase type-2 gamma	No	Q8TBX8	PIP4K2C	6	-0.918568	-1.16199	-0.243426	-1.1694	0.682547	-1.04028	-0.610489	0.559142	0.765926	-6.5332	0	-0.918568	-1.16199	-0.243426	0.559142	0.765926	0.252478
O60645	EXOC3	EXOC3_HUMAN Exocyst complex component 3	No	O60645	EXOC3	2	-3.34089	-3.58337	-0.242475	-1.03946	0.554508	-3.46213	-0.706523	0.500703	0.726308	-6.46656	0	-3.34089	-3.58337	-0.242475	0.500703	0.726308	0.30042
Q6GMV3	PTRHD1	PTRD1_HUMAN Putative peptidyl-tRNA hydrolase PTRHD1	No	Q6GMV3	PTRHD1	3	-0.00996166	-0.252406	-0.242444	-0.931321	0.446433	-0.131184	-0.817295	0.438343	0.674638	-6.37922	0	-0.00996166	-0.252406	-0.242444	0.438343	0.674638	0.358186
P36873	PPP1CC	PP1G_HUMAN Serine/threonine-protein phosphatase PP1-gamma catalytic subunit	No	P36873	PPP1CC	15	1.04579	0.804121	-0.241673	-0.56595	0.0826039	0.924958	-1.7307	0.123268	0.371582	-5.32996	0	1.04579	0.804121	-0.241673	0.123268	0.371582	0.909151
Q13813	SPTAN1	SPTN1_HUMAN Spectrin alpha chain, non-erythrocytic 1	No	Q13813	SPTAN1	107	5.15534	4.91405	-0.241288	-0.504499	0.0219234	5.03469	-2.12882	0.0672845	0.271617	-4.75808	0	5.15534	4.91405	-0.241288	0.0672845	0.271617	1.17209
Q8IXT5	RBM12B	RB12B_HUMAN RNA-binding protein 12B	No	Q8IXT5	RBM12B	7	-0.454286	-0.695343	-0.241057	-0.616615	0.134502	-0.574815	-1.49056	0.175904	0.437027	-5.65046	0	-0.454286	-0.695343	-0.241057	0.175904	0.437027	0.754725
Q15070	OXA1L	OXA1L_HUMAN Mitochondrial inner membrane protein OXA1L	Yes	Q15070	OXA1L	2	-1.61963	-1.86029	-0.240661	-0.674542	0.19322	-1.73996	-1.28808	0.235117	0.49528	-5.9	0	-1.61963	-1.86029	-0.240661	0.235117	0.49528	0.628715
O94925	GLS	GLSK_HUMAN Glutaminase kidney isoform, mitochondrial	Yes	O94925	GLS	15	3.17542	2.93518	-0.240243	-0.532592	0.0521057	3.0553	-1.90835	0.0942395	0.325242	-5.07974	0	3.17542	2.93518	-0.240243	0.0942395	0.325242	1.02577
P53634	CTSC	CATC_HUMAN Dipeptidyl peptidase 1	No	P53634	CTSC	5	0.218862	-0.0774733	-0.296335	-0.579561	-0.0131098	0.0706943	-2.42974	0.0423983	0.217726	-4.30649	0	0.218862	-0.0774733	-0.296335	0.0423983	0.217726	1.37265
P62328	TMSB4X	TYB4_HUMAN Thymosin beta-4	No	P62328	TMSB4X	3	5.07216	4.83215	-0.24001	-0.612605	0.132584	4.95215	-1.4959	0.174541	0.435656	-5.64361	0	5.07216	4.83215	-0.24001	0.174541	0.435656	0.758104
Q01650	SLC7A5	LAT1_HUMAN Large neutral amino acids transporter small subunit 1	No	Q01650	SLC7A5	6	2.20437	1.9647	-0.239669	-0.989867	0.510529	2.08454	-0.741899	0.480189	0.711201	-6.43985	0	2.20437	1.9647	-0.239669	0.480189	0.711201	0.318588
Q9NY33	DPP3	DPP3_HUMAN Dipeptidyl peptidase 3	No	Q9NY33	DPP3	16	2.1908	1.95117	-0.239634	-0.456221	-0.023047	2.07098	-2.56936	0.0342427	0.195918	-4.09432	0	2.1908	1.95117	-0.239634	0.0342427	0.195918	1.46543
Q9UMX0	UBQLN1	UBQL1_HUMAN Ubiquilin-1	No	Q9UMX0	UBQLN1	10	0.964673	0.725627	-0.239046	-0.422479	-0.055613	0.84515	-3.02631	0.0171766	0.138259	-3.39884	0	0.964673	0.725627	-0.239046	0.0171766	0.138259	1.76506
Q06210	GFPT1	GFPT1_HUMAN Glutamine--fructose-6-phosphate aminotransferase [isomerizing] 1	No	Q06210	GFPT1	32	3.7788	3.53982	-0.238981	-0.469147	-0.00881429	3.65931	-2.41118	0.0436221	0.220571	-4.33461	0	3.7788	3.53982	-0.238981	0.0436221	0.220571	1.36029
Q96EP5	DAZAP1	DAZP1_HUMAN DAZ-associated protein 1	No	Q96EP5	DAZAP1	8	1.12151	0.883032	-0.23848	-0.59929	0.12233	1.00227	-1.53491	0.164859	0.426268	-5.59309	0	1.12151	0.883032	-0.23848	0.164859	0.426268	0.782888
P62993	GRB2	GRB2_HUMAN Growth factor receptor-bound protein 2	No	P62993	GRB2	11	1.40179	1.16416	-0.237623	-0.530532	0.0552867	1.28297	-1.88392	0.0978034	0.330912	-5.11468	0	1.40179	1.16416	-0.237623	0.0978034	0.330912	1.00965
P46821	MAP1B	MAP1B_HUMAN Microtubule-associated protein 1B	No	P46821	MAP1B	44	2.94203	2.70476	-0.237266	-0.536969	0.062436	2.82339	-1.83846	0.104783	0.341909	-5.17929	0	2.94203	2.70476	-0.237266	0.104783	0.341909	0.979709
Q14181	POLA2	DPOA2_HUMAN DNA polymerase alpha subunit B	No	Q14181	POLA2	5	-0.919608	-1.21575	-0.296137	-0.634235	0.0419609	-1.06768	-2.03404	0.0777976	0.294416	-4.89762	0	-0.919608	-1.21575	-0.296137	0.0777976	0.294416	1.10903
P55265	ADAR	DSRAD_HUMAN Double-stranded RNA-specific adenosine deaminase	No	P55265	ADAR	22	1.87985	1.6439	-0.235949	-0.605092	0.133193	1.76188	-1.48434	0.177506	0.439845	-5.65844	0	1.87985	1.6439	-0.235949	0.177506	0.439845	0.750787
Q96TC7	RMDN3	RMD3_HUMAN Regulator of microtubule dynamics protein 3	Yes	Q96TC7	RMDN3	4	-2.0585	-2.29424	-0.235739	-0.817483	0.346005	-2.17637	-0.94104	0.375298	0.626719	-6.26925	0	-2.0585	-2.29424	-0.235739	0.375298	0.626719	0.425624
Q8ND56	LSM14A	LS14A_HUMAN Protein LSM14 homolog A	No	Q8ND56	LSM14A	4	-1.00349	-1.23905	-0.235565	-0.733602	0.262473	-1.12127	-1.09839	0.305227	0.567127	-6.11213	0	-1.00349	-1.23905	-0.235565	0.305227	0.567127	0.515377
P29083	GTF2E1	T2EA_HUMAN General transcription factor IIE subunit 1	No	P29083	GTF2E1	3	-2.6136	-2.84855	-0.234947	-0.852739	0.382846	-2.73107	-0.883152	0.403915	0.649964	-6.32227	0	-2.6136	-2.84855	-0.234947	0.403915	0.649964	0.39371
P28074	PSMB5	PSB5_HUMAN Proteasome subunit beta type-5	No	P28074	PSMB5	12	3.51419	3.27941	-0.23478	-0.612579	0.143019	3.3968	-1.44314	0.188446	0.452342	-5.7108	0	3.51419	3.27941	-0.23478	0.188446	0.452342	0.724814
P11388	TOP2A	TOP2A_HUMAN DNA topoisomerase 2-alpha	No	P11388	TOP2A	52	4.13005	3.89548	-0.23457	-0.458719	-0.0104213	4.01276	-2.43022	0.0423673	0.217726	-4.30577	0	4.13005	3.89548	-0.23457	0.0423673	0.217726	1.37297
P12004	PCNA	PCNA_HUMAN Proliferating cell nuclear antigen	No	P12004	PCNA	14	4.51664	4.2821	-0.234535	-0.501274	0.0322047	4.39937	-2.04187	0.0768708	0.292467	-4.88615	0	4.51664	4.2821	-0.234535	0.0768708	0.292467	1.11424
P55199	ELL	ELL_HUMAN RNA polymerase II elongation factor ELL	No	P55199	ELL	2	-0.924603	-1.21905	-0.294448	-2.31451	1.72562	-1.07183	-0.338496	0.744045	0.875925	-6.67256	0	-0.924603	-1.21905	-0.294448	0.744045	0.875925	0.128401
P26358	DNMT1	DNMT1_HUMAN DNA (cytosine-5)-methyltransferase 1	No	P26358	DNMT1	26	2.73506	2.50111	-0.233946	-0.74	0.272109	2.61809	-1.07356	0.315545	0.576073	-6.13813	0	2.73506	2.50111	-0.233946	0.315545	0.576073	0.500938
P49914	MTHFS	MTHFS_HUMAN 5-formyltetrahydrofolate cyclo-ligase	Yes	P49914	MTHFS	4	-1.82383	-2.05765	-0.233821	-0.875924	0.408281	-1.94074	-0.845646	0.423278	0.663789	-6.35515	0	-1.82383	-2.05765	-0.233821	0.423278	0.663789	0.373374
Q9NYL2	MAP3K20	M3K20_HUMAN Mitogen-activated protein kinase kinase kinase 20	No	Q9NYL2	MAP3K20	3	-2.54477	-2.83838	-0.293609	-0.7247	0.137482	-2.69157	-1.58165	0.1539	0.414731	-5.53167	0	-2.54477	-2.83838	-0.293609	0.1539	0.414731	0.812761
Q9GZR2	REXO4	REXO4_HUMAN RNA exonuclease 4	No	Q9GZR2	REXO4	2	-3.50496	-3.73848	-0.233519	-4.68614	4.2191	-3.55167	-0.137534	0.896316	0.956279	-6.27698	3	-3.50496	-3.73848	-0.233519	0.896316	0.956279	0.047539
Q99570	PIK3R4	PI3R4_HUMAN Phosphoinositide 3-kinase regulatory subunit 4	No	Q99570	PIK3R4	6	-2.37788	-2.67114	-0.293252	-0.847675	0.261171	-2.52451	-1.22831	0.25559	0.517096	-5.9693	0	-2.37788	-2.67114	-0.293252	0.25559	0.517096	0.592456
Q96A26	FAM162A	F162A_HUMAN Protein FAM162A	Yes	Q96A26	FAM162A	3	-0.311998	-0.545046	-0.233048	-0.734677	0.26858	-0.428522	-1.07888	0.313313	0.574119	-6.1326	0	-0.311998	-0.545046	-0.233048	0.313313	0.574119	0.504022
O75534	CSDE1	CSDE1_HUMAN Cold shock domain-containing protein E1	No	O75534	CSDE1	34	3.9539	3.72118	-0.232721	-0.534498	0.0690556	3.83754	-1.79085	0.112601	0.354667	-5.24631	0	3.9539	3.72118	-0.232721	0.112601	0.354667	0.948459
Q9NSE4	IARS2	SYIM_HUMAN Isoleucine--tRNA ligase, mitochondrial	Yes	Q9NSE4	IARS2	17	1.31508	1.08237	-0.232707	-0.703519	0.238105	1.19872	-1.14781	0.285494	0.545589	-6.05911	0	1.31508	1.08237	-0.232707	0.285494	0.545589	0.544402
O00178	GTPBP1	GTPB1_HUMAN GTP-binding protein 1	No	O00178	GTPBP1	3	-2.74807	-3.04064	-0.29257	-1.2864	0.701256	-2.89435	-0.683641	0.514267	0.733357	-6.48322	0	-2.74807	-3.04064	-0.29257	0.514267	0.733357	0.288811
P45973	CBX5	CBX5_HUMAN Chromobox protein homolog 5	No	P45973	CBX5	6	-0.0344989	-0.266525	-0.232026	-0.796404	0.332353	-0.150512	-0.954716	0.368762	0.62049	-6.25634	0	-0.0344989	-0.266525	-0.232026	0.368762	0.62049	0.433254
Q9BTC0	DIDO1	DIDO1_HUMAN Death-inducer obliterator 1	No	Q9BTC0	DIDO1	9	-0.786213	-1.01795	-0.231736	-0.668341	0.204869	-0.902081	-1.23258	0.254081	0.515152	-5.96443	0	-0.786213	-1.01795	-0.231736	0.254081	0.515152	0.595027
Q8TCG1	CIP2A	CIP2A_HUMAN Protein CIP2A	No	Q8TCG1	CIP2A	9	0.346984	0.115597	-0.231388	-0.606279	0.143504	0.23129	-1.43332	0.191141	0.455716	-5.72316	0	0.346984	0.115597	-0.231388	0.191141	0.455716	0.718647
Q9Y394	DHRS7	DHRS7_HUMAN Dehydrogenase/reductase SDR family member 7	No	Q9Y394	DHRS7	9	-0.293745	-0.525116	-0.231371	-0.454256	-0.00848602	-0.409431	-2.41067	0.0436566	0.220571	-4.33539	0	-0.293745	-0.525116	-0.231371	0.0436566	0.220571	1.35995
P17812	CTPS1	PYRG1_HUMAN CTP synthase 1	No	P17812	CTPS1	24	3.39156	3.16028	-0.231279	-0.562227	0.0996693	3.27592	-1.62287	0.14479	0.401672	-5.47674	0	3.39156	3.16028	-0.231279	0.14479	0.401672	0.839262
Q13243	SRSF5	SRSF5_HUMAN Serine/arginine-rich splicing factor 5	No	Q13243	SRSF5	7	1.67584	1.445	-0.230839	-0.52443	0.062752	1.56042	-1.82589	0.106795	0.346219	-5.19705	0	1.67584	1.445	-0.230839	0.106795	0.346219	0.971448
O00170	AIP	AIP_HUMAN AH receptor-interacting protein	No	O00170	AIP	9	0.558135	0.327658	-0.230477	-0.581025	0.120071	0.442896	-1.52682	0.166825	0.427627	-5.60362	0	0.558135	0.327658	-0.230477	0.166825	0.427627	0.77774
Q9Y6Y8	SEC23IP	S23IP_HUMAN SEC23-interacting protein	No	Q9Y6Y8	SEC23IP	13	0.472128	0.181408	-0.29072	-0.852134	0.270694	0.326768	-1.20254	0.264866	0.525761	-5.9985	0	0.472128	0.181408	-0.29072	0.264866	0.525761	0.576973
Q9Y5X3	SNX5	SNX5_HUMAN Sorting nexin-5	No	Q9Y5X3	SNX5	6	-0.0387157	-0.268754	-0.230038	-0.627701	0.167625	-0.153735	-1.34336	0.217443	0.483236	-5.83405	0	-0.0387157	-0.268754	-0.230038	0.217443	0.483236	0.662655
Q96GG9	DCUN1D1	DCNL1_HUMAN DCN1-like protein 1	No	Q96GG9	DCUN1D1	4	-1.2042	-1.43351	-0.22931	-0.896303	0.437683	-1.31886	-0.798382	0.448598	0.684724	-6.3949	0	-1.2042	-1.43351	-0.22931	0.448598	0.684724	0.348143
Q08211	DHX9	DHX9_HUMAN ATP-dependent RNA helicase A	No	Q08211	DHX9	52	5.69648	5.46747	-0.229005	-0.459153	0.00114271	5.58198	-2.31072	0.050893	0.236473	-4.48633	0	5.69648	5.46747	-0.229005	0.050893	0.236473	1.29334
O95182	NDUFA7	NDUA7_HUMAN NADH dehydrogenase [ubiquinone] 1 alpha subcomplex subunit 7	Yes	O95182	NDUFA7	2	-1.92802	-2.15699	-0.228964	-0.618222	0.160294	-2.04251	-1.36596	0.210554	0.479607	-5.80659	0	-1.92802	-2.15699	-0.228964	0.210554	0.479607	0.676637
P51114	FXR1	FXR1_HUMAN Fragile X mental retardation syndrome-related protein 1	No	P51114	FXR1	17	2.67233	2.4434	-0.228928	-0.489621	0.0317648	2.55786	-2.03929	0.0771752	0.293323	-4.88993	0	2.67233	2.4434	-0.228928	0.0771752	0.293323	1.11252
Q86U86	PBRM1	PB1_HUMAN Protein polybromo-1	No	Q86U86	PBRM1	3	-4.25266	-4.48153	-0.228868	-1.48135	1.02362	-4.35075	-0.436174	0.676437	0.838541	-6.55394	1	-4.25266	-4.48153	-0.228868	0.676437	0.838541	0.169773
Q9NQW7	XPNPEP1	XPP1_HUMAN Xaa-Pro aminopeptidase 1	No	Q9NQW7	XPNPEP1	14	1.00416	0.775303	-0.228853	-0.497908	0.040203	0.889729	-1.97525	0.0851081	0.308155	-4.98325	0	1.00416	0.775303	-0.228853	0.0851081	0.308155	1.07003
Q5VTR2	RNF20	BRE1A_HUMAN E3 ubiquitin-protein ligase BRE1A	No	Q5VTR2	RNF20	6	-0.90076	-1.12945	-0.22869	-0.539339	0.0819588	-1.0151	-1.70957	0.127235	0.377673	-5.35906	0	-0.90076	-1.12945	-0.22869	0.127235	0.377673	0.895395
P20290	BTF3	BTF3_HUMAN Transcription factor BTF3	No	P20290	BTF3	6	1.2867	1.0581	-0.228601	-0.627594	0.170393	1.1724	-1.33052	0.221444	0.485388	-5.84953	0	1.2867	1.0581	-0.228601	0.221444	0.485388	0.654735
Q15046	KARS	SYK_HUMAN Lysine--tRNA ligase	Yes	Q15046	KARS	30	4.10707	3.87869	-0.228379	-0.41342	-0.0433375	3.99288	-2.86613	0.021831	0.158511	-3.64207	0	4.10707	3.87869	-0.228379	0.021831	0.158511	1.66093
Q5TFE4	NT5DC1	NT5D1_HUMAN 5-nucleotidase domain-containing protein 1	No	Q5TFE4	NT5DC1	7	-0.863831	-1.15157	-0.287735	-0.925165	0.349695	-1.0077	-1.04826	0.326341	0.58415	-6.16417	0	-0.863831	-1.15157	-0.287735	0.326341	0.58415	0.486329
P22695	UQCRC2	QCR2_HUMAN Cytochrome b-c1 complex subunit 2, mitochondrial	Yes	P22695	UQCRC2	16	3.52575	3.29853	-0.227223	-0.416276	-0.0381707	3.41214	-2.79112	0.0244457	0.166339	-3.7563	0	3.52575	3.29853	-0.227223	0.0244457	0.166339	1.6118
P49590	HARS2	SYHM_HUMAN Probable histidine--tRNA ligase, mitochondrial	Yes	P49590	HARS2	7	-3.64503	-3.87195	-0.226917	-0.70363	0.249795	-3.75849	-1.1054	0.302363	0.563502	-6.10471	0	-3.64503	-3.87195	-0.226917	0.302363	0.563502	0.519471
Q14318	FKBP8	FKBP8_HUMAN Peptidyl-prolyl cis-trans isomerase FKBP8	Yes	Q14318	FKBP8	6	-0.0102242	-0.236991	-0.226767	-0.649333	0.195799	-0.123608	-1.24622	0.249305	0.510212	-5.94877	0	-0.0102242	-0.236991	-0.226767	0.249305	0.510212	0.603269
Q9BQA1	WDR77	MEP50_HUMAN Methylosome protein 50	No	Q9BQA1	WDR77	4	0.769597	0.542961	-0.226635	-0.867334	0.414063	0.656279	-0.821453	0.436111	0.67324	-6.37574	0	0.769597	0.542961	-0.226635	0.436111	0.67324	0.360403
Q04917	YWHAH	1433F_HUMAN 14-3-3 protein eta	No	Q04917	YWHAH	13	3.31557	3.08904	-0.226531	-0.720712	0.267649	3.2023	-1.06451	0.319373	0.579212	-6.14749	0	3.31557	3.08904	-0.226531	0.319373	0.579212	0.495701
O15294	OGT	OGT1_HUMAN UDP-N-acetylglucosamine--peptide N-acetylglucosaminyltransferase 110 kDa subunit	No	O15294	OGT	11	0.410989	0.184525	-0.226464	-0.624233	0.171305	0.297757	-1.32214	0.224089	0.487189	-5.85957	0	0.410989	0.184525	-0.226464	0.224089	0.487189	0.64958
P31942	HNRNPH3	HNRH3_HUMAN Heterogeneous nuclear ribonucleoprotein H3	No	P31942	HNRNPH3	12	3.50583	3.2798	-0.226023	-0.517376	0.0653295	3.39282	-1.80153	0.110799	0.351473	-5.23133	0	3.50583	3.2798	-0.226023	0.110799	0.351473	0.955462
Q9UKK9	NUDT5	NUDT5_HUMAN ADP-sugar pyrophosphatase	Yes	Q9UKK9	NUDT5	13	2.07495	1.84914	-0.225808	-0.722508	0.270891	1.96204	-1.05574	0.323122	0.58227	-6.15652	0	2.07495	1.84914	-0.225808	0.323122	0.58227	0.490634
O95793	STAU1	STAU1_HUMAN Double-stranded RNA-binding protein Staufen homolog 1	No	O95793	STAU1	16	2.80084	2.57584	-0.225001	-0.466096	0.0160937	2.68834	-2.16723	0.0634347	0.263611	-4.70109	0	2.80084	2.57584	-0.225001	0.0634347	0.263611	1.19767
O15511	ARPC5	ARPC5_HUMAN Actin-related protein 2/3 complex subunit 5	No	O15511	ARPC5	3	0.537264	0.251326	-0.285938	-0.630396	0.0585196	0.394295	-1.92773	0.0915021	0.319662	-5.05191	0	0.537264	0.251326	-0.285938	0.0915021	0.319662	1.03857
Q9Y3E7	CHMP3	CHMP3_HUMAN Charged multivesicular body protein 3	No	Q9Y3E7	CHMP3	2	-1.23564	-1.51939	-0.283742	-0.510697	-0.0567878	-1.37752	-2.90331	0.0206444	0.15237	-3.5855	0	-1.23564	-1.51939	-0.283742	0.0206444	0.15237	1.6852
P78332	RBM6	RBM6_HUMAN RNA-binding protein 6	No	P78332	RBM6	3	-2.55448	-2.7779	-0.223421	-3.82649	3.37964	-2.62896	-0.153752	0.883112	0.95118	-6.52305	2	-2.55448	-2.7779	-0.223421	0.883112	0.95118	0.0539842
Q9Y580	RBM7	RBM7_HUMAN RNA-binding protein 7	No	Q9Y580	RBM7	2	-2.11173	-2.33497	-0.223236	-1.14242	0.695952	-2.22335	-0.563986	0.588827	0.784636	-6.56231	0	-2.11173	-2.33497	-0.223236	0.588827	0.784636	0.230012
P61201	COPS2	CSN2_HUMAN COP9 signalosome complex subunit 2	No	P61201	COPS2	12	1.77264	1.54944	-0.223199	-1.18656	0.74016	1.66104	-0.538037	0.605767	0.795624	-6.57763	0	1.77264	1.54944	-0.223199	0.605767	0.795624	0.217695
P49406	MRPL19	RM19_HUMAN 39S ribosomal protein L19, mitochondrial	Yes	P49406	MRPL19	8	0.372451	0.149894	-0.222557	-0.622586	0.177472	0.261172	-1.29199	0.233829	0.495023	-5.8954	0	0.372451	0.149894	-0.222557	0.233829	0.495023	0.631101
Q9UNH7	SNX6	SNX6_HUMAN Sorting nexin-6	No	Q9UNH7	SNX6	11	2.75616	2.53374	-0.222417	-1.30143	0.856593	2.64495	-0.478686	0.645474	0.823765	-6.61014	0	2.75616	2.53374	-0.222417	0.645474	0.823765	0.190121
Q8WW01	TSEN15	SEN15_HUMAN tRNA-splicing endonuclease subunit Sen15	No	Q8WW01	TSEN15	2	-2.63554	-2.919	-0.283466	-0.793043	0.226111	-2.77727	-1.29181	0.233887	0.495023	-5.8956	0	-2.63554	-2.919	-0.283466	0.233887	0.495023	0.630994
Q9NZ01	TECR	TECR_HUMAN Very-long-chain enoyl-CoA reductase	No	Q9NZ01	TECR	3	-0.182237	-0.404173	-0.221936	-0.599605	0.155734	-0.256215	-1.45708	0.197965	0.464412	-5.50158	2	-0.182237	-0.404173	-0.221936	0.197965	0.464412	0.703412
Q8N806	UBR7	UBR7_HUMAN Putative E3 ubiquitin-protein ligase UBR7	No	Q8N806	UBR7	4	-1.70482	-1.98777	-0.282943	-1.20898	0.64309	-1.8463	-0.709547	0.498928	0.726308	-6.46432	0	-1.70482	-1.98777	-0.282943	0.498928	0.726308	0.301962
Q92609	TBC1D5	TBCD5_HUMAN TBC1 domain family member 5	No	Q92609	TBC1D5	2	-1.33712	-1.61973	-0.282617	-0.673328	0.108095	-1.47843	-1.67977	0.133032	0.38621	-5.39982	0	-1.33712	-1.61973	-0.282617	0.133032	0.38621	0.876044
P51648	ALDH3A2	AL3A2_HUMAN Aldehyde dehydrogenase family 3 member A2	Yes	P51648	ALDH3A2	7	-0.670691	-0.892188	-0.221498	-0.902542	0.459546	-0.78144	-0.755272	0.472579	0.704931	-6.42947	0	-0.670691	-0.892188	-0.221498	0.472579	0.704931	0.325525
Q9NXW2	DNAJB12	DJB12_HUMAN DnaJ homolog subfamily B member 12	No	Q9NXW2	DNAJB12	3	-1.66597	-1.88714	-0.221172	-1.06254	0.6202	-1.77655	-0.61045	0.559166	0.765926	-6.53322	0	-1.66597	-1.88714	-0.221172	0.559166	0.765926	0.252459
Q6EEV4	POLR2M	GL1AD_HUMAN DNA-directed RNA polymerase II subunit GRINL1A, isoforms 4/5	No	Q6EEV4	POLR2M	2	-1.30445	-1.52538	-0.220927	-1.05416	0.612301	-1.41491	-0.615736	0.555848	0.76508	-6.52978	0	-1.30445	-1.52538	-0.220927	0.555848	0.76508	0.255044
P51659	HSD17B4	DHB4_HUMAN Peroxisomal multifunctional enzyme type 2	Yes	P51659	HSD17B4	18	2.28555	2.06466	-0.220898	-0.634378	0.192581	2.1751	-1.24064	0.251248	0.512261	-5.95518	0	2.28555	2.06466	-0.220898	0.251248	0.512261	0.599898
Q13310	PABPC4	PABP4_HUMAN Polyadenylate-binding protein 4	No	Q13310	PABPC4	21	2.6318	2.41116	-0.220643	-0.567123	0.125837	2.52148	-1.47884	0.178934	0.441227	-5.66549	0	2.6318	2.41116	-0.220643	0.178934	0.441227	0.747307
P47985	UQCRFS1	UCRI_HUMAN Cytochrome b-c1 complex subunit Rieske, mitochondrial,UCRIL_HUMAN Putative cytochrome b-c1 complex subunit Rieske-like protein 1	Yes	P47985 , P0C7P4	UQCRFS1,UQCRFS1P1	10	2.35539	2.13476	-0.220624	-0.61055	0.169303	2.24507	-1.31395	0.2267	0.490635	-5.86936	0	2.35539	2.13476	-0.220624	0.2267	0.490635	0.644548
O75489	NDUFS3	NDUS3_HUMAN NADH dehydrogenase [ubiquinone] iron-sulfur protein 3, mitochondrial	Yes	O75489	NDUFS3	12	1.56767	1.34709	-0.220582	-0.460553	0.01939	1.45738	-2.13461	0.0666903	0.271308	-4.74951	0	1.56767	1.34709	-0.220582	0.0666903	0.271308	1.17594
O43768	ENSA	ENSA_HUMAN Alpha-endosulfine	No	O43768	ENSA	4	1.26817	1.04812	-0.220046	-0.610735	0.170644	1.15814	-1.30795	0.22863	0.492177	-5.8765	0	1.26817	1.04812	-0.220046	0.22863	0.492177	0.640867
Q96ME1	FBXL18	FXL18_HUMAN F-box/LRR-repeat protein 18	No	Q96ME1	FBXL18	8	-0.282335	-0.502045	-0.21971	-0.88431	0.44489	-0.39219	-0.767712	0.465573	0.699068	-6.41966	0	-0.282335	-0.502045	-0.21971	0.465573	0.699068	0.332012
O00231	PSMD11	PSD11_HUMAN 26S proteasome non-ATPase regulatory subunit 11	No	O00231	PSMD11	23	3.77813	3.55904	-0.219092	-0.488328	0.0501448	3.66859	-1.88973	0.0969442	0.32919	-5.10639	0	3.77813	3.55904	-0.219092	0.0969442	0.32919	1.01348
Q14566	MCM6	MCM6_HUMAN DNA replication licensing factor MCM6	No	Q14566	MCM6	37	4.35159	4.13335	-0.218232	-0.446336	0.00987234	4.24247	-2.22174	0.0583432	0.252119	-4.61982	0	4.35159	4.13335	-0.218232	0.0583432	0.252119	1.23401
Q13423	NNT	NNTM_HUMAN NAD(P) transhydrogenase, mitochondrial	Yes	Q13423	NNT	18	1.72865	1.51097	-0.217682	-0.51514	0.0797768	1.61981	-1.69943	0.129179	0.379748	-5.37296	0	1.72865	1.51097	-0.217682	0.129179	0.379748	0.888807
O94776	MTA2	MTA2_HUMAN Metastasis-associated protein MTA2	No	O94776	MTA2	18	2.14903	1.93163	-0.217403	-0.524785	0.0899782	2.04033	-1.64247	0.140636	0.396977	-5.45039	0	2.14903	1.93163	-0.217403	0.140636	0.396977	0.851903
O43251	RBFOX2	RFOX2_HUMAN RNA binding protein fox-1 homolog 2,RFOX1_HUMAN RNA binding protein fox-1 homolog 1,RFOX3_HUMAN RNA binding protein fox-1 homo	No	O43251 , Q9NWB1	RBFOX2,RBFOX1	6	-0.139537	-0.35583	-0.216293	-1.75734	1.32475	-0.247684	-0.325938	0.753162	0.879508	-6.67714	0	-0.139537	-0.35583	-0.216293	0.753162	0.879508	0.123112
O00767	SCD	ACOD_HUMAN Acyl-CoA desaturase	No	O00767	SCD	3	-0.385931	-0.601558	-0.215628	-1.98773	1.55648	-0.493744	-0.282568	0.784963	0.895773	-6.69167	0	-0.385931	-0.601558	-0.215628	0.784963	0.895773	0.105151
O95202	LETM1	LETM1_HUMAN Mitochondrial proton/calcium exchanger protein	Yes	O95202	LETM1	13	1.08026	0.864807	-0.215455	-0.603722	0.172812	0.972535	-1.28865	0.234931	0.49528	-5.89933	0	1.08026	0.864807	-0.215455	0.234931	0.49528	0.629061
O00487	PSMD14	PSDE_HUMAN 26S proteasome non-ATPase regulatory subunit 14	No	O00487	PSMD14	7	1.54819	1.33335	-0.214836	-0.54437	0.114698	1.44077	-1.51396	0.169995	0.431181	-5.6203	0	1.54819	1.33335	-0.214836	0.169995	0.431181	0.769564
Q14651	PLS1	PLSI_HUMAN Plastin-1	No	Q14651	PLS1	7	-1.86765	-2.14918	-0.281533	-0.697951	0.134884	-2.00842	-1.57004	0.156558	0.416394	-5.54702	0	-1.86765	-2.14918	-0.281533	0.156558	0.416394	0.805323
Q7Z2T5	TRMT1L	TRM1L_HUMAN TRMT1-like protein	No	Q7Z2T5	TRMT1L	3	-2.83437	-3.04732	-0.212955	-0.787193	0.361283	-2.94085	-0.861203	0.415168	0.658041	-6.34165	0	-2.83437	-3.04732	-0.212955	0.415168	0.658041	0.381776
Q9NS69	TOMM22	TOM22_HUMAN Mitochondrial import receptor subunit TOM22 homolog	Yes	Q9NS69	TOMM22	6	0.644133	0.431228	-0.212905	-0.530353	0.104542	0.537681	-1.55748	0.15948	0.420986	-5.56354	0	0.644133	0.431228	-0.212905	0.15948	0.420986	0.797295
Q3ZCM7	TUBB8	TBB8_HUMAN Tubulin beta-8 chain,TBB8L_HUMAN Tubulin beta-8 chain-like protein LOC260334	No	Q3ZCM7 , A6NNZ2	TUBB8,1 SV	12	1.83243	1.61977	-0.212655	-1.10615	0.680842	1.7261	-0.552702	0.596161	0.789908	-6.56905	0	1.83243	1.61977	-0.212655	0.596161	0.789908	0.224637
P15121	AKR1B1	ALDR_HUMAN Aldo-keto reductase family 1 member B1	No	P15121	AKR1B1	14	3.05318	2.84063	-0.212546	-0.471802	0.0467103	2.9469	-1.90385	0.094887	0.325242	-5.08619	0	3.05318	2.84063	-0.212546	0.094887	0.325242	1.02279
P46736	BRCC3	BRCC3_HUMAN Lys-63-specific deubiquitinase BRCC36	No	P46736	BRCC3	5	-1.73938	-2.01968	-0.280294	-0.714765	0.154177	-1.87953	-1.49817	0.173963	0.435081	-5.64069	0	-1.73938	-2.01968	-0.280294	0.173963	0.435081	0.759543
Q6P161	MRPL54	RM54_HUMAN 39S ribosomal protein L54, mitochondrial	Yes	Q6P161	MRPL54	2	-1.48066	-1.69278	-0.21212	-0.776807	0.352567	-1.58672	-0.872334	0.409433	0.654038	-6.33187	0	-1.48066	-1.69278	-0.21212	0.409433	0.654038	0.387817
O15145	ARPC3	ARPC3_HUMAN Actin-related protein 2/3 complex subunit 3	No	O15145	ARPC3	5	1.72281	1.51197	-0.210838	-0.498399	0.0767224	1.61739	-1.70266	0.128557	0.379015	-5.36853	0	1.72281	1.51197	-0.210838	0.128557	0.379015	0.890906
Q96D46	NMD3	NMD3_HUMAN 60S ribosomal export protein NMD3	No	Q96D46	NMD3	5	-0.438475	-0.64883	-0.210355	-0.660391	0.239681	-0.543652	-1.08546	0.310566	0.572812	-6.12572	0	-0.438475	-0.64883	-0.210355	0.310566	0.572812	0.507846
Q53T59	HS1BP3	H1BP3_HUMAN HCLS1-binding protein 3	No	Q53T59	HS1BP3	7	-0.533269	-0.743444	-0.210175	-1.25035	0.830002	-0.638357	-0.469227	0.651921	0.8265	-6.61499	0	-0.533269	-0.743444	-0.210175	0.651921	0.8265	0.185805
P49588	AARS	SYAC_HUMAN Alanine--tRNA ligase, cytoplasmic	No	P49588	AARS	35	4.10844	3.89831	-0.210132	-0.424735	0.00447098	4.00338	-2.27387	0.0538556	0.242738	-4.54173	0	4.10844	3.89831	-0.210132	0.0538556	0.242738	1.26877
Q2TAY7	SMU1	SMU1_HUMAN WD40 repeat-containing protein SMU1	No	Q2TAY7	SMU1	13	0.935781	0.725704	-0.210077	-0.988701	0.568547	0.830743	-0.626555	0.549092	0.76032	-6.52266	0	0.935781	0.725704	-0.210077	0.549092	0.76032	0.260355
P49720	PSMB3	PSB3_HUMAN Proteasome subunit beta type-3	No	P49720	PSMB3	8	2.46365	2.25392	-0.209731	-0.625538	0.206076	2.35878	-1.17133	0.276474	0.534603	-6.03331	0	2.46365	2.25392	-0.209731	0.276474	0.534603	0.558345
O60716	CTNND1	CTND1_HUMAN Catenin delta-1	No	O60716	CTNND1	26	2.68253	2.47353	-0.208991	-0.397654	-0.0203279	2.57803	-2.57247	0.0340806	0.195288	-4.08959	0	2.68253	2.47353	-0.208991	0.0340806	0.195288	1.46749
Q9Y4W2	LAS1L	LAS1L_HUMAN Ribosomal biogenesis protein LAS1L	No	Q9Y4W2	LAS1L	10	-0.19589	-0.404602	-0.208712	-0.833329	0.415905	-0.300246	-0.775966	0.460963	0.693659	-6.41308	0	-0.19589	-0.404602	-0.208712	0.460963	0.693659	0.336334
Q92841	DDX17	DDX17_HUMAN Probable ATP-dependent RNA helicase DDX17	No	Q92841	DDX17	28	3.04426	2.83563	-0.208634	-0.410582	-0.00668667	2.93994	-2.39914	0.044435	0.222116	-4.35284	0	3.04426	2.83563	-0.208634	0.044435	0.222116	1.35227
O75915	ARL6IP5	PRAF3_HUMAN PRA1 family protein 3	No	O75915	ARL6IP5	3	-0.941936	-1.15032	-0.208387	-0.60266	0.185886	-1.04613	-1.22739	0.255918	0.51748	-5.97035	0	-0.941936	-1.15032	-0.208387	0.255918	0.51748	0.591899
Q01082	SPTBN1	SPTB2_HUMAN Spectrin beta chain, non-erythrocytic 1	No	Q01082	SPTBN1	102	5.3055	5.0975	-0.207993	-0.465173	0.0491872	5.2015	-1.87811	0.0986712	0.332352	-5.12299	0	5.3055	5.0975	-0.207993	0.0986712	0.332352	1.00581
P30044	PRDX5	PRDX5_HUMAN Peroxiredoxin-5, mitochondrial	Yes	P30044	PRDX5	9	3.84172	3.6345	-0.207219	-0.659004	0.244567	3.73811	-1.06514	0.319108	0.579202	-6.14685	0	3.84172	3.6345	-0.207219	0.319108	0.579202	0.496062
Q53FA7	TP53I3	QORX_HUMAN Quinone oxidoreductase PIG3	No	Q53FA7	TP53I3	10	1.65359	1.44648	-0.207112	-0.603158	0.188934	1.55003	-1.21442	0.260557	0.522923	-5.9851	0	1.65359	1.44648	-0.207112	0.260557	0.522923	0.584096
Q99879	HIST1H2BM	H2B1M_HUMAN Histone H2B type 1-M,H2B1N_HUMAN Histone H2B type 1-N,H2B1H_HUMAN Histone H2B type 1-H	No	Q99879 , Q99877 , Q93079 , Q5QNW6 , P62807 , P58876 , O60814 , Q99880 , P57053	HIST1H2BM,HIST1H2BN,HIST1H	9	4.5316	4.32456	-0.207033	-0.875773	0.461706	4.42808	-0.718939	0.49344	0.720327	-6.45731	0	4.5316	4.32456	-0.207033	0.49344	0.720327	0.306765
Q9Y534	CSDC2	CSDC2_HUMAN Cold shock domain-containing protein C2	No	Q9Y534	CSDC2	3	-2.16009	-2.43984	-0.279746	-0.692102	0.132611	-2.29997	-1.57543	0.155318	0.415158	-5.53989	0	-2.16009	-2.43984	-0.279746	0.155318	0.415158	0.808779
Q8WZA0	LZIC	LZIC_HUMAN Protein LZIC	No	Q8WZA0	LZIC	4	-0.802002	-1.00895	-0.206944	-0.603008	0.189119	-0.905474	-1.21338	0.260931	0.52308	-5.98627	0	-0.802002	-1.00895	-0.206944	0.260931	0.52308	0.583474
Q8NFH3	NUP43	NUP43_HUMAN Nucleoporin Nup43	No	Q8NFH3	NUP43	4	-1.25976	-1.46666	-0.206902	-0.758956	0.345151	-1.36321	-0.870349	0.410452	0.654387	-6.33362	0	-1.25976	-1.46666	-0.206902	0.410452	0.654387	0.386738
Q12769	NUP160	NU160_HUMAN Nuclear pore complex protein Nup160	No	Q12769	NUP160	22	1.00527	0.798765	-0.206508	-0.515533	0.102518	0.902019	-1.55185	0.160806	0.422847	-5.57093	0	1.00527	0.798765	-0.206508	0.160806	0.422847	0.793697
P17301	ITGA2	ITA2_HUMAN Integrin alpha-2	No	P17301	ITGA2	5	-1.33176	-1.53798	-0.206221	-1.03115	0.61871	-1.43487	-0.580529	0.578166	0.778483	-6.55219	0	-1.33176	-1.53798	-0.206221	0.578166	0.778483	0.237947
Q8WVJ2	NUDCD2	NUDC2_HUMAN NudC domain-containing protein 2	No	Q8WVJ2	NUDCD2	4	0.642984	0.364501	-0.278483	-0.742055	0.185088	0.503742	-1.39506	0.201967	0.468913	-5.77085	0	0.642984	0.364501	-0.278483	0.201967	0.468913	0.69472
Q9NWY4	HPF1	HPF1_HUMAN Histone PARylation factor 1	No	Q9NWY4	HPF1	4	-2.10477	-2.30978	-0.205007	-1.26013	0.850116	-2.20727	-0.451205	0.664292	0.835142	-6.62398	0	-2.10477	-2.30978	-0.205007	0.664292	0.835142	0.177641
P61006	RAB8A	RAB8A_HUMAN Ras-related protein Rab-8A	No	P61006	RAB8A	6	0.435772	0.23155	-0.204221	-0.4612	0.0527576	0.333661	-1.84549	0.103673	0.340952	-5.16934	0	0.435772	0.23155	-0.204221	0.103673	0.340952	0.984333
P68363	TUBA1B	TBA1B_HUMAN Tubulin alpha-1B chain	No	P68363	TUBA1B	24	8.88302	8.67883	-0.204191	-0.471309	0.0629258	8.78093	-1.77519	0.115291	0.359846	-5.2682	0	8.88302	8.67883	-0.204191	0.115291	0.359846	0.938205
P63151	PPP2R2A	2ABA_HUMAN Serine/threonine-protein phosphatase 2A 55 kDa regulatory subunit B alpha isoform,2ABD_HUMAN Serine/threonine-protein phosphatase 2A 55 kDa regulatory subunit B delta isoform	No	P63151 , Q66LE6	PPP2R2A	10	0.875007	0.6711	-0.203907	-0.463562	0.0557482	0.773053	-1.82366	0.107156	0.346645	-5.2002	0	0.875007	0.6711	-0.203907	0.107156	0.346645	0.969982
P48643	CCT5	TCPE_HUMAN T-complex protein 1 subunit epsilon	No	P48643	CCT5	34	5.83532	5.63162	-0.203698	-0.502785	0.09539	5.73347	-1.5816	0.153911	0.414731	-5.53174	0	5.83532	5.63162	-0.203698	0.153911	0.414731	0.812731
P36542	ATP5F1C	ATPG_HUMAN ATP synthase subunit gamma, mitochondrial	Yes	P36542	ATP5F1C	9	2.48533	2.28168	-0.203658	-0.57436	0.167044	2.3835	-1.27581	0.239205	0.49788	-5.91441	0	2.48533	2.28168	-0.203658	0.239205	0.49788	0.621229
P63010	AP2B1	AP2B1_HUMAN AP-2 complex subunit beta	No	P63010	AP2B1	35	3.63184	3.42833	-0.203505	-0.376797	-0.030213	3.53009	-2.72713	0.0269329	0.175765	-3.85386	0	3.63184	3.42833	-0.203505	0.0269329	0.175765	1.56972
P62256	UBE2H	UBE2H_HUMAN Ubiquitin-conjugating enzyme E2 H	No	P62256	UBE2H	2	-3.85126	-4.12549	-0.274231	-0.820077	0.271615	-3.96878	-1.1992	0.271189	0.530384	-5.92461	1	-3.85126	-4.12549	-0.274231	0.271189	0.530384	0.566728
O60763	USO1	USO1_HUMAN General vesicular transport factor p115	No	O60763	USO1	17	1.8686	1.66687	-0.201726	-0.475572	0.0721212	1.76774	-1.71065	0.127028	0.377631	-5.35757	0	1.8686	1.66687	-0.201726	0.127028	0.377631	0.896101
Q96A35	MRPL24	RM24_HUMAN 39S ribosomal protein L24, mitochondrial	Yes	Q96A35	MRPL24	3	-1.61043	-1.81214	-0.201718	-0.536765	0.133328	-1.71129	-1.39814	0.201075	0.467724	-5.76704	0	-1.61043	-1.81214	-0.201718	0.201075	0.467724	0.696641
P29353	SHC1	SHC1_HUMAN SHC-transforming protein 1	No	P29353	SHC1	6	-0.692971	-0.894565	-0.201594	-0.544775	0.141587	-0.793768	-1.36416	0.211098	0.479607	-5.8088	0	-0.692971	-0.894565	-0.201594	0.211098	0.479607	0.675516
Q9UPN3	MACF1	MACF1_HUMAN Microtubule-actin cross-linking factor 1, isoforms 1/2/3/5	No	Q9UPN3	MACF1	65	4.42701	4.22544	-0.201576	-1.42488	1.02173	4.32623	-0.38266	0.71233	0.863479	-6.65511	0	4.42701	4.22544	-0.201576	0.71233	0.863479	0.147319
A2A3N6	PIPSL	PIPSL_HUMAN Putative PIP5K1A and PSMD4-like protein,PI51A_HUMAN Phosphatidylinositol 4-phosphate 5-kinase type-1 alpha	No	A2A3N6 , Q99755	PIPSL,PIP5K1A	3	-2.88163	-3.1535	-0.271866	-0.70645	0.162718	-3.04475	-1.64053	0.165659	0.426363	-5.23184	3	-2.88163	-3.1535	-0.271866	0.165659	0.426363	0.780785
Q15043	SLC39A14	S39AE_HUMAN Zinc transporter ZIP14	No	Q15043	SLC39A14	2	-0.477585	-0.678751	-0.201166	-0.506101	0.103768	-0.578168	-1.532	0.165564	0.426363	-5.59688	0	-0.477585	-0.678751	-0.201166	0.165564	0.426363	0.781035
Q15031	LARS2	SYLM_HUMAN Probable leucine--tRNA ligase, mitochondrial	Yes	Q15031	LARS2	5	-2.94433	-3.14537	-0.201039	-0.691513	0.289436	-3.04485	-0.951857	0.370121	0.621169	-6.25905	0	-2.94433	-3.14537	-0.201039	0.370121	0.621169	0.431656
O75521	ECI2	ECI2_HUMAN Enoyl-CoA delta isomerase 2, mitochondrial	Yes	O75521	ECI2	7	-0.827826	-1.02872	-0.200897	-0.558701	0.156908	-0.928274	-1.30387	0.229948	0.492466	-5.88134	0	-0.827826	-1.02872	-0.200897	0.229948	0.492466	0.638371
Q8N6H7	ARFGAP2	ARFG2_HUMAN ADP-ribosylation factor GTPase-activating protein 2	No	Q8N6H7	ARFGAP2	6	-0.85518	-1.05578	-0.2006	-0.478788	0.077588	-0.95548	-1.67456	0.13407	0.387968	-5.40691	0	-0.85518	-1.05578	-0.2006	0.13407	0.387968	0.872667
P19784	CSNK2A2	CSK22_HUMAN Casein kinase II subunit alpha	No	P19784	CSNK2A2	7	0.60343	0.402839	-0.200591	-0.591246	0.190065	0.503134	-1.19241	0.26859	0.527966	-6.00987	0	0.60343	0.402839	-0.200591	0.26859	0.527966	0.570911
Q9HB71	CACYBP	CYBP_HUMAN Calcyclin-binding protein	No	Q9HB71	CACYBP	12	3.71298	3.51256	-0.200427	-0.506996	0.106143	3.61277	-1.51822	0.168939	0.430415	-5.61478	0	3.71298	3.51256	-0.200427	0.168939	0.430415	0.77227
Q9GZS3	WDR61	WDR61_HUMAN WD repeat-containing protein 61	No	Q9GZS3	WDR61	5	-0.805811	-1.00598	-0.200166	-0.717662	0.31733	-0.905894	-0.89824	0.396307	0.64309	-6.30871	0	-0.805811	-1.00598	-0.200166	0.396307	0.64309	0.401968
Q16527	CSRP2	CSRP2_HUMAN Cysteine and glycine-rich protein 2	No	Q16527	CSRP2	4	-1.18317	-1.38271	-0.19954	-0.832496	0.433417	-1.28294	-0.73209	0.485822	0.715013	-6.44737	0	-1.18317	-1.38271	-0.19954	0.485822	0.715013	0.313523
Q9UI30	TRMT112	TR112_HUMAN Multifunctional methyltransferase subunit TRM112-like protein	No	Q9UI30	TRMT112	3	1.13675	0.937566	-0.199183	-0.685168	0.286803	1.03716	-0.951782	0.370157	0.621169	-6.25912	0	1.13675	0.937566	-0.199183	0.370157	0.621169	0.431614
P22059	OSBP	OSBP1_HUMAN Oxysterol-binding protein 1	No	P22059	OSBP	6	-0.275058	-0.473994	-0.198936	-0.724191	0.326319	-0.374526	-0.879532	0.405755	0.651253	-6.32549	0	-0.275058	-0.473994	-0.198936	0.405755	0.651253	0.391736
Q6ZSJ8	C1orf122	CA122_HUMAN Uncharacterized protein C1orf122	No	Q6ZSJ8	C1orf122	3	-2.12044	-2.38555	-0.265103	-0.741678	0.211472	-2.25299	-1.29179	0.233895	0.495023	-5.89563	0	-2.12044	-2.38555	-0.265103	0.233895	0.495023	0.63098
P41567	EIF1	EIF1_HUMAN Eukaryotic translation initiation factor 1	No	P41567	EIF1	6	2.45123	2.25237	-0.198858	-0.507444	0.109728	2.3518	-1.49649	0.174389	0.435567	-5.64284	0	2.45123	2.25237	-0.198858	0.174389	0.435567	0.758481
Q15738	NSDHL	NSDHL_HUMAN Sterol-4-alpha-carboxylate 3-dehydrogenase, decarboxylating	No	Q15738	NSDHL	12	1.48442	1.28562	-0.198802	-0.85517	0.457566	1.38502	-0.703367	0.502561	0.726308	-6.46888	0	1.48442	1.28562	-0.198802	0.502561	0.726308	0.298811
Q13098	GPS1	CSN1_HUMAN COP9 signalosome complex subunit 1	No	Q13098	GPS1	13	2.12784	1.92904	-0.1988	-0.433321	0.0357221	2.02844	-1.96853	0.0859859	0.309283	-4.993	0	2.12784	1.92904	-0.1988	0.0859859	0.309283	1.06557
Q9ULT8	HECTD1	HECD1_HUMAN E3 ubiquitin-protein ligase HECTD1	No	Q9ULT8	HECTD1	6	-2.59621	-2.8602	-0.263993	-2.23241	1.70442	-2.7282	-0.332539	0.751388	0.878716	-6.53119	2	-2.59621	-2.8602	-0.263993	0.751388	0.878716	0.124136
P12277	CKB	KCRB_HUMAN Creatine kinase B-type	No	P12277	CKB	7	0.268947	0.0706212	-0.198325	-0.510832	0.114181	0.169784	-1.47376	0.180259	0.441429	-5.67196	0	0.268947	0.0706212	-0.198325	0.180259	0.441429	0.744103
Q13123	IK	RED_HUMAN Protein Red	No	Q13123	IK	7	-0.32896	-0.526985	-0.198025	-0.508104	0.112054	-0.427973	-1.48305	0.177839	0.440381	-5.66009	0	-0.32896	-0.526985	-0.198025	0.177839	0.440381	0.749972
O14639	ABLIM1	ABLM1_HUMAN Actin-binding LIM protein 1	No	O14639	ABLIM1	8	0.184997	-0.0129078	-0.197904	-0.625601	0.229792	0.0860443	-1.07455	0.315128	0.576073	-6.1371	0	0.184997	-0.0129078	-0.197904	0.315128	0.576073	0.501514
Q9NYY8	FASTKD2	FAKD2_HUMAN FAST kinase domain-containing protein 2, mitochondrial	Yes	Q9NYY8	FASTKD2	7	-0.0443389	-0.24202	-0.197681	-0.588318	0.192956	-0.14318	-1.17517	0.275024	0.533719	-6.02906	0	-0.0443389	-0.24202	-0.197681	0.275024	0.533719	0.56063
Q15075	EEA1	EEA1_HUMAN Early endosome antigen 1	No	Q15075	EEA1	24	1.9761	1.77858	-0.197512	-0.538537	0.143514	1.87734	-1.34498	0.216945	0.483236	-5.8321	0	1.9761	1.77858	-0.197512	0.216945	0.483236	0.663651
Q9Y6M9	NDUFB9	NDUB9_HUMAN NADH dehydrogenase [ubiquinone] 1 beta subcomplex subunit 9	Yes	Q9Y6M9	NDUFB9	5	-0.813444	-1.01079	-0.197344	-0.586287	0.191599	-0.912116	-1.17828	0.273856	0.532552	-6.02561	0	-0.813444	-1.01079	-0.197344	0.273856	0.532552	0.562479
P49755	TMED10	TMEDA_HUMAN Transmembrane emp24 domain-containing protein 10	No	P49755	TMED10	8	2.50204	2.30501	-0.197032	-0.391517	-0.00254763	2.40353	-2.35267	0.047719	0.229088	-4.42308	0	2.50204	2.30501	-0.197032	0.047719	0.229088	1.32131
Q9Y450	HBS1L	HBS1L_HUMAN HBS1-like protein	No	Q9Y450	HBS1L	7	-0.447035	-0.643195	-0.19616	-0.490966	0.0986465	-0.545115	-1.54519	0.162389	0.425379	-5.57966	0	-0.447035	-0.643195	-0.19616	0.162389	0.425379	0.789445
P60900	PSMA6	PSA6_HUMAN Proteasome subunit alpha type-6	Yes	P60900	PSMA6	13	3.53417	3.33813	-0.196039	-0.448264	0.0561864	3.43615	-1.80494	0.110231	0.350729	-5.22655	0	3.53417	3.33813	-0.196039	0.110231	0.350729	0.957694
Q9BQ39	DDX50	DDX50_HUMAN ATP-dependent RNA helicase DDX50	No	Q9BQ39	DDX50	12	-0.245501	-0.441134	-0.195634	-0.517949	0.126681	-0.343317	-1.40952	0.197811	0.464412	-5.75291	0	-0.245501	-0.441134	-0.195634	0.197811	0.464412	0.703749
P48444	ARCN1	COPD_HUMAN Coatomer subunit delta	No	P48444	ARCN1	22	3.07903	2.8835	-0.195528	-0.480149	0.0890941	2.98126	-1.59532	0.150821	0.410522	-5.51352	0	3.07903	2.8835	-0.195528	0.150821	0.410522	0.821539
Q8N3V7	SYNPO	SYNPO_HUMAN Synaptopodin	No	Q8N3V7	SYNPO	5	-1.73552	-1.9304	-0.194881	-1.45437	1.06461	-1.83296	-0.359321	0.72902	0.869219	-6.66459	0	-1.73552	-1.9304	-0.194881	0.72902	0.869219	0.13726
Q9P2D3	HEATR5B	HTR5B_HUMAN HEAT repeat-containing protein 5B	No	Q9P2D3	HEATR5B	2	-4.08728	-4.35025	-0.262971	-0.82524	0.299298	-4.21876	-1.08611	0.310298	0.572812	-6.12504	0	-4.08728	-4.35025	-0.262971	0.310298	0.572812	0.508222
Q9Y305	ACOT9	ACOT9_HUMAN Acyl-coenzyme A thioesterase 9, mitochondrial	Yes	Q9Y305	ACOT9	6	-0.934904	-1.12944	-0.194534	-0.946246	0.557178	-1.03217	-0.60097	0.565146	0.768869	-6.53933	0	-0.934904	-1.12944	-0.194534	0.565146	0.768869	0.247839
Q15165	PON2	PON2_HUMAN Serum paraoxonase/arylesterase 2	No	Q15165	PON2	6	-0.192269	-0.386737	-0.194468	-0.501647	0.112711	-0.289503	-1.47016	0.181205	0.44288	-5.67655	0	-0.192269	-0.386737	-0.194468	0.181205	0.44288	0.74183
Q5MIZ7	PPP4R3B	P4R3B_HUMAN Serine/threonine-protein phosphatase 4 regulatory subunit 3B	No	Q5MIZ7	PPP4R3B	5	-1.41728	-1.67496	-0.257673	-0.791924	0.276579	-1.54612	-1.12004	0.296454	0.558302	-6.08911	0	-1.41728	-1.67496	-0.257673	0.296454	0.558302	0.528042
P31689	DNAJA1	DNJA1_HUMAN DnaJ homolog subfamily A member 1	No	P31689	DNAJA1	14	3.30166	3.10731	-0.194349	-0.591601	0.202903	3.20449	-1.13612	0.290065	0.550389	-6.0718	0	3.30166	3.10731	-0.194349	0.290065	0.550389	0.537504
A6NHL2	TUBAL3	TBAL3_HUMAN Tubulin alpha chain-like 3	No	A6NHL2	TUBAL3	4	0.446717	0.189364	-0.257352	-1.16352	0.64882	0.31804	-0.659517	0.528813	0.745615	-6.50026	0	0.446717	0.189364	-0.257352	0.528813	0.745615	0.276698
Q13268	DHRS2	DHRS2_HUMAN Dehydrogenase/reductase SDR family member 2, mitochondrial	No	Q13268	DHRS2	13	5.80636	5.61251	-0.193849	-0.574394	0.186696	5.70943	-1.18295	0.272104	0.531069	-6.02042	0	5.80636	5.61251	-0.193849	0.272104	0.531069	0.565265
P40692	MLH1	MLH1_HUMAN DNA mismatch repair protein Mlh1	Yes	P40692	MLH1	10	0.00872146	-0.184691	-0.193412	-0.553598	0.166773	-0.0879846	-1.247	0.249034	0.510146	-5.94786	0	0.00872146	-0.184691	-0.193412	0.249034	0.510146	0.603742
Q8NB90	SPATA5	AFG2H_HUMAN ATPase family protein 2 homolog	No	Q8NB90	SPATA5	11	-0.567248	-0.760611	-0.193364	-0.537444	0.150716	-0.663929	-1.30504	0.229569	0.492466	-5.87995	0	-0.567248	-0.760611	-0.193364	0.229569	0.492466	0.639086
Q8NBJ7	SUMF2	SUMF2_HUMAN Inactive C-alpha-formylglycine-generating enzyme 2	No	Q8NBJ7	SUMF2	4	0.281714	0.0893819	-0.192332	-0.435154	0.0504905	0.185548	-1.83938	0.104638	0.341909	-5.17799	0	0.281714	0.0893819	-0.192332	0.104638	0.341909	0.980312
O15027	SEC16A	SC16A_HUMAN Protein transport protein Sec16A	No	O15027	SEC16A	6	-0.598018	-0.79032	-0.192302	-1.08162	0.697012	-0.694169	-0.502156	0.629616	0.813826	-6.5977	0	-0.598018	-0.79032	-0.192302	0.629616	0.813826	0.200924
P68133	ACTA1	ACTS_HUMAN Actin, alpha skeletal muscle,ACTC_HUMAN Actin, alpha cardiac muscle 1,ACTH_HUMAN Actin, gamma-enteric smooth muscle	No	P68133 , P68032 , P63267 , P62736	ACTA1,ACTC1	15	6.28831	6.09603	-0.19228	-0.636215	0.251656	6.19217	-1.00583	0.345092	0.604474	-6.2068	0	6.28831	6.09603	-0.19228	0.345092	0.604474	0.462065
O00232	PSMD12	PSD12_HUMAN 26S proteasome non-ATPase regulatory subunit 12	No	O00232	PSMD12	22	3.03277	2.84051	-0.192262	-0.463061	0.0785383	2.93664	-1.64874	0.13933	0.396173	-5.44192	0	3.03277	2.84051	-0.192262	0.13933	0.396173	0.855956
Q9UBL3	ASH2L	ASH2L_HUMAN Set1/Ash2 histone methyltransferase complex subunit ASH2	No	Q9UBL3	ASH2L	4	-2.04036	-2.23255	-0.19219	-0.766117	0.381737	-2.13646	-0.777648	0.460027	0.692527	-6.41173	0	-2.04036	-2.23255	-0.19219	0.460027	0.692527	0.337217
Q13617	CUL2	CUL2_HUMAN Cullin-2	No	Q13617	CUL2	17	1.95443	1.76226	-0.192176	-0.489838	0.105487	1.85835	-1.49928	0.173681	0.434954	-5.63925	0	1.95443	1.76226	-0.192176	0.173681	0.434954	0.760248
P52655	GTF2A1	TF2AA_HUMAN Transcription initiation factor IIA subunit 1	No	P52655	GTF2A1	2	-2.45297	-2.70896	-0.255997	-0.89055	0.378557	-2.59925	-0.96297	0.369065	0.620722	-6.16945	1	-2.45297	-2.70896	-0.255997	0.369065	0.620722	0.432897
P26196	DDX6	DDX6_HUMAN Probable ATP-dependent RNA helicase DDX6	No	P26196	DDX6	17	2.76393	2.57213	-0.191795	-0.449296	0.0657058	2.66803	-1.72969	0.123454	0.371795	-5.33136	0	2.76393	2.57213	-0.191795	0.123454	0.371795	0.908494
Q9H5Q4	TFB2M	TFB2M_HUMAN Dimethyladenosine transferase 2, mitochondrial	Yes	Q9H5Q4	TFB2M	2	-2.95209	-3.14375	-0.19166	-1.32135	0.938035	-3.04792	-0.393984	0.704291	0.857883	-6.65031	0	-2.95209	-3.14375	-0.19166	0.704291	0.857883	0.152248
Q96TA1	FAM129B	NIBL1_HUMAN Niban-like protein 1	No	Q96TA1	FAM129B	12	0.283907	0.0925753	-0.191331	-0.589603	0.206941	0.188241	-1.11562	0.298228	0.559416	-6.09384	0	0.283907	0.0925753	-0.191331	0.298228	0.559416	0.525451
P51946	CCNH	CCNH_HUMAN Cyclin-H	No	P51946	CCNH	4	-1.59703	-1.78797	-0.19094	-0.649156	0.267277	-1.6925	-0.967687	0.362642	0.617658	-6.24396	0	-1.59703	-1.78797	-0.19094	0.362642	0.617658	0.440522
P39656	DDOST	OST48_HUMAN Dolichyl-diphosphooligosaccharide--protein glycosyltransferase 48 kDa subunit	No	P39656	DDOST	13	3.28164	3.09087	-0.190764	-0.616166	0.234637	3.18626	-1.04138	0.329328	0.58738	-6.17117	0	3.28164	3.09087	-0.190764	0.329328	0.58738	0.482371
P28340	POLD1	DPOD1_HUMAN DNA polymerase delta catalytic subunit	No	P28340	POLD1	18	0.724602	0.534014	-0.190588	-0.463711	0.0825352	0.629308	-1.62049	0.145303	0.402105	-5.47993	0	0.724602	0.534014	-0.190588	0.145303	0.402105	0.837725
Q7KZI7	MARK2	MARK2_HUMAN Serine/threonine-protein kinase MARK2	No	Q7KZI7	MARK2	2	-3.37021	-3.56015	-0.189943	-1.00664	0.626758	-3.46518	-0.57667	0.58623	0.78446	-6.40797	2	-3.37021	-3.56015	-0.189943	0.58623	0.78446	0.231932
Q9BUL8	PDCD10	PDC10_HUMAN Programmed cell death protein 10	No	Q9BUL8	PDCD10	6	0.318187	0.128462	-0.189725	-0.457282	0.0778318	0.223324	-1.64671	0.139752	0.39646	-5.44466	0	0.318187	0.128462	-0.189725	0.139752	0.39646	0.854643
Q9Y6I3	EPN1	EPN1_HUMAN Epsin-1	No	Q9Y6I3	EPN1	4	-2.83913	-3.09142	-0.252287	-1.00167	0.497097	-2.96527	-0.781807	0.457719	0.69238	-6.40838	0	-2.83913	-3.09142	-0.252287	0.457719	0.69238	0.339401
A5YKK6	CNOT1	CNOT1_HUMAN CCR4-NOT transcription complex subunit 1	No	A5YKK6	CNOT1	20	0.491244	0.301832	-0.189412	-0.5291	0.150276	0.396538	-1.2949	0.232874	0.495023	-5.89196	0	0.491244	0.301832	-0.189412	0.232874	0.495023	0.632879
Q5T4S7	UBR4	UBR4_HUMAN E3 ubiquitin-protein ligase UBR4	No	Q5T4S7	UBR4	37	1.66882	1.47961	-0.18921	-0.536206	0.157785	1.57422	-1.26628	0.242419	0.501748	-5.92553	0	1.66882	1.47961	-0.18921	0.242419	0.501748	0.615434
Q9UHY1	NRBP1	NRBP_HUMAN Nuclear receptor-binding protein	No	Q9UHY1	NRBP1	8	0.618419	0.429585	-0.188834	-0.573998	0.19633	0.524002	-1.13853	0.289121	0.549169	-6.0692	0	0.618419	0.429585	-0.188834	0.289121	0.549169	0.53892
O43747	AP1G1	AP1G1_HUMAN AP-1 complex subunit gamma-1	No	O43747	AP1G1	13	2.02471	1.83601	-0.1887	-0.714669	0.337268	1.93036	-0.833148	0.429874	0.669663	-6.36585	0	2.02471	1.83601	-0.1887	0.429874	0.669663	0.366659
Q96A65	EXOC4	EXOC4_HUMAN Exocyst complex component 4	No	Q96A65	EXOC4	8	-0.863408	-1.05144	-0.188035	-0.709249	0.333178	-0.957425	-0.837785	0.427418	0.66722	-6.36189	0	-0.863408	-1.05144	-0.188035	0.427418	0.66722	0.369147
Q9UBF2	COPG2	COPG2_HUMAN Coatomer subunit gamma-2	No	Q9UBF2	COPG2	6	-3.57669	-3.82878	-0.252091	-0.644944	0.140761	-3.68473	-1.53171	0.171412	0.432398	-5.52576	1	-3.57669	-3.82878	-0.252091	0.171412	0.432398	0.765958
Q8N138	ORMDL3	ORML3_HUMAN ORM1-like protein 3,ORML1_HUMAN ORM1-like protein 1,ORML2_HUMAN ORM1-like protein 2	No	Q8N138 , Q9P0S3	ORMDL3,ORMDL1,ORMDL2	2	-2.24609	-2.49651	-0.25042	-0.792018	0.291178	-2.3713	-1.07374	0.315468	0.576073	-6.13794	0	-2.24609	-2.49651	-0.25042	0.315468	0.576073	0.501044
Q9UHD1	CHORDC1	CHRD1_HUMAN Cysteine and histidine-rich domain-containing protein 1	No	Q9UHD1	CHORDC1	18	3.94428	3.75708	-0.187199	-0.520658	0.14626	3.85068	-1.30368	0.230011	0.492466	-5.88157	0	3.94428	3.75708	-0.187199	0.230011	0.492466	0.638251
P25205	MCM3	MCM3_HUMAN DNA replication licensing factor MCM3	No	P25205	MCM3	38	4.48346	4.29641	-0.18705	-0.403532	0.0294328	4.38994	-2.00652	0.0811404	0.30139	-4.9378	0	4.48346	4.29641	-0.18705	0.0811404	0.30139	1.09076
O95232	LUC7L3	LC7L3_HUMAN Luc7-like protein 3	No	O95232	LUC7L3	5	0.124844	-0.0621093	-0.186954	-0.445429	0.0715211	0.0313676	-1.67967	0.133052	0.38621	-5.39995	0	0.124844	-0.0621093	-0.186954	0.133052	0.38621	0.875979
O95169	NDUFB8	NDUB8_HUMAN NADH dehydrogenase [ubiquinone] 1 beta subcomplex subunit 8, mitochondrial	Yes	O95169	NDUFB8	3	-1.29102	-1.47795	-0.186935	-0.41227	0.0384002	-1.38448	-1.92651	0.0916721	0.319662	-5.05366	0	-1.29102	-1.47795	-0.186935	0.0916721	0.319662	1.03776
O75380	NDUFS6	NDUS6_HUMAN NADH dehydrogenase [ubiquinone] iron-sulfur protein 6, mitochondrial	Yes	O75380	NDUFS6	2	-1.67874	-1.86558	-0.186841	-2.1908	1.81712	-1.77216	-0.216517	0.834217	0.926661	-6.70988	0	-1.67874	-1.86558	-0.186841	0.834217	0.926661	0.0787209
Q07666	KHDRBS1	KHDR1_HUMAN KH domain-containing, RNA-binding, signal transduction-associated protein 1	No	Q07666	KHDRBS1	5	3.34116	3.15445	-0.186711	-0.440464	0.0670416	3.2478	-1.70871	0.127398	0.377673	-5.36023	0	3.34116	3.15445	-0.186711	0.127398	0.377673	0.894837
Q15526	SURF1	SURF1_HUMAN Surfeit locus protein 1	Yes	Q15526	SURF1	2	-2.7442	-2.9309	-0.186696	-0.605337	0.231946	-2.83755	-1.03562	0.331841	0.590767	-6.177	0	-2.7442	-2.9309	-0.186696	0.331841	0.590767	0.47907
O75153	CLUH	CLU_HUMAN Clustered mitochondria protein homolog	No	O75153	CLUH	21	2.95446	2.76776	-0.186692	-0.622449	0.249066	2.86111	-0.99492	0.350043	0.606924	-6.21753	0	2.95446	2.76776	-0.186692	0.350043	0.606924	0.455879
Q9NWV4	CZIB	CZIB_HUMAN CXXC motif containing zinc binding protein	No	Q9NWV4	CZIB	3	-0.171954	-0.422193	-0.250239	-0.713946	0.213469	-0.297073	-1.2532	0.246891	0.507139	-5.94071	0	-0.171954	-0.422193	-0.250239	0.246891	0.507139	0.607494
P07814	EPRS	SYEP_HUMAN Bifunctional glutamate/proline--tRNA ligase	No	P07814	EPRS	56	5.08151	4.89521	-0.186301	-0.40851	0.0359073	4.98836	-1.94699	0.0888561	0.314885	-5.02414	0	5.08151	4.89521	-0.186301	0.0888561	0.314885	1.05131
Q9BZL1	UBL5	UBL5_HUMAN Ubiquitin-like protein 5	No	Q9BZL1	UBL5	3	0.728325	0.54286	-0.185465	-0.39379	0.0228605	0.635592	-2.06742	0.0739233	0.285882	-4.84867	0	0.728325	0.54286	-0.185465	0.0739233	0.285882	1.13122
P57740	NUP107	NU107_HUMAN Nuclear pore complex protein Nup107	No	P57740	NUP107	14	0.713288	0.527884	-0.185404	-0.459563	0.0887552	0.620586	-1.57045	0.156462	0.416394	-5.54647	0	0.713288	0.527884	-0.185404	0.156462	0.416394	0.805591
Q9Y224	RTRAF	RTRAF_HUMAN RNA transcription, translation and transport factor protein	No	Q9Y224	RTRAF	15	3.01149	2.8261	-0.185394	-0.58308	0.212293	2.9188	-1.08259	0.311763	0.572812	-6.12873	0	3.01149	2.8261	-0.185394	0.311763	0.572812	0.506176
O60925	PFDN1	PFD1_HUMAN Prefoldin subunit 1	No	O60925	PFDN1	6	2.08484	1.89995	-0.184889	-0.499969	0.13019	1.9924	-1.3627	0.211536	0.479607	-5.81057	0	2.08484	1.89995	-0.184889	0.211536	0.479607	0.674615
P62333	PSMC6	PRS10_HUMAN 26S proteasome regulatory subunit 10B	No	P62333	PSMC6	22	4.09777	3.91344	-0.184323	-0.471032	0.102387	4.00561	-1.49295	0.175293	0.436469	-5.6474	0	4.09777	3.91344	-0.184323	0.175293	0.436469	0.756235
P26641	EEF1G	EF1G_HUMAN Elongation factor 1-gamma	No	P26641	EEF1G	26	6.12871	5.94446	-0.184251	-0.47101	0.102507	6.03659	-1.49212	0.175505	0.436469	-5.64847	0	6.12871	5.94446	-0.184251	0.175505	0.436469	0.755709
Q9NTZ6	RBM12	RBM12_HUMAN RNA-binding protein 12	No	Q9NTZ6	RBM12	13	2.90155	2.71765	-0.183898	-0.756919	0.389124	2.8096	-0.745271	0.478262	0.709653	-6.43725	0	2.90155	2.71765	-0.183898	0.478262	0.709653	0.320334
P35226	BMI1	BMI1_HUMAN Polycomb complex protein BMI-1	No	P35226	BMI1	3	-2.10698	-2.29066	-0.183678	-0.475808	0.108451	-2.19882	-1.46013	0.183864	0.444467	-5.68931	0	-2.10698	-2.29066	-0.183678	0.183864	0.444467	0.735502
Q9NZL4	HSPBP1	HPBP1_HUMAN Hsp70-binding protein 1	No	Q9NZL4	HSPBP1	9	0.451302	0.267767	-0.183535	-0.453562	0.0864917	0.359534	-1.57841	0.154636	0.415126	-5.53595	0	0.451302	0.267767	-0.183535	0.154636	0.415126	0.810691
Q13144	EIF2B5	EI2BE_HUMAN Translation initiation factor eIF-2B subunit epsilon	No	Q13144	EIF2B5	8	-0.708013	-0.89136	-0.183347	-0.922228	0.555534	-0.799686	-0.576247	0.580915	0.780157	-6.55484	0	-0.708013	-0.89136	-0.183347	0.580915	0.780157	0.235887
O15067	PFAS	PUR4_HUMAN Phosphoribosylformylglycinamidine synthase	No	O15067	PFAS	20	2.29883	2.11601	-0.182813	-0.408469	0.0428437	2.20742	-1.88134	0.0981878	0.331318	-5.11837	0	2.29883	2.11601	-0.182813	0.0981878	0.331318	1.00794
P19404	NDUFV2	NDUV2_HUMAN NADH dehydrogenase [ubiquinone] flavoprotein 2, mitochondrial	Yes	P19404	NDUFV2	5	0.0703899	-0.1124	-0.18279	-0.518099	0.152519	-0.021005	-1.26595	0.242531	0.501748	-5.92591	0	0.0703899	-0.1124	-0.18279	0.242531	0.501748	0.615232
Q9Y2D4	EXOC6B	EXC6B_HUMAN Exocyst complex component 6B	No	Q9Y2D4	EXOC6B	4	-2.2698	-2.45253	-0.182735	-0.740439	0.374969	-2.36116	-0.760898	0.469402	0.702697	-6.42505	0	-2.2698	-2.45253	-0.182735	0.469402	0.702697	0.328455
O60506	SYNCRIP	HNRPQ_HUMAN Heterogeneous nuclear ribonucleoprotein Q	No	O60506	SYNCRIP	23	4.11094	3.92882	-0.182113	-0.468926	0.104699	4.01988	-1.47453	0.180059	0.441227	-5.67099	0	4.11094	3.92882	-0.182113	0.180059	0.441227	0.744585
Q6Y7W6	GIGYF2	GGYF2_HUMAN GRB10-interacting GYF protein 2	No	Q6Y7W6	GIGYF2	10	-1.01615	-1.19822	-0.182069	-0.93359	0.569452	-1.10719	-0.562606	0.589721	0.78525	-6.56314	0	-1.01615	-1.19822	-0.182069	0.589721	0.78525	0.229353
P05141	SLC25A5	ADT2_HUMAN ADP/ATP translocase 2	Yes	P05141	SLC25A5	17	3.86274	3.68081	-0.181928	-0.369562	0.00570706	3.77178	-2.25162	0.0557275	0.247349	-4.57511	0	3.86274	3.68081	-0.181928	0.0557275	0.247349	1.25393
Q05193	DNM1	DYN1_HUMAN Dynamin-1	No	Q05193	DNM1	15	-0.133869	-0.315622	-0.181753	-0.602591	0.239085	-0.224746	-1.00294	0.346398	0.605351	-6.20965	0	-0.133869	-0.315622	-0.181753	0.346398	0.605351	0.460425
Q8TAQ2	SMARCC2	SMRC2_HUMAN SWI/SNF complex subunit SMARCC2	No	Q8TAQ2	SMARCC2	21	0.65853	0.476946	-0.181584	-0.394371	0.0312026	0.567738	-1.98172	0.0842723	0.306621	-4.97387	0	0.65853	0.476946	-0.181584	0.0842723	0.306621	1.07432
Q9NR31	SAR1A	SAR1A_HUMAN GTP-binding protein SAR1a	No	Q9NR31	SAR1A	7	2.6993	2.51779	-0.181509	-0.49483	0.131812	2.60855	-1.3453	0.216846	0.483236	-5.83171	0	2.6993	2.51779	-0.181509	0.216846	0.483236	0.663848
P16615	ATP2A2	AT2A2_HUMAN Sarcoplasmic/endoplasmic reticulum calcium ATPase 2	No	P16615	ATP2A2	18	2.28849	2.10728	-0.181211	-0.531468	0.169045	2.19788	-1.20145	0.265264	0.526189	-5.99972	0	2.28849	2.10728	-0.181211	0.265264	0.526189	0.576321
P47897	QARS	SYQ_HUMAN Glutamine--tRNA ligase	No	P47897	QARS	36	3.93012	3.74894	-0.181187	-0.42793	0.0655564	3.83953	-1.70526	0.128058	0.37814	-5.36497	0	3.93012	3.74894	-0.181187	0.128058	0.37814	0.892592
Q9NWS0	PIH1D1	PIHD1_HUMAN PIH1 domain-containing protein 1	No	Q9NWS0	PIH1D1	6	-0.640333	-0.889723	-0.24939	-0.601739	0.102959	-0.765028	-1.64367	0.140386	0.396977	-5.44877	0	-0.640333	-0.889723	-0.24939	0.140386	0.396977	0.852677
Q13557	CAMK2D	KCC2D_HUMAN Calcium/calmodulin-dependent protein kinase type II subunit delta	No	Q13557	CAMK2D	4	-0.351457	-0.532389	-0.180933	-0.492184	0.130318	-0.441923	-1.34994	0.215417	0.482858	-5.82608	0	-0.351457	-0.532389	-0.180933	0.215417	0.482858	0.666719
O60216	RAD21	RAD21_HUMAN Double-strand-break repair protein rad21 homolog	No	O60216	RAD21	10	0.142217	-0.0385971	-0.180814	-0.4914	0.129772	0.0518098	-1.35194	0.214805	0.482325	-5.82366	0	0.142217	-0.0385971	-0.180814	0.214805	0.482325	0.667956
Q9ULX3	NOB1	NOB1_HUMAN RNA-binding protein NOB1	No	Q9ULX3	NOB1	6	-0.396552	-0.576824	-0.180272	-0.427621	0.067078	-0.486688	-1.69249	0.130529	0.382295	-5.38247	0	-0.396552	-0.576824	-0.180272	0.130529	0.382295	0.884293
O43143	DHX15	DHX15_HUMAN Pre-mRNA-splicing factor ATP-dependent RNA helicase DHX15	No	O43143	DHX15	28	3.62142	3.44142	-0.180006	-0.407986	0.0479742	3.53142	-1.83358	0.105561	0.344149	-5.1862	0	3.62142	3.44142	-0.180006	0.105561	0.344149	0.976496
Q9BZX2	UCK2	UCK2_HUMAN Uridine-cytidine kinase 2	No	Q9BZX2	UCK2	2	-2.32572	-2.57466	-0.248932	-1.31337	0.815503	-2.45019	-0.543088	0.602449	0.793485	-6.5747	0	-2.32572	-2.57466	-0.248932	0.602449	0.793485	0.22008
O75607	NPM3	NPM3_HUMAN Nucleoplasmin-3	No	O75607	NPM3	6	0.693727	0.513988	-0.179739	-0.679622	0.320144	0.603857	-0.834992	0.428896	0.668417	-6.36428	0	0.693727	0.513988	-0.179739	0.428896	0.668417	0.367648
Q96N67	DOCK7	DOCK7_HUMAN Dedicator of cytokinesis protein 7	No	Q96N67	DOCK7	13	-0.11745	-0.295854	-0.178404	-0.593171	0.236363	-0.206652	-0.998872	0.348243	0.605491	-6.21365	0	-0.11745	-0.295854	-0.178404	0.348243	0.605491	0.458118
Q96GA3	LTV1	LTV1_HUMAN Protein LTV1 homolog	No	Q96GA3	LTV1	3	-2.68505	-2.86343	-0.178382	-1.583	1.22624	-2.77424	-0.294918	0.775861	0.891884	-6.68774	0	-2.68505	-2.86343	-0.178382	0.775861	0.891884	0.110216
Q9NYL9	TMOD3	TMOD3_HUMAN Tropomodulin-3	No	Q9NYL9	TMOD3	13	1.99904	1.82071	-0.178329	-0.439965	0.0833056	1.90988	-1.58284	0.15363	0.414569	-5.5301	0	1.99904	1.82071	-0.178329	0.15363	0.414569	0.813525
O60264	SMARCA5	SMCA5_HUMAN SWI/SNF-related matrix-associated actin-dependent regulator of chromatin subfamily A member 5	No	O60264	SMARCA5	31	2.88931	2.71107	-0.178233	-0.359722	0.00325568	2.80019	-2.28059	0.0533025	0.242292	-4.53163	0	2.88931	2.71107	-0.178233	0.0533025	0.242292	1.27325
P36551	CPOX	HEM6_HUMAN Oxygen-dependent coproporphyrinogen-III oxidase, mitochondrial	Yes	P36551	CPOX	10	1.6109	1.43279	-0.178105	-0.441606	0.0853961	1.52184	-1.56965	0.156648	0.416394	-5.54753	0	1.6109	1.43279	-0.178105	0.156648	0.416394	0.805075
O15371	EIF3D	EIF3D_HUMAN Eukaryotic translation initiation factor 3 subunit D	No	O15371	EIF3D	16	2.97151	2.79349	-0.178026	-0.367741	0.0116888	2.8825	-2.17917	0.0622833	0.260426	-4.68333	0	2.97151	2.79349	-0.178026	0.0622833	0.260426	1.20563
Q9NVV4	MTPAP	PAPD1_HUMAN Poly(A) RNA polymerase, mitochondrial	Yes	Q9NVV4	MTPAP	9	0.218608	0.0406486	-0.177959	-0.886762	0.530843	0.129628	-0.583048	0.576553	0.777912	-6.55063	0	0.218608	0.0406486	-0.177959	0.576553	0.777912	0.239161
Q9BYT8	NLN	NEUL_HUMAN Neurolysin, mitochondrial	Yes	Q9BYT8	NLN	18	2.42866	2.25142	-0.177232	-0.359685	0.00522082	2.34004	-2.2558	0.0553708	0.246399	-4.56884	0	2.42866	2.25142	-0.177232	0.0553708	0.246399	1.25672
O75390	CS	CISY_HUMAN Citrate synthase, mitochondrial	Yes	O75390	CS	16	4.80367	4.62693	-0.176737	-0.360427	0.00695256	4.7153	-2.23435	0.0572244	0.249651	-4.60096	0	4.80367	4.62693	-0.176737	0.0572244	0.249651	1.24242
Q13438	OS9	OS9_HUMAN Protein-9	No	Q13438	OS9	2	-2.85271	-3.09931	-0.246598	-1.16073	0.667533	-2.97601	-0.626456	0.549154	0.76032	-6.52272	0	-2.85271	-3.09931	-0.246598	0.549154	0.76032	0.260306
P19105	MYL12A	ML12A_HUMAN Myosin regulatory light chain 12A,ML12B_HUMAN Myosin regulatory light chain 12B,MYL9_HUMAN Myosin regulatory light polypeptide	No	P19105 , O14950 , P24844	MYL12A,MYL12B	9	3.86606	3.68975	-0.176314	-0.435561	0.0829333	3.77791	-1.57936	0.15442	0.415126	-5.5347	0	3.86606	3.68975	-0.176314	0.15442	0.415126	0.811297
Q7L2H7	EIF3M	EIF3M_HUMAN Eukaryotic translation initiation factor 3 subunit M	No	Q7L2H7	EIF3M	15	2.61936	2.44318	-0.176172	-0.434466	0.0821207	2.53127	-1.58392	0.153384	0.414499	-5.52866	0	2.61936	2.44318	-0.176172	0.153384	0.414499	0.814221
P30533	LRPAP1	AMRP_HUMAN Alpha-2-macroglobulin receptor-associated protein	No	P30533	LRPAP1	5	0.700411	0.524347	-0.176065	-0.520602	0.168473	0.612379	-1.18671	0.270703	0.530263	-6.01623	0	0.700411	0.524347	-0.176065	0.270703	0.530263	0.567506
P11047	LAMC1	LAMC1_HUMAN Laminin subunit gamma-1	Yes	P11047	LAMC1	8	-1.00787	-1.18391	-0.176034	-0.669168	0.317099	-1.09589	-0.828975	0.432092	0.671077	-6.36939	0	-1.00787	-1.18391	-0.176034	0.432092	0.671077	0.364424
O00399	DCTN6	DCTN6_HUMAN Dynactin subunit 6	No	O00399	DCTN6	2	-2.07685	-2.25265	-0.175795	-0.852174	0.500585	-2.16475	-0.603565	0.563506	0.768062	-6.53767	0	-2.07685	-2.25265	-0.175795	0.563506	0.768062	0.249102
Q96A49	SYAP1	SYAP1_HUMAN Synapse-associated protein 1	No	Q96A49	SYAP1	2	-2.98702	-3.23339	-0.246373	-0.826585	0.333839	-3.09261	-1.01357	0.346031	0.605351	-6.12022	1	-2.98702	-3.23339	-0.246373	0.346031	0.605351	0.460885
Q9BY77	POLDIP3	PDIP3_HUMAN Polymerase delta-interacting protein 3	No	Q9BY77	POLDIP3	11	0.66513	0.489624	-0.175507	-0.607432	0.256419	0.577377	-0.943612	0.374062	0.625767	-6.26684	0	0.66513	0.489624	-0.175507	0.374062	0.625767	0.427056
Q9BXW9	FANCD2	FACD2_HUMAN Fanconi anemia group D2 protein	No	Q9BXW9	FANCD2	6	-1.93203	-2.10753	-0.1755	-0.612438	0.261438	-2.01978	-0.932753	0.3793	0.629455	-6.27701	0	-1.93203	-2.10753	-0.1755	0.3793	0.629455	0.421017
Q13535	ATR	ATR_HUMAN Serine/threonine-protein kinase ATR	No	Q13535	ATR	4	0.374793	0.199597	-0.175196	-0.60025	0.249859	0.287195	-0.957166	0.3676	0.62019	-6.25401	0	0.374793	0.199597	-0.175196	0.3676	0.62019	0.434624
P40855	PEX19	PEX19_HUMAN Peroxisomal biogenesis factor 19	No	P40855	PEX19	6	-0.698161	-0.935072	-0.236912	-0.753036	0.279213	-0.816616	-1.06596	0.318759	0.579042	-6.146	0	-0.698161	-0.935072	-0.236912	0.318759	0.579042	0.496538
P26885	FKBP2	FKBP2_HUMAN Peptidyl-prolyl cis-trans isomerase FKBP2	No	P26885	FKBP2	4	0.0931974	-0.0809168	-0.174114	-0.438981	0.0907524	0.00614028	-1.52657	0.166887	0.427627	-5.60395	0	0.0931974	-0.0809168	-0.174114	0.166887	0.427627	0.777577
Q86VS8	HOOK3	HOOK3_HUMAN Protein Hook homolog 3	No	Q86VS8	HOOK3	4	-2.39321	-2.62766	-0.234451	-1.22912	0.76022	-2.51043	-0.547371	0.599643	0.792791	-6.57219	0	-2.39321	-2.62766	-0.234451	0.599643	0.792791	0.222107
P08133	ANXA6	ANXA6_HUMAN Annexin A6	No	P08133	ANXA6	34	4.41438	4.24122	-0.173156	-0.424135	0.077824	4.3278	-1.60216	0.149302	0.407573	-5.50442	0	4.41438	4.24122	-0.173156	0.149302	0.407573	0.825933
Q9UJX2	CDC23	CDC23_HUMAN Cell division cycle protein 23 homolog	No	Q9UJX2	CDC23	6	-1.78991	-2.02373	-0.233815	-0.825094	0.357465	-1.90682	-0.918307	0.386352	0.636744	-6.29039	0	-1.78991	-2.02373	-0.233815	0.386352	0.636744	0.413017
P62304	SNRPE	RUXE_HUMAN Small nuclear ribonucleoprotein E	No	P62304	SNRPE	4	2.13714	1.96435	-0.172788	-0.401583	0.0560071	2.05074	-1.75378	0.119066	0.365672	-5.298	0	2.13714	1.96435	-0.172788	0.119066	0.365672	0.924212
Q14697	GANAB	GANAB_HUMAN Neutral alpha-glucosidase AB	No	Q14697	GANAB	38	4.93838	4.76561	-0.17276	-0.453098	0.107577	4.85199	-1.4311	0.191753	0.456491	-5.72594	0	4.93838	4.76561	-0.17276	0.191753	0.456491	0.717258
Q9UHA4	LAMTOR3	LTOR3_HUMAN Ragulator complex protein LAMTOR3	No	Q9UHA4	LAMTOR3	2	-0.886094	-1.11934	-0.233242	-0.746746	0.280262	-1.00271	-1.0548	0.323521	0.582447	-6.15748	0	-0.886094	-1.11934	-0.233242	0.323521	0.582447	0.490097
P09874	PARP1	PARP1_HUMAN Poly [ADP-ribose] polymerase 1	No	P09874	PARP1	38	4.74631	4.57402	-0.172289	-0.411345	0.0667664	4.66017	-1.67366	0.134251	0.388115	-5.40813	0	4.74631	4.57402	-0.172289	0.134251	0.388115	0.872084
O00303	EIF3F	EIF3F_HUMAN Eukaryotic translation initiation factor 3 subunit F	No	O00303	EIF3F	13	3.43258	3.26043	-0.17215	-0.600045	0.255745	3.3465	-0.934283	0.378558	0.628985	-6.27558	0	3.43258	3.26043	-0.17215	0.378558	0.628985	0.421867
Q8N766	EMC1	EMC1_HUMAN ER membrane protein complex subunit 1	No	Q8N766	EMC1	16	1.05878	0.887318	-0.171466	-0.471084	0.128152	0.973051	-1.32898	0.221927	0.485388	-5.85137	0	1.05878	0.887318	-0.171466	0.221927	0.485388	0.65379
Q16531	DDB1	DDB1_HUMAN DNA damage-binding protein 1	No	Q16531	DDB1	42	4.318	4.14656	-0.171443	-0.470601	0.127716	4.23228	-1.33084	0.221342	0.485388	-5.84914	0	4.318	4.14656	-0.171443	0.221342	0.485388	0.654935
P25705	ATP5F1A	ATPA_HUMAN ATP synthase subunit alpha, mitochondrial	Yes	P25705	ATP5F1A	24	5.80564	5.6342	-0.171439	-0.485802	0.142924	5.71992	-1.26645	0.242361	0.501748	-5.92533	0	5.80564	5.6342	-0.171439	0.242361	0.501748	0.615537
P62266	RPS23	RS23_HUMAN 40S ribosomal protein S23	No	P62266	RPS23	8	4.70955	4.53839	-0.171158	-0.492373	0.150058	4.62397	-1.2374	0.252385	0.513374	-5.95891	0	4.70955	4.53839	-0.171158	0.252385	0.513374	0.597937
Q08752	PPID	PPID_HUMAN Peptidyl-prolyl cis-trans isomerase D	No	Q08752	PPID	10	1.12652	0.955905	-0.170611	-0.547935	0.206714	1.04121	-1.05003	0.325578	0.583336	-6.16236	0	1.12652	0.955905	-0.170611	0.325578	0.583336	0.487345
P48729	CSNK1A1	KC1A_HUMAN Casein kinase I isoform alpha,KC1AL_HUMAN Casein kinase I isoform alpha-like	No	P48729 , Q8N752	CSNK1A1,CSNK1A1L	8	0.433885	0.264171	-0.169713	-0.410669	0.0712421	0.349028	-1.63564	0.142071	0.397947	-5.45958	0	0.433885	0.264171	-0.169713	0.142071	0.397947	0.847495
Q16851	UGP2	UGPA_HUMAN UTP--glucose-1-phosphate uridylyltransferase	No	Q16851	UGP2	23	4.14028	3.97065	-0.169621	-0.487096	0.147853	4.05546	-1.24074	0.251214	0.512261	-5.95507	0	4.14028	3.97065	-0.169621	0.251214	0.512261	0.599956
P29034	S100A2	S10A2_HUMAN Protein S100-A2	No	P29034	S100A2	3	1.48158	1.24945	-0.232127	-1.80404	1.33978	1.36552	-0.342931	0.740834	0.875447	-6.6709	0	1.48158	1.24945	-0.232127	0.740834	0.875447	0.130279
Q8IZD4	DCP1B	DCP1B_HUMAN mRNA-decapping enzyme 1B	No	Q8IZD4	DCP1B	2	-2.8224	-3.05258	-0.230177	-1.65833	1.19798	-2.93749	-0.37428	0.718304	0.86466	-6.65858	0	-2.8224	-3.05258	-0.230177	0.718304	0.86466	0.143691
Q86UU1	PHLDB1	PHLB1_HUMAN Pleckstrin homology-like domain family B member 1	No	Q86UU1	PHLDB1	8	-1.27523	-1.50349	-0.228264	-1.0232	0.566674	-1.38936	-0.666827	0.524379	0.743103	-6.49515	0	-1.27523	-1.50349	-0.228264	0.524379	0.743103	0.280355
O95219	SNX4	SNX4_HUMAN Sorting nexin-4	No	O95219	SNX4	2	-3.90628	-4.07355	-0.167268	-0.874142	0.539607	-3.96203	-0.586728	0.579898	0.779626	-6.34431	2	-3.90628	-4.07355	-0.167268	0.579898	0.779626	0.236649
Q9NP72	RAB18	RAB18_HUMAN Ras-related protein Rab-18	No	Q9NP72	RAB18	6	0.0305686	-0.135588	-0.166157	-0.853114	0.520801	-0.0525098	-0.56169	0.590315	0.785763	-6.56369	0	0.0305686	-0.135588	-0.166157	0.590315	0.785763	0.228916
P34897	SHMT2	GLYM_HUMAN Serine hydroxymethyltransferase, mitochondrial	Yes	P34897	SHMT2	21	4.6348	4.46969	-0.165109	-0.509917	0.1797	4.55225	-1.11199	0.299691	0.560467	-6.09771	0	4.6348	4.46969	-0.165109	0.299691	0.560467	0.523326
Q15365	PCBP1	PCBP1_HUMAN Poly(rC)-binding protein 1	No	Q15365	PCBP1	17	5.83987	5.67513	-0.164745	-0.438918	0.109428	5.7575	-1.39539	0.20187	0.468913	-5.77043	0	5.83987	5.67513	-0.164745	0.20187	0.468913	0.694929
Q8NFQ8	TOR1AIP2	TOIP2_HUMAN Torsin-1A-interacting protein 2	No	Q8NFQ8	TOR1AIP2	4	-1.70439	-1.86913	-0.164738	-0.459376	0.1299	-1.78676	-1.29841	0.231724	0.494031	-5.88781	0	-1.70439	-1.86913	-0.164738	0.231724	0.494031	0.63503
P35080	PFN2	PROF2_HUMAN Profilin-2	No	P35080	PFN2	5	1.5538	1.3891	-0.164704	-0.413022	0.083614	1.47145	-1.5403	0.16356	0.425482	-5.58606	0	1.5538	1.3891	-0.164704	0.16356	0.425482	0.786324
P60228	EIF3E	EIF3E_HUMAN Eukaryotic translation initiation factor 3 subunit E	No	P60228	EIF3E	22	3.62897	3.46491	-0.164063	-0.365001	0.0368749	3.54694	-1.89608	0.0960134	0.326915	-5.09731	0	3.62897	3.46491	-0.164063	0.0960134	0.326915	1.01767
O95295	SNAPIN	SNAPN_HUMAN SNARE-associated protein Snapin	No	O95295	SNAPIN	3	-2.72574	-2.88951	-0.163768	-0.969149	0.641613	-2.79593	-0.485372	0.6429	0.822141	-6.52911	1	-2.72574	-2.88951	-0.163768	0.6429	0.822141	0.191856
Q15233	NONO	NONO_HUMAN Non-POU domain-containing octamer-binding protein	No	Q15233	NONO	25	5.66886	5.50514	-0.163724	-0.354056	0.0266085	5.587	-1.9976	0.0822535	0.302424	-4.95079	0	5.66886	5.50514	-0.163724	0.0822535	0.302424	1.08485
Q9UKV3	ACIN1	ACINU_HUMAN Apoptotic chromatin condensation inducer in the nucleus	No	Q9UKV3	ACIN1	16	1.54777	1.38452	-0.163247	-0.55745	0.230956	1.46614	-0.961687	0.365463	0.619097	-6.2497	0	1.54777	1.38452	-0.163247	0.365463	0.619097	0.437156
Q9BUJ2	HNRNPUL1	HNRL1_HUMAN Heterogeneous nuclear ribonucleoprotein U-like protein 1	No	Q9BUJ2	HNRNPUL1	20	2.95871	2.79554	-0.163164	-0.377243	0.0509149	2.87712	-1.76994	0.116205	0.360649	-5.27552	0	2.95871	2.79554	-0.163164	0.116205	0.360649	0.934775
P11586	MTHFD1	C1TC_HUMAN C-1-tetrahydrofolate synthase, cytoplasmic	Yes	P11586	MTHFD1	50	6.00894	5.84611	-0.16283	-0.38321	0.0575501	5.92753	-1.71582	0.126049	0.376345	-5.35047	0	6.00894	5.84611	-0.16283	0.126049	0.376345	0.89946
P13797	PLS3	PLST_HUMAN Plastin-3	No	P13797	PLS3	27	2.98548	2.82334	-0.162146	-0.516726	0.192434	2.90441	-1.06194	0.320467	0.580268	-6.15014	0	2.98548	2.82334	-0.162146	0.320467	0.580268	0.494216
O95168	NDUFB4	NDUB4_HUMAN NADH dehydrogenase [ubiquinone] 1 beta subcomplex subunit 4	Yes	O95168	NDUFB4	4	-0.625914	-0.787412	-0.161498	-0.589803	0.266807	-0.706663	-0.875636	0.407743	0.652771	-6.32895	0	-0.625914	-0.787412	-0.161498	0.407743	0.652771	0.389614
P31930	UQCRC1	QCR1_HUMAN Cytochrome b-c1 complex subunit 1, mitochondrial	Yes	P31930	UQCRC1	16	3.15571	2.99442	-0.161288	-0.388715	0.0661389	3.07507	-1.64691	0.139711	0.39646	-5.4444	0	3.15571	2.99442	-0.161288	0.139711	0.39646	0.85477
P49321	NASP	NASP_HUMAN Nuclear autoantigenic sperm protein	No	P49321	NASP	31	5.2292	5.06809	-0.161116	-0.36616	0.043927	5.14864	-1.82475	0.10698	0.346373	-5.19867	0	5.2292	5.06809	-0.161116	0.10698	0.346373	0.970696
P22061	PCMT1	PIMT_HUMAN Protein-L-isoaspartate(D-aspartate) O-methyltransferase	No	P22061	PCMT1	10	2.26477	2.10417	-0.160599	-0.670076	0.348879	2.18447	-0.732026	0.485858	0.715013	-6.44742	0	2.26477	2.10417	-0.160599	0.485858	0.715013	0.31349
Q9Y3B4	SF3B6	SF3B6_HUMAN Splicing factor 3B subunit 6	No	Q9Y3B4	SF3B6	3	-0.0700421	-0.230355	-0.160313	-0.410622	0.0899957	-0.150199	-1.48731	0.17674	0.438525	-5.65464	0	-0.0700421	-0.230355	-0.160313	0.17674	0.438525	0.752666
Q09028	RBBP4	RBBP4_HUMAN Histone-binding protein RBBP4	No	Q09028	RBBP4	14	3.93837	3.77852	-0.159854	-0.398611	0.0789024	3.85844	-1.55481	0.160108	0.422276	-5.56705	0	3.93837	3.77852	-0.159854	0.160108	0.422276	0.795586
P51531	SMARCA2	SMCA2_HUMAN Probable global transcription activator SNF2L2	No	P51531	SMARCA2	10	-3.70415	-3.86387	-0.159718	-0.469263	0.149826	-3.81063	-1.27938	0.250447	0.51137	-5.71067	2	-3.70415	-3.86387	-0.159718	0.250447	0.51137	0.601284
Q9H4L4	SENP3	SENP3_HUMAN Sentrin-specific protease 3	No	Q9H4L4	SENP3	3	-2.53851	-2.69816	-0.159645	-0.618777	0.299487	-2.61834	-0.807471	0.44365	0.679576	-6.38741	0	-2.53851	-2.69816	-0.159645	0.44365	0.679576	0.35296
P12236	SLC25A6	ADT3_HUMAN ADP/ATP translocase 3	Yes	P12236	SLC25A6	17	5.95812	5.7985	-0.15962	-0.381557	0.0623164	5.87831	-1.6702	0.134946	0.388467	-5.41285	0	5.95812	5.7985	-0.15962	0.134946	0.388467	0.869839
Q6NUK1	SLC25A24	SCMC1_HUMAN Calcium-binding mitochondrial carrier protein SCaMC-1	Yes	Q6NUK1	SLC25A24	7	0.0892383	-0.0702103	-0.159449	-0.515069	0.196172	0.009514	-1.04122	0.329395	0.58738	-6.17133	0	0.0892383	-0.0702103	-0.159449	0.329395	0.58738	0.482282
P37837	TALDO1	TALDO_HUMAN Transaldolase	No	P37837	TALDO1	14	3.57159	3.41217	-0.159419	-0.494325	0.175486	3.49188	-1.10542	0.302355	0.563502	-6.10469	0	3.57159	3.41217	-0.159419	0.302355	0.563502	0.519482
O14497	ARID1A	ARI1A_HUMAN AT-rich interactive domain-containing protein 1A	No	O14497	ARID1A	5	-2.2788	-2.43816	-0.159353	-1.26599	0.947283	-2.35848	-0.334399	0.747015	0.877772	-6.67407	0	-2.2788	-2.43816	-0.159353	0.747015	0.877772	0.126671
Q9Y5P6	GMPPB	GMPPB_HUMAN Mannose-1-phosphate guanyltransferase beta	No	Q9Y5P6	GMPPB	2	-1.18212	-1.40584	-0.223723	-0.468072	0.0206264	-1.29398	-2.12622	0.0675538	0.271617	-4.76194	0	-1.18212	-1.40584	-0.223723	0.0675538	0.271617	1.17035
P84077	ARF1	ARF1_HUMAN ADP-ribosylation factor 1	No	P84077	ARF1	9	4.49375	4.3348	-0.158948	-0.434931	0.117035	4.41428	-1.33746	0.219274	0.483487	-5.84117	0	4.49375	4.3348	-0.158948	0.219274	0.483487	0.659013
Q9P0J1	PDP1	PDP1_HUMAN [Pyruvate dehydrogenase [acetyl-transferring]]-phosphatase 1, mitochondrial	Yes	Q9P0J1	PDP1	3	-2.64443	-2.80302	-0.158586	-0.671705	0.354533	-2.72373	-0.71772	0.49415	0.721083	-6.45823	0	-2.64443	-2.80302	-0.158586	0.49415	0.721083	0.306141
P78346	RPP30	RPP30_HUMAN Ribonuclease P protein subunit p30	No	P78346	RPP30	6	0.00353708	-0.154507	-0.158044	-0.542456	0.226368	-0.0754849	-0.95475	0.368746	0.62049	-6.25631	0	0.00353708	-0.154507	-0.158044	0.368746	0.62049	0.433273
P82921	MRPS21	RT21_HUMAN 28S ribosomal protein S21, mitochondrial	Yes	P82921	MRPS21	2	-1.51252	-1.67035	-0.157825	-0.414692	0.0990416	-1.59143	-1.42685	0.192935	0.45781	-5.73128	0	-1.51252	-1.67035	-0.157825	0.192935	0.45781	0.714589
Q9P291	ARMCX1	ARMX1_HUMAN Armadillo repeat-containing X-linked protein 1	No	Q9P291	ARMCX1	2	-3.11447	-3.27214	-0.157675	-0.539506	0.224156	-3.1933	-0.95896	0.366751	0.619325	-6.2523	0	-3.11447	-3.27214	-0.157675	0.366751	0.619325	0.435629
Q15436	SEC23A	SC23A_HUMAN Protein transport protein Sec23A	No	Q15436	SEC23A	15	1.10051	0.942856	-0.157651	-0.614734	0.299433	1.02168	-0.800956	0.447192	0.683054	-6.39278	0	1.10051	0.942856	-0.157651	0.447192	0.683054	0.349506
P61019	RAB2A	RAB2A_HUMAN Ras-related protein Rab-2A	No	P61019	RAB2A	12	2.41655	2.25898	-0.157569	-0.456187	0.141048	2.33777	-1.22536	0.256638	0.518656	-5.97266	0	2.41655	2.25898	-0.157569	0.256638	0.518656	0.59068
Q2VPK5	CTU2	CTU2_HUMAN Cytoplasmic tRNA 2-thiolation protein 2	No	Q2VPK5	CTU2	5	-3.11528	-3.3377	-0.222412	-0.667334	0.222509	-3.22649	-1.16087	0.280457	0.540081	-6.04483	0	-3.11528	-3.3377	-0.222412	0.280457	0.540081	0.552134
Q6ZT62	BARGIN	BGIN_HUMAN Bargin,3BP1_HUMAN SH3 domain-binding protein 1	No	Q6ZT62 , Q9Y3L3	BARGIN,SH3BP1	3	-3.13582	-3.35761	-0.221792	-1.71743	1.27384	-3.24671	-0.344373	0.739793	0.875447	-6.67036	0	-3.13582	-3.35761	-0.221792	0.739793	0.875447	0.13089
Q13283	G3BP1	G3BP1_HUMAN Ras GTPase-activating protein-binding protein 1	No	Q13283	G3BP1	16	4.07251	3.91548	-0.157038	-0.405755	0.091679	3.99399	-1.46625	0.182238	0.443386	-5.68153	0	4.07251	3.91548	-0.157038	0.182238	0.443386	0.739362
Q9P2I0	CPSF2	CPSF2_HUMAN Cleavage and polyadenylation specificity factor subunit 2	No	Q9P2I0	CPSF2	5	-0.80514	-0.962175	-0.157036	-0.562211	0.248139	-0.883658	-0.900046	0.395404	0.642873	-6.30707	0	-0.80514	-0.962175	-0.157036	0.395404	0.642873	0.402959
O15355	PPM1G	PPM1G_HUMAN Protein phosphatase 1G	No	O15355	PPM1G	17	2.99442	2.83768	-0.156742	-0.532014	0.21853	2.91605	-0.969944	0.361585	0.617079	-6.24179	0	2.99442	2.83768	-0.156742	0.361585	0.617079	0.44179
P60953	CDC42	CDC42_HUMAN Cell division control protein 42 homolog	No	P60953	CDC42	8	3.55511	3.39839	-0.156712	-0.454147	0.140723	3.47675	-1.22354	0.257286	0.519687	-5.97473	0	3.55511	3.39839	-0.156712	0.257286	0.519687	0.589584
O00625	PIR	PIR_HUMAN Pirin	No	O00625	PIR	2	-2.54965	-2.77144	-0.221789	-1.64314	1.19956	-2.66054	-0.362366	0.726834	0.867425	-6.66338	0	-2.54965	-2.77144	-0.221789	0.726834	0.867425	0.138565
Q9BRU9	UTP23	UTP23_HUMAN rRNA-processing protein UTP23 homolog	No	Q9BRU9	UTP23	3	-2.24414	-2.40034	-0.156204	-0.461015	0.148606	-2.32224	-1.19007	0.269456	0.528921	-6.01248	0	-2.24414	-2.40034	-0.156204	0.269456	0.528921	0.569513
Q9C0E8	LNPK	LNP_HUMAN Endoplasmic reticulum junction formation protein lunapark	No	Q9C0E8	LNPK	3	-1.69955	-1.91273	-0.213187	-0.71379	0.287415	-1.80614	-0.988957	0.352773	0.609431	-6.22337	0	-1.69955	-1.91273	-0.213187	0.352773	0.609431	0.452505
P31939	ATIC	PUR9_HUMAN Bifunctional purine biosynthesis protein PURH	Yes	P31939	ATIC	34	4.51565	4.35968	-0.155975	-0.390672	0.0787226	4.43766	-1.54332	0.162836	0.425482	-5.58211	0	4.51565	4.35968	-0.155975	0.162836	0.425482	0.788249
P27797	CALR	CALR_HUMAN Calreticulin	No	P27797	CALR	18	5.99031	5.83445	-0.155857	-0.44327	0.131557	5.91238	-1.25929	0.244798	0.504493	-5.93365	0	5.99031	5.83445	-0.155857	0.244798	0.504493	0.611192
P14868	DARS	SYDC_HUMAN Aspartate--tRNA ligase, cytoplasmic	No	P14868	DARS	27	4.51206	4.35631	-0.155756	-0.346286	0.0347745	4.43419	-1.89841	0.0956753	0.326059	-5.09399	0	4.51206	4.35631	-0.155756	0.0956753	0.326059	1.0192
Q14914	PTGR1	PTGR1_HUMAN Prostaglandin reductase 1	No	Q14914	PTGR1	6	-2.13757	-2.34453	-0.206957	-0.792753	0.378838	-2.24105	-0.820433	0.436657	0.673255	-6.37659	0	-2.13757	-2.34453	-0.206957	0.436657	0.673255	0.359859
Q9Y2W1	THRAP3	TR150_HUMAN Thyroid hormone receptor-associated protein 3	No	Q9Y2W1	THRAP3	21	3.19043	3.0356	-0.154824	-0.425398	0.11575	3.11301	-1.3288	0.221984	0.485388	-5.85159	0	3.19043	3.0356	-0.154824	0.221984	0.485388	0.653679
Q14103	HNRNPD	HNRPD_HUMAN Heterogeneous nuclear ribonucleoprotein D0	No	Q14103	HNRNPD	12	5.59746	5.44281	-0.154649	-0.364288	0.0549905	5.52013	-1.7131	0.126563	0.377281	-5.3542	0	5.59746	5.44281	-0.154649	0.126563	0.377281	0.897692
P07355	ANXA2	ANXA2_HUMAN Annexin A2,AXA2L_HUMAN Putative annexin A2-like protein	No	P07355 , A6NMY6	ANXA2,ANXA2P2	30	8.60923	8.45476	-0.154475	-0.383515	0.0745645	8.532	-1.56623	0.157438	0.417061	-5.55203	0	8.60923	8.45476	-0.154475	0.157438	0.417061	0.802891
Q9ULV4	CORO1C	COR1C_HUMAN Coronin-1C	No	Q9ULV4	CORO1C	18	3.35226	3.1978	-0.154464	-0.508155	0.199228	3.27503	-1.01417	0.341341	0.600141	-6.19852	0	3.35226	3.1978	-0.154464	0.341341	0.600141	0.466811
Q9HD45	TM9SF3	TM9S3_HUMAN Transmembrane 9 superfamily member 3	No	Q9HD45	TM9SF3	5	-0.214129	-0.368441	-0.154313	-0.564819	0.256193	-0.291285	-0.872952	0.409116	0.653855	-6.33132	0	-0.214129	-0.368441	-0.154313	0.409116	0.653855	0.388153
Q13838	DDX39B	DX39B_HUMAN Spliceosome RNA helicase DDX39B	No	Q13838	DDX39B	21	5.07102	4.91706	-0.153965	-0.331385	0.0234548	4.99404	-2.01525	0.080065	0.299765	-4.92507	0	5.07102	4.91706	-0.153965	0.080065	0.299765	1.09656
P28072	PSMB6	PSB6_HUMAN Proteasome subunit beta type-6	No	P28072	PSMB6	5	1.97875	1.82579	-0.152954	-0.657523	0.351614	1.90227	-0.703964	0.502209	0.726308	-6.46844	0	1.97875	1.82579	-0.152954	0.502209	0.726308	0.299116
Q8IWV7	UBR1	UBR1_HUMAN E3 ubiquitin-protein ligase UBR1	No	Q8IWV7	UBR1	2	-4.07669	-4.28289	-0.206204	-0.746972	0.334564	-4.17979	-0.885512	0.402718	0.649427	-6.32016	0	-4.07669	-4.28289	-0.206204	0.402718	0.649427	0.394999
Q86W56	PARG	PARG_HUMAN Poly(ADP-ribose) glycohydrolase	No	Q86W56	PARG	2	-2.09812	-2.30144	-0.203318	-1.196	0.789362	-2.19978	-0.475636	0.647549	0.824014	-6.61171	0	-2.09812	-2.30144	-0.203318	0.647549	0.824014	0.188727
O00410	IPO5	IPO5_HUMAN Importin-5	No	O00410	IPO5	36	3.45269	3.30149	-0.1512	-0.358919	0.0565181	3.37709	-1.69039	0.130939	0.383034	-5.38533	0	3.45269	3.30149	-0.1512	0.130939	0.383034	0.882932
Q8N3F8	MICALL1	MILK1_HUMAN MICAL-like protein 1	No	Q8N3F8	MICALL1	5	-1.28604	-1.43681	-0.150772	-0.869755	0.568211	-1.36143	-0.486979	0.639848	0.820883	-6.60581	0	-1.28604	-1.43681	-0.150772	0.639848	0.820883	0.193923
Q8IXH7	NELFCD	NELFD_HUMAN Negative elongation factor C/D	No	Q8IXH7	NELFCD	5	0.101642	-0.0996912	-0.201333	-0.534271	0.131604	0.000975363	-1.4043	0.199302	0.465326	-5.75939	0	0.101642	-0.0996912	-0.201333	0.199302	0.465326	0.700489
P27708	CAD	PYR1_HUMAN CAD protein	No	P27708	CAD	62	4.47546	4.32523	-0.150227	-0.354005	0.0535503	4.40035	-1.71199	0.126774	0.377597	-5.35573	0	4.47546	4.32523	-0.150227	0.126774	0.377597	0.89697
P09110	ACAA1	THIK_HUMAN 3-ketoacyl-CoA thiolase, peroxisomal	Yes	P09110	ACAA1	5	-1.86035	-2.01038	-0.150026	-0.662343	0.36229	-1.93536	-0.680046	0.516419	0.735567	-6.48579	0	-1.86035	-2.01038	-0.150026	0.516419	0.735567	0.286998
P18583	SON	SON_HUMAN Protein SON	No	P18583	SON	25	2.10979	1.95985	-0.149942	-0.611883	0.311999	2.03482	-0.753782	0.473423	0.705457	-6.43063	0	2.10979	1.95985	-0.149942	0.473423	0.705457	0.324751
Q04837	SSBP1	SSBP_HUMAN Single-stranded DNA-binding protein, mitochondrial	Yes	Q04837	SSBP1	5	1.5117	1.36187	-0.149828	-0.408388	0.108732	1.43678	-1.34568	0.216729	0.483236	-5.83125	0	1.5117	1.36187	-0.149828	0.216729	0.483236	0.664084
Q8N4H5	TOMM5	TOM5_HUMAN Mitochondrial import receptor subunit TOM5 homolog	Yes	Q8N4H5	TOMM5	5	1.57588	1.42607	-0.149803	-0.332957	0.0333517	1.50097	-1.89938	0.0955342	0.326059	-5.0926	0	1.57588	1.42607	-0.149803	0.0955342	0.326059	1.01984
P46976	GYG1	GLYG_HUMAN Glycogenin-1	No	P46976	GYG1	5	0.0212169	-0.177468	-0.198685	-0.474953	0.0775834	-0.0781255	-1.6701	0.134966	0.388467	-5.41298	0	0.0212169	-0.177468	-0.198685	0.134966	0.388467	0.869775
P20618	PSMB1	PSB1_HUMAN Proteasome subunit beta type-1	No	P20618	PSMB1	8	2.85847	2.70898	-0.149489	-0.539517	0.24054	2.78373	-0.890062	0.400417	0.647202	-6.31608	0	2.85847	2.70898	-0.149489	0.400417	0.647202	0.397487
Q6IN84	MRM1	MRM1_HUMAN rRNA methyltransferase 1, mitochondrial	Yes	Q6IN84	MRM1	4	-1.04467	-1.19374	-0.149072	-0.686157	0.388013	-1.11921	-0.644559	0.537959	0.751184	-6.51055	0	-1.04467	-1.19374	-0.149072	0.537959	0.751184	0.269251
P47813	EIF1AX	IF1AX_HUMAN Eukaryotic translation initiation factor 1A, X-chromosomal,IF1AY_HUMAN Eukaryotic translation initiation factor 1A, Y-chromosomal	No	P47813 , O14602	EIF1AX,EIF1AY	3	2.10256	1.95363	-0.148936	-0.641101	0.34323	2.02809	-0.702742	0.502929	0.72656	-6.46934	0	2.10256	1.95363	-0.148936	0.502929	0.72656	0.298493
Q00839	HNRNPU	HNRPU_HUMAN Heterogeneous nuclear ribonucleoprotein U	No	Q00839	HNRNPU	29	6.40942	6.2609	-0.148515	-0.323784	0.0267554	6.33516	-1.96775	0.0860875	0.309283	-4.99412	0	6.40942	6.2609	-0.148515	0.0860875	0.309283	1.06506
P09455	RBP1	RET1_HUMAN Retinol-binding protein 1	No	P09455	RBP1	7	1.24871	1.05416	-0.194547	-0.795056	0.405962	1.15143	-0.752339	0.474242	0.70573	-6.43176	0	1.24871	1.05416	-0.194547	0.474242	0.70573	0.324
Q92878	RAD50	RAD50_HUMAN DNA repair protein RAD50	No	Q92878	RAD50	13	0.516767	0.368451	-0.148316	-0.454984	0.158353	0.442609	-1.12312	0.29522	0.556535	-6.08581	0	0.516767	0.368451	-0.148316	0.29522	0.556535	0.529855
P38919	EIF4A3	IF4A3_HUMAN Eukaryotic initiation factor 4A-III	No	P38919	EIF4A3	24	4.13212	3.98449	-0.147629	-0.432141	0.136883	4.0583	-1.20498	0.263978	0.525024	-5.99576	0	4.13212	3.98449	-0.147629	0.263978	0.525024	0.578432
P40763	STAT3	STAT3_HUMAN Signal transducer and activator of transcription 3	No	P40763	STAT3	12	0.725106	0.577544	-0.147562	-0.365979	0.0708546	0.651325	-1.56891	0.156819	0.416394	-5.5485	0	0.725106	0.577544	-0.147562	0.156819	0.416394	0.804602
P62875	POLR2L	RPAB5_HUMAN DNA-directed RNA polymerases I, II, and III subunit RPABC5	No	P62875	POLR2L	3	-0.0268615	-0.174325	-0.147463	-0.379012	0.084086	-0.100593	-1.47893	0.178908	0.441227	-5.66536	0	-0.0268615	-0.174325	-0.147463	0.178908	0.441227	0.747369
P60660	MYL6	MYL6_HUMAN Myosin light polypeptide 6	No	P60660	MYL6	8	4.83697	4.68996	-0.147007	-0.359779	0.0657654	4.76346	-1.60447	0.148794	0.406775	-5.50134	0	4.83697	4.68996	-0.147007	0.148794	0.406775	0.827416
Q99614	TTC1	TTC1_HUMAN Tetratricopeptide repeat protein 1	No	Q99614	TTC1	7	0.375983	0.229069	-0.146914	-0.40464	0.110811	0.302526	-1.32378	0.22357	0.486905	-5.85761	0	0.375983	0.229069	-0.146914	0.22357	0.486905	0.650587
P51553	IDH3G	IDH3G_HUMAN Isocitrate dehydrogenase [NAD] subunit gamma, mitochondrial	Yes	P51553	IDH3G	2	-3.19109	-3.33783	-0.146737	-0.622789	0.329316	-3.27494	-0.73575	0.486868	0.715736	-6.36583	1	-3.19109	-3.33783	-0.146737	0.486868	0.715736	0.312589
Q5JWF2	GNAS	GNAS1_HUMAN Guanine nucleotide-binding protein G(s) subunit alpha isoforms XLas,GNAS2_HUMAN Guanine nucleotide-binding protein G(s) subunit alpha isoforms short	No	Q5JWF2 , P63092	GNAS,GNAS P	8	0.292243	0.146	-0.146243	-0.494011	0.201526	0.219121	-0.976547	0.358506	0.614512	-6.23542	0	0.292243	0.146	-0.146243	0.358506	0.614512	0.445504
Q9BUH6	PAXX	PAXX_HUMAN Protein PAXX	No	Q9BUH6	PAXX	3	-2.596	-2.7415	-0.145502	-0.913937	0.622934	-2.66875	-0.439713	0.672238	0.837222	-6.62954	0	-2.596	-2.7415	-0.145502	0.672238	0.837222	0.172477
Q15653	NFKBIB	IKBB_HUMAN NF-kappa-B inhibitor beta	No	Q15653	NFKBIB	2	-2.98749	-3.18185	-0.194361	-1.3166	0.927877	-3.09856	-0.4134	0.692241	0.850092	-6.56459	1	-2.98749	-3.18185	-0.194361	0.692241	0.850092	0.159743
P06576	ATP5F1B	ATPB_HUMAN ATP synthase subunit beta, mitochondrial	Yes	P06576	ATP5F1B	25	6.20156	6.05666	-0.144894	-0.36572	0.0759318	6.12911	-1.52374	0.167581	0.428784	-5.60763	0	6.20156	6.05666	-0.144894	0.167581	0.428784	0.775776
P13010	XRCC5	XRCC5_HUMAN X-ray repair cross-complementing protein 5	No	P13010	XRCC5	39	5.67924	5.53464	-0.144599	-0.381166	0.091968	5.60694	-1.41945	0.195004	0.461309	-5.74053	0	5.67924	5.53464	-0.144599	0.195004	0.461309	0.709956
P60033	CD81	CD81_HUMAN CD81 antigen	No	P60033	CD81	2	-1.54586	-1.69006	-0.144204	-0.534484	0.246076	-1.61796	-0.858044	0.416805	0.658584	-6.34441	0	-1.54586	-1.69006	-0.144204	0.416805	0.658584	0.380067
Q8NI22	MCFD2	MCFD2_HUMAN Multiple coagulation factor deficiency protein 2	No	Q8NI22	MCFD2	2	-0.978974	-1.17308	-0.194103	-0.490004	0.101799	-1.07603	-1.52332	0.167682	0.428784	-5.60816	0	-0.978974	-1.17308	-0.194103	0.167682	0.428784	0.775514
P43686	PSMC4	PRS6B_HUMAN 26S proteasome regulatory subunit 6B	No	P43686	PSMC4	22	3.80529	3.66163	-0.14366	-0.47104	0.18372	3.73346	-1.01904	0.339165	0.598734	-6.19366	0	3.80529	3.66163	-0.14366	0.339165	0.598734	0.469589
P51812	RPS6KA3	KS6A3_HUMAN Ribosomal protein S6 kinase alpha-3	No	P51812	RPS6KA3	6	-1.32036	-1.51229	-0.191926	-0.394422	0.0105699	-1.41632	-2.20103	0.0602279	0.256198	-4.65075	0	-1.32036	-1.51229	-0.191926	0.0602279	0.256198	1.2202
Q15717	ELAVL1	ELAV1_HUMAN ELAV-like protein 1	No	Q15717	ELAVL1	9	2.91973	2.77654	-0.143186	-0.361376	0.0750036	2.84813	-1.52397	0.167524	0.428784	-5.60733	0	2.91973	2.77654	-0.143186	0.167524	0.428784	0.775923
P35249	RFC4	RFC4_HUMAN Replication factor C subunit 4	No	P35249	RFC4	13	1.9279	1.78558	-0.142312	-0.484779	0.200155	1.85674	-0.965013	0.363897	0.617837	-6.24652	0	1.9279	1.78558	-0.142312	0.363897	0.617837	0.439021
P08574	CYC1	CY1_HUMAN Cytochrome c1, heme protein, mitochondrial	Yes	P08574	CYC1	7	1.75911	1.61798	-0.141127	-0.380083	0.0978292	1.68854	-1.37151	0.208891	0.478596	-5.79981	0	1.75911	1.61798	-0.141127	0.208891	0.478596	0.68008
Q9BSR8	YIPF4	YIPF4_HUMAN Protein YIPF4	No	Q9BSR8	YIPF4	3	-2.48336	-2.62444	-0.141083	-1.24395	0.961786	-2.5539	-0.29707	0.774278	0.8917	-6.68703	0	-2.48336	-2.62444	-0.141083	0.774278	0.8917	0.111103
Q07812	BAX	BAX_HUMAN Apoptosis regulator BAX	Yes	Q07812	BAX	6	1.4662	1.32516	-0.141043	-0.413106	0.13102	1.39568	-1.2039	0.264371	0.525527	-5.99697	0	1.4662	1.32516	-0.141043	0.264371	0.525527	0.577786
Q92979	EMG1	NEP1_HUMAN Ribosomal RNA small subunit methyltransferase NEP1	No	Q92979	EMG1	9	0.83528	0.694249	-0.141031	-0.418292	0.13623	0.764764	-1.18123	0.272749	0.531706	-6.02234	0	0.83528	0.694249	-0.141031	0.272749	0.531706	0.564237
Q6P587	FAHD1	FAHD1_HUMAN Acylpyruvase FAHD1, mitochondrial	Yes	Q6P587	FAHD1	3	-1.31022	-1.45058	-0.140355	-0.451941	0.171232	-1.3804	-1.04606	0.327293	0.585575	-6.16641	0	-1.31022	-1.45058	-0.140355	0.327293	0.585575	0.485064
P11766	ADH5	ADHX_HUMAN Alcohol dehydrogenase class-3	No	P11766	ADH5	13	3.20711	3.06682	-0.14029	-0.395047	0.114466	3.13697	-1.27883	0.238194	0.497553	-5.91087	0	3.20711	3.06682	-0.14029	0.238194	0.497553	0.623068
Q9P1Y6	PHRF1	PHRF1_HUMAN PHD and RING finger domain-containing protein 1	No	Q9P1Y6	PHRF1	2	-3.65007	-3.78987	-0.1398	-0.914861	0.635262	-3.68502	-0.51779	0.63408	0.816954	-6.09855	4	-3.65007	-3.78987	-0.1398	0.63408	0.816954	0.197856
P55072	VCP	TERA_HUMAN Transitional endoplasmic reticulum ATPase	No	P55072	VCP	51	6.82935	6.68957	-0.13978	-0.474489	0.194928	6.75946	-0.969815	0.361645	0.617079	-6.24191	0	6.82935	6.68957	-0.13978	0.361645	0.617079	0.441717
Q9NS86	LANCL2	LANC2_HUMAN LanC-like protein 2	No	Q9NS86	LANCL2	8	-0.0425764	-0.182057	-0.139481	-0.438319	0.159357	-0.112317	-1.0839	0.311217	0.572812	-6.12736	0	-0.0425764	-0.182057	-0.139481	0.311217	0.572812	0.506937
O75844	ZMPSTE24	FACE1_HUMAN CAAX prenyl protease 1 homolog	No	O75844	ZMPSTE24	6	1.66955	1.53026	-0.139286	-0.520992	0.24242	1.59991	-0.847399	0.422358	0.663508	-6.35364	0	1.66955	1.53026	-0.139286	0.422358	0.663508	0.374319
P28070	PSMB4	PSB4_HUMAN Proteasome subunit beta type-4	No	P28070	PSMB4	6	2.30373	2.16459	-0.139146	-0.462331	0.184039	2.23416	-0.999837	0.347804	0.605491	-6.2127	0	2.30373	2.16459	-0.139146	0.347804	0.605491	0.458665
Q6P158	DHX57	DHX57_HUMAN Putative ATP-dependent RNA helicase DHX57	No	Q6P158	DHX57	8	-1.69141	-1.83023	-0.138825	-1.16775	0.890098	-1.76082	-0.313323	0.762363	0.885302	-6.68157	0	-1.69141	-1.83023	-0.138825	0.762363	0.885302	0.117838
P62995	TRA2B	TRA2B_HUMAN Transformer-2 protein homolog beta	No	P62995	TRA2B	7	2.47557	2.33736	-0.138207	-0.435634	0.159221	2.40646	-1.07909	0.313226	0.574119	-6.13238	0	2.47557	2.33736	-0.138207	0.313226	0.574119	0.504142
P49327	FASN	FAS_HUMAN Fatty acid synthase	Yes	P49327	FASN	100	6.61889	6.48078	-0.138105	-0.37779	0.101579	6.54984	-1.33807	0.219084	0.483487	-5.84044	0	6.61889	6.48078	-0.138105	0.219084	0.483487	0.659389
Q13257	MAD2L1	MD2L1_HUMAN Mitotic spindle assembly checkpoint protein MAD2A	No	Q13257	MAD2L1	5	0.196572	0.0589343	-0.137638	-0.425406	0.15013	0.127753	-1.11072	0.300205	0.560708	-6.09906	0	0.196572	0.0589343	-0.137638	0.300205	0.560708	0.522582
O60885	BRD4	BRD4_HUMAN Bromodomain-containing protein 4,BRD2_HUMAN Bromodomain-containing protein 2	No	O60885 , P25440	BRD4,BRD2	2	-2.11772	-2.25527	-0.137546	-0.637802	0.36271	-2.1865	-0.638506	0.541687	0.754568	-6.51465	0	-2.11772	-2.25527	-0.137546	0.541687	0.754568	0.266252
Q9H2G2	SLK	SLK_HUMAN STE20-like serine/threonine-protein kinase	No	Q9H2G2	SLK	8	-0.906108	-1.04364	-0.137537	-1.38839	1.11332	-0.974876	-0.255341	0.805155	0.908064	-6.69975	0	-0.906108	-1.04364	-0.137537	0.805155	0.908064	0.0941204
Q15056	EIF4H	IF4H_HUMAN Eukaryotic translation initiation factor 4H	No	Q15056	EIF4H	9	3.8042	3.66669	-0.137511	-0.730152	0.455131	3.73544	-0.538832	0.605244	0.795431	-6.57717	0	3.8042	3.66669	-0.137511	0.605244	0.795431	0.21807
P33176	KIF5B	KINH_HUMAN Kinesin-1 heavy chain	No	P33176	KIF5B	40	3.89277	3.75552	-0.137245	-0.342793	0.0683033	3.82414	-1.55057	0.16111	0.423209	-5.57261	0	3.89277	3.75552	-0.137245	0.16111	0.423209	0.792878
Q9BV44	THUMPD3	THUM3_HUMAN THUMP domain-containing protein 3	No	Q9BV44	THUMPD3	3	-1.49909	-1.6886	-0.189507	-0.828201	0.449187	-1.59385	-0.689035	0.511049	0.730431	-6.47933	0	-1.49909	-1.6886	-0.189507	0.511049	0.730431	0.291537
Q9NZL9	MAT2B	MAT2B_HUMAN Methionine adenosyltransferase 2 subunit beta	No	Q9NZL9	MAT2B	9	1.32368	1.18682	-0.136859	-0.455402	0.181684	1.25525	-0.99773	0.348762	0.605491	-6.21478	0	1.32368	1.18682	-0.136859	0.348762	0.605491	0.457471
Q14974	KPNB1	IMB1_HUMAN Importin subunit beta-1	No	Q14974	KPNB1	30	5.19205	5.05557	-0.136483	-0.421455	0.148489	5.12381	-1.11221	0.299603	0.560467	-6.09747	0	5.19205	5.05557	-0.136483	0.299603	0.560467	0.523454
P43243	MATR3	MATR3_HUMAN Matrin-3	No	P43243	MATR3	26	4.88768	4.75135	-0.136329	-0.383904	0.111245	4.81952	-1.27877	0.238213	0.497553	-5.91094	0	4.88768	4.75135	-0.136329	0.238213	0.497553	0.623034
Q13867	BLMH	BLMH_HUMAN Bleomycin hydrolase	No	Q13867	BLMH	13	1.67998	1.54373	-0.136248	-0.573781	0.301286	1.61186	-0.723148	0.490993	0.719847	-6.45415	0	1.67998	1.54373	-0.136248	0.490993	0.719847	0.308924
Q9NX01	TXNL4B	TXN4B_HUMAN Thioredoxin-like protein 4B	No	Q9NX01	TXNL4B	2	-2.72572	-2.91337	-0.187656	-0.909727	0.534415	-2.80614	-0.620339	0.555565	0.76497	-6.44851	1	-2.72572	-2.91337	-0.187656	0.555565	0.76497	0.255265
Q02218	OGDH	ODO1_HUMAN 2-oxoglutarate dehydrogenase, mitochondrial	Yes	Q02218	OGDH	25	2.53812	2.40239	-0.135727	-0.380141	0.108686	2.47025	-1.28959	0.234621	0.49528	-5.89823	0	2.53812	2.40239	-0.135727	0.234621	0.49528	0.629634
O95059	RPP14	RPP14_HUMAN Ribonuclease P protein subunit p14	No	O95059	RPP14	2	-3.30716	-3.49478	-0.187611	-0.99168	0.616458	-3.40097	-0.541843	0.603265	0.79385	-6.57542	0	-3.30716	-3.49478	-0.187611	0.603265	0.79385	0.219492
O75717	WDHD1	WDHD1_HUMAN WD repeat and HMG-box DNA-binding protein 1	No	O75717	WDHD1	5	-1.39662	-1.53219	-0.135567	-0.625743	0.354609	-1.4644	-0.642259	0.539373	0.752321	-6.51211	0	-1.39662	-1.53219	-0.135567	0.539373	0.752321	0.26811
P55786	NPEPPS	PSA_HUMAN Puromycin-sensitive aminopeptidase	No	P55786	NPEPPS	22	2.89058	2.75503	-0.135549	-0.343645	0.0725482	2.8228	-1.51265	0.170322	0.43172	-5.622	0	2.89058	2.75503	-0.135549	0.170322	0.43172	0.768729
Q7Z4H8	POGLUT3	PLGT3_HUMAN Protein O-glucosyltransferase 3	No	Q7Z4H8	POGLUT3	4	-2.24378	-2.37914	-0.135368	-1.02445	0.753709	-2.31146	-0.353579	0.73315	0.872017	-6.66683	0	-2.24378	-2.37914	-0.135368	0.73315	0.872017	0.134807
O14737	PDCD5	PDCD5_HUMAN Programmed cell death protein 5	No	O14737	PDCD5	9	2.63923	2.50426	-0.134965	-0.797989	0.52806	2.57175	-0.472715	0.64954	0.82496	-6.61321	0	2.63923	2.50426	-0.134965	0.64954	0.82496	0.187394
O00443	PIK3C2A	P3C2A_HUMAN Phosphatidylinositol 4-phosphate 3-kinase C2 domain-containing subunit alpha	No	O00443	PIK3C2A	4	-1.77378	-1.9087	-0.134915	-0.394606	0.124775	-1.84124	-1.20646	0.263437	0.524224	-5.99408	0	-1.77378	-1.9087	-0.134915	0.263437	0.524224	0.579323
Q8TB52	FBXO30	FBX30_HUMAN F-box only protein 30	No	Q8TB52	FBXO30	2	-3.41324	-3.59987	-0.18663	-1.08433	0.711076	-3.49322	-0.496242	0.635607	0.817675	-6.52329	1	-3.41324	-3.59987	-0.18663	0.635607	0.817675	0.196811
P04062	GBA	GLCM_HUMAN Lysosomal acid glucosylceramidase	No	P04062	GBA	6	-0.675503	-0.856679	-0.181176	-1.07961	0.717257	-0.766091	-0.4683	0.652555	0.826876	-6.61546	0	-0.675503	-0.856679	-0.181176	0.652555	0.826876	0.185383
P18858	LIG1	DNLI1_HUMAN DNA ligase 1	No	P18858	LIG1	19	1.40279	1.26821	-0.134573	-0.477123	0.207977	1.3355	-0.91231	0.389308	0.639044	-6.2959	0	1.40279	1.26821	-0.134573	0.389308	0.639044	0.409707
Q13769	THOC5	THOC5_HUMAN THO complex subunit 5 homolog	No	Q13769	THOC5	2	-2.9894	-3.12372	-0.13432	-0.458871	0.190231	-3.04697	-0.987879	0.357581	0.614046	-6.14545	1	-2.9894	-3.12372	-0.13432	0.357581	0.614046	0.446626
P09651	HNRNPA1	ROA1_HUMAN Heterogeneous nuclear ribonucleoprotein A1,RA1L2_HUMAN Heterogeneous nuclear ribonucleoprotein A1-like 2	No	P09651 , Q32P51	HNRNPA1,HNRNPA1L2	18	7.17562	7.04153	-0.134096	-0.504236	0.236044	7.10858	-0.841315	0.425556	0.665418	-6.35887	0	7.17562	7.04153	-0.134096	0.425556	0.665418	0.371044
Q9UBQ7	GRHPR	GRHPR_HUMAN Glyoxylate reductase/hydroxypyruvate reductase	Yes	Q9UBQ7	GRHPR	9	2.15806	2.02423	-0.133839	-0.601547	0.33387	2.09114	-0.664531	0.52577	0.744389	-6.49676	0	2.15806	2.02423	-0.133839	0.52577	0.744389	0.279204
Q99460	PSMD1	PSMD1_HUMAN 26S proteasome non-ATPase regulatory subunit 1	No	Q99460	PSMD1	33	3.91767	3.78386	-0.133812	-0.459251	0.191628	3.85076	-0.954846	0.3687	0.62049	-6.25622	0	3.91767	3.78386	-0.133812	0.3687	0.62049	0.433326
Q9Y2R4	DDX52	DDX52_HUMAN Probable ATP-dependent RNA helicase DDX52	No	Q9Y2R4	DDX52	10	-0.163264	-0.296714	-0.13345	-0.604626	0.337726	-0.229989	-0.657725	0.529904	0.746593	-6.5015	0	-0.163264	-0.296714	-0.13345	0.529904	0.746593	0.275803
Q9Y6A9	SPCS1	SPCS1_HUMAN Signal peptidase complex subunit 1	No	Q9Y6A9	SPCS1	3	0.198406	0.0655254	-0.132881	-0.472663	0.206901	0.131966	-0.908178	0.391354	0.639222	-6.29968	0	0.198406	0.0655254	-0.132881	0.391354	0.639222	0.40743
O00422	SAP18	SAP18_HUMAN Histone deacetylase complex subunit SAP18	No	O00422	SAP18	6	1.27378	1.14125	-0.132527	-0.617387	0.352333	1.20752	-0.634743	0.544012	0.756107	-6.51719	0	1.27378	1.14125	-0.132527	0.544012	0.756107	0.264392
Q8TEW0	PARD3	PARD3_HUMAN Partitioning defective 3 homolog	No	Q8TEW0	PARD3	11	-0.0148865	-0.146627	-0.13174	-0.556209	0.292729	-0.0807566	-0.720744	0.49239	0.720327	-6.45596	0	-0.0148865	-0.146627	-0.13174	0.49239	0.720327	0.307691
Q96TA2	YME1L1	YMEL1_HUMAN ATP-dependent zinc metalloprotease YME1L1	Yes	Q96TA2	YME1L1	7	-0.441308	-0.572571	-0.131263	-0.428841	0.166314	-0.50694	-1.02436	0.336804	0.596347	-6.18834	0	-0.441308	-0.572571	-0.131263	0.336804	0.596347	0.472623
Q8TDN6	BRIX1	BRX1_HUMAN Ribosome biogenesis protein BRX1 homolog	No	Q8TDN6	BRIX1	13	2.32086	2.18966	-0.131201	-0.596967	0.334565	2.25526	-0.654152	0.532082	0.747141	-6.50397	0	2.32086	2.18966	-0.131201	0.532082	0.747141	0.274021
Q9H773	DCTPP1	DCTP1_HUMAN dCTP pyrophosphatase 1	No	Q9H773	DCTPP1	5	0.48985	0.309988	-0.179862	-1.05704	0.697321	0.399919	-0.476165	0.647189	0.824014	-6.61144	0	0.48985	0.309988	-0.179862	0.647189	0.824014	0.188969
Q04637	EIF4G1	IF4G1_HUMAN Eukaryotic translation initiation factor 4 gamma 1	No	Q04637	EIF4G1	49	5.21307	5.08222	-0.130852	-0.46574	0.204037	5.14765	-0.907377	0.391751	0.639222	-6.30041	0	5.21307	5.08222	-0.130852	0.391751	0.639222	0.406989
Q96C86	DCPS	DCPS_HUMAN m7GpppX diphosphatase	No	Q96C86	DCPS	5	-1.13713	-1.31385	-0.176726	-0.440169	0.086718	-1.22549	-1.55783	0.159398	0.420986	-5.56308	0	-1.13713	-1.31385	-0.176726	0.159398	0.420986	0.797517
Q16513	PKN2	PKN2_HUMAN Serine/threonine-protein kinase N2	No	Q16513	PKN2	8	-0.389439	-0.520107	-0.130669	-0.468277	0.20694	-0.454773	-0.898806	0.396024	0.643047	-6.3082	0	-0.389439	-0.520107	-0.130669	0.396024	0.643047	0.402279
Q3KQV9	UAP1L1	UAP1L_HUMAN UDP-N-acetylhexosamine pyrophosphorylase-like protein 1	No	Q3KQV9	UAP1L1	6	-2.17194	-2.34751	-0.175565	-0.76787	0.41674	-2.25972	-0.688338	0.511464	0.730746	-6.47984	0	-2.17194	-2.34751	-0.175565	0.511464	0.730746	0.291185
O14530	TXNDC9	TXND9_HUMAN Thioredoxin domain-containing protein 9	No	O14530	TXNDC9	8	-0.0325194	-0.162911	-0.130392	-0.650347	0.389563	-0.0977154	-0.582363	0.576991	0.777945	-6.55105	0	-0.0325194	-0.162911	-0.130392	0.576991	0.777945	0.238831
Q8NFA0	USP32	UBP32_HUMAN Ubiquitin carboxyl-terminal hydrolase 32	No	Q8NFA0	USP32	6	-2.63389	-2.80827	-0.174378	-1.16194	0.813183	-2.72108	-0.41005	0.692953	0.850538	-6.64326	0	-2.63389	-2.80827	-0.174378	0.692953	0.850538	0.159296
Q15758	SLC1A5	AAAT_HUMAN Neutral amino acid transporter B(0)	No	Q15758	SLC1A5	7	2.24674	2.11681	-0.12993	-0.872568	0.612707	2.18178	-0.406295	0.695596	0.852956	-6.64493	0	2.24674	2.11681	-0.12993	0.695596	0.852956	0.157643
Q9HCS7	XAB2	SYF1_HUMAN Pre-mRNA-splicing factor SYF1	No	Q9HCS7	XAB2	8	-0.247523	-0.377328	-0.129806	-0.501903	0.242292	-0.312425	-0.810112	0.442219	0.678213	-6.38521	0	-0.247523	-0.377328	-0.129806	0.442219	0.678213	0.354363
P53007	SLC25A1	TXTP_HUMAN Tricarboxylate transport protein, mitochondrial	Yes	P53007	SLC25A1	8	1.72679	1.59715	-0.129638	-0.393809	0.134533	1.66197	-1.13961	0.288696	0.548769	-6.06802	0	1.72679	1.59715	-0.129638	0.288696	0.548769	0.53956
Q14789	GOLGB1	GOGB1_HUMAN Golgin subfamily B member 1	No	Q14789	GOLGB1	9	-0.914333	-1.04376	-0.129426	-0.554672	0.295821	-0.979046	-0.706787	0.500549	0.726308	-6.46636	0	-0.914333	-1.04376	-0.129426	0.500549	0.726308	0.300554
P23193	TCEA1	TCEA1_HUMAN Transcription elongation factor A protein 1	No	P23193	TCEA1	14	1.92219	1.79278	-0.129414	-0.379978	0.121151	1.85749	-1.19941	0.266011	0.52656	-6.00202	0	1.92219	1.79278	-0.129414	0.266011	0.52656	0.5751
P29218	IMPA1	IMPA1_HUMAN Inositol monophosphatase 1	No	P29218	IMPA1	11	0.877299	0.748485	-0.128814	-0.37378	0.116153	0.812892	-1.22114	0.258146	0.520027	-5.97747	0	0.877299	0.748485	-0.128814	0.258146	0.520027	0.588135
Q14534	SQLE	ERG1_HUMAN Squalene monooxygenase	No	Q14534	SQLE	5	-0.473102	-0.601637	-0.128535	-0.448094	0.191024	-0.53737	-0.934068	0.378663	0.628985	-6.27578	0	-0.473102	-0.601637	-0.128535	0.378663	0.628985	0.421748
Q9Y277	VDAC3	VDAC3_HUMAN Voltage-dependent anion-selective channel protein 3	Yes	Q9Y277	VDAC3	9	2.22484	2.09632	-0.128527	-0.396874	0.139821	2.16058	-1.11225	0.299584	0.560467	-6.09742	0	2.22484	2.09632	-0.128527	0.299584	0.560467	0.523481
P14324	FDPS	FPPS_HUMAN Farnesyl pyrophosphate synthase	Yes	P14324	FDPS	4	2.09169	1.9637	-0.127992	-0.517002	0.261018	2.0277	-0.764068	0.467618	0.701147	-6.42255	0	2.09169	1.9637	-0.127992	0.467618	0.701147	0.330109
Q8N8N7	PTGR2	PTGR2_HUMAN Prostaglandin reductase 2	No	Q8N8N7	PTGR2	3	-1.36843	-1.54176	-0.173336	-0.606463	0.259792	-1.45509	-0.929354	0.380951	0.630834	-6.28017	0	-1.36843	-1.54176	-0.173336	0.380951	0.630834	0.419131
Q9HCM4	EPB41L5	E41L5_HUMAN Band 4.1-like protein 5	No	Q9HCM4	EPB41L5	2	-3.62094	-3.79397	-0.173031	-0.610589	0.264528	-3.70745	-0.918323	0.386344	0.636744	-6.29038	0	-3.62094	-3.79397	-0.173031	0.386344	0.636744	0.413026
P62191	PSMC1	PRS4_HUMAN 26S proteasome regulatory subunit 4	No	P62191	PSMC1	19	3.7968	3.66995	-0.126855	-0.451792	0.198083	3.73338	-0.906599	0.392138	0.639222	-6.30112	0	3.7968	3.66995	-0.126855	0.392138	0.639222	0.406561
P42704	LRPPRC	LPPRC_HUMAN Leucine-rich PPR motif-containing protein, mitochondrial	Yes	P42704	LRPPRC	64	5.29545	5.16959	-0.125865	-0.342127	0.0903965	5.23252	-1.35156	0.214923	0.482325	-5.82412	0	5.29545	5.16959	-0.125865	0.214923	0.482325	0.667718
O75787	ATP6AP2	RENR_HUMAN Renin receptor	No	O75787	ATP6AP2	4	-1.83877	-1.96435	-0.125586	-0.326523	0.0753515	-1.90156	-1.4514	0.186205	0.448394	-5.70037	0	-1.83877	-1.96435	-0.125586	0.186205	0.448394	0.730009
Q6NUQ4	TMEM214	TM214_HUMAN Transmembrane protein 214	No	Q6NUQ4	TMEM214	13	0.634356	0.509084	-0.125273	-0.396104	0.145559	0.57172	-1.07415	0.315296	0.576073	-6.13751	0	0.634356	0.509084	-0.125273	0.315296	0.576073	0.501281
P08134	RHOC	RHOC_HUMAN Rho-related GTP-binding protein RhoC	No	P08134	RHOC	10	1.02489	0.899878	-0.125008	-0.672656	0.42264	0.962382	-0.530085	0.61101	0.799996	-6.58219	0	1.02489	0.899878	-0.125008	0.61101	0.799996	0.213951
Q9GZL7	WDR12	WDR12_HUMAN Ribosome biogenesis protein WDR12	No	Q9GZL7	WDR12	11	1.26216	1.13787	-0.124293	-0.390721	0.142135	1.20001	-1.08337	0.311438	0.572812	-6.12791	0	1.26216	1.13787	-0.124293	0.311438	0.572812	0.506628
Q9BXB4	OSBPL11	OSB11_HUMAN Oxysterol-binding protein-related protein 11	No	Q9BXB4	OSBPL11	2	-2.74557	-2.91792	-0.172343	-0.490114	0.145429	-2.81944	-1.29457	0.238353	0.497553	-5.81591	1	-2.74557	-2.91792	-0.172343	0.238353	0.497553	0.622779
P35520	CBS	CBS_HUMAN Cystathionine beta-synthase,CBSL_HUMAN Cystathionine beta-synthase-like protein	No	P35520 , P0DN79	CBS,CBSL	6	-1.31396	-1.48298	-0.169015	-1.58493	1.24689	-1.39847	-0.277204	0.788928	0.898389	-6.69332	0	-1.31396	-1.48298	-0.169015	0.788928	0.898389	0.102963
Q14204	DYNC1H1	DYHC1_HUMAN Cytoplasmic dynein 1 heavy chain 1	No	Q14204	DYNC1H1	154	5.3737	5.2507	-0.123004	-0.344271	0.0982627	5.3122	-1.29096	0.234169	0.495073	-5.89661	0	5.3737	5.2507	-0.123004	0.234169	0.495073	0.630471
Q8WXA9	SREK1	SREK1_HUMAN Splicing regulatory glutamine/lysine-rich protein 1	No	Q8WXA9	SREK1	2	-0.552284	-0.675238	-0.122954	-0.928632	0.682724	-0.604978	-0.364274	0.726892	0.867425	-6.58571	1	-0.552284	-0.675238	-0.122954	0.726892	0.867425	0.13853
P68371	TUBB4B	TBB4B_HUMAN Tubulin beta-4B chain	No	P68371	TUBB4B	24	8.42548	8.30332	-0.122165	-0.399996	0.155666	8.3644	-1.02112	0.338241	0.598048	-6.19159	0	8.42548	8.30332	-0.122165	0.338241	0.598048	0.470773
P22102	GART	PUR2_HUMAN Trifunctional purine biosynthetic protein adenosine-3	No	P22102	GART	41	4.29738	4.17541	-0.121964	-0.341749	0.097822	4.2364	-1.28866	0.234925	0.49528	-5.89932	0	4.29738	4.17541	-0.121964	0.234925	0.49528	0.62907
A1L390	PLEKHG3	PKHG3_HUMAN Pleckstrin homology domain-containing family G member 3	No	A1L390	PLEKHG3	5	-2.30991	-2.47891	-0.169	-1.31107	0.973073	-2.39441	-0.343639	0.740323	0.875447	-6.67063	0	-2.30991	-2.47891	-0.169	0.740323	0.875447	0.130579
Q14558	PRPSAP1	KPRA_HUMAN Phosphoribosyl pyrophosphate synthase-associated protein 1	No	Q14558	PRPSAP1	9	0.172863	0.0512236	-0.121639	-0.482017	0.238739	0.112043	-0.783834	0.456596	0.691517	-6.40675	0	0.172863	0.0512236	-0.121639	0.456596	0.691517	0.340467
Q9NQR4	NIT2	NIT2_HUMAN Omega-amidase NIT2	Yes	Q9NQR4	NIT2	8	0.100299	-0.0212423	-0.121542	-0.38472	0.141637	0.0395285	-1.07246	0.316008	0.576358	-6.13927	0	0.100299	-0.0212423	-0.121542	0.316008	0.576358	0.500302
Q9NQS7	INCENP	INCE_HUMAN Inner centromere protein	No	Q9NQS7	INCENP	2	-2.98069	-3.10184	-0.121146	-0.41413	0.171839	-3.04127	-0.960222	0.366155	0.619119	-6.2511	0	-2.98069	-3.10184	-0.121146	0.366155	0.619119	0.436336
Q9ULC4	MCTS1	MCTS1_HUMAN Malignant T-cell-amplified sequence 1	No	Q9ULC4	MCTS1	6	0.841939	0.720818	-0.121121	-0.390458	0.148217	0.781378	-1.04431	0.328052	0.586655	-6.16819	0	0.841939	0.720818	-0.121121	0.328052	0.586655	0.484057
P53680	AP2S1	AP2S1_HUMAN AP-2 complex subunit sigma	No	P53680	AP2S1	4	-0.825136	-0.993308	-0.168173	-0.807977	0.471632	-0.909222	-0.610403	0.559196	0.765926	-6.53325	0	-0.825136	-0.993308	-0.168173	0.559196	0.765926	0.252436
Q86UA1	PRPF39	PRP39_HUMAN Pre-mRNA-processing factor 39	No	Q86UA1	PRPF39	2	-4.44023	-4.59934	-0.15911	-0.95929	0.641071	-4.51978	-0.570811	0.601072	0.79332	-6.20343	4	-4.44023	-4.59934	-0.15911	0.601072	0.79332	0.221074
Q92974	ARHGEF2	ARHG2_HUMAN Rho guanine nucleotide exchange factor 2	No	Q92974	ARHGEF2	11	-0.103796	-0.224281	-0.120485	-0.744137	0.503166	-0.164038	-0.448643	0.666059	0.835715	-6.62523	0	-0.103796	-0.224281	-0.120485	0.666059	0.835715	0.176487
P61956	SUMO2	SUMO2_HUMAN Small ubiquitin-related modifier 2	No	P61956	SUMO2	2	3.76408	3.64388	-0.120196	-0.679893	0.4395	3.70398	-0.498709	0.631933	0.81518	-6.59957	0	3.76408	3.64388	-0.120196	0.631933	0.81518	0.199329
Q9Y3C8	UFC1	UFC1_HUMAN Ubiquitin-fold modifier-conjugating enzyme 1	No	Q9Y3C8	UFC1	2	-1.01571	-1.13576	-0.120046	-0.337625	0.0975326	-1.07573	-1.28127	0.237378	0.497307	-5.90801	0	-1.01571	-1.13576	-0.120046	0.237378	0.497307	0.624559
P09104	ENO2	ENOG_HUMAN Gamma-enolase	No	P09104	ENO2	14	1.35446	1.23451	-0.119959	-0.619617	0.379698	1.29449	-0.557533	0.593015	0.787683	-6.56618	0	1.35446	1.23451	-0.119959	0.593015	0.787683	0.226934
O60762	DPM1	DPM1_HUMAN Dolichol-phosphate mannosyltransferase subunit 1	No	O60762	DPM1	7	0.587339	0.467384	-0.119955	-0.57646	0.33655	0.527361	-0.610213	0.559316	0.765926	-6.53338	0	0.587339	0.467384	-0.119955	0.559316	0.765926	0.252343
Q16643	DBN1	DREB_HUMAN Drebrin	No	Q16643	DBN1	16	3.35661	3.23667	-0.119942	-0.474433	0.234549	3.29664	-0.78573	0.455548	0.690922	-6.40521	0	3.35661	3.23667	-0.119942	0.455548	0.690922	0.341465
Q8WWM7	ATXN2L	ATX2L_HUMAN Ataxin-2-like protein	No	Q8WWM7	ATXN2L	13	1.5375	1.41785	-0.119646	-0.568333	0.32904	1.47768	-0.619248	0.553649	0.763939	-6.52748	0	1.5375	1.41785	-0.119646	0.553649	0.763939	0.256765
O00217	NDUFS8	NDUS8_HUMAN NADH dehydrogenase [ubiquinone] iron-sulfur protein 8, mitochondrial	Yes	O00217	NDUFS8	5	-0.150276	-0.26985	-0.119574	-0.329804	0.0906552	-0.210063	-1.32085	0.224498	0.487797	-5.86112	0	-0.150276	-0.26985	-0.119574	0.224498	0.487797	0.648787
P04406	GAPDH	G3P_HUMAN Glyceraldehyde-3-phosphate dehydrogenase	Yes	P04406	GAPDH	19	8.76945	8.65034	-0.119109	-0.398237	0.160019	8.70989	-0.990949	0.351859	0.609387	-6.22142	0	8.76945	8.65034	-0.119109	0.351859	0.609387	0.453631
P49589	CARS	SYCC_HUMAN Cysteine--tRNA ligase, cytoplasmic	No	P49589	CARS	18	2.43959	2.32165	-0.117937	-0.304889	0.0690165	2.38062	-1.46496	0.182581	0.443527	-5.68318	0	2.43959	2.32165	-0.117937	0.182581	0.443527	0.738545
P52943	CRIP2	CRIP2_HUMAN Cysteine-rich protein 2	No	P52943	CRIP2	5	-0.398606	-0.516539	-0.117933	-0.744616	0.50875	-0.457572	-0.437015	0.674111	0.837222	-6.63083	0	-0.398606	-0.516539	-0.117933	0.674111	0.837222	0.171269
Q96KP4	CNDP2	CNDP2_HUMAN Cytosolic non-specific dipeptidase	No	Q96KP4	CNDP2	19	2.92715	2.80945	-0.117701	-0.31758	0.0821788	2.8683	-1.36748	0.2101	0.479607	-5.80474	0	2.92715	2.80945	-0.117701	0.2101	0.479607	0.677575
Q6IAA8	LAMTOR1	LTOR1_HUMAN Ragulator complex protein LAMTOR1	No	Q6IAA8	LAMTOR1	5	-0.556705	-0.674367	-0.117663	-0.450566	0.215241	-0.615536	-0.820785	0.436469	0.673255	-6.3763	0	-0.556705	-0.674367	-0.117663	0.436469	0.673255	0.360047
Q9P258	RCC2	RCC2_HUMAN Protein RCC2	No	Q9P258	RCC2	16	1.99828	1.88082	-0.117452	-0.374892	0.139988	1.93955	-1.05948	0.321518	0.581331	-6.15268	0	1.99828	1.88082	-0.117452	0.321518	0.581331	0.492795
P53384	NUBP1	NUBP1_HUMAN Cytosolic Fe-S cluster assembly factor NUBP1	No	P53384	NUBP1	5	-0.32826	-0.485355	-0.157096	-0.621503	0.307312	-0.406808	-0.78555	0.455648	0.690922	-6.40536	0	-0.32826	-0.485355	-0.157096	0.455648	0.690922	0.34137
P25325	MPST	THTM_HUMAN 3-mercaptopyruvate sulfurtransferase	Yes	P25325	MPST	6	0.110598	-0.0063725	-0.11697	-0.695477	0.461537	0.0521126	-0.469543	0.651705	0.8265	-6.61483	0	0.110598	-0.0063725	-0.11697	0.651705	0.8265	0.185949
P98175	RBM10	RBM10_HUMAN RNA-binding protein 10	No	P98175	RBM10	14	1.4146	1.29827	-0.116336	-0.488126	0.255454	1.35643	-0.72665	0.488964	0.717694	-6.4515	0	1.4146	1.29827	-0.116336	0.488964	0.717694	0.310723
Q13952	NFYC	NFYC_HUMAN Nuclear transcription factor Y subunit gamma	No	Q13952	NFYC	3	-1.52166	-1.63786	-0.116198	-0.513551	0.281156	-1.57976	-0.679093	0.51699	0.735845	-6.48647	0	-1.52166	-1.63786	-0.116198	0.51699	0.735845	0.286518
Q15102	PAFAH1B3	PA1B3_HUMAN Platelet-activating factor acetylhydrolase IB subunit gamma	No	Q15102	PAFAH1B3	6	1.49795	1.38187	-0.116083	-0.418916	0.186751	1.43991	-0.89017	0.400363	0.647202	-6.31598	0	1.49795	1.38187	-0.116083	0.400363	0.647202	0.397546
Q96MU7	YTHDC1	YTDC1_HUMAN YTH domain-containing protein 1	No	Q96MU7	YTHDC1	2	-1.70405	-1.8198	-0.11575	-1.01773	0.786227	-1.76193	-0.298012	0.773585	0.891449	-6.68673	0	-1.70405	-1.8198	-0.11575	0.773585	0.891449	0.111492
Q9NVD7	PARVA	PARVA_HUMAN Alpha-parvin	No	Q9NVD7	PARVA	6	0.190917	0.0752639	-0.115653	-0.564772	0.333465	0.13309	-0.598006	0.567024	0.77024	-6.54122	0	0.190917	0.0752639	-0.115653	0.567024	0.77024	0.246398
P32322	PYCR1	P5CR1_HUMAN Pyrroline-5-carboxylate reductase 1, mitochondrial	Yes	P32322	PYCR1	8	1.8384	1.72314	-0.115259	-0.329652	0.0991331	1.78077	-1.24846	0.248526	0.509384	-5.94618	0	1.8384	1.72314	-0.115259	0.248526	0.509384	0.604627
P14174	MIF	MIF_HUMAN Macrophage migration inhibitory factor	No	P14174	MIF	3	4.03647	3.92129	-0.115179	-0.390046	0.159689	3.97888	-0.9731	0.360111	0.616138	-6.23875	0	4.03647	3.92129	-0.115179	0.360111	0.616138	0.443564
P17858	PFKL	PFKAL_HUMAN ATP-dependent 6-phosphofructokinase, liver type	No	P17858	PFKL	15	1.73562	1.62061	-0.115007	-0.395982	0.165969	1.67812	-0.950523	0.370757	0.621899	-6.26031	0	1.73562	1.62061	-0.115007	0.370757	0.621899	0.430911
Q9UMX5	NENF	NENF_HUMAN Neudesin	No	Q9UMX5	NENF	6	0.472152	0.357147	-0.115005	-0.515278	0.285269	0.41465	-0.667217	0.524143	0.743103	-6.49488	0	0.472152	0.357147	-0.115005	0.524143	0.743103	0.28055
Q14807	KIF22	KIF22_HUMAN Kinesin-like protein KIF22	No	Q14807	KIF22	2	-4.11796	-4.23248	-0.114525	-1.12715	0.8981	-4.16704	-0.269959	0.795328	0.902095	-6.61901	1	-4.11796	-4.23248	-0.114525	0.795328	0.902095	0.0994537
O00115	DNASE2	DNS2A_HUMAN Deoxyribonuclease-2-alpha	No	O00115	DNASE2	2	-3.78739	-3.94446	-0.157072	-1.66745	1.3533	-3.86592	-0.241503	0.815479	0.913539	-6.70355	0	-3.78739	-3.94446	-0.157072	0.815479	0.913539	0.088587
P62277	RPS13	RS13_HUMAN 40S ribosomal protein S13	No	P62277	RPS13	8	5.00143	4.88823	-0.1132	-0.380213	0.153813	4.94483	-0.984513	0.354818	0.612097	-6.2277	0	5.00143	4.88823	-0.1132	0.354818	0.612097	0.449995
P12956	XRCC6	XRCC6_HUMAN X-ray repair cross-complementing protein 6	No	P12956	XRCC6	33	5.61655	5.5034	-0.113155	-0.332487	0.106177	5.55998	-1.19807	0.266507	0.526708	-6.00353	0	5.61655	5.5034	-0.113155	0.266507	0.526708	0.574292
Q7Z422	SZRD1	SZRD1_HUMAN SUZ domain-containing protein 1	No	Q7Z422	SZRD1	2	-1.70416	-1.86062	-0.156462	-1.81143	1.4985	-1.78239	-0.219547	0.831938	0.924403	-6.70915	0	-1.70416	-1.86062	-0.156462	0.831938	0.924403	0.0799089
Q9H3P2	NELFA	NELFA_HUMAN Negative elongation factor A	No	Q9H3P2	NELFA	6	-0.909424	-1.02232	-0.112892	-0.547917	0.322133	-0.96587	-0.602638	0.564091	0.768268	-6.53826	0	-0.909424	-1.02232	-0.112892	0.564091	0.768268	0.248651
P17706	PTPN2	PTN2_HUMAN Tyrosine-protein phosphatase non-receptor type 2	No	P17706	PTPN2	2	-2.48822	-2.60075	-0.112527	-1.56363	1.33858	-2.54448	-0.18008	0.861744	0.939158	-6.71789	0	-2.48822	-2.60075	-0.112527	0.861744	0.939158	0.0646219
O75475	PSIP1	PSIP1_HUMAN PC4 and SFRS1-interacting protein	No	O75475	PSIP1	12	1.5736	1.46153	-0.112066	-0.469932	0.2458	1.51757	-0.727212	0.488638	0.717496	-6.45108	0	1.5736	1.46153	-0.112066	0.488638	0.717496	0.311013
P08708	RPS17	RS17_HUMAN 40S ribosomal protein S17	No	P08708	RPS17	7	3.74642	3.63451	-0.111911	-0.497272	0.273451	3.69046	-0.67439	0.519816	0.738659	-6.48982	0	3.74642	3.63451	-0.111911	0.519816	0.738659	0.284151
Q8NI36	WDR36	WDR36_HUMAN WD repeat-containing protein 36	No	Q8NI36	WDR36	15	1.16703	1.05554	-0.111488	-0.373068	0.150093	1.11129	-0.989762	0.352403	0.609387	-6.22258	0	1.16703	1.05554	-0.111488	0.352403	0.609387	0.45296
P49591	SARS	SYSC_HUMAN Serine--tRNA ligase, cytoplasmic	No	P49591	SARS	21	3.20152	3.09005	-0.111465	-0.336207	0.113277	3.14579	-1.15176	0.283963	0.543767	-6.0548	0	3.20152	3.09005	-0.111465	0.283963	0.543767	0.546739
O75964	ATP5MG	ATP5L_HUMAN ATP synthase subunit g, mitochondrial	Yes	O75964	ATP5MG	3	1.47679	1.36549	-0.111307	-0.31255	0.0899374	1.42114	-1.28442	0.236331	0.496573	-5.90431	0	1.47679	1.36549	-0.111307	0.236331	0.496573	0.626479
P15880	RPS2	RS2_HUMAN 40S ribosomal protein S2	No	P15880	RPS2	16	5.93181	5.82063	-0.111186	-0.334662	0.11229	5.87622	-1.15539	0.282564	0.542405	-6.05084	0	5.93181	5.82063	-0.111186	0.282564	0.542405	0.548884
P09960	LTA4H	LKHA4_HUMAN Leukotriene A-4 hydrolase	No	P09960	LTA4H	16	2.42374	2.31269	-0.111046	-0.344494	0.122401	2.36822	-1.10465	0.302669	0.563526	-6.10551	0	2.42374	2.31269	-0.111046	0.302669	0.563526	0.519032
P18669	PGAM1	PGAM1_HUMAN Phosphoglycerate mutase 1	No	P18669	PGAM1	15	5.33469	5.22366	-0.111034	-0.303604	0.0815359	5.27918	-1.33899	0.218799	0.483487	-5.83933	0	5.33469	5.22366	-0.111034	0.218799	0.483487	0.659954
P56134	ATP5MF	ATPK_HUMAN ATP synthase subunit f, mitochondrial	Yes	P56134	ATP5MF	3	0.0340679	-0.0767626	-0.110831	-1.05756	0.8359	-0.0213474	-0.271858	0.792886	0.900796	-6.69494	0	0.0340679	-0.0767626	-0.110831	0.792886	0.900796	0.100789
O60826	CCDC22	CCD22_HUMAN Coiled-coil domain-containing protein 22	No	O60826	CCDC22	5	-1.4773	-1.58811	-0.110809	-0.603775	0.382158	-1.53271	-0.521993	0.616371	0.804176	-6.58676	0	-1.4773	-1.58811	-0.110809	0.616371	0.804176	0.210158
Q92769	HDAC2	HDAC2_HUMAN Histone deacetylase 2	No	Q92769	HDAC2	12	2.42302	2.31233	-0.110682	-0.327482	0.106118	2.36767	-1.18557	0.271128	0.530384	-6.01751	0	2.42302	2.31233	-0.110682	0.271128	0.530384	0.566826
P0DP25	CALM3	CALM3_HUMAN Calmodulin-3,CALM2_HUMAN Calmodulin-2,CALM1_HUMAN Calmodulin-1	No	P0DP25 , P0DP24 , P0DP23	CALM3,CALM2,CALM1	10	6.1966	6.08636	-0.110242	-0.330558	0.110075	6.14148	-1.162	0.280023	0.539799	-6.04358	0	6.1966	6.08636	-0.110242	0.280023	0.539799	0.552806
O75131	CPNE3	CPNE3_HUMAN Copine-3	No	O75131	CPNE3	17	2.83985	2.72968	-0.110177	-0.385031	0.164676	2.78476	-0.930891	0.380203	0.63014	-6.27874	0	2.83985	2.72968	-0.110177	0.380203	0.63014	0.419984
Q9BYJ9	YTHDF1	YTHD1_HUMAN YTH domain-containing family protein 1	No	Q9BYJ9	YTHDF1	6	-2.61289	-2.7225	-0.109604	-1.43833	1.21913	-2.6677	-0.191558	0.853049	0.935418	-6.71553	0	-2.61289	-2.7225	-0.109604	0.853049	0.935418	0.069026
O43708	GSTZ1	MAAI_HUMAN Maleylacetoacetate isomerase	Yes	O43708	GSTZ1	5	0.6566	0.547341	-0.109258	-0.472401	0.253884	0.60197	-0.698694	0.505319	0.727998	-6.47231	0	0.6566	0.547341	-0.109258	0.505319	0.727998	0.296435
P29084	GTF2E2	T2EB_HUMAN Transcription initiation factor IIE subunit beta	No	P29084	GTF2E2	4	-1.50775	-1.61668	-0.108928	-0.998236	0.78038	-1.56221	-0.284443	0.783579	0.895376	-6.69108	0	-1.50775	-1.61668	-0.108928	0.783579	0.895376	0.105917
P57721	PCBP3	PCBP3_HUMAN Poly(rC)-binding protein 3	No	P57721	PCBP3	5	-0.582475	-0.691149	-0.108675	-0.386274	0.168925	-0.644575	-0.934449	0.38256	0.632384	-6.19636	1	-0.582475	-0.691149	-0.108675	0.38256	0.632384	0.417301
Q15404	RSU1	RSU1_HUMAN Ras suppressor protein 1	No	Q15404	RSU1	11	0.517663	0.409227	-0.108436	-0.850693	0.633821	0.463445	-0.339256	0.743494	0.875925	-6.67227	0	0.517663	0.409227	-0.108436	0.743494	0.875925	0.128723
P32969	RPL9	RL9_HUMAN 60S ribosomal protein L9	No	P32969	RPL9	10	4.30891	4.20049	-0.108418	-0.322319	0.105482	4.2547	-1.17706	0.274311	0.532887	-6.02696	0	4.30891	4.20049	-0.108418	0.274311	0.532887	0.561757
Q96JY6	PDLIM2	PDLI2_HUMAN PDZ and LIM domain protein 2	No	Q96JY6	PDLIM2	3	-1.38358	-1.49177	-0.108193	-0.661851	0.445466	-1.43767	-0.4538	0.662504	0.834099	-6.62271	0	-1.38358	-1.49177	-0.108193	0.662504	0.834099	0.178811
P62241	RPS8	RS8_HUMAN 40S ribosomal protein S8	No	P62241	RPS8	11	5.10712	4.99972	-0.107395	-0.283259	0.0684685	5.05342	-1.41813	0.195374	0.461374	-5.74218	0	5.10712	4.99972	-0.107395	0.195374	0.461374	0.709133
Q9NX24	NHP2	NHP2_HUMAN H/ACA ribonucleoprotein complex subunit 2	No	Q9NX24	NHP2	4	-0.053334	-0.160489	-0.107155	-1.66843	1.45412	-0.106911	-0.159382	0.877473	0.947835	-6.72179	0	-0.053334	-0.160489	-0.107155	0.877473	0.947835	0.056766
O75940	SMNDC1	SPF30_HUMAN Survival of motor neuron-related-splicing factor 30	No	O75940	SMNDC1	3	0.103923	-0.00309366	-0.107017	-0.387388	0.173355	0.0504147	-0.886394	0.402271	0.648986	-6.31937	0	0.103923	-0.00309366	-0.107017	0.402271	0.648986	0.395481
P05386	RPLP1	RLA1_HUMAN 60S acidic ribosomal protein P1	No	P05386	RPLP1	3	0.316802	0.209961	-0.10684	-0.653685	0.440005	0.263382	-0.453712	0.662564	0.834099	-6.62275	0	0.316802	0.209961	-0.10684	0.662564	0.834099	0.178772
Q13085	ACACA	ACACA_HUMAN Acetyl-CoA carboxylase 1	Yes	Q13085	ACACA	30	1.71917	1.61241	-0.10676	-0.339398	0.125878	1.66579	-1.06571	0.318866	0.579042	-6.14626	0	1.71917	1.61241	-0.10676	0.318866	0.579042	0.496392
Q7Z2W4	ZC3HAV1	ZCCHV_HUMAN Zinc finger CCCH-type antiviral protein 1	No	Q7Z2W4	ZC3HAV1	7	-0.0523149	-0.158783	-0.106468	-0.846017	0.633081	-0.105549	-0.334319	0.747073	0.877772	-6.6741	0	-0.0523149	-0.158783	-0.106468	0.747073	0.877772	0.126637
O14908	GIPC1	GIPC1_HUMAN PDZ domain-containing protein GIPC1	No	O14908	GIPC1	8	0.406156	0.299845	-0.106311	-0.435949	0.223327	0.353001	-0.748944	0.47617	0.707479	-6.4344	0	0.406156	0.299845	-0.106311	0.47617	0.707479	0.322238
Q9NQ29	LUC7L	LUC7L_HUMAN Putative RNA-binding protein Luc7-like 1	No	Q9NQ29	LUC7L	6	-1.94215	-2.04786	-0.105705	-0.380167	0.168757	-1.99501	-0.894379	0.398244	0.645536	-6.3122	0	-1.94215	-2.04786	-0.105705	0.398244	0.645536	0.399851
P62244	RPS15A	RS15A_HUMAN 40S ribosomal protein S15a	Yes	P62244	RPS15A	7	4.46705	4.3619	-0.105145	-0.348981	0.138691	4.41447	-1.00138	0.347103	0.605491	-6.21118	0	4.46705	4.3619	-0.105145	0.347103	0.605491	0.459542
Q86SK9	SCD5	SCD5_HUMAN Stearoyl-CoA desaturase 5	No	Q86SK9	SCD5	3	-1.14362	-1.29965	-0.156036	-2.98786	2.67578	-1.22163	-0.127958	0.901464	0.958316	-6.72681	0	-1.14362	-1.29965	-0.156036	0.901464	0.958316	0.0450515
Q8WUH6	TMEM263	TM263_HUMAN Transmembrane protein 263	No	Q8WUH6	TMEM263	3	-0.0305166	-0.134467	-0.10395	-0.438556	0.230655	-0.0824917	-0.721441	0.491985	0.720327	-6.45543	0	-0.0305166	-0.134467	-0.10395	0.491985	0.720327	0.308048
Q05639	EEF1A2	EF1A2_HUMAN Elongation factor 1-alpha 2	No	Q05639	EEF1A2	25	4.28896	4.18556	-0.103408	-0.370546	0.16373	4.23726	-0.898931	0.395962	0.643047	-6.30808	0	4.28896	4.18556	-0.103408	0.395962	0.643047	0.402347
Q6DKJ4	NXN	NXN_HUMAN Nucleoredoxin	No	Q6DKJ4	NXN	2	-4.3215	-4.47368	-0.152183	-0.960748	0.656381	-4.39759	-0.437081	0.674065	0.837222	-6.6308	0	-4.3215	-4.47368	-0.152183	0.674065	0.837222	0.171298
P61923	COPZ1	COPZ1_HUMAN Coatomer subunit zeta-1	No	P61923	COPZ1	4	0.634856	0.531756	-0.1031	-0.366688	0.160489	0.583306	-0.908322	0.391282	0.639222	-6.29955	0	0.634856	0.531756	-0.1031	0.391282	0.639222	0.40751
P23634	ATP2B4	AT2B4_HUMAN Plasma membrane calcium-transporting ATPase 4	No	P23634	ATP2B4	4	-4.14457	-4.24763	-0.103061	-0.595985	0.389863	-4.1961	-0.600202	0.583265	0.782195	-6.18402	4	-4.14457	-4.24763	-0.103061	0.583265	0.782195	0.234134
Q9UK45	LSM7	LSM7_HUMAN U6 snRNA-associated Sm-like protein LSm7	No	Q9UK45	LSM7	2	-0.730421	-0.882398	-0.151977	-1.60961	1.30566	-0.806409	-0.242125	0.815015	0.913429	-6.70338	0	-0.730421	-0.882398	-0.151977	0.815015	0.913429	0.0888346
Q16401	PSMD5	PSMD5_HUMAN 26S proteasome non-ATPase regulatory subunit 5	No	Q16401	PSMD5	12	1.03053	0.880097	-0.150436	-0.443291	0.14242	0.955315	-1.19291	0.268407	0.527964	-6.00931	0	1.03053	0.880097	-0.150436	0.268407	0.527964	0.571207
Q9UPU5	USP24	UBP24_HUMAN Ubiquitin carboxyl-terminal hydrolase 24	No	Q9UPU5	USP24	9	-1.30702	-1.45663	-0.149608	-0.449727	0.15051	-1.38183	-1.15764	0.281698	0.541361	-6.04838	0	-1.30702	-1.45663	-0.149608	0.281698	0.541361	0.550216
P62826	RAN	RAN_HUMAN GTP-binding nuclear protein Ran	No	P62826	RAN	12	5.98152	5.87939	-0.102137	-0.307293	0.103019	5.93045	-1.15614	0.282275	0.542194	-6.05002	0	5.98152	5.87939	-0.102137	0.282275	0.542194	0.549327
Q6GQQ9	OTUD7B	OTU7B_HUMAN OTU domain-containing protein 7B	No	Q6GQQ9	OTUD7B	3	-3.08504	-3.23336	-0.148322	-1.65725	1.36061	-3.1592	-0.228268	0.825389	0.920118	-6.70699	0	-3.08504	-3.23336	-0.148322	0.825389	0.920118	0.0833411
P63104	YWHAZ	1433Z_HUMAN 14-3-3 protein zeta/delta	No	P63104	YWHAZ	18	7.11641	7.01459	-0.101822	-0.43068	0.227035	7.0655	-0.719026	0.49339	0.720327	-6.45725	0	7.11641	7.01459	-0.101822	0.49339	0.720327	0.30681
O75367	H2AFY	H2AY_HUMAN Core histone macro-H2A.1	No	O75367	H2AFY	13	3.0132	2.91142	-0.10178	-0.319835	0.116275	2.96231	-1.08394	0.311199	0.572812	-6.12731	0	3.0132	2.91142	-0.10178	0.311199	0.572812	0.506962
Q9BU89	DOHH	DOHH_HUMAN Deoxyhypusine hydroxylase	No	Q9BU89	DOHH	2	-3.04411	-3.1895	-0.14539	-1.23767	0.946889	-3.11681	-0.309108	0.765447	0.887059	-6.68302	0	-3.04411	-3.1895	-0.14539	0.765447	0.887059	0.116085
Q70UQ0	IKBIP	IKIP_HUMAN Inhibitor of nuclear factor kappa-B kinase-interacting protein	No	Q70UQ0	IKBIP	4	-0.057393	-0.158968	-0.101575	-0.33975	0.1366	-0.10818	-0.990372	0.352124	0.609387	-6.22199	0	-0.057393	-0.158968	-0.101575	0.352124	0.609387	0.453305
Q8WU90	ZC3H15	ZC3HF_HUMAN Zinc finger CCCH domain-containing protein 15	No	Q8WU90	ZC3H15	11	1.02355	0.922083	-0.101462	-0.516636	0.313711	0.972814	-0.567524	0.586538	0.78446	-6.56016	0	1.02355	0.922083	-0.101462	0.586538	0.78446	0.231704
P35221	CTNNA1	CTNA1_HUMAN Catenin alpha-1	No	P35221	CTNNA1	32	3.43524	3.3341	-0.101141	-0.464579	0.262297	3.38467	-0.646257	0.536916	0.750919	-6.50939	0	3.43524	3.3341	-0.101141	0.536916	0.750919	0.270094
Q9NX08	COMMD8	COMD8_HUMAN COMM domain-containing protein 8	No	Q9NX08	COMMD8	3	-1.23389	-1.33486	-0.100967	-0.401618	0.199683	-1.28438	-0.779881	0.458787	0.692527	-6.40993	0	-1.23389	-1.33486	-0.100967	0.458787	0.692527	0.338389
P12268	IMPDH2	IMDH2_HUMAN Inosine-5-monophosphate dehydrogenase 2	No	P12268	IMPDH2	28	5.69985	5.59937	-0.100479	-0.296047	0.0950879	5.64961	-1.19314	0.268322	0.527964	-6.00906	0	5.69985	5.59937	-0.100479	0.268322	0.527964	0.571344
Q6P3X3	TTC27	TTC27_HUMAN Tetratricopeptide repeat protein 27	No	Q6P3X3	TTC27	3	-1.93263	-2.07633	-0.143698	-1.12722	0.839822	-2.00448	-0.339294	0.743467	0.875925	-6.67226	0	-1.93263	-2.07633	-0.143698	0.743467	0.875925	0.128738
P13804	ETFA	ETFA_HUMAN Electron transfer flavoprotein subunit alpha, mitochondrial	Yes	P13804	ETFA	13	2.76575	2.66551	-0.100245	-0.45368	0.25319	2.71563	-0.658659	0.529336	0.746072	-6.50085	0	2.76575	2.66551	-0.100245	0.529336	0.746072	0.276269
Q9BRR6	ADPGK	ADPGK_HUMAN ADP-dependent glucokinase	No	Q9BRR6	ADPGK	2	-3.231	-3.33107	-0.10008	-1.64465	1.44449	-3.27389	-0.154663	0.881649	0.950421	-6.6465	1	-3.231	-3.33107	-0.10008	0.881649	0.950421	0.0547043
Q9BTU6	PI4K2A	P4K2A_HUMAN Phosphatidylinositol 4-kinase type 2-alpha	No	Q9BTU6	PI4K2A	5	-1.58053	-1.72394	-0.143411	-0.547934	0.261113	-1.65224	-0.823278	0.435133	0.672284	-6.3742	0	-1.58053	-1.72394	-0.143411	0.435133	0.672284	0.361378
P08670	VIM	VIME_HUMAN Vimentin	No	P08670	VIM	42	9.57694	9.47713	-0.0998045	-0.388691	0.189082	9.52703	-0.802291	0.446465	0.682498	-6.39168	0	9.57694	9.47713	-0.0998045	0.446465	0.682498	0.350213
Q93008	USP9X	USP9X_HUMAN Probable ubiquitin carboxyl-terminal hydrolase FAF-X,USP9Y_HUMAN Probable ubiquitin carboxyl-terminal hydrolase FAF-Y	No	Q93008 , O00507	USP9X,USP9Y	19	0.820056	0.68302	-0.137037	-0.652154	0.378081	0.751538	-0.617787	0.554563	0.7646	-6.52844	0	0.820056	0.68302	-0.137037	0.554563	0.7646	0.256049
P84090	ERH	ERH_HUMAN Enhancer of rudimentary homolog	No	P84090	ERH	5	3.72153	3.6218	-0.0997323	-0.62152	0.422055	3.67167	-0.443865	0.669362	0.836046	-6.62755	0	3.72153	3.6218	-0.0997323	0.669362	0.836046	0.174339
Q9NRY5	FAM114A2	F1142_HUMAN Protein FAM114A2	No	Q9NRY5	FAM114A2	3	-1.6938	-1.82967	-0.135872	-0.588276	0.316532	-1.76173	-0.697449	0.506055	0.727998	-6.47322	0	-1.6938	-1.82967	-0.135872	0.506055	0.727998	0.295802
P28838	LAP3	AMPL_HUMAN Cytosol aminopeptidase	Yes	P28838	LAP3	18	2.15258	2.05342	-0.0991628	-0.315078	0.116753	2.103	-1.06653	0.318516	0.578966	-6.14541	0	2.15258	2.05342	-0.0991628	0.318516	0.578966	0.496869
Q9NPA8	ENY2	ENY2_HUMAN Transcription and mRNA export factor ENY2	No	Q9NPA8	ENY2	3	0.56446	0.465338	-0.0991223	-0.379183	0.180938	0.514899	-0.821918	0.435862	0.673132	-6.37534	0	0.56446	0.465338	-0.0991223	0.435862	0.673132	0.360651
Q13162	PRDX4	PRDX4_HUMAN Peroxiredoxin-4	Yes	Q13162	PRDX4	13	2.10664	2.00762	-0.0990208	-0.547105	0.349063	2.05713	-0.513187	0.622232	0.808214	-6.59167	0	2.10664	2.00762	-0.0990208	0.622232	0.808214	0.206048
Q9H8H0	NOL11	NOL11_HUMAN Nucleolar protein 11	No	Q9H8H0	NOL11	11	0.712456	0.613498	-0.0989588	-0.492171	0.294253	0.662977	-0.584435	0.575665	0.77735	-6.54977	0	0.712456	0.613498	-0.0989588	0.575665	0.77735	0.23983
Q9BZZ5	API5	API5_HUMAN Apoptosis inhibitor 5	No	Q9BZZ5	API5	14	2.43404	2.33533	-0.0987128	-0.316522	0.119097	2.38469	-1.05246	0.32453	0.582447	-6.15988	0	2.43404	2.33533	-0.0987128	0.32453	0.582447	0.488745
P78527	PRKDC	PRKDC_HUMAN DNA-dependent protein kinase catalytic subunit	No	P78527	PRKDC	138	5.80863	5.70999	-0.0986358	-0.324652	0.127381	5.75931	-1.01345	0.341663	0.600425	-6.19923	0	5.80863	5.70999	-0.0986358	0.341663	0.600425	0.466403
P49959	MRE11	MRE11_HUMAN Double-strand break repair protein MRE11	No	P49959	MRE11	7	-0.700873	-0.79877	-0.0978973	-0.934454	0.738659	-0.749821	-0.271759	0.792959	0.900796	-6.69497	0	-0.700873	-0.79877	-0.0978973	0.792959	0.900796	0.100749
Q7Z7F7	MRPL55	RM55_HUMAN 39S ribosomal protein L55, mitochondrial	Yes	Q7Z7F7	MRPL55	3	-1.27931	-1.37686	-0.0975496	-0.359907	0.164808	-1.32809	-0.863458	0.414002	0.657621	-6.33968	0	-1.27931	-1.37686	-0.0975496	0.414002	0.657621	0.382998
O95372	LYPLA2	LYPA2_HUMAN Acyl-protein thioesterase 2	No	O95372	LYPLA2	5	-0.275301	-0.372824	-0.0975226	-0.608651	0.413606	-0.324063	-0.443082	0.669904	0.836046	-6.62793	0	-0.275301	-0.372824	-0.0975226	0.669904	0.836046	0.173987
P49773	HINT1	HINT1_HUMAN Histidine triad nucleotide-binding protein 1	Yes	P49773	HINT1	6	1.29837	1.20096	-0.0974154	-0.423279	0.228448	1.24966	-0.694226	0.507964	0.728941	-6.47557	0	1.29837	1.20096	-0.0974154	0.507964	0.728941	0.294167
P26038	MSN	MOES_HUMAN Moesin	No	P26038	MSN	38	6.46982	6.37254	-0.0972782	-0.293034	0.0984781	6.42118	-1.15401	0.283095	0.542936	-6.05235	0	6.46982	6.37254	-0.0972782	0.283095	0.542936	0.548067
P60842	EIF4A1	IF4A1_HUMAN Eukaryotic initiation factor 4A-I	No	P60842	EIF4A1	26	6.37775	6.28076	-0.0969903	-0.293973	0.0999924	6.32926	-1.14343	0.287202	0.547183	-6.06388	0	6.37775	6.28076	-0.0969903	0.287202	0.547183	0.541813
P53992	SEC24C	SC24C_HUMAN Protein transport protein Sec24C	No	P53992	SEC24C	16	2.03506	1.93833	-0.0967324	-0.310542	0.117077	1.9867	-1.05064	0.325314	0.583145	-6.16174	0	2.03506	1.93833	-0.0967324	0.325314	0.583145	0.487697
Q96C57	CUSTOS	CSTOS_HUMAN Protein CUSTOS	No	Q96C57	CUSTOS	6	-1.18786	-1.2842	-0.0963462	-0.722993	0.5303	-1.23603	-0.357043	0.730657	0.870536	-6.66548	0	-1.18786	-1.2842	-0.0963462	0.730657	0.870536	0.136286
Q92665	MRPS31	RT31_HUMAN 28S ribosomal protein S31, mitochondrial	Yes	Q92665	MRPS31	7	-0.395224	-0.491564	-0.0963396	-0.597491	0.404812	-0.443394	-0.446421	0.667595	0.835715	-6.62631	0	-0.395224	-0.491564	-0.0963396	0.667595	0.835715	0.175487
Q00577	PURA	PURA_HUMAN Transcriptional activator protein Pur-alpha	No	Q00577	PURA	2	-3.97172	-4.06766	-0.0959364	-0.927654	0.735781	-4.01284	-0.27533	0.791371	0.900352	-6.61738	1	-3.97172	-4.06766	-0.0959364	0.791371	0.900352	0.10162
P30483	HLA-B	1B45_HUMAN HLA class I histocompatibility antigen, B-45 alpha chain,1B50_HUMAN HLA class I histocompatibility antigen, B-50 alpha chain	No	P30483 , P30488 , P30487 , P30481	HLA-B,HLA-B	8	0.582594	0.486836	-0.0957577	-0.497091	0.305576	0.534715	-0.554086	0.595259	0.789269	-6.56823	0	0.582594	0.486836	-0.0957577	0.595259	0.789269	0.225294
A4D1E9	GTPBP10	GTPBA_HUMAN GTP-binding protein 10	Yes	A4D1E9	GTPBP10	4	-1.57529	-1.67103	-0.0957484	-0.481069	0.289573	-1.62316	-0.577055	0.580396	0.779965	-6.55434	0	-1.57529	-1.67103	-0.0957484	0.580396	0.779965	0.236276
P04181	OAT	OAT_HUMAN Ornithine aminotransferase, mitochondrial	Yes	P04181	OAT	15	2.64971	2.55405	-0.0956592	-0.360027	0.168709	2.60188	-0.840285	0.426098	0.665744	-6.35975	0	2.64971	2.55405	-0.0956592	0.426098	0.665744	0.37049
O43242	PSMD3	PSMD3_HUMAN 26S proteasome non-ATPase regulatory subunit 3	No	O43242	PSMD3	21	3.07697	2.982	-0.0949694	-0.324557	0.134619	3.02948	-0.960602	0.365975	0.619119	-6.25074	0	3.07697	2.982	-0.0949694	0.365975	0.619119	0.436548
Q9BVC6	TMEM109	TM109_HUMAN Transmembrane protein 109	No	Q9BVC6	TMEM109	2	1.35337	1.25867	-0.0946914	-0.31501	0.125628	1.30602	-0.998085	0.348601	0.605491	-6.21443	0	1.35337	1.25867	-0.0946914	0.348601	0.605491	0.457672
P19174	PLCG1	PLCG1_HUMAN 1-phosphatidylinositol 4,5-bisphosphate phosphodiesterase gamma-1	No	P19174	PLCG1	3	-1.68476	-1.82039	-0.135629	-0.472036	0.200779	-1.75258	-0.936256	0.377605	0.628895	-6.27374	0	-1.68476	-1.82039	-0.135629	0.377605	0.628895	0.422963
P46063	RECQL	RECQ1_HUMAN ATP-dependent DNA helicase Q1	No	P46063	RECQL	21	3.26448	3.16982	-0.0946575	-0.3408	0.151485	3.21715	-0.893054	0.39891	0.645781	-6.31339	0	3.26448	3.16982	-0.0946575	0.39891	0.645781	0.399125
P23468	PTPRD	PTPRD_HUMAN Receptor-type tyrosine-protein phosphatase delta,PTPRS_HUMAN Receptor-type tyrosine-protein phosphatase S	No	P23468 , Q13332	PTPRD,PTPRS	3	0.0715968	-0.0632794	-0.134876	-0.426469	0.156716	0.0137928	-1.10409	0.307671	0.570284	-6.02764	1	0.0715968	-0.0632794	-0.134876	0.307671	0.570284	0.511913
P63167	DYNLL1	DYL1_HUMAN Dynein light chain 1, cytoplasmic	No	P63167	DYNLL1	4	2.86415	2.77002	-0.0941291	-0.411881	0.223623	2.81708	-0.687931	0.511707	0.730815	-6.48013	0	2.86415	2.77002	-0.0941291	0.511707	0.730815	0.290979
P04899	GNAI2	GNAI2_HUMAN Guanine nucleotide-binding protein G(i) subunit alpha-2	No	P04899	GNAI2	16	3.24214	3.14818	-0.0939669	-0.324786	0.136852	3.19516	-0.945393	0.373208	0.624617	-6.26516	0	3.24214	3.14818	-0.0939669	0.373208	0.624617	0.428049
P27695	APEX1	APEX1_HUMAN DNA-(apurinic or apyrimidinic site) lyase	No	P27695	APEX1	12	3.71889	3.62517	-0.0937217	-0.307424	0.11998	3.67203	-1.01845	0.339428	0.598737	-6.19425	0	3.71889	3.62517	-0.0937217	0.339428	0.598737	0.469253
P82664	MRPS10	RT10_HUMAN 28S ribosomal protein S10, mitochondrial	Yes	P82664	MRPS10	2	-1.23322	-1.32686	-0.0936377	-0.453901	0.266626	-1.28004	-0.603586	0.563493	0.768062	-6.53765	0	-1.23322	-1.32686	-0.0936377	0.563493	0.768062	0.249112
P26599	PTBP1	PTBP1_HUMAN Polypyrimidine tract-binding protein 1	No	P26599	PTBP1	18	5.41516	5.3217	-0.0934584	-0.474351	0.287434	5.36843	-0.569803	0.585066	0.783492	-6.55878	0	5.41516	5.3217	-0.0934584	0.585066	0.783492	0.232795
Q8IY67	RAVER1	RAVR1_HUMAN Ribonucleoprotein PTB-binding 1	No	Q8IY67	RAVER1	6	-0.150666	-0.244119	-0.0934536	-0.323638	0.136731	-0.197392	-0.94282	0.374442	0.625846	-6.26758	0	-0.150666	-0.244119	-0.0934536	0.374442	0.625846	0.426615
O95104	SCAF4	SCAF4_HUMAN SR-related and CTD-associated factor 4	No	O95104	SCAF4	4	-1.67823	-1.77164	-0.0934083	-0.714402	0.527586	-1.72494	-0.349307	0.73623	0.873576	-6.66848	0	-1.67823	-1.77164	-0.0934083	0.73623	0.873576	0.132987
Q08945	SSRP1	SSRP1_HUMAN FACT complex subunit SSRP1	No	Q08945	SSRP1	17	2.79577	2.70246	-0.0933095	-0.353861	0.167241	2.74911	-0.831653	0.430668	0.670523	-6.36712	0	2.79577	2.70246	-0.0933095	0.430668	0.670523	0.365858
O43676	NDUFB3	NDUB3_HUMAN NADH dehydrogenase [ubiquinone] 1 beta subcomplex subunit 3	Yes	O43676	NDUFB3	2	-1.89705	-1.98998	-0.0929339	-0.379115	0.193247	-1.94351	-0.754123	0.47323	0.705457	-6.43036	0	-1.89705	-1.98998	-0.0929339	0.47323	0.705457	0.324928
P58546	MTPN	MTPN_HUMAN Myotrophin	No	P58546	MTPN	5	2.02597	1.89129	-0.134685	-0.847721	0.57835	1.95863	-0.438649	0.672976	0.837222	-6.63005	0	2.02597	1.89129	-0.134685	0.672976	0.837222	0.172
Q96KR1	ZFR	ZFR_HUMAN Zinc finger RNA-binding protein	No	Q96KR1	ZFR	15	1.65124	1.55902	-0.0922253	-0.280594	0.0961429	1.60513	-1.13698	0.28973	0.550048	-6.07088	0	1.65124	1.55902	-0.0922253	0.28973	0.550048	0.538006
P49756	RBM25	RBM25_HUMAN RNA-binding protein 25	No	P49756	RBM25	15	1.80582	1.71398	-0.0918319	-0.437893	0.254229	1.7599	-0.61624	0.555532	0.76497	-6.52945	0	1.80582	1.71398	-0.0918319	0.555532	0.76497	0.255291
Q9BX46	RBM24	RBM24_HUMAN RNA-binding protein 24,RBM38_HUMAN RNA-binding protein 38	No	Q9BX46 , Q9H0Z9	RBM24,RBM38	2	-2.64072	-2.7324	-0.0916806	-0.50517	0.321809	-2.68656	-0.514899	0.621091	0.807577	-6.59072	0	-2.64072	-2.7324	-0.0916806	0.621091	0.807577	0.206845
Q86Y39	NDUFA11	NDUAB_HUMAN NADH dehydrogenase [ubiquinone] 1 alpha subcomplex subunit 11	Yes	Q86Y39	NDUFA11	2	-2.43198	-2.52332	-0.0913398	-0.294587	0.111907	-2.47765	-1.04363	0.32835	0.586907	-6.16889	0	-2.43198	-2.52332	-0.0913398	0.32835	0.586907	0.483663
P09234	SNRPC	RU1C_HUMAN U1 small nuclear ribonucleoprotein C	No	P09234	SNRPC	3	0.432823	0.341831	-0.0909923	-1.52916	1.34718	0.387327	-0.146927	0.886968	0.952676	-6.72391	0	0.432823	0.341831	-0.0909923	0.886968	0.952676	0.0520923
P30153	PPP2R1A	2AAA_HUMAN Serine/threonine-protein phosphatase 2A 65 kDa regulatory subunit A alpha isoform	No	P30153	PPP2R1A	25	4.13336	4.04245	-0.0909055	-0.272714	0.0909028	4.08791	-1.16114	0.280353	0.540081	-6.04453	0	4.13336	4.04245	-0.0909055	0.280353	0.540081	0.552295
O43491	EPB41L2	E41L2_HUMAN Band 4.1-like protein 2	No	O43491	EPB41L2	35	3.22066	3.12982	-0.090842	-0.424352	0.242668	3.17524	-0.632539	0.545376	0.757042	-6.51867	0	3.22066	3.12982	-0.090842	0.545376	0.757042	0.263304
Q96GQ7	DDX27	DDX27_HUMAN Probable ATP-dependent RNA helicase DDX27	No	Q96GQ7	DDX27	18	2.09357	2.0032	-0.0903695	-0.346693	0.165954	2.04838	-0.818734	0.43757	0.67418	-6.37802	0	2.09357	2.0032	-0.0903695	0.43757	0.67418	0.358952
Q53H96	PYCR3	P5CR3_HUMAN Pyrroline-5-carboxylate reductase 3	No	Q53H96	PYCR3	3	-0.635697	-0.766691	-0.130994	-0.533026	0.271037	-0.701194	-0.756661	0.471794	0.704466	-6.42838	0	-0.635697	-0.766691	-0.130994	0.471794	0.704466	0.326248
P45974	USP5	UBP5_HUMAN Ubiquitin carboxyl-terminal hydrolase 5	No	P45974	USP5	31	4.28022	4.18998	-0.0902435	-0.320689	0.140202	4.2351	-0.909402	0.390747	0.639155	-6.29856	0	4.28022	4.18998	-0.0902435	0.390747	0.639155	0.408104
Q8IXQ6	PARP9	PARP9_HUMAN Protein mono-ADP-ribosyltransferase PARP9	No	Q8IXQ6	PARP9	2	-5.00544	-5.13619	-0.130746	-0.539771	0.278278	-5.08389	-0.838268	0.442486	0.678346	-6.09762	3	-5.00544	-5.13619	-0.130746	0.442486	0.678346	0.354101
Q9Y285	FARSA	SYFA_HUMAN Phenylalanine--tRNA ligase alpha subunit	No	Q9Y285	FARSA	14	1.76761	1.67809	-0.0895274	-0.387454	0.208399	1.72285	-0.697839	0.505824	0.727998	-6.47294	0	1.76761	1.67809	-0.0895274	0.505824	0.727998	0.296001
P06737	PYGL	PYGL_HUMAN Glycogen phosphorylase, liver form	No	P06737	PYGL	24	2.03467	1.94543	-0.0892386	-0.432541	0.254064	1.99005	-0.603649	0.563453	0.768062	-6.53761	0	2.03467	1.94543	-0.0892386	0.563453	0.768062	0.249143
Q9BXY0	MAK16	MAK16_HUMAN Protein MAK16 homolog	No	Q9BXY0	MAK16	4	-1.57247	-1.66085	-0.0883842	-0.546979	0.370211	-1.61666	-0.447563	0.666805	0.835715	-6.62576	0	-1.57247	-1.66085	-0.0883842	0.666805	0.835715	0.176001
Q9NSK0	KLC4	KLC4_HUMAN Kinesin light chain 4	No	Q9NSK0	KLC4	4	-4.04087	-4.17133	-0.130453	-1.03155	0.770639	-4.09678	-0.345567	0.740277	0.875447	-6.59308	1	-4.04087	-4.17133	-0.130453	0.740277	0.875447	0.130606
Q99832	CCT7	TCPH_HUMAN T-complex protein 1 subunit eta	Yes	Q99832	CCT7	31	5.76351	5.67574	-0.0877686	-0.395614	0.220077	5.71962	-0.662088	0.527251	0.744967	-6.49847	0	5.76351	5.67574	-0.0877686	0.527251	0.744967	0.277982
P11166	SLC2A1	GTR1_HUMAN Solute carrier family 2, facilitated glucose transporter member 1	No	P11166	SLC2A1	5	1.53681	1.44924	-0.0875716	-0.400219	0.225076	1.49303	-0.650456	0.534342	0.749195	-6.50652	0	1.53681	1.44924	-0.0875716	0.534342	0.749195	0.272181
Q9NUL3	STAU2	STAU2_HUMAN Double-stranded RNA-binding protein Staufen homolog 2	No	Q9NUL3	STAU2	5	-1.08881	-1.17633	-0.0875241	-0.337625	0.162577	-1.13257	-0.812683	0.440829	0.676635	-6.38307	0	-1.08881	-1.17633	-0.0875241	0.440829	0.676635	0.35573
P61313	RPL15	RL15_HUMAN 60S ribosomal protein L15	No	P61313	RPL15	12	5.01407	4.92657	-0.0875045	-0.424386	0.249377	4.97032	-0.603201	0.563736	0.768062	-6.5379	0	5.01407	4.92657	-0.0875045	0.563736	0.768062	0.248924
O60841	EIF5B	IF2P_HUMAN Eukaryotic translation initiation factor 5B	No	O60841	EIF5B	36	4.23561	4.14815	-0.0874576	-0.272097	0.0971823	4.19188	-1.09997	0.30458	0.566511	-6.11046	0	4.23561	4.14815	-0.0874576	0.30458	0.566511	0.516298
O75122	CLASP2	CLAP2_HUMAN CLIP-associating protein 2	No	O75122	CLASP2	6	1.05688	0.969895	-0.0869898	-0.376304	0.202325	1.01339	-0.698244	0.505585	0.727998	-6.47264	0	1.05688	0.969895	-0.0869898	0.505585	0.727998	0.296206
P49721	PSMB2	PSB2_HUMAN Proteasome subunit beta type-2	No	P49721	PSMB2	7	2.52887	2.44194	-0.0869272	-0.321199	0.147344	2.48541	-0.861679	0.414921	0.658041	-6.34124	0	2.52887	2.44194	-0.0869272	0.414921	0.658041	0.382034
P14625	HSP90B1	ENPL_HUMAN Endoplasmin	No	P14625	HSP90B1	44	6.52777	6.44099	-0.0867802	-0.317294	0.143734	6.48438	-0.874242	0.408456	0.653355	-6.33018	0	6.52777	6.44099	-0.0867802	0.408456	0.653355	0.388855
P61221	ABCE1	ABCE1_HUMAN ATP-binding cassette sub-family E member 1	No	P61221	ABCE1	22	3.40682	3.32009	-0.0867335	-0.397875	0.224408	3.36345	-0.647348	0.536246	0.750919	-6.50865	0	3.40682	3.32009	-0.0867335	0.536246	0.750919	0.270636
O14907	TAX1BP3	TX1B3_HUMAN Tax1-binding protein 3	No	O14907	TAX1BP3	2	-0.715583	-0.801039	-0.0854561	-0.637897	0.466984	-0.758311	-0.359225	0.729089	0.869219	-6.66463	0	-0.715583	-0.801039	-0.0854561	0.729089	0.869219	0.137219
O75533	SF3B1	SF3B1_HUMAN Splicing factor 3B subunit 1	No	O75533	SF3B1	44	4.16846	4.08323	-0.085231	-0.365969	0.195507	4.12585	-0.705026	0.501584	0.726308	-6.46766	0	4.16846	4.08323	-0.085231	0.501584	0.726308	0.299656
Q6ZSR9	Q6ZSR9	YJ005_HUMAN Uncharacterized protein FLJ45252	No	Q6ZSR9	2 SV	3	-1.58718	-1.71722	-0.130033	-0.445853	0.185787	-1.6522	-0.956142	0.368085	0.620463	-6.25498	0	-1.58718	-1.71722	-0.130033	0.368085	0.620463	0.434052
P48556	PSMD8	PSMD8_HUMAN 26S proteasome non-ATPase regulatory subunit 8	No	P48556	PSMD8	7	1.80039	1.67282	-0.127573	-0.390157	0.135011	1.7366	-1.12823	0.293186	0.55414	-6.08032	0	1.80039	1.67282	-0.127573	0.293186	0.55414	0.532857
Q9UNN8	PROCR	EPCR_HUMAN Endothelial protein C receptor	No	Q9UNN8	PROCR	4	0.244237	0.159797	-0.0844396	-0.430675	0.261795	0.202017	-0.566349	0.587298	0.78446	-6.56088	0	0.244237	0.159797	-0.0844396	0.587298	0.78446	0.231142
Q9GZY6	LAT2	NTAL_HUMAN Linker for activation of T-cells family member 2	No	Q9GZY6	LAT2	2	-2.65936	-2.78306	-0.123693	-0.771363	0.523977	-2.72121	-0.443505	0.669611	0.836046	-6.62772	0	-2.65936	-2.78306	-0.123693	0.669611	0.836046	0.174177
P37198	NUP62	NUP62_HUMAN Nuclear pore glycoprotein p62	No	P37198	NUP62	7	0.130228	0.0462227	-0.0840056	-0.386031	0.218019	0.0882255	-0.645913	0.537127	0.750919	-6.50963	0	0.130228	0.0462227	-0.0840056	0.537127	0.750919	0.269923
P55036	PSMD4	PSMD4_HUMAN 26S proteasome non-ATPase regulatory subunit 4	No	P55036	PSMD4	9	1.98818	1.90419	-0.083992	-0.442831	0.274847	1.94618	-0.54356	0.602139	0.793485	-6.57442	0	1.98818	1.90419	-0.083992	0.602139	0.793485	0.220303
Q9Y2Q3	GSTK1	GSTK1_HUMAN Glutathione S-transferase kappa 1	Yes	Q9Y2Q3	GSTK1	3	-0.768492	-0.852426	-0.0839332	-0.621645	0.453778	-0.810459	-0.362488	0.726746	0.867425	-6.66334	0	-0.768492	-0.852426	-0.0839332	0.726746	0.867425	0.138617
Q9UDW1	UQCR10	QCR9_HUMAN Cytochrome b-c1 complex subunit 9	Yes	Q9UDW1	UQCR10	2	-0.687247	-0.77112	-0.0838725	-0.464815	0.29707	-0.729183	-0.511292	0.623497	0.809298	-6.59271	0	-0.687247	-0.77112	-0.0838725	0.623497	0.809298	0.205165
P55809	OXCT1	SCOT1_HUMAN Succinyl-CoA:3-ketoacid coenzyme A transferase 1, mitochondrial	Yes	P55809	OXCT1	11	1.3532	1.2695	-0.0837003	-0.526668	0.359267	1.31135	-0.438798	0.672873	0.837222	-6.62998	0	1.3532	1.2695	-0.0837003	0.672873	0.837222	0.172067
P36915	GNL1	GNL1_HUMAN Guanine nucleotide-binding protein-like 1	No	P36915	GNL1	10	0.243338	0.159961	-0.0833768	-0.712353	0.545599	0.201649	-0.307836	0.766378	0.887497	-6.68345	0	0.243338	0.159961	-0.0833768	0.766378	0.887497	0.115557
Q15382	RHEB	RHEB_HUMAN GTP-binding protein Rheb	No	Q15382	RHEB	5	-0.395904	-0.519091	-0.123187	-0.689181	0.442807	-0.457498	-0.50543	0.62742	0.812986	-6.59593	0	-0.395904	-0.519091	-0.123187	0.62742	0.812986	0.202442
P61224	RAP1B	RAP1B_HUMAN Ras-related protein Rap-1b,RP1BL_HUMAN Ras-related protein Rap-1b-like protein	No	P61224 , A6NIZ1	RAP1B,2 SV	9	2.50667	2.42338	-0.0832914	-0.283612	0.11703	2.46502	-0.965567	0.363637	0.617837	-6.24599	0	2.50667	2.42338	-0.0832914	0.363637	0.617837	0.439332
Q04446	GBE1	GLGB_HUMAN 1,4-alpha-glucan-branching enzyme	No	Q04446	GBE1	6	-0.4167	-0.537687	-0.120986	-0.801697	0.559724	-0.477193	-0.412746	0.691058	0.849473	-6.64205	0	-0.4167	-0.537687	-0.120986	0.691058	0.849473	0.160485
P61970	NUTF2	NTF2_HUMAN Nuclear transport factor 2	No	P61970	NUTF2	7	2.83671	2.75408	-0.0826302	-0.315594	0.150333	2.79539	-0.823682	0.434917	0.672226	-6.37386	0	2.83671	2.75408	-0.0826302	0.434917	0.672226	0.361594
Q05682	CALD1	CALD1_HUMAN Caldesmon	No	Q05682	CALD1	14	2.676	2.59367	-0.08233	-0.317672	0.153012	2.63484	-0.812395	0.440985	0.676635	-6.38331	0	2.676	2.59367	-0.08233	0.440985	0.676635	0.355577
Q9UBR2	CTSZ	CATZ_HUMAN Cathepsin Z	No	Q9UBR2	CTSZ	5	-0.16677	-0.248873	-0.0821026	-0.405423	0.241217	-0.207821	-0.589702	0.572302	0.774958	-6.54647	0	-0.16677	-0.248873	-0.0821026	0.572302	0.774958	0.242374
Q9Y6M7	SLC4A7	S4A7_HUMAN Sodium bicarbonate cotransporter 3	No	Q9Y6M7	SLC4A7	3	-3.74016	-3.82215	-0.081992	-2.33408	2.1701	-3.78116	-0.0845462	0.934781	0.973633	-6.73194	0	-3.74016	-3.82215	-0.081992	0.934781	0.973633	0.0292899
P61106	RAB14	RAB14_HUMAN Ras-related protein Rab-14	No	P61106	RAB14	9	1.45551	1.37362	-0.0818838	-0.703998	0.54023	1.41457	-0.305659	0.767974	0.88825	-6.68418	0	1.45551	1.37362	-0.0818838	0.767974	0.88825	0.114654
P78347	GTF2I	GTF2I_HUMAN General transcription factor II-I	No	P78347	GTF2I	12	0.233726	0.152235	-0.081491	-0.360928	0.197946	0.192981	-0.677227	0.51811	0.736881	-6.4878	0	0.233726	0.152235	-0.081491	0.51811	0.736881	0.285578
P11413	G6PD	G6PD_HUMAN Glucose-6-phosphate 1-dehydrogenase	No	P11413	G6PD	36	5.27063	5.18917	-0.0814609	-0.430681	0.267759	5.2299	-0.5417	0.60336	0.79385	-6.5755	0	5.27063	5.18917	-0.0814609	0.60336	0.79385	0.219424
P11233	RALA	RALA_HUMAN Ras-related protein Ral-A	No	P11233	RALA	6	1.23183	1.15054	-0.0812895	-0.298463	0.135884	1.19119	-0.869234	0.411025	0.654402	-6.33461	0	1.23183	1.15054	-0.0812895	0.411025	0.654402	0.386132
Q8WUA4	GTF3C2	TF3C2_HUMAN General transcription factor 3C polypeptide 2	No	Q8WUA4	GTF3C2	3	-1.64224	-1.72335	-0.0811067	-0.277954	0.115741	-1.68279	-0.956832	0.367758	0.62019	-6.25433	0	-1.64224	-1.72335	-0.0811067	0.367758	0.62019	0.434438
Q15366	PCBP2	PCBP2_HUMAN Poly(rC)-binding protein 2	No	Q15366	PCBP2	15	4.16377	4.08286	-0.0809153	-0.307184	0.145353	4.12332	-0.830454	0.431305	0.670633	-6.36813	0	4.16377	4.08286	-0.0809153	0.431305	0.670633	0.365216
P09012	SNRPA	SNRPA_HUMAN U1 small nuclear ribonucleoprotein A	No	P09012	SNRPA	10	2.93141	2.85058	-0.0808262	-0.634443	0.472791	2.891	-0.33904	0.74365	0.875925	-6.67236	0	2.93141	2.85058	-0.0808262	0.74365	0.875925	0.128631
Q05048	CSTF1	CSTF1_HUMAN Cleavage stimulation factor subunit 1	No	Q05048	CSTF1	9	0.534272	0.453602	-0.08067	-0.423597	0.262257	0.493937	-0.546285	0.600354	0.792948	-6.57283	0	0.534272	0.453602	-0.08067	0.600354	0.792948	0.221593
O75832	PSMD10	PSD10_HUMAN 26S proteasome non-ATPase regulatory subunit 10	No	O75832	PSMD10	2	-0.110041	-0.190696	-0.0806549	-0.55167	0.39036	-0.150368	-0.397653	0.701694	0.856664	-6.64872	0	-0.110041	-0.190696	-0.0806549	0.701694	0.856664	0.153852
P61247	RPS3A	RS3A_HUMAN 40S ribosomal protein S3a	No	P61247	RPS3A	16	5.89808	5.81751	-0.0805748	-0.340526	0.179376	5.8578	-0.719808	0.492935	0.720327	-6.45666	0	5.89808	5.81751	-0.0805748	0.492935	0.720327	0.307211
P15311	EZR	EZRI_HUMAN Ezrin	No	P15311	EZR	32	5.08346	5.00296	-0.0805017	-0.344301	0.183297	5.04321	-0.708664	0.499446	0.726308	-6.46497	0	5.08346	5.00296	-0.0805017	0.499446	0.726308	0.301511
Q01518	CAP1	CAP1_HUMAN Adenylyl cyclase-associated protein 1	No	Q01518	CAP1	22	5.66018	5.57986	-0.0803191	-0.274171	0.113533	5.62002	-0.96218	0.365231	0.618982	-6.24923	0	5.66018	5.57986	-0.0803191	0.365231	0.618982	0.437433
O00233	PSMD9	PSMD9_HUMAN 26S proteasome non-ATPase regulatory subunit 9	No	O00233	PSMD9	6	1.39324	1.31317	-0.0800727	-0.482355	0.32221	1.3532	-0.462234	0.656708	0.830607	-6.61852	0	1.39324	1.31317	-0.0800727	0.656708	0.830607	0.182628
Q6IBS0	TWF2	TWF2_HUMAN Twinfilin-2	No	Q6IBS0	TWF2	15	2.82257	2.74315	-0.0794232	-0.31145	0.152604	2.78286	-0.79491	0.450498	0.686708	-6.39774	0	2.82257	2.74315	-0.0794232	0.450498	0.686708	0.346307
O14818	PSMA7	PSA7_HUMAN Proteasome subunit alpha type-7	No	O14818	PSMA7	11	3.83305	3.75383	-0.0792217	-0.263296	0.104853	3.79344	-0.999446	0.347982	0.605491	-6.21309	0	3.83305	3.75383	-0.0792217	0.347982	0.605491	0.458443
Q92995	USP13	UBP13_HUMAN Ubiquitin carboxyl-terminal hydrolase 13	No	Q92995	USP13	3	-4.41938	-4.54005	-0.120665	-0.664892	0.423562	-4.47972	-0.514886	0.621099	0.807577	-6.59073	0	-4.41938	-4.54005	-0.120665	0.621099	0.807577	0.206839
Q9UKN8	GTF3C4	TF3C4_HUMAN General transcription factor 3C polypeptide 4	No	Q9UKN8	GTF3C4	8	-0.565133	-0.643752	-0.078619	-0.389258	0.23202	-0.604442	-0.587733	0.573559	0.775542	-6.5477	0	-0.565133	-0.643752	-0.078619	0.573559	0.775542	0.241422
O14920	IKBKB	IKKB_HUMAN Inhibitor of nuclear factor kappa-B kinase subunit beta	No	O14920	IKBKB	2	-3.50767	-3.62484	-0.117172	-0.860826	0.626482	-3.56626	-0.365899	0.7243	0.866878	-6.66198	0	-3.50767	-3.62484	-0.117172	0.7243	0.866878	0.140081
Q6NYC8	PPP1R18	PPR18_HUMAN Phostensin	No	Q6NYC8	PPP1R18	3	-1.603	-1.68055	-0.0775461	-0.807369	0.652277	-1.64178	-0.246747	0.811563	0.912118	-6.70214	0	-1.603	-1.68055	-0.0775461	0.811563	0.912118	0.090678
P23381	WARS	SYWC_HUMAN Tryptophan--tRNA ligase, cytoplasmic	No	P23381	WARS	11	1.2671	1.19039	-0.0767139	-0.328733	0.175306	1.22875	-0.706884	0.500491	0.726308	-6.46629	0	1.2671	1.19039	-0.0767139	0.500491	0.726308	0.300604
O75340	PDCD6	PDCD6_HUMAN Programmed cell death protein 6	No	O75340	PDCD6	4	-0.839666	-0.916038	-0.076372	-0.430394	0.27765	-0.877852	-0.500971	0.630412	0.813839	-6.59835	0	-0.839666	-0.916038	-0.076372	0.630412	0.813839	0.200376
O94903	PLPBP	PLPHP_HUMAN Pyridoxal phosphate homeostasis protein	Yes	O94903	PLPBP	4	-0.0553745	-0.131383	-0.076009	-0.517849	0.365831	-0.093379	-0.399493	0.700394	0.855787	-6.64792	0	-0.0553745	-0.131383	-0.076009	0.700394	0.855787	0.154657
Q9Y4L1	HYOU1	HYOU1_HUMAN Hypoxia up-regulated protein 1	No	Q9Y4L1	HYOU1	33	4.05728	3.98143	-0.0758486	-0.476672	0.324975	4.01935	-0.439444	0.672425	0.837222	-6.62967	0	4.05728	3.98143	-0.0758486	0.672425	0.837222	0.172356
P23258	TUBG1	TBG1_HUMAN Tubulin gamma-1 chain,TBG2_HUMAN Tubulin gamma-2 chain	No	P23258 , Q9NRH3	TUBG1,TUBG2	8	-0.337535	-0.451605	-0.11407	-0.42195	0.19381	-0.39457	-0.860394	0.415586	0.658041	-6.34236	0	-0.337535	-0.451605	-0.11407	0.415586	0.658041	0.381339
P22676	CALB2	CALB2_HUMAN Calretinin	No	P22676	CALB2	16	2.88818	2.81339	-0.0747857	-0.324825	0.175253	2.85078	-0.694576	0.507757	0.728941	-6.47532	0	2.88818	2.81339	-0.0747857	0.507757	0.728941	0.294344
P30876	POLR2B	RPB2_HUMAN DNA-directed RNA polymerase II subunit RPB2	No	P30876	POLR2B	24	2.08964	2.01487	-0.0747713	-0.654342	0.504799	2.05225	-0.299597	0.772421	0.890775	-6.6862	0	2.08964	2.01487	-0.0747713	0.772421	0.890775	0.112146
Q15050	RRS1	RRS1_HUMAN Ribosome biogenesis regulatory protein homolog	No	Q15050	RRS1	8	1.22645	1.15175	-0.0746995	-0.759164	0.609765	1.1891	-0.25344	0.806571	0.909115	-6.70028	0	1.22645	1.15175	-0.0746995	0.806571	0.909115	0.0933575
P24666	ACP1	PPAC_HUMAN Low molecular weight phosphotyrosine protein phosphatase	No	P24666	ACP1	4	1.17794	1.1035	-0.0744393	-0.319186	0.170308	1.14072	-0.706307	0.50083	0.726308	-6.46671	0	1.17794	1.1035	-0.0744393	0.50083	0.726308	0.300309
P28676	GCA	GRAN_HUMAN Grancalcin	No	P28676	GCA	4	-1.53021	-1.64311	-0.112899	-0.470244	0.244445	-1.58666	-0.733691	0.484899	0.714799	-6.44615	0	-1.53021	-1.64311	-0.112899	0.484899	0.714799	0.314348
O14562	UBFD1	UBFD1_HUMAN Ubiquitin domain-containing protein UBFD1	No	O14562	UBFD1	3	-0.558234	-0.631199	-0.0729648	-0.470816	0.324886	-0.594716	-0.425894	0.681853	0.841736	-6.63605	0	-0.558234	-0.631199	-0.0729648	0.681853	0.841736	0.166309
P61254	RPL26	RL26_HUMAN 60S ribosomal protein L26	No	P61254	RPL26	10	5.28135	5.20839	-0.0729627	-0.305952	0.160026	5.24487	-0.727234	0.488626	0.717496	-6.45106	0	5.28135	5.20839	-0.0729627	0.488626	0.717496	0.311024
Q13895	BYSL	BYST_HUMAN Bystin	No	Q13895	BYSL	12	1.26083	1.18794	-0.0728922	-0.377857	0.232072	1.22438	-0.555061	0.594624	0.788984	-6.56765	0	1.26083	1.18794	-0.0728922	0.594624	0.788984	0.225758
Q2NL82	TSR1	TSR1_HUMAN Pre-rRNA-processing protein TSR1 homolog	No	Q2NL82	TSR1	10	0.147088	0.0743478	-0.07274	-0.451182	0.305701	0.110718	-0.446358	0.667638	0.835715	-6.62634	0	0.147088	0.0743478	-0.07274	0.667638	0.835715	0.175459
P48426	PIP4K2A	PI42A_HUMAN Phosphatidylinositol 5-phosphate 4-kinase type-2 alpha	No	P48426	PIP4K2A	2	-2.55049	-2.65547	-0.104983	-1.1239	0.913933	-2.60298	-0.239271	0.817148	0.914457	-6.70414	0	-2.55049	-2.65547	-0.104983	0.817148	0.914457	0.0876992
O43776	NARS	SYNC_HUMAN Asparagine--tRNA ligase, cytoplasmic	No	O43776	NARS	17	2.99367	2.92107	-0.0726017	-0.325492	0.180288	2.95737	-0.66669	0.524462	0.743103	-6.49525	0	2.99367	2.92107	-0.0726017	0.524462	0.743103	0.280286
O14828	SCAMP3	SCAM3_HUMAN Secretory carrier-associated membrane protein 3	No	O14828	SCAMP3	5	0.758412	0.686209	-0.0722023	-0.321306	0.176901	0.722311	-0.673101	0.520591	0.739291	-6.49073	0	0.758412	0.686209	-0.0722023	0.520591	0.739291	0.283503
Q9H6Z4	RANBP3	RANB3_HUMAN Ran-binding protein 3	No	Q9H6Z4	RANBP3	7	0.231488	0.128351	-0.103137	-0.393591	0.187317	0.179919	-0.824603	0.434425	0.671741	-6.37308	0	0.231488	0.128351	-0.103137	0.434425	0.671741	0.362085
O95881	TXNDC12	TXD12_HUMAN Thioredoxin domain-containing protein 12	Yes	O95881	TXNDC12	5	1.79786	1.72639	-0.0714698	-0.747715	0.604775	1.76212	-0.24543	0.812546	0.912138	-6.70249	0	1.79786	1.72639	-0.0714698	0.812546	0.912138	0.0901522
Q9BYD6	MRPL1	RM01_HUMAN 39S ribosomal protein L1, mitochondrial	Yes	Q9BYD6	MRPL1	5	0.10533	0.0339707	-0.0713597	-0.584548	0.441829	0.0696506	-0.322912	0.755365	0.880609	-6.67822	0	0.10533	0.0339707	-0.0713597	0.755365	0.880609	0.121843
P30740	SERPINB1	ILEU_HUMAN Leukocyte elastase inhibitor	No	P30740	SERPINB1	7	-1.13363	-1.23646	-0.102832	-0.430173	0.224508	-1.18504	-0.729523	0.487302	0.716094	-6.44932	0	-1.13363	-1.23646	-0.102832	0.487302	0.716094	0.312202
P09382	LGALS1	LEG1_HUMAN Galectin-1	No	P09382	LGALS1	9	7.02242	6.95177	-0.0706455	-0.415875	0.274584	6.98709	-0.47521	0.64784	0.824061	-6.61193	0	7.02242	6.95177	-0.0706455	0.64784	0.824061	0.188532
Q9H9A5	CNOT10	CNO10_HUMAN CCR4-NOT transcription complex subunit 10	No	Q9H9A5	CNOT10	2	-3.20849	-3.31116	-0.102676	-0.50495	0.299597	-3.25982	-0.592732	0.570373	0.773182	-6.54456	0	-3.20849	-3.31116	-0.102676	0.570373	0.773182	0.243841
P30519	HMOX2	HMOX2_HUMAN Heme oxygenase 2	No	P30519	HMOX2	9	-0.124632	-0.195151	-0.0705187	-0.577607	0.43657	-0.159892	-0.322945	0.755341	0.880609	-6.67821	0	-0.124632	-0.195151	-0.0705187	0.755341	0.880609	0.121857
P07954	FH	FUMH_HUMAN Fumarate hydratase, mitochondrial	Yes	P07954	FH	17	3.51346	3.44335	-0.0701066	-0.391094	0.250881	3.47841	-0.5072	0.626234	0.811729	-6.59496	0	3.51346	3.44335	-0.0701066	0.626234	0.811729	0.203263
Q2TAL8	QRICH1	QRIC1_HUMAN Glutamine-rich protein 1	No	Q2TAL8	QRICH1	6	-0.99669	-1.06658	-0.0698912	-0.445695	0.305913	-1.03164	-0.431886	0.677676	0.839059	-6.63325	0	-0.99669	-1.06658	-0.0698912	0.677676	0.839059	0.168978
Q96AT9	RPE	RPE_HUMAN Ribulose-phosphate 3-epimerase	No	Q96AT9	RPE	5	0.0631975	-0.039209	-0.102407	-0.304083	0.0992703	0.0119942	-1.17918	0.273516	0.532443	-6.02461	0	0.0631975	-0.039209	-0.102407	0.273516	0.532443	0.563017
Q9HCU5	PREB	PREB_HUMAN Prolactin regulatory element-binding protein	No	Q9HCU5	PREB	6	-0.494826	-0.564293	-0.0694676	-0.421238	0.282303	-0.529559	-0.458598	0.659204	0.832191	-6.62033	0	-0.494826	-0.564293	-0.0694676	0.659204	0.832191	0.18098
Q8N3K9	CMYA5	CMYA5_HUMAN Cardiomyopathy-associated protein 5	No	Q8N3K9	CMYA5	2	-1.48189	-1.58373	-0.101839	-0.62935	0.425672	-1.53281	-0.448323	0.66628	0.835715	-6.62539	0	-1.48189	-1.58373	-0.101839	0.66628	0.835715	0.176343
Q92643	PIGK	GPI8_HUMAN GPI-anchor transamidase	No	Q92643	PIGK	2	-3.07341	-3.14168	-0.0682729	-0.926878	0.790332	-3.10267	-0.189802	0.855093	0.936094	-6.63968	1	-3.07341	-3.14168	-0.0682729	0.855093	0.936094	0.0679865
Q96SB4	SRPK1	SRPK1_HUMAN SRSF protein kinase 1	No	Q96SB4	SRPK1	7	-0.144112	-0.211848	-0.0677362	-0.496287	0.360815	-0.17798	-0.367051	0.723474	0.866765	-6.66151	0	-0.144112	-0.211848	-0.0677362	0.723474	0.866765	0.140577
Q96AX1	VPS33A	VP33A_HUMAN Vacuolar protein sorting-associated protein 33A	No	Q96AX1	VPS33A	4	-1.90282	-1.97043	-0.0676076	-0.484767	0.349552	-1.93663	-0.376359	0.71682	0.864185	-6.65773	0	-1.90282	-1.97043	-0.0676076	0.71682	0.864185	0.14459
Q9Y333	LSM2	LSM2_HUMAN U6 snRNA-associated Sm-like protein LSm2	No	Q9Y333	LSM2	4	0.0752404	0.00770819	-0.0675322	-0.319767	0.184703	0.0414743	-0.621748	0.552088	0.763257	-6.52584	0	0.0752404	0.00770819	-0.0675322	0.552088	0.763257	0.257992
Q92973	TNPO1	TNPO1_HUMAN Transportin-1	No	Q92973	TNPO1	20	3.20253	3.1351	-0.0674345	-0.262948	0.128079	3.16881	-0.800966	0.447187	0.683054	-6.39278	0	3.20253	3.1351	-0.0674345	0.447187	0.683054	0.349511
Q01658	DR1	NC2B_HUMAN Protein Dr1	No	Q01658	DR1	3	-0.791587	-0.858807	-0.0672203	-0.45345	0.319009	-0.825197	-0.40417	0.697093	0.853642	-6.64587	0	-0.791587	-0.858807	-0.0672203	0.697093	0.853642	0.156709
Q71DI3	HIST2H3A	H32_HUMAN Histone H3.2	No	Q71DI3	HIST2H3A	7	4.04483	3.978	-0.0668294	-1.1561	1.02245	4.01142	-0.142475	0.890366	0.95383	-6.72463	0	4.04483	3.978	-0.0668294	0.890366	0.95383	0.0504313
P46109	CRKL	CRKL_HUMAN Crk-like protein	No	P46109	CRKL	9	2.01428	1.94745	-0.0668218	-0.315713	0.18207	1.98087	-0.623472	0.551012	0.762051	-6.5247	0	2.01428	1.94745	-0.0668218	0.551012	0.762051	0.258839
P62140	PPP1CB	PP1B_HUMAN Serine/threonine-protein phosphatase PP1-beta catalytic subunit	No	P62140	PPP1CB	16	3.27632	3.20988	-0.0664378	-0.482552	0.349677	3.2431	-0.370776	0.720809	0.865661	-6.66001	0	3.27632	3.20988	-0.0664378	0.720809	0.865661	0.14218
Q86V48	LUZP1	LUZP1_HUMAN Leucine zipper protein 1	No	Q86V48	LUZP1	8	-1.22454	-1.29096	-0.0664275	-0.730591	0.597736	-1.25775	-0.232264	0.822394	0.917595	-6.70597	0	-1.22454	-1.29096	-0.0664275	0.822394	0.917595	0.08492
P48960	CD97	CD97_HUMAN CD97 antigen	No	P48960	CD97	5	-0.874912	-0.941157	-0.0662456	-0.944773	0.812282	-0.908034	-0.17511	0.865515	0.941943	-6.71887	0	-0.874912	-0.941157	-0.0662456	0.865515	0.941943	0.0627252
P17980	PSMC3	PRS6A_HUMAN 26S proteasome regulatory subunit 6A	No	P17980	PSMC3	25	4.38121	4.31519	-0.0660204	-0.339288	0.207247	4.3482	-0.561046	0.590733	0.786015	-6.56407	0	4.38121	4.31519	-0.0660204	0.590733	0.786015	0.228609
P35610	SOAT1	SOAT1_HUMAN Sterol O-acyltransferase 1	No	P35610	SOAT1	6	-0.162727	-0.227558	-0.0648311	-0.473635	0.343973	-0.195142	-0.368279	0.722595	0.866765	-6.66102	0	-0.162727	-0.227558	-0.0648311	0.722595	0.866765	0.141105
P30040	ERP29	ERP29_HUMAN Endoplasmic reticulum resident protein 29	No	P30040	ERP29	10	3.57058	3.50599	-0.0645939	-0.290285	0.161097	3.53828	-0.66464	0.525704	0.744389	-6.49669	0	3.57058	3.50599	-0.0645939	0.525704	0.744389	0.279259
Q15003	NCAPH	CND2_HUMAN Condensin complex subunit 2	No	Q15003	NCAPH	17	1.60174	1.53717	-0.0645691	-0.404871	0.275733	1.56945	-0.440625	0.671606	0.837222	-6.6291	0	1.60174	1.53717	-0.0645691	0.671606	0.837222	0.172885
P15151	PVR	PVR_HUMAN Poliovirus receptor	No	P15151	PVR	3	-0.403713	-0.505337	-0.101625	-0.651417	0.448168	-0.454525	-0.429249	0.679513	0.839679	-6.63448	0	-0.403713	-0.505337	-0.101625	0.679513	0.839679	0.167802
Q01130	SRSF2	SRSF2_HUMAN Serine/arginine-rich splicing factor 2	No	Q01130	SRSF2	6	4.05881	3.9943	-0.0645082	-0.401229	0.272212	4.02656	-0.444891	0.668652	0.836046	-6.62705	0	4.05881	3.9943	-0.0645082	0.668652	0.836046	0.1748
Q86X55	CARM1	CARM1_HUMAN Histone-arginine methyltransferase CARM1	No	Q86X55	CARM1	3	-0.859791	-0.960137	-0.100347	-0.315221	0.114528	-0.909964	-1.08449	0.31097	0.572812	-6.12674	0	-0.859791	-0.960137	-0.100347	0.31097	0.572812	0.507282
P54578	USP14	UBP14_HUMAN Ubiquitin carboxyl-terminal hydrolase 14	No	P54578	USP14	20	2.42639	2.36195	-0.0644381	-0.608247	0.479371	2.39417	-0.275173	0.790431	0.899555	-6.69394	0	2.42639	2.36195	-0.0644381	0.790431	0.899555	0.102136
O00186	STXBP3	STXB3_HUMAN Syntaxin-binding protein 3	No	O00186	STXBP3	7	-0.64924	-0.713461	-0.0642212	-0.37412	0.245678	-0.68135	-0.481246	0.643735	0.822222	-6.60881	0	-0.64924	-0.713461	-0.0642212	0.643735	0.822222	0.191293
Q9Y547	HSPB11	IFT25_HUMAN Intraflagellar transport protein 25 homolog	No	Q9Y547	HSPB11	3	-0.31389	-0.413633	-0.0997434	-0.344622	0.145136	-0.363761	-0.945892	0.372969	0.624495	-6.26469	0	-0.31389	-0.413633	-0.0997434	0.372969	0.624495	0.428327
Q9NUQ8	ABCF3	ABCF3_HUMAN ATP-binding cassette sub-family F member 3	No	Q9NUQ8	ABCF3	8	0.0312025	-0.0329091	-0.0641115	-0.350049	0.221826	-0.000853322	-0.520684	0.61724	0.804201	-6.5875	0	0.0312025	-0.0329091	-0.0641115	0.61724	0.804201	0.209546
P30419	NMT1	NMT1_HUMAN Glycylpeptide N-tetradecanoyltransferase 1	No	P30419	NMT1	14	2.88817	2.82424	-0.0639239	-0.274131	0.146283	2.8562	-0.706196	0.500896	0.726308	-6.4668	0	2.88817	2.82424	-0.0639239	0.500896	0.726308	0.300253
P24539	ATP5PB	AT5F1_HUMAN ATP synthase F(0) complex subunit B1, mitochondrial	Yes	P24539	ATP5PB	7	2.9275	2.86381	-0.0636909	-0.315582	0.1882	2.89566	-0.587182	0.57391	0.775543	-6.54805	0	2.9275	2.86381	-0.0636909	0.57391	0.775543	0.241156
O75494	SRSF10	SRS10_HUMAN Serine/arginine-rich splicing factor 10	No	O75494	SRSF10	5	1.13038	1.06689	-0.0634873	-0.485986	0.359011	1.09863	-0.348956	0.736483	0.873601	-6.66861	0	1.13038	1.06689	-0.0634873	0.736483	0.873601	0.132837
P05026	ATP1B1	AT1B1_HUMAN Sodium/potassium-transporting ATPase subunit beta-1	No	P05026	ATP1B1	6	1.27069	1.20726	-0.0634315	-0.277017	0.150154	1.23897	-0.689671	0.51067	0.730431	-6.47887	0	1.27069	1.20726	-0.0634315	0.51067	0.730431	0.291859
Q8TD19	NEK9	NEK9_HUMAN Serine/threonine-protein kinase Nek9,H2AW_HUMAN Core histone macro-H2A.2	No	Q8TD19 , Q9P0M6	NEK9,H2AFY2	2	-4.08084	-4.1801	-0.0992628	-1.03327	0.834743	-4.13047	-0.305085	0.776723	0.892057	-6.33941	4	-4.08084	-4.1801	-0.0992628	0.776723	0.892057	0.109734
O75368	SH3BGRL	SH3L1_HUMAN SH3 domain-binding glutamic acid-rich-like protein	No	O75368	SH3BGRL	4	0.598046	0.535025	-0.0630216	-1.01388	0.887835	0.566535	-0.153916	0.881638	0.950421	-6.72275	0	0.598046	0.535025	-0.0630216	0.881638	0.950421	0.0547097
Q13765	NACA	NACA_HUMAN Nascent polypeptide-associated complex subunit alpha,NACAM_HUMAN Nascent polypeptide-associated complex subunit alpha, muscle-specific form	No	Q13765 , E9PAV3	NACA,NACA	6	4.20417	4.14143	-0.0627333	-0.248205	0.122738	4.1728	-0.78547	0.455692	0.690922	-6.40542	0	4.20417	4.14143	-0.0627333	0.455692	0.690922	0.341328
Q01105	SET	SET_HUMAN Protein SET,SETLP_HUMAN Protein SETSIP	No	Q01105 , P0DME0	SET,SETSIP	9	4.57133	4.50884	-0.0624896	-0.32561	0.200631	4.54009	-0.55152	0.596932	0.790651	-6.56975	0	4.57133	4.50884	-0.0624896	0.596932	0.790651	0.224075
Q10567	AP1B1	AP1B1_HUMAN AP-1 complex subunit beta-1	No	Q10567	AP1B1	24	0.602608	0.540167	-0.0624407	-0.25748	0.132599	0.571387	-0.743455	0.479299	0.710666	-6.43865	0	0.602608	0.540167	-0.0624407	0.479299	0.710666	0.319393
P23396	RPS3	RS3_HUMAN 40S ribosomal protein S3	No	P23396	RPS3	21	6.54419	6.48219	-0.0619934	-0.280162	0.156175	6.51319	-0.659876	0.528595	0.745587	-6.50001	0	6.54419	6.48219	-0.0619934	0.528595	0.745587	0.276877
Q16629	SRSF7	SRSF7_HUMAN Serine/arginine-rich splicing factor 7	No	Q16629	SRSF7	7	4.17591	4.11399	-0.0619167	-0.275196	0.151363	4.14495	-0.674167	0.51995	0.738659	-6.48997	0	4.17591	4.11399	-0.0619167	0.51995	0.738659	0.284039
Q15274	QPRT	NADC_HUMAN Nicotinate-nucleotide pyrophosphorylase [carboxylating]	No	Q15274	QPRT	6	2.96307	2.86838	-0.0946892	-0.604597	0.415219	2.91573	-0.431238	0.678127	0.839281	-6.63355	0	2.96307	2.86838	-0.0946892	0.678127	0.839281	0.168689
P22234	PAICS	PUR6_HUMAN Multifunctional protein ADE2	Yes	P22234	PAICS	22	5.4317	5.37016	-0.0615336	-0.326853	0.203786	5.40093	-0.538583	0.605408	0.795431	-6.57731	0	5.4317	5.37016	-0.0615336	0.605408	0.795431	0.217952
Q6DKI1	RPL7L1	RL7L_HUMAN 60S ribosomal protein L7-like 1	No	Q6DKI1	RPL7L1	4	0.582801	0.521346	-0.0614551	-0.254361	0.131451	0.552074	-0.73981	0.481385	0.711809	-6.44146	0	0.582801	0.521346	-0.0614551	0.481385	0.711809	0.317507
P82914	MRPS15	RT15_HUMAN 28S ribosomal protein S15, mitochondrial	Yes	P82914	MRPS15	3	-1.27489	-1.3363	-0.0614121	-0.809123	0.686299	-1.3056	-0.190734	0.853672	0.935828	-6.7157	0	-1.27489	-1.3363	-0.0614121	0.853672	0.935828	0.068709
Q14690	PDCD11	RRP5_HUMAN Protein RRP5 homolog	No	Q14690	PDCD11	37	2.33457	2.27318	-0.0613907	-0.380162	0.257381	2.30388	-0.447231	0.667035	0.835715	-6.62592	0	2.33457	2.27318	-0.0613907	0.667035	0.835715	0.175851
Q9H078	CLPB	CLPB_HUMAN Caseinolytic peptidase B protein homolog	Yes	Q9H078	CLPB	2	-1.84519	-1.90638	-0.0611862	-0.835208	0.712835	-1.87579	-0.183573	0.859095	0.937684	-6.71719	0	-1.84519	-1.90638	-0.0611862	0.859095	0.937684	0.0659586
Q13131	PRKAA1	AAPK1_HUMAN 5-AMP-activated protein kinase catalytic subunit alpha-1	No	Q13131	PRKAA1	9	0.185186	0.0906254	-0.0945608	-0.366975	0.177853	0.137906	-0.806103	0.444392	0.680158	-6.38854	0	0.185186	0.0906254	-0.0945608	0.444392	0.680158	0.352234
Q9NRN7	AASDHPPT	ADPPT_HUMAN L-aminoadipate-semialdehyde dehydrogenase-phosphopantetheinyl transferase	No	Q9NRN7	AASDHPPT	8	1.09733	1.03652	-0.0608032	-0.310075	0.188469	1.06692	-0.566451	0.587232	0.78446	-6.56082	0	1.09733	1.03652	-0.0608032	0.587232	0.78446	0.231191
P14927	UQCRB	QCR7_HUMAN Cytochrome b-c1 complex subunit 7	Yes	P14927	UQCRB	5	1.29316	1.23239	-0.0607644	-0.28192	0.160391	1.26277	-0.638058	0.541963	0.754568	-6.51496	0	1.29316	1.23239	-0.0607644	0.541963	0.754568	0.26603
Q9H3N1	TMX1	TMX1_HUMAN Thioredoxin-related transmembrane protein 1	No	Q9H3N1	TMX1	9	2.39893	2.33881	-0.0601232	-0.343648	0.223402	2.36887	-0.492447	0.636152	0.818096	-6.60292	0	2.39893	2.33881	-0.0601232	0.636152	0.818096	0.196439
Q7L2E3	DHX30	DHX30_HUMAN ATP-dependent RNA helicase DHX30	Yes	Q7L2E3	DHX30	21	1.2842	1.22442	-0.0597767	-0.304938	0.185385	1.25431	-0.566224	0.587379	0.78446	-6.56095	0	1.2842	1.22442	-0.0597767	0.587379	0.78446	0.231082
P13798	APEH	ACPH_HUMAN Acylamino-acid-releasing enzyme	No	P13798	APEH	13	1.75946	1.66669	-0.0927686	-0.330803	0.145266	1.71308	-0.905045	0.392911	0.640204	-6.30253	0	1.75946	1.66669	-0.0927686	0.392911	0.640204	0.405706
P09525	ANXA4	ANXA4_HUMAN Annexin A4	No	P09525	ANXA4	11	1.33391	1.27447	-0.0594409	-0.37676	0.257878	1.30419	-0.43501	0.675504	0.838026	-6.63178	0	1.33391	1.27447	-0.0594409	0.675504	0.838026	0.170372
P51148	RAB5C	RAB5C_HUMAN Ras-related protein Rab-5C	No	P51148	RAB5C	9	2.89169	2.83263	-0.0590664	-0.255962	0.137829	2.86216	-0.696647	0.506529	0.728124	-6.47381	0	2.89169	2.83263	-0.0590664	0.506529	0.728124	0.295395
P62841	RPS15	RS15_HUMAN 40S ribosomal protein S15	No	P62841	RPS15	6	3.26608	3.20702	-0.0590609	-0.250359	0.132237	3.23655	-0.716964	0.494591	0.721166	-6.45879	0	3.26608	3.20702	-0.0590609	0.494591	0.721166	0.305754
Q92820	GGH	GGH_HUMAN Gamma-glutamyl hydrolase	No	Q92820	GGH	8	0.90889	0.849966	-0.0589242	-0.544002	0.426153	0.879428	-0.282092	0.785315	0.895902	-6.69182	0	0.90889	0.849966	-0.0589242	0.785315	0.895902	0.104956
Q9NTK5	OLA1	OLA1_HUMAN Obg-like ATPase 1	No	Q9NTK5	OLA1	19	4.04348	3.98514	-0.0583394	-0.298387	0.181708	4.01431	-0.564383	0.58857	0.784636	-6.56207	0	4.04348	3.98514	-0.0583394	0.58857	0.784636	0.230202
Q9UIA9	XPO7	XPO7_HUMAN Exportin-7	No	Q9UIA9	XPO7	20	1.30375	1.21341	-0.090343	-0.609992	0.429306	1.25858	-0.403732	0.697402	0.853642	-6.64606	0	1.30375	1.21341	-0.090343	0.697402	0.853642	0.156517
Q13610	PWP1	PWP1_HUMAN Periodic tryptophan protein 1 homolog	No	Q13610	PWP1	3	-1.60828	-1.66622	-0.0579421	-0.575389	0.459505	-1.63725	-0.260038	0.80166	0.905753	-6.69841	0	-1.60828	-1.66622	-0.0579421	0.80166	0.905753	0.0960097
Q04760	GLO1	LGUL_HUMAN Lactoylglutathione lyase	No	Q04760	GLO1	9	3.14634	3.08843	-0.0579115	-0.450016	0.334193	3.11739	-0.342982	0.740798	0.875447	-6.67088	0	3.14634	3.08843	-0.0579115	0.740798	0.875447	0.1303
Q92541	RTF1	RTF1_HUMAN RNA polymerase-associated protein RTF1 homolog	No	Q92541	RTF1	6	-0.898403	-0.988312	-0.0899086	-0.805064	0.625246	-0.943358	-0.291951	0.778044	0.893301	-6.6887	0	-0.898403	-0.988312	-0.0899086	0.778044	0.893301	0.108996
P51398	DAP3	RT29_HUMAN 28S ribosomal protein S29, mitochondrial	Yes	P51398	DAP3	9	0.615108	0.558096	-0.0570121	-0.41785	0.303825	0.586602	-0.366914	0.723573	0.866765	-6.66157	0	0.615108	0.558096	-0.0570121	0.723573	0.866765	0.140518
Q99623	PHB2	PHB2_HUMAN Prohibitin-2	Yes	Q99623	PHB2	17	5.24688	5.1899	-0.0569841	-0.36306	0.249092	5.21839	-0.432347	0.677355	0.839052	-6.63303	0	5.24688	5.1899	-0.0569841	0.677355	0.839052	0.169184
P98179	RBM3	RBM3_HUMAN RNA-binding protein 3	No	P98179	RBM3	5	2.16229	2.10539	-0.0568941	-0.499975	0.386186	2.13384	-0.29819	0.773454	0.891449	-6.68667	0	2.16229	2.10539	-0.0568941	0.773454	0.891449	0.111565
P20337	RAB3B	RAB3B_HUMAN Ras-related protein Rab-3B	No	P20337	RAB3B	4	-1.7383	-1.82645	-0.0881478	-0.879169	0.702873	-1.78237	-0.258781	0.802595	0.906152	-6.69877	0	-1.7383	-1.82645	-0.0881478	0.802595	0.906152	0.0955035
Q8IYB3	SRRM1	SRRM1_HUMAN Serine/arginine repetitive matrix protein 1	No	Q8IYB3	SRRM1	6	1.09674	1.04029	-0.0564497	-0.323925	0.211026	1.06851	-0.490102	0.637736	0.819067	-6.60416	0	1.09674	1.04029	-0.0564497	0.637736	0.819067	0.195359
Q32P41	TRMT5	TRM5_HUMAN tRNA (guanine(37)-N1)-methyltransferase	No	Q32P41	TRMT5	5	-1.35084	-1.40711	-0.056267	-0.331389	0.218855	-1.37897	-0.474939	0.648024	0.824061	-6.61207	0	-1.35084	-1.40711	-0.056267	0.648024	0.824061	0.188409
Q96SY0	INTS14	INT14_HUMAN Integrator complex subunit 14	No	Q96SY0	INTS14	3	-3.45756	-3.51349	-0.055935	-0.994846	0.882976	-3.48553	-0.138346	0.89352	0.955274	-6.72527	0	-3.45756	-3.51349	-0.055935	0.89352	0.955274	0.0488956
Q9UPT5	EXOC7	EXOC7_HUMAN Exocyst complex component 7	No	Q9UPT5	EXOC7	11	-0.406683	-0.46239	-0.0557079	-0.298401	0.186985	-0.434536	-0.53305	0.609052	0.798309	-6.58049	0	-0.406683	-0.46239	-0.0557079	0.609052	0.798309	0.215345
Q9NZ45	CISD1	CISD1_HUMAN CDGSH iron-sulfur domain-containing protein 1	Yes	Q9NZ45	CISD1	2	-0.717986	-0.773457	-0.0554719	-0.502613	0.39167	-0.745722	-0.288096	0.780884	0.894095	-6.68993	0	-0.717986	-0.773457	-0.0554719	0.780884	0.894095	0.107413
O14776	TCERG1	TCRG1_HUMAN Transcription elongation regulator 1	No	O14776	TCERG1	14	1.01538	0.960479	-0.0549034	-0.44183	0.332023	0.987931	-0.329518	0.750559	0.878716	-6.67585	0	1.01538	0.960479	-0.0549034	0.750559	0.878716	0.124615
Q02878	RPL6	RL6_HUMAN 60S ribosomal protein L6	No	Q02878	RPL6	14	5.94353	5.88882	-0.0547111	-0.299342	0.18992	5.91617	-0.519366	0.618116	0.804535	-6.58823	0	5.94353	5.88882	-0.0547111	0.618116	0.804535	0.20893
P08865	RPSA	RSSA_HUMAN 40S ribosomal protein SA	No	P08865	RPSA	14	5.60336	5.54867	-0.0546901	-0.238331	0.128951	5.57602	-0.691588	0.50953	0.730128	-6.47749	0	5.60336	5.54867	-0.0546901	0.50953	0.730128	0.29283
Q9P2T1	GMPR2	GMPR2_HUMAN GMP reductase 2	No	Q9P2T1	GMPR2	2	-2.305	-2.38986	-0.0848621	-0.549505	0.379781	-2.34137	-0.435954	0.676588	0.838541	-6.55405	1	-2.305	-2.38986	-0.0848621	0.676588	0.838541	0.169675
Q6P1X6	C8orf82	CH082_HUMAN UPF0598 protein C8orf82	Yes	Q6P1X6	C8orf82	4	-1.77984	-1.83402	-0.0541836	-0.361153	0.252786	-1.80693	-0.409903	0.693056	0.850538	-6.64332	0	-1.77984	-1.83402	-0.0541836	0.693056	0.850538	0.159231
Q9Y2R9	MRPS7	RT07_HUMAN 28S ribosomal protein S7, mitochondrial	Yes	Q9Y2R9	MRPS7	9	1.11383	1.05967	-0.0541603	-0.397591	0.28927	1.08675	-0.366227	0.724065	0.866878	-6.66184	0	1.11383	1.05967	-0.0541603	0.724065	0.866878	0.140223
Q9H3U1	UNC45A	UN45A_HUMAN Protein unc-45 homolog A	No	Q9H3U1	UNC45A	18	0.877063	0.82333	-0.0537331	-0.501441	0.393974	0.850197	-0.278713	0.787812	0.897662	-6.69286	0	0.877063	0.82333	-0.0537331	0.787812	0.897662	0.103577
Q96EK5	KIF1BP	KBP_HUMAN KIF1-binding protein	No	Q96EK5	KIF1BP	7	-0.664767	-0.749494	-0.0847262	-0.352365	0.182913	-0.707131	-0.735152	0.484059	0.714351	-6.44503	0	-0.664767	-0.749494	-0.0847262	0.484059	0.714351	0.315102
Q9H8S9	MOB1A	MOB1A_HUMAN MOB kinase activator 1A,MOB1B_HUMAN MOB kinase activator 1B	No	Q9H8S9 , Q7L9L4	MOB1A,MOB1B	5	1.4418	1.38842	-0.0533739	-0.402721	0.295973	1.41511	-0.354797	0.732273	0.871909	-6.66636	0	1.4418	1.38842	-0.0533739	0.732273	0.871909	0.135327
Q15291	RBBP5	RBBP5_HUMAN Retinoblastoma-binding protein 5	No	Q15291	RBBP5	7	-0.922568	-0.975606	-0.0530382	-0.630796	0.524719	-0.949087	-0.213183	0.836727	0.927705	-6.71068	0	-0.922568	-0.975606	-0.0530382	0.836727	0.927705	0.0774164
O75165	DNAJC13	DJC13_HUMAN DnaJ homolog subfamily C member 13	No	O75165	DNAJC13	6	-1.66205	-1.71484	-0.0527872	-0.661379	0.555805	-1.68845	-0.201424	0.845592	0.932682	-6.71338	0	-1.66205	-1.71484	-0.0527872	0.845592	0.932682	0.0728391
[truncated: 1,943 more rows]
