# Supplementary material for: MacroD1 sustains mitochondrial integrity and oxidative metabolism
Source: Nat Commun. 2025 Aug 15;16:7595. doi: 10.1038/s41467-025-62410-9 (PMC12356970; doi:10.1038/s41467-025-62410-9)
Supplement: Supplementary file 4 — Supplementary Data 2 [file 41467_2025_62410_MOESM4_ESM.xlsx]

## Sheet: SupplementaryTable2
Supplementary Table 2: Wildtype and MacroD1 knockout Mouse Muscle ADP-ribosylomes Identified via Mass-Spectrometry.
Sample	UniProt_ID	Present in mouse mitocarta	prot_desc	gene_name	PEP_ADPr_site	pep_seq_1	# times ADPr-pep seq was identified	# times ADPr-ModSite was identified	ADPr_site	Acceptor_aa	ADPr_pep_local	pep_score_1	pep_expect_1	pep_var_mod_conf	pep_var_mod	pep_start_1	pep_end_1	prot_seq	prot_score	prot_cover	pep_scan_title	query_number	Scan number range	pep_miss	pep_var_mod_pos
McD1_KO	P50544	Yes	Very long-chain specific acyl-CoA dehydrogenase mitochondrial	Acadvl	SFGGVTHGLPEKK_S1	SFGGVTHGLPEKK	1	1	S1	S	1	53.19	2.1e-05	0.9997	ADPr_HCD_249_347_583 (DEHKRSY) (DEHKRSY)	288	300	NA	175	13.9	File: ~S:\p2135\Proteomics\FUSION_2\dlesli_20190314_DLP145\20190314_16_DLP145_MD1komuscleADPr_s3.raw~ ; SpectrumID: ~35774~; scans: ~9860~	14168	9860	1	0.3000000000000.0
McD1_WT	P50544	Yes	Very long-chain specific acyl-CoA dehydrogenase mitochondrial	Acadvl	SFGGVTHGLPEKK_S1	SFGGVTHGLPEKK	4	3	S1	S	1	34.91	0.00053	0.9926	ADPr_HCD_249_347_583 (DEHKRSY) (DEHKRSY)	288	300	NA	230	16.5	File: ~S:\p2135\Proteomics\FUSION_2\dlesli_20190314_DLP145\20190314_11_DLP145_WTmuscleADPr_s4.raw~ ; SpectrumID: ~41511~; scans: ~10440~	16609	10440	1	0.3000000000000.0
McD1_WT	P50544	Yes	Very long-chain specific acyl-CoA dehydrogenase mitochondrial	Acadvl	SFGGVTHGLPEKK_H7	SFGGVTHGLPEKK	4	1	H7	H	7	23.29	0.015	0.9565	ADP-Ribosyl-EThcD (DEHKRSY) (DEHKRSY)	288	300	NA	26	2	File: ~S:\p2135\Proteomics\FUSION_2\dlesli_20190314_DLP145\20190314_11_DLP145_WTmuscleADPr_s4.raw~ ; SpectrumID: ~42426~; scans: ~10439~	958	10439	1	0.0000003000000.0
McD1_KO	Q99KI0	Yes	Aconitate hydratase mitochondrial	Aco2	VAMSHFEPSEYIR_S4	VAMSHFEPSEYIR	4	4	S4	S	4	35.34	0.0011	0.878	ADPr_HCD_249_347_583 (DEHKRSY) (DEHKRSY)	32	44	NA	239	30	File: ~S:\p2135\Proteomics\FUSION_2\dlesli_20190314_DLP145\20190314_08_DLP145_MD1komuscleADPr_s2.raw~ ; SpectrumID: ~51413~; scans: ~19401~	17211	19401	0	0.0003000000000.0
McD1_WT	Q99KI0	Yes	Aconitate hydratase mitochondrial	Aco2	VAMSHFEPSEYIR_S4	VAMSHFEPSEYIR	10	7	S4	S	4	31.63	0.003	0.8575	ADPr_HCD_249_347_583 (DEHKRSY) (DEHKRSY)	32	44	NA	157	29.7	File: ~S:\p2135\Proteomics\FUSION_2\dlesli_20190314_DLP145\20190314_15_DLP145_WTmuscleADPr_s2.raw~ ; SpectrumID: ~51642~; scans: ~19658~	16286	19658	0	0.0003000000000.0
McD1_WT	Q99KI0	Yes	Aconitate hydratase mitochondrial	Aco2	VAMSHFEPSEYIR_H5	VAMSHFEPSEYIR	10	3	H5	H	5	22.49	0.015	0.4874	ADPr_HCD_249_347_583 (DEHKRSY) (DEHKRSY)	32	44	NA	293	32.3	File: ~S:\p2135\Proteomics\FUSION_2\dlesli_20190314_DLP145\20190314_07_DLP145_WTmuscleADPr_s3.raw~ ; SpectrumID: ~52863~; scans: ~18297~	18056	18297	0	0.0000300000000.0
McD1_KO	P68134 ,P62737 ,P60710 ,P68033 ,P63260 ,P63268	No	Actin alpha skeletal muscle,Actin aortic smooth muscle,Actin cytoplasmic 1,Actin alpha cardiac muscle 1,Actin cytoplasmic 2,Actin gamma-enteric smooth muscle	Acta1,Acta2,Actb,Actc1,Actg1,Actg2	EITALAPSTMK_E1	EITALAPSTMK	7	3	E1	E	1	26.03	0.0047	1	ADPr_HCD_249_347_583 (DEHKRSY) (DEHKRSY)	318	328	NA	6075	76.1	File: ~S:\p2135\Proteomics\FUSION_2\dlesli_20190314_DLP145\20190314_08_DLP145_MD1komuscleADPr_s2.raw~ ; SpectrumID: ~44966~; scans: ~15158~	13137	15158	0	0.30000000000.0
McD1_WT	P68134 ,P62737 ,P68033 ,P63268	No	Actin alpha skeletal muscle,Actin aortic smooth muscle,Actin alpha cardiac muscle 1,Actin gamma-enteric smooth muscle	Acta1,Acta2,Actc1,Actg2	VAPEEHPTLLTEAPLNPK_E4	VAPEEHPTLLTEAPLNPK	16	7	E4	E	4	54.83	7.2e-06	0.9004	ADPr_HCD_249_347_583 (DEHKRSY) (DEHKRSY)	98	115	NA	5485	73.5	File: ~S:\p2135\Proteomics\FUSION_2\dlesli_20190314_DLP145\20190314_03_DLP145_WTmuscleADPr_s1.raw~ ; SpectrumID: ~40375~; scans: ~17303~	15318	17303	0	0.000300000000000000.0
McD1_KO	P68134 ,P62737 ,P68033 ,P63268	No	Actin alpha skeletal muscle,Actin aortic smooth muscle,Actin alpha cardiac muscle 1,Actin gamma-enteric smooth muscle	Acta1,Acta2,Actc1,Actg2	VAPEEHPTLLTEAPLNPK_E4	VAPEEHPTLLTEAPLNPK	10	5	E4	E	4	56.82	4.7e-06	0.6084	ADPr_HCD_249_347_583 (DEHKRSY) (DEHKRSY)	98	115	NA	7601	75.8	File: ~S:\p2135\Proteomics\FUSION_2\dlesli_20190314_DLP145\20190314_12_DLP145_MD1komuscleADPr_s4.raw~ ; SpectrumID: ~50268~; scans: ~19188~	19674	19188	0	0.000300000000000000.0
McD1_KO	P68134 ,P62737 ,P68033 ,P63268	No	Actin alpha skeletal muscle,Actin aortic smooth muscle,Actin alpha cardiac muscle 1,Actin gamma-enteric smooth muscle	Acta1,Acta2,Actc1,Actg2	VAPEEHPTLLTEAPLNPK_E5	VAPEEHPTLLTEAPLNPK	10	1	E5	E	5	22.28	0.0081	0.4472	ADPr_HCD_249_347_583 (DEHKRSY) (DEHKRSY)	98	115	NA	6075	76.1	File: ~S:\p2135\Proteomics\FUSION_2\dlesli_20190314_DLP145\20190314_08_DLP145_MD1komuscleADPr_s2.raw~ ; SpectrumID: ~53359~; scans: ~20585~	19696	20585	0	0.000030000000000000.0
McD1_KO	P68134 ,P60710 ,P62737 ,Q8BFZ3 ,P68033 ,P63260 ,P63268	No	Actin alpha skeletal muscle,Actin cytoplasmic 1,Actin aortic smooth muscle,Beta-actin-like protein 2,Actin alpha cardiac muscle 1,Actin cytoplasmic 2,Actin gamma-enteric smooth muscle	Acta1,Actb,Acta2,Actbl2,Actc1,Actg1,Actg2	SYELPDGQVITIGNER_E3	SYELPDGQVITIGNER	3	2	E3	E	3	34.78	0.00069	0.3228	ADPr_HCD_249_347_583 (DEHKRSY) (DEHKRSY)	241	256	NA	7601	75.8	File: ~S:\p2135\Proteomics\FUSION_2\dlesli_20190314_DLP145\20190314_12_DLP145_MD1komuscleADPr_s4.raw~ ; SpectrumID: ~60155~; scans: ~24635~	18672	24635	0	0.0030000000000000.0
McD1_KO	P68134 ,P60710 ,P62737 ,Q8BFZ3 ,P68033 ,P63260 ,P63268	No	Actin alpha skeletal muscle,Actin cytoplasmic 1,Actin aortic smooth muscle,Beta-actin-like protein 2,Actin alpha cardiac muscle 1,Actin cytoplasmic 2,Actin gamma-enteric smooth muscle	Acta1,Actb,Acta2,Actbl2,Actc1,Actg1,Actg2	SYELPDGQVITIGNER_D6	SYELPDGQVITIGNER	3	1	D6	D	6	36.2	0.007	0.2499	ADPr_HCD_249_347_583 (DEHKRSY) (DEHKRSY)	241	256	NA	7601	75.8	File: ~S:\p2135\Proteomics\FUSION_2\dlesli_20190314_DLP145\20190314_12_DLP145_MD1komuscleADPr_s4.raw~ ; SpectrumID: ~60154~; scans: ~24633~	18673	24633	0	0.0000030000000000.0
McD1_KO	P68134 ,P60710 ,P63260 ,P62737 ,P68033 ,P63268	No	Actin alpha skeletal muscle,Actin cytoplasmic 1,Actin cytoplasmic 2,Actin aortic smooth muscle,Actin alpha cardiac muscle 1,Actin gamma-enteric smooth muscle	Acta1,Actb,Actg1,Acta2,Actc1,Actg2	AGFAGDDAPRAVFPSIVGRPR_R10	AGFAGDDAPRAVFPSIVGRPR	6	6	R10	R	10	59.23	2.8e-06	0.9902	ADPr_HCD_249_347_583 (DEHKRSY) (DEHKRSY)	21	41	NA	5958	74	File: ~S:\p2135\Proteomics\FUSION_2\dlesli_20190314_DLP145\20190314_16_DLP145_MD1komuscleADPr_s3.raw~ ; SpectrumID: ~54543~; scans: ~21620~	18581	21620	1	0.000000000300000000000.0
McD1_WT	P68134 ,P60710 ,P63260 ,P68033	No	Actin alpha skeletal muscle,Actin cytoplasmic 1,Actin cytoplasmic 2,Actin alpha cardiac muscle 1	Acta1,Actb,Actg1,Actc1	IWHHTFYNELR_Y7	IWHHTFYNELR	75	3	Y7	Y	7	37.76	0.00029	0.9916	ADP-Ribosyl-EThcD (DEHKRSY) (DEHKRSY)	87	97	NA	206	21.6	File: ~S:\p2135\Proteomics\FUSION_2\dlesli_20190314_DLP145\20190314_03_DLP145_WTmuscleADPr_s1.raw~ ; SpectrumID: ~34764~; scans: ~12987~	609	12987	0	0.00000030000.0
McD1_KO	P68134 ,P60710 ,P63260 ,P68033	No	Actin alpha skeletal muscle,Actin cytoplasmic 1,Actin cytoplasmic 2,Actin alpha cardiac muscle 1	Acta1,Actb,Actg1,Actc1	IWHHTFYNELR_Y7	IWHHTFYNELR	58	1	Y7	Y	7	25.78	0.0038	0.9523	ADP-Ribosyl-EThcD (DEHKRSY) (DEHKRSY)	87	97	NA	201	23.9	File: ~S:\p2135\Proteomics\FUSION_2\dlesli_20190314_DLP145\20190314_04_DLP145_MD1komuscleADPr_s1.raw~ ; SpectrumID: ~40860~; scans: ~13887~	484	13887	0	0.00000030000.0
McD1_WT	P68134 ,P60710 ,P63260 ,P68033	No	Actin alpha skeletal muscle,Actin cytoplasmic 1,Actin cytoplasmic 2,Actin alpha cardiac muscle 1	Acta1,Actb,Actg1,Actc1	IWHHTFYNELR_H3	IWHHTFYNELR	75	63	H3	H	3	39.72	0.00019	0.9184	ADP-Ribosyl-EThcD (DEHKRSY) (DEHKRSY)	87	97	NA	532	47	File: ~S:\p2135\Proteomics\FUSION_2\dlesli_20190314_DLP145\20190314_11_DLP145_WTmuscleADPr_s4.raw~ ; SpectrumID: ~50718~; scans: ~15813~	1095	15813	0	0.00300000000.0
McD1_WT	P68134 ,P60710 ,P63260 ,P68033	No	Actin alpha skeletal muscle,Actin cytoplasmic 1,Actin cytoplasmic 2,Actin alpha cardiac muscle 1	Acta1,Actb,Actg1,Actc1	IWHHTFYNELR_H4	IWHHTFYNELR	75	9	H4	H	4	33.72	0.00069	0.8763	ADP-Ribosyl-EThcD (DEHKRSY) (DEHKRSY)	87	97	NA	289	36.3	File: ~S:\p2135\Proteomics\FUSION_2\dlesli_20190314_DLP145\20190314_07_DLP145_WTmuscleADPr_s3.raw~ ; SpectrumID: ~47620~; scans: ~15553~	953	15553	0	0.00030000000.0
McD1_KO	P68134 ,P60710 ,P63260 ,P68033	No	Actin alpha skeletal muscle,Actin cytoplasmic 1,Actin cytoplasmic 2,Actin alpha cardiac muscle 1	Acta1,Actb,Actg1,Actc1	IWHHTFYNELR_H4	IWHHTFYNELR	58	4	H4	H	4	27.87	0.0024	0.6498	ADPr_HCD_249_347_583 (DEHKRSY) (DEHKRSY)	87	97	NA	6351	73	File: ~S:\p2135\Proteomics\FUSION_2\dlesli_20190314_DLP145\20190314_04_DLP145_MD1komuscleADPr_s1.raw~ ; SpectrumID: ~40070~; scans: ~13888~	16226	13888	0	0.00030000000.0
McD1_WT	P68134 ,P60710 ,P63260 ,P68033 ,P62737 ,P63268 ,Q8BFZ3	No	Actin alpha skeletal muscle,Actin cytoplasmic 1,Actin cytoplasmic 2,Actin alpha cardiac muscle 1,Actin aortic smooth muscle,Actin gamma-enteric smooth muscle,Beta-actin-like protein 2	Acta1,Actb,Actg1,Actc1,Acta2,Actg2,Actbl2	HQGVMVGMGQK_H1	HQGVMVGMGQK	1	1	H1	H	1	35.94	0.00043	1	ADP-Ribosyl-EThcD (DEHKRSY) (DEHKRSY)	42	52	NA	218	23.1	File: ~S:\p2135\Proteomics\FUSION_2\dlesli_20190314_DLP145\20190314_15_DLP145_WTmuscleADPr_s2.raw~ ; SpectrumID: ~33265~; scans: ~7247~	607	7247	0	0.30000000000.0
McD1_WT	P68134 ,P68033 ,P62737 ,P63268	No	Actin alpha skeletal muscle,Actin alpha cardiac muscle 1,Actin aortic smooth muscle,Actin gamma-enteric smooth muscle	Acta1,Actc1,Acta2,Actg2	VAPEEHPTLLTEAPLNPK_H6	VAPEEHPTLLTEAPLNPK	16	7	H6	H	6	49.42	2.3e-05	0.9143	ADP-Ribosyl-EThcD (DEHKRSY) (DEHKRSY)	98	115	NA	532	47	File: ~S:\p2135\Proteomics\FUSION_2\dlesli_20190314_DLP145\20190314_11_DLP145_WTmuscleADPr_s4.raw~ ; SpectrumID: ~56952~; scans: ~19549~	1334	19549	0	0.000003000000000000.0
McD1_KO	P68134 ,P68033 ,P62737 ,P63268	No	Actin alpha skeletal muscle,Actin alpha cardiac muscle 1,Actin aortic smooth muscle,Actin gamma-enteric smooth muscle	Acta1,Actc1,Acta2,Actg2	VAPEEHPTLLTEAPLNPK_H6	VAPEEHPTLLTEAPLNPK	10	4	H6	H	6	42.86	9.6e-05	0.913	ADP-Ribosyl-EThcD (DEHKRSY) (DEHKRSY)	98	115	NA	235	33	File: ~S:\p2135\Proteomics\FUSION_2\dlesli_20190314_DLP145\20190314_12_DLP145_MD1komuscleADPr_s4.raw~ ; SpectrumID: ~50567~; scans: ~19187~	812	19187	0	0.000003000000000000.0
McD1_WT	P68134 ,P68033 ,P62737 ,P63268	No	Actin alpha skeletal muscle,Actin alpha cardiac muscle 1,Actin aortic smooth muscle,Actin gamma-enteric smooth muscle	Acta1,Actc1,Acta2,Actg2	VAPEEHPTLLTEAPLNPK_E5	VAPEEHPTLLTEAPLNPK	16	2	E5	E	5	67.49	4.7e-07	0.4878	ADPr_HCD_249_347_583 (DEHKRSY) (DEHKRSY)	98	115	NA	7678	76.9	File: ~S:\p2135\Proteomics\FUSION_2\dlesli_20190314_DLP145\20190314_11_DLP145_WTmuscleADPr_s4.raw~ ; SpectrumID: ~56462~; scans: ~19545~	21095	19545	0	0.000030000000000000.0
McD1_KO	P68134 ,P68033 ,P60710 ,P63260	No	Actin alpha skeletal muscle,Actin alpha cardiac muscle 1,Actin cytoplasmic 1,Actin cytoplasmic 2	Acta1,Actc1,Actb,Actg1	IWHHTFYNELR_H3	IWHHTFYNELR	58	53	H3	H	3	35.24	0.00094	0.8957	ADP-Ribosyl-EThcD (DEHKRSY) (DEHKRSY)	87	97	NA	272	35.3	File: ~S:\p2135\Proteomics\FUSION_2\dlesli_20190314_DLP145\20190314_16_DLP145_MD1komuscleADPr_s3.raw~ ; SpectrumID: ~44684~; scans: ~15004~	981	15004	0	0.00300000000.0
McD1_WT	P68134 ,P68033 ,P60710 ,P63260 ,P62737 ,P63268	No	Actin alpha skeletal muscle,Actin alpha cardiac muscle 1,Actin cytoplasmic 1,Actin cytoplasmic 2,Actin aortic smooth muscle,Actin gamma-enteric smooth muscle	Acta1,Actc1,Actb,Actg1,Acta2,Actg2	AGFAGDDAPRAVFPSIVGRPR_R10	AGFAGDDAPRAVFPSIVGRPR	3	3	R10	R	10	68.5	3.8e-07	0.9979	ADPr_HCD_249_347_583 (DEHKRSY) (DEHKRSY)	21	41	NA	6809	75.8	File: ~S:\p2135\Proteomics\FUSION_2\dlesli_20190314_DLP145\20190314_07_DLP145_WTmuscleADPr_s3.raw~ ; SpectrumID: ~59604~; scans: ~22466~	21440	22466	1	0.000000000300000000000.0
McD1_KO	P68134 ,P68033 ,P60710 ,P63260 ,P62737 ,P63268	No	Actin alpha skeletal muscle,Actin alpha cardiac muscle 1,Actin cytoplasmic 1,Actin cytoplasmic 2,Actin aortic smooth muscle,Actin gamma-enteric smooth muscle	Acta1,Actc1,Actb,Actg1,Acta2,Actg2	AVFPSIVGRPRHQGVMVGMGQK_R11	AVFPSIVGRPRHQGVMVGMGQK	2	2	R11	R	11	26.95	0.003	0.6583	ADP-Ribosyl-EThcD (DEHKRSY) (DEHKRSY)	31	52	NA	235	33	File: ~S:\p2135\Proteomics\FUSION_2\dlesli_20190314_DLP145\20190314_12_DLP145_MD1komuscleADPr_s4.raw~ ; SpectrumID: ~50546~; scans: ~18766~	946	18766	1	0.0000000000300000000000.0
McD1_KO	P68134 ,P68033 ,P60710 ,P63260 ,P62737 ,P63268	No	Actin alpha skeletal muscle,Actin alpha cardiac muscle 1,Actin cytoplasmic 1,Actin cytoplasmic 2,Actin aortic smooth muscle,Actin gamma-enteric smooth muscle	Acta1,Actc1,Actb,Actg1,Acta2,Actg2	EITALAPSTMK_S8	EITALAPSTMK	7	4	S8	S	8	39.44	0.002	0.9966	ADP-Ribosyl-EThcD (DEHKRSY) (DEHKRSY)	318	328	NA	235	33	File: ~S:\p2135\Proteomics\FUSION_2\dlesli_20190314_DLP145\20190314_12_DLP145_MD1komuscleADPr_s4.raw~ ; SpectrumID: ~44346~; scans: ~14695~	372	14695	0	0.00000003000.0
McD1_WT	P68134 ,P68033 ,P60710 ,P63260 ,P62737 ,P63268	No	Actin alpha skeletal muscle,Actin alpha cardiac muscle 1,Actin cytoplasmic 1,Actin cytoplasmic 2,Actin aortic smooth muscle,Actin gamma-enteric smooth muscle	Acta1,Actc1,Actb,Actg1,Acta2,Actg2	EITALAPSTMK_S8	EITALAPSTMK	4	2	S8	S	8	31.08	0.0025	0.9845	ADP-Ribosyl-EThcD (DEHKRSY) (DEHKRSY)	316	326	NA	97	18.6	File: ~S:\p2135\Proteomics\FUSION_2\dlesli_20190314_DLP145\20190314_15_DLP145_WTmuscleADPr_s2.raw~ ; SpectrumID: ~43653~; scans: ~14048~	590	14048	0	0.00000003000.0
McD1_WT	P68134 ,P68033 ,P60710 ,P63260 ,P62737 ,P63268	No	Actin alpha skeletal muscle,Actin alpha cardiac muscle 1,Actin cytoplasmic 1,Actin cytoplasmic 2,Actin aortic smooth muscle,Actin gamma-enteric smooth muscle	Acta1,Actc1,Actb,Actg1,Acta2,Actg2	EITALAPSTMK_E1	EITALAPSTMK	4	2	E1	E	1	20.78	0.012	0.942	ADPr_HCD_249_347_583 (DEHKRSY) (DEHKRSY)	318	328	NA	6809	75.8	File: ~S:\p2135\Proteomics\FUSION_2\dlesli_20190314_DLP145\20190314_07_DLP145_WTmuscleADPr_s3.raw~ ; SpectrumID: ~44947~; scans: ~14031~	13668	14031	0	0.30000000000.0
McD1_WT	P68134 ,P68033 ,P60710 ,P63260 ,P62737 ,P63268	No	Actin alpha skeletal muscle,Actin alpha cardiac muscle 1,Actin cytoplasmic 1,Actin cytoplasmic 2,Actin aortic smooth muscle,Actin gamma-enteric smooth muscle	Acta1,Actc1,Actb,Actg1,Acta2,Actg2	MQKEITALAPSTMK_K3	MQKEITALAPSTMK	1	1	K3	K	3	31.94	0.001	0.7	ADPr_HCD_249_347_583 (DEHKRSY) (DEHKRSY)	315	328	NA	7678	76.9	File: ~S:\p2135\Proteomics\FUSION_2\dlesli_20190314_DLP145\20190314_11_DLP145_WTmuscleADPr_s4.raw~ ; SpectrumID: ~49973~; scans: ~15617~	18282	15617	1	0.00300000000000.0
McD1_WT	P68134 ,P68033 ,P60710 ,P63260 ,Q8BFZ3 ,P62737 ,P63268	No	Actin alpha skeletal muscle,Actin alpha cardiac muscle 1,Actin cytoplasmic 1,Actin cytoplasmic 2,Beta-actin-like protein 2,Actin aortic smooth muscle,Actin gamma-enteric smooth muscle	Acta1,Actc1,Actb,Actg1,Actbl2,Acta2,Actg2	SYELPDGQVITIGNER_E3	SYELPDGQVITIGNER	3	2	E3	E	3	43.52	0.00014	0.3864	ADPr_HCD_249_347_583 (DEHKRSY) (DEHKRSY)	241	256	NA	6199	70.4	File: ~S:\p2135\Proteomics\FUSION_2\dlesli_20190314_DLP145\20190314_15_DLP145_WTmuscleADPr_s2.raw~ ; SpectrumID: ~59150~; scans: ~23620~	17721	23620	0	0.0030000000000000.0
McD1_WT	P68134 ,P68033 ,P60710 ,P63260 ,Q8BFZ3 ,P62737 ,P63268	No	Actin alpha skeletal muscle,Actin alpha cardiac muscle 1,Actin cytoplasmic 1,Actin cytoplasmic 2,Beta-actin-like protein 2,Actin aortic smooth muscle,Actin gamma-enteric smooth muscle	Acta1,Actc1,Actb,Actg1,Actbl2,Acta2,Actg2	SYELPDGQVITIGNER_D6	SYELPDGQVITIGNER	3	1	D6	D	6	24.04	0.015	0.3293	ADPr_HCD_249_347_583 (DEHKRSY) (DEHKRSY)	241	256	NA	6199	70.4	File: ~S:\p2135\Proteomics\FUSION_2\dlesli_20190314_DLP145\20190314_15_DLP145_WTmuscleADPr_s2.raw~ ; SpectrumID: ~59149~; scans: ~23618~	17720	23618	0	0.0000030000000000.0
McD1_WT	O88990	No	Alpha-actinin-3	Actn3	LSHRPAFMPSEGK_H3	LSHRPAFMPSEGK	3	3	H3	H	3	27.47	0.0031	0.7234	ADP-Ribosyl-EThcD (DEHKRSY) (DEHKRSY)	360	372	NA	84	3.9	File: ~S:\p2135\Proteomics\FUSION_2\dlesli_20190314_DLP145\20190314_07_DLP145_WTmuscleADPr_s3.raw~ ; SpectrumID: ~37276~; scans: ~9393~	913	9393	0	0.0030000000000.0
McD1_KO	O88990	No	Alpha-actinin-3	Actn3	LSHRPAFMPSEGK_H3	LSHRPAFMPSEGK	1	1	H3	H	3	21.51	0.0096	0.5326	ADP-Ribosyl-EThcD (DEHKRSY) (DEHKRSY)	360	372	NA	22	1.4	File: ~S:\p2135\Proteomics\FUSION_2\dlesli_20190314_DLP145\20190314_16_DLP145_MD1komuscleADPr_s3.raw~ ; SpectrumID: ~36356~; scans: ~9337~	922	9337	0	0.0030000000000.0
McD1_WT	Q60994	No	Adiponectin	Adipoq	SAFSVGLETRVTVPNVPIR_R10	SAFSVGLETRVTVPNVPIR	11	11	R10	R	10	34.12	0.00063	0.9794	ADP-Ribosyl-EThcD (DEHKRSY) (DEHKRSY)	116	134	NA	34	7.8	File: ~S:\p2135\Proteomics\FUSION_2\dlesli_20190314_DLP145\20190314_11_DLP145_WTmuscleADPr_s4.raw~ ; SpectrumID: ~73208~; scans: ~28111~	1358	28111	1	0.0000000003000000000.0
McD1_KO	Q60994	No	Adiponectin	Adipoq	SAFSVGLETRVTVPNVPIR_R10	SAFSVGLETRVTVPNVPIR	10	10	R10	R	10	28.9	0.0019	0.9516	ADP-Ribosyl-EThcD (DEHKRSY) (DEHKRSY)	116	134	NA	29	7.8	File: ~S:\p2135\Proteomics\FUSION_2\dlesli_20190314_DLP145\20190314_16_DLP145_MD1komuscleADPr_s3.raw~ ; SpectrumID: ~63109~; scans: ~26244~	1285	26244	1	0.0000000003000000000.0
McD1_WT	P28650	No	Adenylosuccinate synthetase isozyme 1	Adssl1	GRLQQEAAATGSR_R2	GRLQQEAAATGSR	6	6	R2	R	2	23.15	0.011	1	ADP-Ribosyl-EThcD (DEHKRSY) (DEHKRSY)	20	32	NA	23	6.5	File: ~S:\p2135\Proteomics\FUSION_2\dlesli_20190314_DLP145\20190314_07_DLP145_WTmuscleADPr_s3.raw~ ; SpectrumID: ~30822~; scans: ~4517~	834	4517	1	0.0300000000000.0
McD1_KO	P28650	No	Adenylosuccinate synthetase isozyme 1	Adssl1	GRLQQEAAATGSR_R2	GRLQQEAAATGSR	3	3	R2	R	2	68.79	1.7e-06	0.9999	ADPr_HCD_249_347_583 (DEHKRSY) (DEHKRSY)	20	32	NA	357	35.1	File: ~S:\p2135\Proteomics\FUSION_2\dlesli_20190314_DLP145\20190314_16_DLP145_MD1komuscleADPr_s3.raw~ ; SpectrumID: ~27134~; scans: ~4537~	14066	4537	1	0.0300000000000.0
McD1_WT	P28650	No	Adenylosuccinate synthetase isozyme 1	Adssl1	SGTRASNDRPPGTGGVK_R4	SGTRASNDRPPGTGGVK	3	2	R4	R	4	36.86	0.00035	0.77	Acetyl (Protein N-term); ADPr_HCD_249_347_583 (DEHKRSY) (DEHKRSY)	2	18	NA	430	41.8	File: ~S:\p2135\Proteomics\FUSION_2\dlesli_20190314_DLP145\20190314_07_DLP145_WTmuscleADPr_s3.raw~ ; SpectrumID: ~30048~; scans: ~4552~	18971	4552	1	1.00030000000000000.0
McD1_WT	P28650	No	Adenylosuccinate synthetase isozyme 1	Adssl1	SGTRASNDRPPGTGGVK_S1	SGTRASNDRPPGTGGVK	3	1	S1	S	1	20.38	0.012	0.4696	Acetyl (Protein N-term); ADPr_HCD_249_347_583 (DEHKRSY) (DEHKRSY)	2	18	NA	339	33.3	File: ~S:\p2135\Proteomics\FUSION_2\dlesli_20190314_DLP145\20190314_03_DLP145_WTmuscleADPr_s1.raw~ ; SpectrumID: ~21915~; scans: ~4422~	14090	4422	1	1.30000000000000000.0
McD1_KO	P28650	No	Adenyluccinate synthetase isozyme 1	Adssl1	SGTRASNDRPPGTGGVK_R4	SGTRASNDRPPGTGGVK	1	1	R4	R	4	21.29	0.01	0.4685	Acetyl (Protein N-term); ADPr_HCD_249_347_583 (DEHKRSY) (DEHKRSY)	2	18	NA	324	44.4	File: ~S:\p2135\Proteomics\FUSION_2\dlesli_20190314_DLP145\20190314_04_DLP145_MD1komuscleADPr_s1.raw~ ; SpectrumID: ~26147~; scans: ~4385~	17434	4385	1	1.00030000000000000.0
McD1_KO	P29699	No	Alpha-2-HS-glycoprotein	Ahsg	TYHDLRHAFSPVASVESASGETLHSPK_R6	TYHDLRHAFSPVASVESASGETLHSPK	33	26	R6	R	6	53.09	1.1e-05	0.8828	ADP-Ribosyl-EThcD (DEHKRSY) (DEHKRSY)	296	322	NA	166	9.5	File: ~S:\p2135\Proteomics\FUSION_2\dlesli_20190314_DLP145\20190314_12_DLP145_MD1komuscleADPr_s4.raw~ ; SpectrumID: ~50531~; scans: ~18507~	1028	18507	1	0.000003000000000000000000000.0
McD1_WT	P29699	No	Alpha-2-HS-glycoprotein	Ahsg	TYHDLRHAFSPVASVESASGETLHSPK_R6	TYHDLRHAFSPVASVESASGETLHSPK	30	24	R6	R	6	62.33	1.4e-06	0.863	ADP-Ribosyl-EThcD (DEHKRSY) (DEHKRSY)	296	322	NA	62	7.8	File: ~S:\p2135\Proteomics\FUSION_2\dlesli_20190314_DLP145\20190314_11_DLP145_WTmuscleADPr_s4.raw~ ; SpectrumID: ~54902~; scans: ~18866~	1558	18866	1	0.000003000000000000000000000.0
McD1_WT	P29699	No	Alpha-2-HS-glycoprotein	Ahsg	TYHDLRHAFSPVASVESASGETLHSPK_H7	TYHDLRHAFSPVASVESASGETLHSPK	30	1	H7	H	7	32.64	0.00087	0.4842	ADP-Ribosyl-EThcD (DEHKRSY) (DEHKRSY)	296	322	NA	55	7.8	File: ~S:\p2135\Proteomics\FUSION_2\dlesli_20190314_DLP145\20190314_15_DLP145_WTmuscleADPr_s2.raw~ ; SpectrumID: ~49885~; scans: ~18313~	1354	18313	1	0.000000300000000000000000000.0
McD1_KO	P29699	No	Alpha-2-HS-glycoprotein	Ahsg	TYHDLRHAFSPVASVESASGETLHSPK_H7	TYHDLRHAFSPVASVESASGETLHSPK	33	1	H7	H	7	30.67	0.0013	0.4426	ADP-Ribosyl-EThcD (DEHKRSY) (DEHKRSY)	296	322	NA	34	7.8	File: ~S:\p2135\Proteomics\FUSION_2\dlesli_20190314_DLP145\20190314_08_DLP145_MD1komuscleADPr_s2.raw~ ; SpectrumID: ~52084~; scans: ~19824~	807	19824	1	0.000000300000000000000000000.0
McD1_WT	P29699	No	Alpha-2-HS-glycoprotein	Ahsg	TYHDLRHAFSPVASVESASGETLHSPK_S10	TYHDLRHAFSPVASVESASGETLHSPK	30	1	S10	S	10	64.34	9.3e-07	0.2751	ADPr_HCD_249_347_583 (DEHKRSY) (DEHKRSY)	296	322	NA	288	11.8	File: ~S:\p2135\Proteomics\FUSION_2\dlesli_20190314_DLP145\20190314_15_DLP145_WTmuscleADPr_s2.raw~ ; SpectrumID: ~49451~; scans: ~18314~	21885	18314	1	0.000000000300000000000000000.0
McD1_KO	P29699	No	Alpha-2-HS-glycoprotein	Ahsg	TYHDLRHAFSPVASVESASGETLHSPK_S14	TYHDLRHAFSPVASVESASGETLHSPK	33	2	S14	S	14	42.19	0.00041	0.1717	ADPr_HCD_249_347_583 (DEHKRSY) (DEHKRSY)	296	322	NA	248	11.8	File: ~S:\p2135\Proteomics\FUSION_2\dlesli_20190314_DLP145\20190314_08_DLP145_MD1komuscleADPr_s2.raw~ ; SpectrumID: ~51392~; scans: ~19375~	23129	19375	1	0.000000000000030000000000000.0
McD1_WT	P29699	No	Alpha-2-HS-glycoprotein	Ahsg	TYHDLRHAFSPVASVESASGETLHSPK_S14	TYHDLRHAFSPVASVESASGETLHSPK	30	1	S14	S	14	22.62	0.0076	0.1381	ADPr_HCD_249_347_583 (DEHKRSY) (DEHKRSY)	296	322	NA	187	10.1	File: ~S:\p2135\Proteomics\FUSION_2\dlesli_20190314_DLP145\20190314_11_DLP145_WTmuscleADPr_s4.raw~ ; SpectrumID: ~56271~; scans: ~19317~	24648	19317	1	0.000000000000030000000000000.0
McD1_WT	P29699	No	Alpha-2-HS-glycoprotein	Ahsg	TYHDLRHAFSPVASVESASGETLHSPK_E16	TYHDLRHAFSPVASVESASGETLHSPK	30	3	E16	E	16	45.51	0.00015	0.1219	ADPr_HCD_249_347_583 (DEHKRSY) (DEHKRSY)	296	322	NA	288	11.8	File: ~S:\p2135\Proteomics\FUSION_2\dlesli_20190314_DLP145\20190314_15_DLP145_WTmuscleADPr_s2.raw~ ; SpectrumID: ~49113~; scans: ~17888~	21882	17888	1	0.000000000000000300000000000.0
McD1_KO	P29699	No	Alpha-2-HS-glycoprotein	Ahsg	TYHDLRHAFSPVASVESASGETLHSPK_S17	TYHDLRHAFSPVASVESASGETLHSPK	33	1	S17	S	17	21.69	0.032	0.1054	ADPr_HCD_249_347_583 (DEHKRSY) (DEHKRSY)	296	322	NA	334	10.1	File: ~S:\p2135\Proteomics\FUSION_2\dlesli_20190314_DLP145\20190314_16_DLP145_MD1komuscleADPr_s3.raw~ ; SpectrumID: ~48651~; scans: ~18221~	20604	18221	1	0.000000000000000030000000000.0
McD1_KO	P29699	No	Alpha-2-HS-glycoprotein	Ahsg	TYHDLRHAFSPVASVESASGETLHSPK_D4	TYHDLRHAFSPVASVESASGETLHSPK	33	1	D4	D	4	60.28	2.2e-06	0.4105	ADPr_HCD_249_347_583 (DEHKRSY) (DEHKRSY)	296	322	NA	150	7.8	File: ~S:\p2135\Proteomics\FUSION_2\dlesli_20190314_DLP145\20190314_04_DLP145_MD1komuscleADPr_s1.raw~ ; SpectrumID: ~46847~; scans: ~18594~	22185	18594	1	0.000300000000000000000000000.0
McD1_KO	P29699	No	Alpha-2-HS-glycoprotein	Ahsg	TYHDLRHAFSPVASVESASGETLHSPK_S10	TYHDLRHAFSPVASVESASGETLHSPK	33	2	S10	S	10	46.21	4.6e-05	0.2727	ADPr_HCD_249_347_583 (DEHKRSY) (DEHKRSY)	296	322	NA	150	7.8	File: ~S:\p2135\Proteomics\FUSION_2\dlesli_20190314_DLP145\20190314_04_DLP145_MD1komuscleADPr_s1.raw~ ; SpectrumID: ~46837~; scans: ~18581~	22190	18581	1	0.000000000300000000000000000.0
McD1_KO	Q9R0Y5	No	Adenylate kinase isoenzyme 1	Ak1	LETYYNATEPVISFYDKR_Y4	LETYYNATEPVISFYDKR	3	1	Y4	Y	4	57.07	8.1e-06	0.5721	ADPr_HCD_249_347_583 (DEHKRSY) (DEHKRSY)	150	167	NA	569	40.2	File: ~S:\p2135\Proteomics\FUSION_2\dlesli_20190314_DLP145\20190314_12_DLP145_MD1komuscleADPr_s4.raw~ ; SpectrumID: ~60052~; scans: ~24510~	20911	24510	1	0.000300000000000000.0
McD1_WT	Q9R0Y5	No	Adenylate kinase isoenzyme 1	Ak1	LETYYNATEPVISFYDKR_Y4	LETYYNATEPVISFYDKR	2	1	Y4	Y	4	34.57	0.00057	0.4458	ADPr_HCD_249_347_583 (DEHKRSY) (DEHKRSY)	150	167	NA	619	48.3	File: ~S:\p2135\Proteomics\FUSION_2\dlesli_20190314_DLP145\20190314_11_DLP145_WTmuscleADPr_s4.raw~ ; SpectrumID: ~66235~; scans: ~24747~	22274	24747	1	0.000300000000000000.0
McD1_WT	Q9R0Y5	No	Adenylate kinase isoenzyme 1	Ak1	LETYYNATEPVISFYDKR_Y5	LETYYNATEPVISFYDKR	2	1	Y5	Y	5	35.62	0.00046	0.4209	ADPr_HCD_249_347_583 (DEHKRSY) (DEHKRSY)	150	167	NA	544	43.7	File: ~S:\p2135\Proteomics\FUSION_2\dlesli_20190314_DLP145\20190314_07_DLP145_WTmuscleADPr_s3.raw~ ; SpectrumID: ~63173~; scans: ~24139~	21651	24139	1	0.000030000000000000.0
McD1_KO	Q9R0Y5	No	Adenylate kinase isoenzyme 1	Ak1	LETYYNATEPVISFYDKR_Y5	LETYYNATEPVISFYDKR	3	2	Y5	Y	5	43.87	7.7e-05	0.4018	ADPr_HCD_249_347_583 (DEHKRSY) (DEHKRSY)	150	167	NA	477	44.2	File: ~S:\p2135\Proteomics\FUSION_2\dlesli_20190314_DLP145\20190314_16_DLP145_MD1komuscleADPr_s3.raw~ ; SpectrumID: ~56884~; scans: ~23209~	18753	23209	1	0.000030000000000000.0
McD1_KO	Q9R0Y5	No	Adenylate kinase isoenzyme 1	Ak1	RLETYYNATEPVISFYDKR_E10	RLETYYNATEPVISFYDKR	6	6	E10	E	10	29.23	0.0018	0.766	ADPr_HCD_249_347_583 (DEHKRSY) (DEHKRSY)	149	167	NA	477	44.2	File: ~S:\p2135\Proteomics\FUSION_2\dlesli_20190314_DLP145\20190314_16_DLP145_MD1komuscleADPr_s3.raw~ ; SpectrumID: ~56052~; scans: ~22128~	19214	22128	2	0.0000000003000000000.0
McD1_WT	Q9R0Y5	No	Adenylate kinase isoenzyme 1	Ak1	RLETYYNATEPVISFYDKR_E10	RLETYYNATEPVISFYDKR	11	9	E10	E	10	31.71	0.0011	0.734	ADPr_HCD_249_347_583 (DEHKRSY) (DEHKRSY)	149	167	NA	423	48.3	File: ~S:\p2135\Proteomics\FUSION_2\dlesli_20190314_DLP145\20190314_03_DLP145_WTmuscleADPr_s1.raw~ ; SpectrumID: ~46088~; scans: ~20749~	16710	20749	2	0.0000000003000000000.0
McD1_WT	Q9R0Y5	No	Adenylate kinase isoenzyme 1	Ak1	RLETYYNATEPVISFYDKR_E3	RLETYYNATEPVISFYDKR	11	1	E3	E	3	26.56	0.0032	0.4951	ADP-Ribosyl-EThcD (DEHKRSY) (DEHKRSY)	149	167	NA	27	9.7	File: ~S:\p2135\Proteomics\FUSION_2\dlesli_20190314_DLP145\20190314_15_DLP145_WTmuscleADPr_s2.raw~ ; SpectrumID: ~58027~; scans: ~22340~	1257	22340	2	0.0030000000000000000.0
McD1_WT	Q9R0Y5	No	Adenylate kinase isoenzyme 1	Ak1	RLETYYNATEPVISFYDKR_Y6	RLETYYNATEPVISFYDKR	11	1	Y6	Y	6	47.78	3.8e-05	0.4077	ADPr_HCD_249_347_583 (DEHKRSY) (DEHKRSY)	149	167	NA	619	48.3	File: ~S:\p2135\Proteomics\FUSION_2\dlesli_20190314_DLP145\20190314_11_DLP145_WTmuscleADPr_s4.raw~ ; SpectrumID: ~64146~; scans: ~23526~	22899	23526	2	0.0000030000000000000.0
McD1_KO	P07724	No	Serum albumin	Alb	LCAIPNLRENYGELADCCTK_R8	LCAIPNLRENYGELADCCTK	3	3	R8	R	8	41.36	0.00013	0.9053	ADPr_HCD_249_347_583 (DEHKRSY) (DEHKRSY)	98	117	NA	727	45	File: ~S:\p2135\Proteomics\FUSION_2\dlesli_20190314_DLP145\20190314_16_DLP145_MD1komuscleADPr_s3.raw~ ; SpectrumID: ~52411~; scans: ~20281~	19338	20281	1	0.00000003000000000000.0
McD1_WT	P07724	No	Serum albumin	Alb	LCAIPNLRENYGELADCCTK_Y11	LCAIPNLRENYGELADCCTK	1	1	Y11	Y	11	21.47	0.0097	0.3135	ADPr_HCD_249_347_583 (DEHKRSY) (DEHKRSY)	98	117	NA	771	46.1	File: ~S:\p2135\Proteomics\FUSION_2\dlesli_20190314_DLP145\20190314_15_DLP145_WTmuscleADPr_s2.raw~ ; SpectrumID: ~53337~; scans: ~20438~	20502	20438	1	0.00000000003000000000.0
McD1_WT	P05064	No	Fructose-bisphosphate aldolase A	Aldoa	ALSDHHVYLEGTLLKPNMVTPGHACTQK_K15	ALSDHHVYLEGTLLKPNMVTPGHACTQK	4	4	K15	K	15	21.08	0.011	0.6865	ADPr_HCD_249_347_583 (DEHKRSY) (DEHKRSY)	216	243	NA	1189	84.9	File: ~S:\p2135\Proteomics\FUSION_2\dlesli_20190314_DLP145\20190314_03_DLP145_WTmuscleADPr_s1.raw~ ; SpectrumID: ~40215~; scans: ~17056~	18281	17056	0	0.0000000000000030000000000000.0
McD1_KO	P05064	No	Fructose-bisphosphate aldolase A	Aldoa	ELSDIAHR_E1	ELSDIAHR	2	2	E1	E	1	37.61	0.0014	0.9698	ADPr_HCD_249_347_583 (DEHKRSY) (DEHKRSY)	15	22	NA	1432	84.6	File: ~S:\p2135\Proteomics\FUSION_2\dlesli_20190314_DLP145\20190314_16_DLP145_MD1komuscleADPr_s3.raw~ ; SpectrumID: ~29534~; scans: ~6212~	8495	6212	0	0.30000000.0
McD1_WT	P05064	No	Fructose-bisphosphate aldolase A	Aldoa	ELSDIAHR_E1	ELSDIAHR	4	4	E1	E	1	30.97	0.0097	0.849	ADPr_HCD_249_347_583 (DEHKRSY) (DEHKRSY)	15	22	NA	1682	86.5	File: ~S:\p2135\Proteomics\FUSION_2\dlesli_20190314_DLP145\20190314_15_DLP145_WTmuscleADPr_s2.raw~ ; SpectrumID: ~30395~; scans: ~6040~	8601	6040	0	0.30000000.0
McD1_WT	P05064	No	Fructose-bisphosphate aldolase A	Aldoa	GILAADESTGSIAKR_D6	GILAADESTGSIAKR	1	1	D6	D	6	32.87	0.0011	0.8333	ADPr_HCD_249_347_583 (DEHKRSY) (DEHKRSY)	29	43	NA	2477	85.4	File: ~S:\p2135\Proteomics\FUSION_2\dlesli_20190314_DLP145\20190314_11_DLP145_WTmuscleADPr_s4.raw~ ; SpectrumID: ~43562~; scans: ~11592~	17836	11592	1	0.000003000000000.0
McD1_WT	P05064	No	Fructose-bisphosphate aldolase A	Aldoa	IGEHTPSALAIMENANVLAR_S7	IGEHTPSALAIMENANVLAR	1	1	S7	S	7	23.11	0.0068	0.367	ADPr_HCD_249_347_583 (DEHKRSY) (DEHKRSY)	154	173	NA	2477	85.4	File: ~S:\p2135\Proteomics\FUSION_2\dlesli_20190314_DLP145\20190314_11_DLP145_WTmuscleADPr_s4.raw~ ; SpectrumID: ~76575~; scans: ~30813~	21881	30813	0	0.00000030000000000000.0
McD1_WT	P05064	No	Fructose-bisphosphate aldolase A	Aldoa	KELSDIAHR_K1	KELSDIAHR	1	1	K1	K	1	24.68	0.0048	0.7269	ADPr_HCD_249_347_583 (DEHKRSY) (DEHKRSY)	14	22	NA	2096	87.4	File: ~S:\p2135\Proteomics\FUSION_2\dlesli_20190314_DLP145\20190314_07_DLP145_WTmuscleADPr_s3.raw~ ; SpectrumID: ~32003~; scans: ~5570~	11835	5570	1	0.300000000.0
McD1_WT	P05064	No	Fructose-bisphosphate aldolase A	Aldoa	PHPYPALTPEQK_H2	PHPYPALTPEQK	3	3	H2	H	2	28.79	0.002	0.9301	ADPr_HCD_249_347_583 (DEHKRSY) (DEHKRSY)	2	13	NA	2096	87.4	File: ~S:\p2135\Proteomics\FUSION_2\dlesli_20190314_DLP145\20190314_07_DLP145_WTmuscleADPr_s3.raw~ ; SpectrumID: ~39194~; scans: ~10696~	16501	10696	0	0.030000000000.0
McD1_KO	P05064	No	Fructose-bisphosphate aldolase A	Aldoa	PHPYPALTPEQK_H2	PHPYPALTPEQK	2	2	H2	H	2	20.99	0.011	0.7664	ADPr_HCD_249_347_583 (DEHKRSY) (DEHKRSY)	2	13	NA	2005	89.3	File: ~S:\p2135\Proteomics\FUSION_2\dlesli_20190314_DLP145\20190314_12_DLP145_MD1komuscleADPr_s4.raw~ ; SpectrumID: ~37571~; scans: ~10835~	15549	10835	0	0.030000000000.0
McD1_WT	Q00623	No	Apolipoprotein A-I	Apoa1	SNPTLNEYHTRAK_R11	SNPTLNEYHTRAK	1	1	R11	R	11	27.61	0.0026	0.87	ADP-Ribosyl-EThcD (DEHKRSY) (DEHKRSY)	206	218	NA	47	10.8	File: ~S:\p2135\Proteomics\FUSION_2\dlesli_20190314_DLP145\20190314_07_DLP145_WTmuscleADPr_s3.raw~ ; SpectrumID: ~30876~; scans: ~4948~	980	4948	1	0.0000000000300.0
McD1_KO	Q00623	No	Apolipoprotein A-I	Apoa1	TQLAPHSEQMRESLAQR_R11	TQLAPHSEQMRESLAQR	3	3	R11	R	11	37.97	0.00032	0.6722	ADPr_HCD_249_347_583 (DEHKRSY) (DEHKRSY)	184	200	NA	38	6.1	File: ~S:\p2135\Proteomics\FUSION_2\dlesli_20190314_DLP145\20190314_12_DLP145_MD1komuscleADPr_s4.raw~ ; SpectrumID: ~35501~; scans: ~9527~	19820	9527	1	0.00000000003000000.0
McD1_WT	Q00623	No	Apolipoprotein A-I	Apoa1	TQLAPHSEQMRESLAQR_R11	TQLAPHSEQMRESLAQR	7	5	R11	R	11	31.02	0.0015	0.4964	ADPr_HCD_249_347_583 (DEHKRSY) (DEHKRSY)	184	200	NA	31	6.1	File: ~S:\p2135\Proteomics\FUSION_2\dlesli_20190314_DLP145\20190314_03_DLP145_WTmuscleADPr_s1.raw~ ; SpectrumID: ~28053~; scans: ~8826~	15424	8826	1	0.00000000003000000.0
McD1_WT	Q00623	No	Apolipoprotein A-I	Apoa1	TQLAPHSEQMRESLAQR_E12	TQLAPHSEQMRESLAQR	7	1	E12	E	12	33.13	0.00078	0.4738	ADP-Ribosyl-EThcD (DEHKRSY) (DEHKRSY)	184	200	NA	47	10.8	File: ~S:\p2135\Proteomics\FUSION_2\dlesli_20190314_DLP145\20190314_07_DLP145_WTmuscleADPr_s3.raw~ ; SpectrumID: ~37278~; scans: ~9431~	1250	9431	1	0.00000000000300000.0
McD1_WT	Q00623	No	Apolipoprotein A-I	Apoa1	TQLAPHSEQMRESLAQR_S13	TQLAPHSEQMRESLAQR	7	1	S13	S	13	24.1	0.0055	0.329	ADP-Ribosyl-EThcD (DEHKRSY) (DEHKRSY)	184	200	NA	24	6.1	File: ~S:\p2135\Proteomics\FUSION_2\dlesli_20190314_DLP145\20190314_03_DLP145_WTmuscleADPr_s1.raw~ ; SpectrumID: ~28587~; scans: ~8825~	786	8825	1	0.00000000000030000.0
McD1_KO	Q60935	No	GPI-linked NAD(P)(+)--arginine ADP-ribosyltransferase 1	Art1	SRGCQQVYR_R2	SRGCQQVYR	21	21	R2	R	2	41.68	0.00015	0.8808	ADPr_HCD_249_347_583 (DEHKRSY) (DEHKRSY)	166	174	NA	89	2.7	File: ~S:\p2135\Proteomics\FUSION_2\dlesli_20190314_DLP145\20190314_16_DLP145_MD1komuscleADPr_s3.raw~ ; SpectrumID: ~24928~; scans: ~3042~	11902	3042	1	0.030000000.0
McD1_WT	Q60935	No	GPI-linked NAD(P)(+)--arginine ADP-ribosyltransferase 1	Art1	SRGCQQVYR_R2	SRGCQQVYR	15	15	R2	R	2	40.7	0.00018	0.857	ADPr_HCD_249_347_583 (DEHKRSY) (DEHKRSY)	166	174	NA	74	7.6	File: ~S:\p2135\Proteomics\FUSION_2\dlesli_20190314_DLP145\20190314_07_DLP145_WTmuscleADPr_s3.raw~ ; SpectrumID: ~27871~; scans: ~3016~	13525	3016	1	0.030000000.0
McD1_KO	Q8R2G4	No	Ecto-ADP-ribosyltransferase 3	Art3	AQLFLPRNFK_R7	AQLFLPRNFK	4	4	R7	R	7	34.21	0.00092	0.9981	ADP-Ribosyl-EThcD (DEHKRSY) (DEHKRSY)	82	91	NA	85	7.8	File: ~S:\p2135\Proteomics\FUSION_2\dlesli_20190314_DLP145\20190314_04_DLP145_MD1komuscleADPr_s1.raw~ ; SpectrumID: ~51063~; scans: ~20261~	367	20261	1	0.0000003000.0
McD1_WT	Q8R2G4	No	Ecto-ADP-ribosyltransferase 3	Art3	AQLFLPRNFK_R7	AQLFLPRNFK	3	3	R7	R	7	27.67	0.0025	0.9852	ADP-Ribosyl-EThcD (DEHKRSY) (DEHKRSY)	82	91	NA	86	12.5	File: ~S:\p2135\Proteomics\FUSION_2\dlesli_20190314_DLP145\20190314_07_DLP145_WTmuscleADPr_s3.raw~ ; SpectrumID: ~55877~; scans: ~20365~	741	20365	1	0.0000003000.0
McD1_KO	Q8R2G4	No	Ecto-ADP-ribosyltransferase 3	Art3	KAQLFLPRNFK_R8	KAQLFLPRNFK	6	6	R8	R	8	43.8	0.0001	0.9993	ADP-Ribosyl-EThcD (DEHKRSY) (DEHKRSY)	81	91	NA	79	12.5	File: ~S:\p2135\Proteomics\FUSION_2\dlesli_20190314_DLP145\20190314_12_DLP145_MD1komuscleADPr_s4.raw~ ; SpectrumID: ~48497~; scans: ~17835~	499	17835	2	0.00000003000.0
McD1_WT	Q8R2G4	No	Ecto-ADP-ribosyltransferase 3	Art3	KAQLFLPRNFK_R8	KAQLFLPRNFK	7	7	R8	R	8	41.26	0.00015	0.9992	ADP-Ribosyl-EThcD (DEHKRSY) (DEHKRSY)	81	91	NA	70	12.5	File: ~S:\p2135\Proteomics\FUSION_2\dlesli_20190314_DLP145\20190314_03_DLP145_WTmuscleADPr_s1.raw~ ; SpectrumID: ~38905~; scans: ~16179~	531	16179	2	0.00000003000.0
McD1_WT	Q8R2G4	No	Ecto-ADP-ribosyltransferase 3	Art3	LEDSGRNNLDPDRMPEIK_R6	LEDSGRNNLDPDRMPEIK	2	2	R6	R	6	32.97	0.00081	0.3145	ADPr_HCD_249_347_583 (DEHKRSY) (DEHKRSY)	288	305	NA	51	22.9	File: ~S:\p2135\Proteomics\FUSION_2\dlesli_20190314_DLP145\20190314_07_DLP145_WTmuscleADPr_s3.raw~ ; SpectrumID: ~44702~; scans: ~13720~	21250	13720	2	0.000003000000000000.0
McD1_KO	Q8R2G4	No	Ecto-ADP-ribosyltransferase 3	Art3	LEDSGRNNLDPDRMPEIK_R6	LEDSGRNNLDPDRMPEIK	1	1	R6	R	6	25.4	0.0042	0.2449	ADPr_HCD_249_347_583 (DEHKRSY) (DEHKRSY)	288	305	NA	39	20	File: ~S:\p2135\Proteomics\FUSION_2\dlesli_20190314_DLP145\20190314_16_DLP145_MD1komuscleADPr_s3.raw~ ; SpectrumID: ~41720~; scans: ~13455~	18412	13455	2	0.000003000000000000.0
McD1_KO	Q8R2G4	No	Ecto-ADP-ribosyltransferase 3	Art3	VLQTEENPLLPDEKPDRSR_R17	VLQTEENPLLPDEKPDRSR	1	1	R17	R	17	36.91	0.00035	0.6199	ADPr_HCD_249_347_583 (DEHKRSY) (DEHKRSY)	306	324	NA	67	16.6	File: ~S:\p2135\Proteomics\FUSION_2\dlesli_20190314_DLP145\20190314_12_DLP145_MD1komuscleADPr_s4.raw~ ; SpectrumID: ~42203~; scans: ~14503~	21025	14503	1	0.0000000000000000300.0
McD1_WT	Q8R2G4	No	Ecto-ADP-ribosyltransferase 3	Art3	VLQTEENPLLPDEKPDRSR_R17	VLQTEENPLLPDEKPDRSR	1	1	R17	R	17	23.34	0.0065	0.5467	ADP-Ribosyl-EThcD (DEHKRSY) (DEHKRSY)	306	324	NA	86	12.5	File: ~S:\p2135\Proteomics\FUSION_2\dlesli_20190314_DLP145\20190314_07_DLP145_WTmuscleADPr_s3.raw~ ; SpectrumID: ~45531~; scans: ~14182~	1342	14182	1	0.0000000000000000300.0
McD1_KO	Q8R429	No	Sarcoplasmic/endoplasmic reticulum calcium ATPase 1	Atp2a1	SMSVYCSPAK_S3	SMSVYCSPAK	1	1	S3	S	3	21.93	0.0088	0.7213	ADPr_HCD_249_347_583 (DEHKRSY) (DEHKRSY)	493	502	NA	1593	42.1	File: ~S:\p2135\Proteomics\FUSION_2\dlesli_20190314_DLP145\20190314_16_DLP145_MD1komuscleADPr_s3.raw~ ; SpectrumID: ~31768~; scans: ~7667~	11485	7667	0	0.0030000000.0
McD1_WT	Q8R429 ,O55143	No	Sarcoplasmic/endoplasmic reticulum calcium ATPase 1,Sarcoplasmic/endoplasmic reticulum calcium ATPase 2	Atp2a1,Atp2a2	HTDPVPDPRAVNQDKK_R9	HTDPVPDPRAVNQDKK	4	4	R9	R	9	59.26	2.6e-05	0.9398	ADP-Ribosyl-EThcD (DEHKRSY) (DEHKRSY)	190	205	NA	199	11.6	File: ~S:\p2135\Proteomics\FUSION_2\dlesli_20190314_DLP145\20190314_15_DLP145_WTmuscleADPr_s2.raw~ ; SpectrumID: ~31156~; scans: ~5890~	1050	5890	2	0.0000000030000000.0
McD1_KO	Q8R429 ,O55143	No	Sarcoplasmic/endoplasmic reticulum calcium ATPase 1,Sarcoplasmic/endoplasmic reticulum calcium ATPase 2	Atp2a1,Atp2a2	HTDPVPDPRAVNQDKK_R9	HTDPVPDPRAVNQDKK	4	3	R9	R	9	35.86	0.00045	0.9294	ADP-Ribosyl-EThcD (DEHKRSY) (DEHKRSY)	190	205	NA	181	10.5	File: ~S:\p2135\Proteomics\FUSION_2\dlesli_20190314_DLP145\20190314_16_DLP145_MD1komuscleADPr_s3.raw~ ; SpectrumID: ~30045~; scans: ~6072~	1182	6072	2	0.0000000030000000.0
McD1_KO	Q8R429 ,O55143	No	Sarcoplasmic/endoplasmic reticulum calcium ATPase 1,Sarcoplasmic/endoplasmic reticulum calcium ATPase 2	Atp2a1,Atp2a2	HTDPVPDPRAVNQDKK_D14	HTDPVPDPRAVNQDKK	4	1	D14	D	14	25.96	0.0037	0.3753	ADPr_HCD_249_347_583 (DEHKRSY) (DEHKRSY)	190	205	NA	1593	42.1	File: ~S:\p2135\Proteomics\FUSION_2\dlesli_20190314_DLP145\20190314_16_DLP145_MD1komuscleADPr_s3.raw~ ; SpectrumID: ~29438~; scans: ~6071~	17076	6071	2	0.0000000000000300.0
McD1_WT	Q03265	Yes	ATP synthase subunit alpha mitochondrial	Atp5f1a	FENAFLSHVISQHQSLLGNIR_E2	FENAFLSHVISQHQSLLGNIR	16	7	E2	E	2	87.57	7.1e-09	0.9997	ADPr_HCD_249_347_583 (DEHKRSY) (DEHKRSY)	507	527	NA	2006	46.1	File: ~S:\p2135\Proteomics\FUSION_2\dlesli_20190314_DLP145\20190314_07_DLP145_WTmuscleADPr_s3.raw~ ; SpectrumID: ~73334~; scans: ~30102~	22436	30102	0	0.030000000000000000000.0
McD1_KO	Q03265	Yes	ATP synthase subunit alpha mitochondrial	Atp5f1a	FENAFLSHVISQHQSLLGNIR_E2	FENAFLSHVISQHQSLLGNIR	10	5	E2	E	2	96.61	1.3e-09	0.998	ADPr_HCD_249_347_583 (DEHKRSY) (DEHKRSY)	507	527	NA	1394	50.2	File: ~S:\p2135\Proteomics\FUSION_2\dlesli_20190314_DLP145\20190314_12_DLP145_MD1komuscleADPr_s4.raw~ ; SpectrumID: ~76087~; scans: ~33538~	21730	33538	0	0.030000000000000000000.0
McD1_WT	Q03265	Yes	ATP synthase subunit alpha mitochondrial	Atp5f1a	FENAFLSHVISQHQSLLGNIR_S7	FENAFLSHVISQHQSLLGNIR	16	1	S7	S	7	51.57	1.5e-05	0.9494	ADP-Ribosyl-EThcD (DEHKRSY) (DEHKRSY)	507	527	NA	92	4.4	File: ~S:\p2135\Proteomics\FUSION_2\dlesli_20190314_DLP145\20190314_07_DLP145_WTmuscleADPr_s3.raw~ ; SpectrumID: ~80163~; scans: ~33291~	1403	33291	0	0.000000300000000000000.0
McD1_WT	Q03265	Yes	ATP synthase subunit alpha mitochondrial	Atp5f1a	FENAFLSHVISQHQSLLGNIR_S15	FENAFLSHVISQHQSLLGNIR	16	2	S15	S	15	29.39	0.0018	0.912	ADP-Ribosyl-EThcD (DEHKRSY) (DEHKRSY)	507	527	NA	92	4.4	File: ~S:\p2135\Proteomics\FUSION_2\dlesli_20190314_DLP145\20190314_07_DLP145_WTmuscleADPr_s3.raw~ ; SpectrumID: ~74134~; scans: ~30101~	1405	30101	0	0.000000000000003000000.0
McD1_KO	Q03265	Yes	ATP synthase subunit alpha mitochondrial	Atp5f1a	FENAFLSHVISQHQSLLGNIR_H8	FENAFLSHVISQHQSLLGNIR	10	5	H8	H	8	25.75	0.0038	0.4567	ADP-Ribosyl-EThcD (DEHKRSY) (DEHKRSY)	507	527	NA	26	3.9	File: ~S:\p2135\Proteomics\FUSION_2\dlesli_20190314_DLP145\20190314_12_DLP145_MD1komuscleADPr_s4.raw~ ; SpectrumID: ~76894~; scans: ~33537~	965	33537	0	0.000000030000000000000.0
McD1_WT	Q03265	Yes	ATP synthase subunit alpha mitochondrial	Atp5f1a	FENAFLSHVISQHQSLLGNIR_H8	FENAFLSHVISQHQSLLGNIR	16	5	H8	H	8	20.69	0.011	0.4211	ADP-Ribosyl-EThcD (DEHKRSY) (DEHKRSY)	507	527	NA	89	4.4	File: ~S:\p2135\Proteomics\FUSION_2\dlesli_20190314_DLP145\20190314_15_DLP145_WTmuscleADPr_s2.raw~ ; SpectrumID: ~74217~; scans: ~32114~	1276	32114	0	0.000000030000000000000.0
McD1_WT	Q03265	Yes	ATP synthase subunit alpha mitochondrial	Atp5f1a	FENAFLSHVISQHQSLLGNIR_H13	FENAFLSHVISQHQSLLGNIR	16	1	H13	H	13	31.18	0.0076	0.1986	ADPr_HCD_249_347_583 (DEHKRSY) (DEHKRSY)	507	527	NA	2006	46.1	File: ~S:\p2135\Proteomics\FUSION_2\dlesli_20190314_DLP145\20190314_07_DLP145_WTmuscleADPr_s3.raw~ ; SpectrumID: ~73332~; scans: ~30099~	22435	30099	0	0.000000000000300000000.0
McD1_WT	P56480	Yes	ATP synthase subunit beta mitochondrial	Atp5f1b	IMDPNIVGNEHYDVAR_E10	IMDPNIVGNEHYDVAR	1	1	E10	E	10	22.01	0.0086	0.7997	ADPr_HCD_249_347_583 (DEHKRSY) (DEHKRSY)	407	422	NA	385	50.6	File: ~S:\p2135\Proteomics\FUSION_2\dlesli_20190314_DLP145\20190314_03_DLP145_WTmuscleADPr_s1.raw~ ; SpectrumID: ~36519~; scans: ~14960~	14757	14960	0	0.0000000003000000.0
McD1_WT	P56480	Yes	ATP synthase subunit beta mitochondrial	Atp5f1b	LVLEVAQHLGESTVR_E4	LVLEVAQHLGESTVR	8	7	E4	E	4	43.21	8.9e-05	0.9985	ADPr_HCD_249_347_583 (DEHKRSY) (DEHKRSY)	95	109	NA	769	55.9	File: ~S:\p2135\Proteomics\FUSION_2\dlesli_20190314_DLP145\20190314_07_DLP145_WTmuscleADPr_s3.raw~ ; SpectrumID: ~55698~; scans: ~20381~	18665	20381	0	0.000300000000000.0
McD1_WT	P56480	Yes	ATP synthase subunit beta mitochondrial	Atp5f1b	LVLEVAQHLGESTVR_S12	LVLEVAQHLGESTVR	8	1	S12	S	12	32.3	0.00094	0.7649	ADP-Ribosyl-EThcD (DEHKRSY) (DEHKRSY)	95	109	NA	59	5.3	File: ~S:\p2135\Proteomics\FUSION_2\dlesli_20190314_DLP145\20190314_07_DLP145_WTmuscleADPr_s3.raw~ ; SpectrumID: ~55879~; scans: ~20384~	1051	20384	0	0.000000000003000.0
McD1_KO	P56480	Yes	ATP synthase subunit beta mitochondrial	Atp5f1b	LVLEVAQHLGESTVR_S12	LVLEVAQHLGESTVR	7	1	S12	S	12	23.92	0.0057	0.4704	ADP-Ribosyl-EThcD (DEHKRSY) (DEHKRSY)	95	109	NA	24	2.9	File: ~S:\p2135\Proteomics\FUSION_2\dlesli_20190314_DLP145\20190314_08_DLP145_MD1komuscleADPr_s2.raw~ ; SpectrumID: ~54107~; scans: ~21448~	566	21448	0	0.000000000003000.0
McD1_KO	P56480	Yes	ATP synthase subunit beta mitochondrial	Atp5f1b	LVLEVAQHLGESTVR_E4	LVLEVAQHLGESTVR	7	6	E4	E	4	62.58	1.4e-06	0.9991	ADPr_HCD_249_347_583 (DEHKRSY) (DEHKRSY)	95	109	NA	613	50.6	File: ~S:\p2135\Proteomics\FUSION_2\dlesli_20190314_DLP145\20190314_04_DLP145_MD1komuscleADPr_s1.raw~ ; SpectrumID: ~50349~; scans: ~20279~	17128	20279	0	0.000300000000000.0
McD1_WT	Q9CQQ7	Yes	ATP synthase F(0) complex subunit B1 mitochondrial	Atp5pb	HYLFDVQR_H1	HYLFDVQR	2	2	H1	H	1	37.19	0.0042	0.9374	ADPr_HCD_249_347_583 (DEHKRSY) (DEHKRSY)	164	171	NA	162	12.1	File: ~S:\p2135\Proteomics\FUSION_2\dlesli_20190314_DLP145\20190314_07_DLP145_WTmuscleADPr_s3.raw~ ; SpectrumID: ~47147~; scans: ~15359~	11986	15359	0	0.30000000.0
McD1_KO	Q9DCX2	Yes	ATP synthase subunit d mitochondrial	Atp5pd	LASLSEKPPAIDWAYYR_S5	LASLSEKPPAIDWAYYR	2	1	S5	S	5	30.46	0.0016	0.5124	ADPr_HCD_249_347_583 (DEHKRSY) (DEHKRSY)	42	58	NA	202	31.6	File: ~S:\p2135\Proteomics\FUSION_2\dlesli_20190314_DLP145\20190314_16_DLP145_MD1komuscleADPr_s3.raw~ ; SpectrumID: ~58754~; scans: ~24192~	17912	24192	0	0.00003000000000000.0
McD1_KO	Q9DCX2	Yes	ATP synthase subunit d mitochondrial	Atp5pd	LASLSEKPPAIDWAYYR_E6	LASLSEKPPAIDWAYYR	2	1	E6	E	6	24.36	0.0054	0.3359	ADPr_HCD_249_347_583 (DEHKRSY) (DEHKRSY)	42	58	NA	162	31.6	File: ~S:\p2135\Proteomics\FUSION_2\dlesli_20190314_DLP145\20190314_12_DLP145_MD1komuscleADPr_s4.raw~ ; SpectrumID: ~61970~; scans: ~25483~	19814	25483	0	0.00000300000000000.0
McD1_KO	Q9DCX2	Yes	ATP synthase subunit d mitochondrial	Atp5pd	SWNETFHAR_S1	SWNETFHAR	14	14	S1	S	1	61.94	4.3e-06	0.9992	ADPr_HCD_249_347_583 (DEHKRSY) (DEHKRSY)	33	41	NA	202	31.6	File: ~S:\p2135\Proteomics\FUSION_2\dlesli_20190314_DLP145\20190314_16_DLP145_MD1komuscleADPr_s3.raw~ ; SpectrumID: ~35575~; scans: ~9592~	11806	9592	0	0.300000000.0
McD1_WT	Q9DCX2	Yes	ATP synthase subunit d mitochondrial	Atp5pd	SWNETFHAR_S1	SWNETFHAR	20	20	S1	S	1	53.42	5.6e-05	0.9956	ADPr_HCD_249_347_583 (DEHKRSY) (DEHKRSY)	33	41	NA	211	31.6	File: ~S:\p2135\Proteomics\FUSION_2\dlesli_20190314_DLP145\20190314_15_DLP145_WTmuscleADPr_s2.raw~ ; SpectrumID: ~35130~; scans: ~9461~	12134	9461	0	0.300000000.0
McD1_WT	Q9DB20	Yes	ATP synthase subunit O mitochondrial	Atp5po	LGNTQGIISAFSTIMSVHR_S9	LGNTQGIISAFSTIMSVHR	14	14	S9	S	9	66.2	1.6e-06	0.9992	ADPr_HCD_249_347_583 (DEHKRSY) (DEHKRSY)	118	136	NA	448	47.9	File: ~S:\p2135\Proteomics\FUSION_2\dlesli_20190314_DLP145\20190314_07_DLP145_WTmuscleADPr_s3.raw~ ; SpectrumID: ~80075~; scans: ~34209~	20902	34209	0	0.0000000030000000000.0
McD1_KO	Q9DB20	Yes	ATP synthase subunit O mitochondrial	Atp5po	LGNTQGIISAFSTIMSVHR_S9	LGNTQGIISAFSTIMSVHR	10	10	S9	S	9	68.03	4.2e-07	0.9985	ADP-Ribosyl-EThcD (DEHKRSY) (DEHKRSY)	118	136	NA	68	8.9	File: ~S:\p2135\Proteomics\FUSION_2\dlesli_20190314_DLP145\20190314_16_DLP145_MD1komuscleADPr_s3.raw~ ; SpectrumID: ~71191~; scans: ~31931~	1278	31931	0	0.0000000030000000000.0
McD1_WT	P01027	No	Complement C3	C3	GDPRDNHLAPGQQTTLR_R4	GDPRDNHLAPGQQTTLR	6	3	R4	R	4	32.62	0.0011	0.8174	ADPr_HCD_249_347_583 (DEHKRSY) (DEHKRSY)	567	583	NA	63	6	File: ~S:\p2135\Proteomics\FUSION_2\dlesli_20190314_DLP145\20190314_15_DLP145_WTmuscleADPr_s2.raw~ ; SpectrumID: ~30870~; scans: ~6831~	18228	6831	1	0.00030000000000000.0
McD1_KO	P01027	No	Complement C3	C3	GDPRDNHLAPGQQTTLR_D2	GDPRDNHLAPGQQTTLR	2	1	D2	D	2	23.39	0.0078	0.478	ADPr_HCD_249_347_583 (DEHKRSY) (DEHKRSY)	567	583	NA	27	5.7	File: ~S:\p2135\Proteomics\FUSION_2\dlesli_20190314_DLP145\20190314_08_DLP145_MD1komuscleADPr_s2.raw~ ; SpectrumID: ~32920~; scans: ~7450~	19243	7450	1	0.03000000000000000.0
McD1_WT	P01027	No	Complement C3	C3	GDPRDNHLAPGQQTTLR_D5	GDPRDNHLAPGQQTTLR	6	1	D5	D	5	25.9	0.0037	0.4494	ADPr_HCD_249_347_583 (DEHKRSY) (DEHKRSY)	567	583	NA	63	6	File: ~S:\p2135\Proteomics\FUSION_2\dlesli_20190314_DLP145\20190314_15_DLP145_WTmuscleADPr_s2.raw~ ; SpectrumID: ~30864~; scans: ~6821~	18234	6821	1	0.00003000000000000.0
McD1_WT	P01027	No	Complement C3	C3	GDPRDNHLAPGQQTTLR_H7	GDPRDNHLAPGQQTTLR	6	2	H7	H	7	31.89	0.0014	0.3219	ADPr_HCD_249_347_583 (DEHKRSY) (DEHKRSY)	567	583	NA	39	3.7	File: ~S:\p2135\Proteomics\FUSION_2\dlesli_20190314_DLP145\20190314_03_DLP145_WTmuscleADPr_s1.raw~ ; SpectrumID: ~25619~; scans: ~6676~	14948	6676	1	0.00000030000000000.0
McD1_WT	P01027	No	Complement C3	C3	KVLMEGVRPSNADALVGK_R8	KVLMEGVRPSNADALVGK	1	1	R8	R	8	23.9	0.0057	0.663	ADP-Ribosyl-EThcD (DEHKRSY) (DEHKRSY)	306	323	NA	25	1.6	File: ~S:\p2135\Proteomics\FUSION_2\dlesli_20190314_DLP145\20190314_07_DLP145_WTmuscleADPr_s3.raw~ ; SpectrumID: ~49667~; scans: ~16017~	1206	16017	1	0.000000030000000000.0
McD1_WT	P01027	No	Complement C3	C3	RDHVLGLAR_R1	RDHVLGLAR	2	2	R1	R	1	31.07	0.0013	0.8627	ADPr_HCD_249_347_583 (DEHKRSY) (DEHKRSY)	740	748	NA	63	6	File: ~S:\p2135\Proteomics\FUSION_2\dlesli_20190314_DLP145\20190314_15_DLP145_WTmuscleADPr_s2.raw~ ; SpectrumID: ~32640~; scans: ~7669~	10418	7669	1	0.300000000.0
McD1_KO	P01027	No	Complement C3	C3	RDHVLGLAR_R1	RDHVLGLAR	3	2	R1	R	1	22.78	0.029	0.8026	ADPr_HCD_249_347_583 (DEHKRSY) (DEHKRSY)	740	748	NA	23	6.6	File: ~S:\p2135\Proteomics\FUSION_2\dlesli_20190314_DLP145\20190314_12_DLP145_MD1komuscleADPr_s4.raw~ ; SpectrumID: ~33386~; scans: ~8068~	10484	8068	1	0.300000000.0
McD1_KO	P01027	No	Complement C3	C3	RDHVLGLAR_D2	RDHVLGLAR	3	1	D2	D	2	25.15	0.0075	0.463	ADPr_HCD_249_347_583 (DEHKRSY) (DEHKRSY)	740	748	NA	36	3.7	File: ~S:\p2135\Proteomics\FUSION_2\dlesli_20190314_DLP145\20190314_16_DLP145_MD1komuscleADPr_s3.raw~ ; SpectrumID: ~31906~; scans: ~7898~	10190	7898	1	0.030000000.0
McD1_KO	P01027	No	Complement C3	C3	GDPRDNHLAPGQQTTLR_R4	GDPRDNHLAPGQQTTLR	2	1	R4	R	4	66.11	6.4e-07	0.9177	ADPr_HCD_249_347_583 (DEHKRSY) (DEHKRSY)	567	583	NA	93	5.4	File: ~S:\p2135\Proteomics\FUSION_2\dlesli_20190314_DLP145\20190314_04_DLP145_MD1komuscleADPr_s1.raw~ ; SpectrumID: ~29915~; scans: ~6807~	18487	6807	1	0.00030000000000000.0
McD1_KO	O08532	No	Voltage-dependent calcium channel subunit alpha-2/delta-1	Cacna2d1	AKLEETITQARYSETLKPDNFEESGYTFIAPR_Y12	AKLEETITQARYSETLKPDNFEESGYTFIAPR	2	1	Y12	Y	12	44.72	6.4e-05	0.1592	ADPr_HCD_249_347_583 (DEHKRSY) (DEHKRSY)	633	664	NA	312	12.9	File: ~S:\p2135\Proteomics\FUSION_2\dlesli_20190314_DLP145\20190314_12_DLP145_MD1komuscleADPr_s4.raw~ ; SpectrumID: ~60476~; scans: ~25007~	24074	25007	2	0.00000000000300000000000000000000.0
McD1_KO	O08532	No	Voltage-dependent calcium channel subunit alpha-2/delta-1	Cacna2d1	AKLEETITQARYSETLKPDNFEESGYTFIAPR_K17	AKLEETITQARYSETLKPDNFEESGYTFIAPR	2	1	K17	K	17	34.95	0.00053	0.1321	ADPr_HCD_249_347_583 (DEHKRSY) (DEHKRSY)	633	664	NA	280	11.7	File: ~S:\p2135\Proteomics\FUSION_2\dlesli_20190314_DLP145\20190314_16_DLP145_MD1komuscleADPr_s3.raw~ ; SpectrumID: ~58364~; scans: ~23711~	21407	23711	2	0.00000000000000003000000000000000.0
McD1_WT	O08532	No	Voltage-dependent calcium channel subunit alpha-2/delta-1	Cacna2d1	AKLEETITQARYSETLKPDNFEESGYTFIAPR_K17	AKLEETITQARYSETLKPDNFEESGYTFIAPR	1	1	K17	K	17	26.81	0.0031	0.1216	ADPr_HCD_249_347_583 (DEHKRSY) (DEHKRSY)	633	664	NA	287	16.5	File: ~S:\p2135\Proteomics\FUSION_2\dlesli_20190314_DLP145\20190314_15_DLP145_WTmuscleADPr_s2.raw~ ; SpectrumID: ~59478~; scans: ~24008~	22780	24008	2	0.00000000000000003000000000000000.0
McD1_WT	O08532	No	Voltage-dependent calcium channel subunit alpha-2/delta-1	Cacna2d1	RRPNVQNPK_R1	RRPNVQNPK	3	3	R1	R	1	29.97	0.0015	0.8707	ADP-Ribosyl-EThcD (DEHKRSY) (DEHKRSY)	544	552	NA	30	2.2	File: ~S:\p2135\Proteomics\FUSION_2\dlesli_20190314_DLP145\20190314_07_DLP145_WTmuscleADPr_s3.raw~ ; SpectrumID: ~28612~; scans: ~2352~	578	2352	1	0.300000000.0
McD1_KO	O08532	No	Voltage-dependent calcium channel subunit alpha-2/delta-1	Cacna2d1	RRPNVQNPK_R1	RRPNVQNPK	2	2	R1	R	1	26.84	0.003	0.856	ADP-Ribosyl-EThcD (DEHKRSY) (DEHKRSY)	544	552	NA	27	2.1	File: ~S:\p2135\Proteomics\FUSION_2\dlesli_20190314_DLP145\20190314_12_DLP145_MD1komuscleADPr_s4.raw~ ; SpectrumID: ~27778~; scans: ~2728~	313	2728	1	0.300000000.0
McD1_WT	O08532	No	Voltage-dependent calcium channel subunit alpha-2/delta-1	Cacna2d1	TSIRDPCAGPVCDCK_R4	TSIRDPCAGPVCDCK	6	4	R4	R	4	65.34	7.5e-07	0.7614	ADPr_HCD_249_347_583 (DEHKRSY) (DEHKRSY)	828	842	NA	314	12.3	File: ~S:\p2135\Proteomics\FUSION_2\dlesli_20190314_DLP145\20190314_11_DLP145_WTmuscleADPr_s4.raw~ ; SpectrumID: ~37751~; scans: ~8611~	19683	8611	1	0.000300000000000.0
McD1_KO	O08532	No	Voltage-dependent calcium channel subunit alpha-2/delta-1	Cacna2d1	TSIRDPCAGPVCDCK_S2	TSIRDPCAGPVCDCK	8	1	S2	S	2	36.73	0.00036	0.6061	ADPr_HCD_249_347_583 (DEHKRSY) (DEHKRSY)	828	842	NA	312	12.9	File: ~S:\p2135\Proteomics\FUSION_2\dlesli_20190314_DLP145\20190314_12_DLP145_MD1komuscleADPr_s4.raw~ ; SpectrumID: ~33625~; scans: ~8453~	18313	8453	1	0.030000000000000.0
McD1_WT	O08532	No	Voltage-dependent calcium channel subunit alpha-2/delta-1	Cacna2d1	TSIRDPCAGPVCDCK_S2	TSIRDPCAGPVCDCK	6	1	S2	S	2	55.18	6.7e-06	0.4378	ADPr_HCD_249_347_583 (DEHKRSY) (DEHKRSY)	828	842	NA	287	16.5	File: ~S:\p2135\Proteomics\FUSION_2\dlesli_20190314_DLP145\20190314_15_DLP145_WTmuscleADPr_s2.raw~ ; SpectrumID: ~32811~; scans: ~7922~	17380	7922	1	0.030000000000000.0
McD1_WT	O08532	No	Voltage-dependent calcium channel subunit alpha-2/delta-1	Cacna2d1	TSIRDPCAGPVCDCK_D5	TSIRDPCAGPVCDCK	6	1	D5	D	5	32.88	0.00083	0.2179	ADPr_HCD_249_347_583 (DEHKRSY) (DEHKRSY)	828	842	NA	324	13.4	File: ~S:\p2135\Proteomics\FUSION_2\dlesli_20190314_DLP145\20190314_07_DLP145_WTmuscleADPr_s3.raw~ ; SpectrumID: ~36256~; scans: ~8303~	19241	8303	1	0.000030000000000.0
McD1_WT	O08532	No	Voltage-dependent calcium channel subunit alpha-2/delta-1	Cacna2d1	TSIRDPCAGPVCDCKR_R4	TSIRDPCAGPVCDCKR	9	5	R4	R	4	78.15	2.3e-07	0.697	ADPr_HCD_249_347_583 (DEHKRSY) (DEHKRSY)	828	843	NA	287	16.5	File: ~S:\p2135\Proteomics\FUSION_2\dlesli_20190314_DLP145\20190314_15_DLP145_WTmuscleADPr_s2.raw~ ; SpectrumID: ~30909~; scans: ~6893~	18350	6893	2	0.0003000000000000.0
McD1_KO	O08532	No	Voltage-dependent calcium channel subunit alpha-2/delta-1	Cacna2d1	TSIRDPCAGPVCDCKR_R4	TSIRDPCAGPVCDCKR	5	3	R4	R	4	46.88	4e-05	0.5647	ADPr_HCD_249_347_583 (DEHKRSY) (DEHKRSY)	828	843	NA	280	11.7	File: ~S:\p2135\Proteomics\FUSION_2\dlesli_20190314_DLP145\20190314_16_DLP145_MD1komuscleADPr_s3.raw~ ; SpectrumID: ~31463~; scans: ~7177~	17512	7177	2	0.0003000000000000.0
McD1_KO	O08532	No	Voltage-dependent calcium channel subunit alpha-2/delta-1	Cacna2d1	TSIRDPCAGPVCDCKR_S2	TSIRDPCAGPVCDCKR	5	1	S2	S	2	48.32	0.00011	0.4626	ADPr_HCD_249_347_583 (DEHKRSY) (DEHKRSY)	828	843	NA	280	11.7	File: ~S:\p2135\Proteomics\FUSION_2\dlesli_20190314_DLP145\20190314_16_DLP145_MD1komuscleADPr_s3.raw~ ; SpectrumID: ~31404~; scans: ~7091~	17515	7091	2	0.0300000000000000.0
McD1_WT	O08532	No	Voltage-dependent calcium channel subunit alpha-2/delta-1	Cacna2d1	TSIRDPCAGPVCDCKR_S2	TSIRDPCAGPVCDCKR	9	2	S2	S	2	38.16	0.00026	0.4412	ADPr_HCD_249_347_583 (DEHKRSY) (DEHKRSY)	828	843	NA	324	13.4	File: ~S:\p2135\Proteomics\FUSION_2\dlesli_20190314_DLP145\20190314_07_DLP145_WTmuscleADPr_s3.raw~ ; SpectrumID: ~34242~; scans: ~7064~	20204	7064	2	0.0300000000000000.0
McD1_WT	O08532	No	Voltage-dependent calcium channel subunit alpha-2/delta-1	Cacna2d1	TSIRDPCAGPVCDCKR_D5	TSIRDPCAGPVCDCKR	9	2	D5	D	5	45.98	0.00012	0.3939	ADPr_HCD_249_347_583 (DEHKRSY) (DEHKRSY)	828	843	NA	182	11.6	File: ~S:\p2135\Proteomics\FUSION_2\dlesli_20190314_DLP145\20190314_03_DLP145_WTmuscleADPr_s1.raw~ ; SpectrumID: ~25643~; scans: ~6734~	15048	6734	2	0.0000300000000000.0
McD1_KO	O08532	No	Voltage-dependent calcium channel subunit alpha-2/delta-1	Cacna2d1	TSIRDPCAGPVCDCKR_D5	TSIRDPCAGPVCDCKR	5	1	D5	D	5	38.53	0.00024	0.1975	ADPr_HCD_249_347_583 (DEHKRSY) (DEHKRSY)	828	843	NA	312	12.9	File: ~S:\p2135\Proteomics\FUSION_2\dlesli_20190314_DLP145\20190314_12_DLP145_MD1komuscleADPr_s4.raw~ ; SpectrumID: ~31735~; scans: ~7233~	19309	7233	2	0.0000300000000000.0
McD1_KO	O08532	No	Voltage-dependent calcium channel subunit alpha-2/delta-1	Cacna2d1	TSIRDPCAGPVCDCK_R4	TSIRDPCAGPVCDCK	8	6	R4	R	4	57.33	4.2e-06	0.4893	ADPr_HCD_249_347_583 (DEHKRSY) (DEHKRSY)	828	842	NA	265	11.6	File: ~S:\p2135\Proteomics\FUSION_2\dlesli_20190314_DLP145\20190314_04_DLP145_MD1komuscleADPr_s1.raw~ ; SpectrumID: ~31715~; scans: ~7974~	17694	7974	1	0.000300000000000.0
McD1_KO	O08532	No	Voltage-dependent calcium channel subunit alpha-2/delta-1	Cacna2d1	TSIRDPCAGPVCDCK_D5	TSIRDPCAGPVCDCK	8	1	D5	D	5	21.41	0.0098	0.2179	ADPr_HCD_249_347_583 (DEHKRSY) (DEHKRSY)	828	842	NA	265	11.6	File: ~S:\p2135\Proteomics\FUSION_2\dlesli_20190314_DLP145\20190314_04_DLP145_MD1komuscleADPr_s1.raw~ ; SpectrumID: ~31713~; scans: ~7971~	17693	7971	1	0.000030000000000.0
McD1_WT	Q61475	No	Complement decay-accelerating factor GPI-anchored	Cd55	TTVRHPIR_R4	TTVRHPIR	2	2	R4	R	4	25.21	0.0063	0.9305	ADPr_HCD_249_347_583 (DEHKRSY) (DEHKRSY)	344	351	NA	25	2	File: ~S:\p2135\Proteomics\FUSION_2\dlesli_20190314_DLP145\20190314_03_DLP145_WTmuscleADPr_s1.raw~ ; SpectrumID: ~21311~; scans: ~2746~	7891	2746	1	0.00030000.0
McD1_WT	Q8VCN6	No	CD99 antigen	Cd99	KPSGGFDLEDALPGGGGGGAGEKPGNRPQPDPKPPRPHGDSGGISDSDLADAAGQGGGGAGR_D51	KPSGGFDLEDALPGGGGGGAGEKPGNRPQPDPKPPRPHGDSGGISDSDLADAAGQGGGGAGR	7	1	D51	D	51	43.69	0.00018	0.3251	ADPr_HCD_249_347_583 (DEHKRSY) (DEHKRSY)	53	114	NA	82	41.2	File: ~S:\p2135\Proteomics\FUSION_2\dlesli_20190314_DLP145\20190314_11_DLP145_WTmuscleADPr_s4.raw~ ; SpectrumID: ~53892~; scans: ~17794~	25964	17794	0	0.00000000000000000000000000000000000000000000000000300000000000.0
McD1_WT	Q8VCN6	No	CD99 antigen	Cd99	KPSGGFDLEDALPGGGGGGAGEKPGNRPQPDPKPPRPHGDSGGISDSDLADAAGQGGGGAGR_D48	KPSGGFDLEDALPGGGGGGAGEKPGNRPQPDPKPPRPHGDSGGISDSDLADAAGQGGGGAGR	7	2	D48	D	48	60.61	7.4e-06	0.2235	ADPr_HCD_249_347_583 (DEHKRSY) (DEHKRSY)	53	114	NA	82	41.2	File: ~S:\p2135\Proteomics\FUSION_2\dlesli_20190314_DLP145\20190314_11_DLP145_WTmuscleADPr_s4.raw~ ; SpectrumID: ~53890~; scans: ~17791~	25963	17791	0	0.00000000000000000000000000000000000000000000000300000000000000.0
McD1_KO	Q8VCN6	No	CD99 antigen	Cd99	KPSGGFDLEDALPGGGGGGAGEKPGNRPQPDPKPPRPHGDSGGISDSDLADAAGQGGGGAGR_D48	KPSGGFDLEDALPGGGGGGAGEKPGNRPQPDPKPPRPHGDSGGISDSDLADAAGQGGGGAGR	4	1	D48	D	48	46.92	9.5e-05	0.144	ADPr_HCD_249_347_583 (DEHKRSY) (DEHKRSY)	53	114	NA	71	40.5	File: ~S:\p2135\Proteomics\FUSION_2\dlesli_20190314_DLP145\20190314_08_DLP145_MD1komuscleADPr_s2.raw~ ; SpectrumID: ~49409~; scans: ~18188~	24505	18188	0	0.00000000000000000000000000000000000000000000000300000000000000.0
McD1_WT	Q8VCN6	No	CD99 antigen	Cd99	KPSGGFDLEDALPGGGGGGAGEKPGNRPQPDPKPPRPHGDSGGISDSDLADAAGQGGGGAGR_D40	KPSGGFDLEDALPGGGGGGAGEKPGNRPQPDPKPPRPHGDSGGISDSDLADAAGQGGGGAGR	7	1	D40	D	40	21.47	0.0097	0.0758	ADPr_HCD_249_347_583 (DEHKRSY) (DEHKRSY)	53	114	NA	77	41.2	File: ~S:\p2135\Proteomics\FUSION_2\dlesli_20190314_DLP145\20190314_07_DLP145_WTmuscleADPr_s3.raw~ ; SpectrumID: ~50818~; scans: ~17192~	24963	17192	0	0.00000000000000000000000000000000000000030000000000000000000000.0
McD1_WT	Q8VCN6	No	CD99 antigen	Cd99	KPSGGFDLEDALPGGGGGGAGEKPGNRPQPDPKPPRPHGDSGGISDSDLADAAGQGGGGAGR_S47,D48	KPSGGFDLEDALPGGGGGGAGEKPGNRPQPDPKPPRPHGDSGGISDSDLADAAGQGGGGAGR	7	3	S47,D48	S,D	47,48	61.99	8.3e-06	0.0322	2 ADPr_HCD_249_347_583 (DEHKRSY) (DEHKRSY)	53	114	NA	62	40.5	File: ~S:\p2135\Proteomics\FUSION_2\dlesli_20190314_DLP145\20190314_15_DLP145_WTmuscleADPr_s2.raw~ ; SpectrumID: ~49008~; scans: ~17755~	23298	17755	0	0.00000000000000000000000000000000000000000000003300000000000000.0
McD1_KO	Q8VCN6	No	CD99 antigen	Cd99	KPSGGFDLEDALPGGGGGGAGEKPGNRPQPDPKPPRPHGDSGGISDSDLADAAGQGGGGAGR_D47	KPSGGFDLEDALPGGGGGGAGEKPGNRPQPDPKPPRPHGDSGGISDSDLADAAGQGGGGAGR	4	2	D47	D	47	43.21	0.0002	0.0269	2 ADPr_HCD_249_347_583 (DEHKRSY) (DEHKRSY)	53	114	NA	71	40.5	File: ~S:\p2135\Proteomics\FUSION_2\dlesli_20190314_DLP145\20190314_08_DLP145_MD1komuscleADPr_s2.raw~ ; SpectrumID: ~51264~; scans: ~19208~	24522	19208	0	0.00000000000000000000000000000000000000000000003300000000000000.0
McD1_KO	Q8VCN6	No	CD99 antigen	Cd99	KPSGGFDLEDALPGGGGGGAGEKPGNRPQPDPKPPRPHGDSGGISDSDLADAAGQGGGGAGR_S47D48	KPSGGFDLEDALPGGGGGGAGEKPGNRPQPDPKPPRPHGDSGGISDSDLADAAGQGGGGAGR	4	1	S47,D48	S,D	47,48	44.81	0.00015	0.0185	2 ADPr_HCD_249_347_583 (DEHKRSY) (DEHKRSY)	53	114	NA	45	40.5	File: ~S:\p2135\Proteomics\FUSION_2\dlesli_20190314_DLP145\20190314_04_DLP145_MD1komuscleADPr_s1.raw~ ; SpectrumID: ~46358~; scans: ~17987~	23517	17987	0	0.00000000000000000000000000000000000000000000003300000000000000.0
McD1_WT	Q9WTR5	No	Cadherin-13	Cdh13	FARTSPVPR_R3	FARTSPVPR	2	2	R3	R	3	23.71	0.0061	0.9615	ADPr_HCD_249_347_583 (DEHKRSY) (DEHKRSY)	127	135	NA	54	4.1	File: ~S:\p2135\Proteomics\FUSION_2\dlesli_20190314_DLP145\20190314_15_DLP145_WTmuscleADPr_s2.raw~ ; SpectrumID: ~30498~; scans: ~6226~	10321	6226	1	0.003000000.0
McD1_KO	Q9WTR5	No	Cadherin-13	Cdh13	FARTSPVPR_R3	FARTSPVPR	2	2	R3	R	3	23.2	0.015	0.9286	ADPr_HCD_249_347_583 (DEHKRSY) (DEHKRSY)	127	135	NA	48	3.4	File: ~S:\p2135\Proteomics\FUSION_2\dlesli_20190314_DLP145\20190314_12_DLP145_MD1komuscleADPr_s4.raw~ ; SpectrumID: ~31363~; scans: ~6595~	10373	6595	1	0.003000000.0
McD1_WT	Q9WTR5	No	Cadherin-13	Cdh13	RSIVVSPILIPENQR_R1	RSIVVSPILIPENQR	5	5	R1	R	1	27.8	0.0025	0.8258	ADP-Ribosyl-EThcD (DEHKRSY) (DEHKRSY)	138	152	NA	28	4.1	File: ~S:\p2135\Proteomics\FUSION_2\dlesli_20190314_DLP145\20190314_03_DLP145_WTmuscleADPr_s1.raw~ ; SpectrumID: ~45031~; scans: ~20479~	705	20479	1	0.300000000000000.0
McD1_KO	Q9WTR5	No	Cadherin-13	Cdh13	RSIVVSPILIPENQR_R1	RSIVVSPILIPENQR	3	2	R1	R	1	46.25	0.00031	0.5972	ADPr_HCD_249_347_583 (DEHKRSY) (DEHKRSY)	138	152	NA	48	4.1	File: ~S:\p2135\Proteomics\FUSION_2\dlesli_20190314_DLP145\20190314_16_DLP145_MD1komuscleADPr_s3.raw~ ; SpectrumID: ~54703~; scans: ~21821~	16611	21821	1	0.300000000000000.0
McD1_KO	Q9WTR5	No	Cadherin-13	Cdh13	RSIVVSPILIPENQR_S2	RSIVVSPILIPENQR	3	1	S2	S	2	44.63	0.0003	0.4968	ADPr_HCD_249_347_583 (DEHKRSY) (DEHKRSY)	138	152	NA	48	3.4	File: ~S:\p2135\Proteomics\FUSION_2\dlesli_20190314_DLP145\20190314_12_DLP145_MD1komuscleADPr_s4.raw~ ; SpectrumID: ~57692~; scans: ~22982~	18204	22982	1	0.030000000000000.0
McD1_KO	P33146	No	Cadherin-15	Cdh15	VSVQNEAPLQAAAPRAR_R15	VSVQNEAPLQAAAPRAR	4	4	R15	R	15	65.7	6.9e-07	0.988	ADP-Ribosyl-EThcD (DEHKRSY) (DEHKRSY)	339	355	NA	66	2.2	File: ~S:\p2135\Proteomics\FUSION_2\dlesli_20190314_DLP145\20190314_04_DLP145_MD1komuscleADPr_s1.raw~ ; SpectrumID: ~36806~; scans: ~11168~	598	11168	1	0.00000000000000300.0
McD1_WT	P33146	No	Cadherin-15	Cdh15	VSVQNEAPLQAAAPRAR_R15	VSVQNEAPLQAAAPRAR	10	10	R15	R	15	42.91	9.5e-05	0.9208	ADP-Ribosyl-EThcD (DEHKRSY) (DEHKRSY)	339	355	NA	43	2.2	File: ~S:\p2135\Proteomics\FUSION_2\dlesli_20190314_DLP145\20190314_15_DLP145_WTmuscleADPr_s2.raw~ ; SpectrumID: ~39529~; scans: ~11128~	1028	11128	1	0.00000000000000300.0
McD1_KO	Q8VCT4	No	Carboxylesterase 1D	Ces1d	ESAQRPSHREHVEL_R9	ESAQRPSHREHVEL	1	1	R9	R	9	31.49	0.0011	0.7392	ADP-Ribosyl-EThcD (DEHKRSY) (DEHKRSY)	552	565	NA	31	2.5	File: ~S:\p2135\Proteomics\FUSION_2\dlesli_20190314_DLP145\20190314_16_DLP145_MD1komuscleADPr_s3.raw~ ; SpectrumID: ~27950~; scans: ~5344~	1076	5344	1	0.00000000300000.0
McD1_WT	Q8VCT4	No	Carboxylesterase 1D	Ces1d	ESAQRPSHREHVEL_R9	ESAQRPSHREHVEL	1	1	R9	R	9	46.38	4.5e-05	0.6264	ADP-Ribosyl-EThcD (DEHKRSY) (DEHKRSY)	552	565	NA	46	2.5	File: ~S:\p2135\Proteomics\FUSION_2\dlesli_20190314_DLP145\20190314_07_DLP145_WTmuscleADPr_s3.raw~ ; SpectrumID: ~30927~; scans: ~5322~	1065	5322	1	0.00000000300000.0
McD1_WT	P04186	No	Complement factor B	Cfb	LEDIVTYHCSRGLVLR_R11	LEDIVTYHCSRGLVLR	1	1	R11	R	11	37.01	0.00072	0.4636	ADPr_HCD_249_347_583 (DEHKRSY) (DEHKRSY)	180	195	NA	37	2	File: ~S:\p2135\Proteomics\FUSION_2\dlesli_20190314_DLP145\20190314_07_DLP145_WTmuscleADPr_s3.raw~ ; SpectrumID: ~53262~; scans: ~18787~	20419	18787	1	0.0000000000300000.0
McD1_WT	P03953	No	Complement factor D	Cfd	EVEPGTLCDVAGWGVVTHAGRRPDVLHQLR_R21	EVEPGTLCDVAGWGVVTHAGRRPDVLHQLR	2	1	R21	R	21	43	9.3e-05	0.5472	ADPr_HCD_249_347_583 (DEHKRSY) (DEHKRSY)	142	171	NA	43	11.6	File: ~S:\p2135\Proteomics\FUSION_2\dlesli_20190314_DLP145\20190314_07_DLP145_WTmuscleADPr_s3.raw~ ; SpectrumID: ~63377~; scans: ~24374~	24263	24374	1	0.000000000000000000003000000000.0
McD1_KO	P03953	No	Complement factor D	Cfd	EVEPGTLCDVAGWGVVTHAGRRPDVLHQLR_R21	EVEPGTLCDVAGWGVVTHAGRRPDVLHQLR	1	1	R21	R	21	20.4	0.012	0.4331	ADPr_HCD_249_347_583 (DEHKRSY) (DEHKRSY)	142	171	NA	20	11.6	File: ~S:\p2135\Proteomics\FUSION_2\dlesli_20190314_DLP145\20190314_16_DLP145_MD1komuscleADPr_s3.raw~ ; SpectrumID: ~58167~; scans: ~23451~	21063	23451	1	0.000000000000000000003000000000.0
McD1_WT	P03953	No	Complement factor D	Cfd	EVEPGTLCDVAGWGVVTHAGRRPDVLHQLR_R22	EVEPGTLCDVAGWGVVTHAGRRPDVLHQLR	2	1	R22	R	22	30.06	0.0015	0.414	ADPr_HCD_249_347_583 (DEHKRSY) (DEHKRSY)	142	171	NA	30	11.6	File: ~S:\p2135\Proteomics\FUSION_2\dlesli_20190314_DLP145\20190314_15_DLP145_WTmuscleADPr_s2.raw~ ; SpectrumID: ~59246~; scans: ~23730~	22452	23730	1	0.000000000000000000000300000000.0
McD1_WT	Q61129	No	Complement factor I	Cfi	LPYQCPRAGTPVCAMNGR_R7	LPYQCPRAGTPVCAMNGR	3	3	R7	R	7	29.74	0.0016	0.9307	ADPr_HCD_249_347_583 (DEHKRSY) (DEHKRSY)	66	83	NA	30	2.8	File: ~S:\p2135\Proteomics\FUSION_2\dlesli_20190314_DLP145\20190314_15_DLP145_WTmuscleADPr_s2.raw~ ; SpectrumID: ~40902~; scans: ~12882~	19135	12882	1	0.000000300000000000.0
McD1_KO	Q61129	No	Complement factor I	Cfi	LPYQCPRAGTPVCAMNGR_R7	LPYQCPRAGTPVCAMNGR	1	1	R7	R	7	35.9	0.00043	0.8753	ADPr_HCD_249_347_583 (DEHKRSY) (DEHKRSY)	66	83	NA	53	5.1	File: ~S:\p2135\Proteomics\FUSION_2\dlesli_20190314_DLP145\20190314_04_DLP145_MD1komuscleADPr_s1.raw~ ; SpectrumID: ~38377~; scans: ~12999~	19398	12999	1	0.000000300000000000.0
McD1_WT	Q9CRB9	Yes	MICOS complex subunit Mic19	Chchd3	AAANEQLTRAVLR_R9	AAANEQLTRAVLR	2	2	R9	R	9	37.45	0.00031	0.8872	ADPr_HCD_249_347_583 (DEHKRSY) (DEHKRSY)	96	108	NA	37	5.4	File: ~S:\p2135\Proteomics\FUSION_2\dlesli_20190314_DLP145\20190314_07_DLP145_WTmuscleADPr_s3.raw~ ; SpectrumID: ~45049~; scans: ~14153~	16821	14153	1	0.0000000030000.0
McD1_KO	Q9CRB9	Yes	MICOS complex subunit Mic19	Chchd3	AAANEQLTRAVLR_R9	AAANEQLTRAVLR	1	1	R9	R	9	20.68	0.011	0.8635	ADPr_HCD_249_347_583 (DEHKRSY) (DEHKRSY)	96	108	NA	21	5.4	File: ~S:\p2135\Proteomics\FUSION_2\dlesli_20190314_DLP145\20190314_12_DLP145_MD1komuscleADPr_s4.raw~ ; SpectrumID: ~42165~; scans: ~14452~	15851	14452	1	0.0000000030000.0
McD1_KO	P07310	No	Creatine kinase M-type	Ckm	AGHPFMWNEHLGYVLTCPSNLGTGLR_H3	AGHPFMWNEHLGYVLTCPSNLGTGLR	24	5	H3	H	3	60.62	8e-05	0.9996	ADP-Ribosyl-EThcD (DEHKRSY) (DEHKRSY)	267	292	NA	108	15.3	File: ~S:\p2135\Proteomics\FUSION_2\dlesli_20190314_DLP145\20190314_04_DLP145_MD1komuscleADPr_s1.raw~ ; SpectrumID: ~69269~; scans: ~30737~	811	30737	0	0.00300000000000000000000000.0
McD1_WT	P07310	No	Creatine kinase M-type	Ckm	AGHPFMWNEHLGYVLTCPSNLGTGLR_H3	AGHPFMWNEHLGYVLTCPSNLGTGLR	18	4	H3	H	3	63.06	4.6e-05	0.9996	ADP-Ribosyl-EThcD (DEHKRSY) (DEHKRSY)	267	292	NA	103	23.7	File: ~S:\p2135\Proteomics\FUSION_2\dlesli_20190314_DLP145\20190314_11_DLP145_WTmuscleADPr_s4.raw~ ; SpectrumID: ~79279~; scans: ~31641~	1562	31641	0	0.00300000000000000000000000.0
McD1_WT	P07310	No	Creatine kinase M-type	Ckm	AGHPFMWNEHLGYVLTCPSNLGTGLR_Y13	AGHPFMWNEHLGYVLTCPSNLGTGLR	18	10	Y13	Y	13	72.86	4.8e-06	0.9018	ADPr_HCD_249_347_583 (DEHKRSY) (DEHKRSY)	267	292	NA	2618	70.7	File: ~S:\p2135\Proteomics\FUSION_2\dlesli_20190314_DLP145\20190314_07_DLP145_WTmuscleADPr_s3.raw~ ; SpectrumID: ~75294~; scans: ~31152~	23798	31152	0	0.00000000000030000000000000.0
McD1_KO	P07310	No	Creatine kinase M-type	Ckm	AGHPFMWNEHLGYVLTCPSNLGTGLR_Y13	AGHPFMWNEHLGYVLTCPSNLGTGLR	24	10	Y13	Y	13	74.27	3.5e-06	0.8999	ADPr_HCD_249_347_583 (DEHKRSY) (DEHKRSY)	267	292	NA	2481	69.9	File: ~S:\p2135\Proteomics\FUSION_2\dlesli_20190314_DLP145\20190314_08_DLP145_MD1komuscleADPr_s2.raw~ ; SpectrumID: ~71383~; scans: ~31635~	23148	31635	0	0.00000000000030000000000000.0
McD1_KO	P07310	No	Creatine kinase M-type	Ckm	AGHPFMWNEHLGYVLTCPSNLGTGLR_E9	AGHPFMWNEHLGYVLTCPSNLGTGLR	24	4	E9	E	9	65.96	6.5e-07	0.8301	ADPr_HCD_249_347_583 (DEHKRSY) (DEHKRSY)	267	292	NA	2481	69.9	File: ~S:\p2135\Proteomics\FUSION_2\dlesli_20190314_DLP145\20190314_08_DLP145_MD1komuscleADPr_s2.raw~ ; SpectrumID: ~71393~; scans: ~31648~	23154	31648	0	0.00000000300000000000000000.0
McD1_KO	P07310	No	Creatine kinase M-type	Ckm	AGHPFMWNEHLGYVLTCPSNLGTGLR_H10	AGHPFMWNEHLGYVLTCPSNLGTGLR	24	3	H10	H	10	20.96	0.015	0.6905	ADPr_HCD_249_347_583 (DEHKRSY) (DEHKRSY)	267	292	NA	2548	69.2	File: ~S:\p2135\Proteomics\FUSION_2\dlesli_20190314_DLP145\20190314_12_DLP145_MD1komuscleADPr_s4.raw~ ; SpectrumID: ~72068~; scans: ~31311~	23189	31311	0	0.00000000030000000000000000.0
McD1_KO	P07310	No	Creatine kinase M-type	Ckm	AGHPFMWNEHLGYVLTCPSNLGTGLR_Y6	AGHPFMWNEHLGYVLTCPSNLGTGLR	24	2	Y6	Y	6	35.63	0.026	0.646	Oxidation (M); ADPr_HCD_249_347_583 (DEHKRSY) (DEHKRSY)	267	292	NA	2548	69.2	File: ~S:\p2135\Proteomics\FUSION_2\dlesli_20190314_DLP145\20190314_12_DLP145_MD1komuscleADPr_s4.raw~ ; SpectrumID: ~68536~; scans: ~29584~	23214	29584	0	0.00000200000030000000000000.0
McD1_WT	P07310	No	Creatine kinase M-type	Ckm	AGHPFMWNEHLGYVLTCPSNLGTGLR_H10	AGHPFMWNEHLGYVLTCPSNLGTGLR	18	4	H10	H	10	33.32	0.043	0.4529	ADPr_HCD_249_347_583 (DEHKRSY) (DEHKRSY)	267	292	NA	2618	70.7	File: ~S:\p2135\Proteomics\FUSION_2\dlesli_20190314_DLP145\20190314_07_DLP145_WTmuscleADPr_s3.raw~ ; SpectrumID: ~75314~; scans: ~31177~	23796	31177	0	0.00000000030000000000000000.0
McD1_WT	P07310	No	Creatine kinase M-type	Ckm	HKTDLNHENLK_H7	HKTDLNHENLK	13	4	H7	H	7	36.81	0.00065	0.9349	ADP-Ribosyl-EThcD (DEHKRSY) (DEHKRSY)	106	116	NA	103	23.7	File: ~S:\p2135\Proteomics\FUSION_2\dlesli_20190314_DLP145\20190314_11_DLP145_WTmuscleADPr_s4.raw~ ; SpectrumID: ~29796~; scans: ~3573~	951	3573	1	0.00000030000.0
McD1_WT	P07310	No	Creatine kinase M-type	Ckm	HKTDLNHENLK_H1	HKTDLNHENLK	13	6	H1	H	1	49.46	3.2e-05	0.8952	ADPr_HCD_249_347_583 (DEHKRSY) (DEHKRSY)	106	116	NA	2232	69.2	File: ~S:\p2135\Proteomics\FUSION_2\dlesli_20190314_DLP145\20190314_03_DLP145_WTmuscleADPr_s1.raw~ ; SpectrumID: ~21473~; scans: ~3361~	12073	3361	1	0.30000000000.0
McD1_KO	P07310	No	Creatine kinase M-type	Ckm	HKTDLNHENLK_H7	HKTDLNHENLK	9	3	H7	H	7	34.2	0.00062	0.8654	ADP-Ribosyl-EThcD (DEHKRSY) (DEHKRSY)	106	116	NA	71	27.2	File: ~S:\p2135\Proteomics\FUSION_2\dlesli_20190314_DLP145\20190314_16_DLP145_MD1komuscleADPr_s3.raw~ ; SpectrumID: ~25741~; scans: ~3440~	843	3440	1	0.00000030000.0
McD1_KO	P07310	No	Creatine kinase M-type	Ckm	HKTDLNHENLK_H1	HKTDLNHENLK	9	4	H1	H	1	29.84	0.0016	0.8534	ADPr_HCD_249_347_583 (DEHKRSY) (DEHKRSY)	106	116	NA	2481	69.9	File: ~S:\p2135\Proteomics\FUSION_2\dlesli_20190314_DLP145\20190314_08_DLP145_MD1komuscleADPr_s2.raw~ ; SpectrumID: ~26840~; scans: ~3500~	15530	3500	1	0.30000000000.0
McD1_KO	P07310	No	Creatine kinase M-type	Ckm	HKTDLNHENLK_D4	HKTDLNHENLK	9	1	D4	D	4	31.28	0.0012	0.511	ADP-Ribosyl-EThcD (DEHKRSY) (DEHKRSY)	106	116	NA	71	27.2	File: ~S:\p2135\Proteomics\FUSION_2\dlesli_20190314_DLP145\20190314_16_DLP145_MD1komuscleADPr_s3.raw~ ; SpectrumID: ~25642~; scans: ~2842~	842	2842	1	0.00030000000.0
McD1_KO	P07310	No	Creatine kinase M-type	Ckm	HKTDLNHENLK_K2	HKTDLNHENLK	9	1	K2	K	2	35.67	0.00051	0.4784	ADPr_HCD_249_347_583 (DEHKRSY) (DEHKRSY)	106	116	NA	1880	69.4	File: ~S:\p2135\Proteomics\FUSION_2\dlesli_20190314_DLP145\20190314_16_DLP145_MD1komuscleADPr_s3.raw~ ; SpectrumID: ~24848~; scans: ~2843~	14107	2843	1	0.03000000000.0
McD1_WT	P07310	No	Creatine kinase M-type	Ckm	HKTDLNHENLK_K2	HKTDLNHENLK	13	2	K2	K	2	26.32	0.049	0.4671	ADPr_HCD_249_347_583 (DEHKRSY) (DEHKRSY)	106	116	NA	2618	70.7	File: ~S:\p2135\Proteomics\FUSION_2\dlesli_20190314_DLP145\20190314_07_DLP145_WTmuscleADPr_s3.raw~ ; SpectrumID: ~27815~; scans: ~2857~	16243	2857	1	0.03000000000.0
McD1_WT	P07310	No	Creatine kinase M-type	Ckm	HKTDLNHENLK_D4	HKTDLNHENLK	13	1	D4	D	4	25.59	0.004	0.3321	ADP-Ribosyl-EThcD (DEHKRSY) (DEHKRSY)	106	116	NA	92	20.3	File: ~S:\p2135\Proteomics\FUSION_2\dlesli_20190314_DLP145\20190314_07_DLP145_WTmuscleADPr_s3.raw~ ; SpectrumID: ~28651~; scans: ~2856~	841	2856	1	0.00030000000.0
McD1_KO	P07310	No	Creatine kinase M-type	Ckm	KAGHPFMWNEHLGYVLTCPSNLGTGLR_H4	KAGHPFMWNEHLGYVLTCPSNLGTGLR	14	2	H4	H	4	54.67	1.2e-05	0.9517	ADP-Ribosyl-EThcD (DEHKRSY) (DEHKRSY)	266	292	NA	80	17.8	File: ~S:\p2135\Proteomics\FUSION_2\dlesli_20190314_DLP145\20190314_12_DLP145_MD1komuscleADPr_s4.raw~ ; SpectrumID: ~68825~; scans: ~28970~	1053	28970	1	0.000300000000000000000000000.0
McD1_WT	P07310	No	Creatine kinase M-type	Ckm	KAGHPFMWNEHLGYVLTCPSNLGTGLR_H11	KAGHPFMWNEHLGYVLTCPSNLGTGLR	18	10	H11	H	11	57.21	4.3e-06	0.8811	ADPr_HCD_249_347_583 (DEHKRSY) (DEHKRSY)	266	292	NA	2122	67.4	File: ~S:\p2135\Proteomics\FUSION_2\dlesli_20190314_DLP145\20190314_15_DLP145_WTmuscleADPr_s2.raw~ ; SpectrumID: ~65707~; scans: ~27670~	22113	27670	1	0.000000000030000000000000000.0
McD1_WT	P07310	No	Creatine kinase M-type	Ckm	KAGHPFMWNEHLGYVLTCPSNLGTGLR_H4	KAGHPFMWNEHLGYVLTCPSNLGTGLR	18	1	H4	H	4	23.25	0.022	0.7695	ADP-Ribosyl-EThcD (DEHKRSY) (DEHKRSY)	266	292	NA	86	28.5	File: ~S:\p2135\Proteomics\FUSION_2\dlesli_20190314_DLP145\20190314_15_DLP145_WTmuscleADPr_s2.raw~ ; SpectrumID: ~66167~; scans: ~27708~	1373	27708	1	0.000300000000000000000000000.0
McD1_WT	P07310	No	Creatine kinase M-type	Ckm	KAGHPFMWNEHLGYVLTCPSNLGTGLR_Y14	KAGHPFMWNEHLGYVLTCPSNLGTGLR	18	5	Y14	Y	14	39.1	0.00022	0.5264	Oxidation (M); ADPr_HCD_249_347_583 (DEHKRSY) (DEHKRSY)	266	292	NA	2816	67.2	File: ~S:\p2135\Proteomics\FUSION_2\dlesli_20190314_DLP145\20190314_11_DLP145_WTmuscleADPr_s4.raw~ ; SpectrumID: ~70800~; scans: ~27579~	24909	27579	1	0.000000200000030000000000000.0
McD1_WT	P07310	No	Creatine kinase M-type	Ckm	KAGHPFMWNEHLGYVLTCPSNLGTGLR_Y7	KAGHPFMWNEHLGYVLTCPSNLGTGLR	18	1	Y7	Y	7	44.06	7.4e-05	0.381	Oxidation (M); ADPr_HCD_249_347_583 (DEHKRSY) (DEHKRSY)	266	292	NA	2232	69.2	File: ~S:\p2135\Proteomics\FUSION_2\dlesli_20190314_DLP145\20190314_03_DLP145_WTmuscleADPr_s1.raw~ ; SpectrumID: ~50882~; scans: ~24251~	18196	24251	1	0.000000200000030000000000000.0
McD1_KO	P07310	No	Creatine kinase M-type	Ckm	KAGHPFMWNEHLGYVLTCPSNLGTGLR_Y7	KAGHPFMWNEHLGYVLTCPSNLGTGLR	14	2	Y7	Y	7	24.87	0.0046	0.3064	Oxidation (M); ADPr_HCD_249_347_583 (DEHKRSY) (DEHKRSY)	266	292	NA	1880	69.4	File: ~S:\p2135\Proteomics\FUSION_2\dlesli_20190314_DLP145\20190314_16_DLP145_MD1komuscleADPr_s3.raw~ ; SpectrumID: ~62144~; scans: ~25850~	20792	25850	1	0.000000200000030000000000000.0
McD1_WT	P07310	No	Creatine kinase M-type	Ckm	KAGHPFMWNEHLGYVLTCPSNLGTGLR_H7	KAGHPFMWNEHLGYVLTCPSNLGTGLR	18	1	H7	H	7	55.07	6.9e-06	0.2864	Oxidation (M); ADPr_HCD_249_347_583 (DEHKRSY) (DEHKRSY)	266	292	NA	2232	69.2	File: ~S:\p2135\Proteomics\FUSION_2\dlesli_20190314_DLP145\20190314_03_DLP145_WTmuscleADPr_s1.raw~ ; SpectrumID: ~50871~; scans: ~24236~	18193	24236	1	0.000000200030000000000000000.0
McD1_KO	P07310	No	Creatine kinase M-type	Ckm	KAGHPFMWNEHLGYVLTCPSNLGTGLR_Y14	KAGHPFMWNEHLGYVLTCPSNLGTGLR	14	1	Y14	Y	14	43.03	0.00028	0.2787	ADPr_HCD_249_347_583 (DEHKRSY) (DEHKRSY)	266	292	NA	2548	69.2	File: ~S:\p2135\Proteomics\FUSION_2\dlesli_20190314_DLP145\20190314_12_DLP145_MD1komuscleADPr_s4.raw~ ; SpectrumID: ~68083~; scans: ~28968~	23395	28968	1	0.000000000000030000000000000.0
McD1_WT	P07310	No	Creatine kinase M-type	Ckm	LNYKPQEEYPDLSK_S13	LNYKPQEEYPDLSK	2	1	S13	S	13	29.82	0.0016	0.7186	ADP-Ribosyl-EThcD (DEHKRSY) (DEHKRSY)	12	25	NA	92	20.3	File: ~S:\p2135\Proteomics\FUSION_2\dlesli_20190314_DLP145\20190314_07_DLP145_WTmuscleADPr_s3.raw~ ; SpectrumID: ~43432~; scans: ~12494~	1112	12494	0	0.00000000000030.0
McD1_WT	P07310	No	Creatine kinase M-type	Ckm	LNYKPQEEYPDLSK_Y3	LNYKPQEEYPDLSK	2	1	Y3	Y	3	24.71	0.0048	0.4949	ADPr_HCD_249_347_583 (DEHKRSY) (DEHKRSY)	12	25	NA	2618	70.7	File: ~S:\p2135\Proteomics\FUSION_2\dlesli_20190314_DLP145\20190314_07_DLP145_WTmuscleADPr_s3.raw~ ; SpectrumID: ~42654~; scans: ~12495~	19175	12495	0	0.00300000000000.0
McD1_KO	P07310	No	Creatine kinase M-type	Ckm	LNYKPQEEYPDLSK_K4	LNYKPQEEYPDLSK	1	1	K4	K	4	21.91	0.0088	0.4114	ADPr_HCD_249_347_583 (DEHKRSY) (DEHKRSY)	12	25	NA	1880	69.4	File: ~S:\p2135\Proteomics\FUSION_2\dlesli_20190314_DLP145\20190314_16_DLP145_MD1komuscleADPr_s3.raw~ ; SpectrumID: ~39820~; scans: ~12350~	16627	12350	0	0.00030000000000.0
McD1_KO	P07310	No	Creatine kinase M-type	Ckm	SMTEQEQQQLIDDHFLFDKPVSPLLLASGMAR_D12	SMTEQEQQQLIDDHFLFDKPVSPLLLASGMAR	1	1	D12	D	12	27.2	0.0029	0.143	Oxidation (M); ADPr_HCD_249_347_583 (DEHKRSY) (DEHKRSY)	178	209	NA	1880	69.4	File: ~S:\p2135\Proteomics\FUSION_2\dlesli_20190314_DLP145\20190314_16_DLP145_MD1komuscleADPr_s3.raw~ ; SpectrumID: ~70306~; scans: ~31112~	21357	31112	1	0.00000300000000000000000000000200.0
McD1_WT	P07310	No	Creatine kinase M-type	Ckm	SMTEQEQQQLIDDHFLFDKPVSPLLLASGMAR_E6	SMTEQEQQQLIDDHFLFDKPVSPLLLASGMAR	1	1	E6	E	6	30.06	0.0015	0.1417	Oxidation (M); ADPr_HCD_249_347_583 (DEHKRSY) (DEHKRSY)	178	209	NA	2122	67.4	File: ~S:\p2135\Proteomics\FUSION_2\dlesli_20190314_DLP145\20190314_15_DLP145_WTmuscleADPr_s2.raw~ ; SpectrumID: ~73515~; scans: ~32165~	22743	32165	1	0.00000300000000000000000000000200.0
McD1_WT	P07310	No	Creatine kinase M-type	Ckm	TDLNHENLK_D2	TDLNHENLK	6	5	D2	D	2	39.97	0.00068	0.9947	ADPr_HCD_249_347_583 (DEHKRSY) (DEHKRSY)	108	116	NA	2618	70.7	File: ~S:\p2135\Proteomics\FUSION_2\dlesli_20190314_DLP145\20190314_07_DLP145_WTmuscleADPr_s3.raw~ ; SpectrumID: ~30309~; scans: ~4960~	12064	4960	0	0.030000000.0
McD1_KO	P07310	No	Creatine kinase M-type	Ckm	TDLNHENLK_D2	TDLNHENLK	4	3	D2	D	2	36.27	0.00066	0.989	ADPr_HCD_249_347_583 (DEHKRSY) (DEHKRSY)	108	116	NA	1880	69.4	File: ~S:\p2135\Proteomics\FUSION_2\dlesli_20190314_DLP145\20190314_16_DLP145_MD1komuscleADPr_s3.raw~ ; SpectrumID: ~27402~; scans: ~4971~	10804	4971	0	0.030000000.0
McD1_WT	P07310	No	Creatine kinase M-type	Ckm	TDLNHENLK_H5	TDLNHENLK	6	1	H5	H	5	20.92	0.011	0.8706	ADP-Ribosyl-EThcD (DEHKRSY) (DEHKRSY)	108	116	NA	103	23.7	File: ~S:\p2135\Proteomics\FUSION_2\dlesli_20190314_DLP145\20190314_11_DLP145_WTmuscleADPr_s4.raw~ ; SpectrumID: ~31942~; scans: ~5298~	658	5298	0	0.000030000.0
McD1_KO	P07310	No	Creatine kinase M-type	Ckm	TDLNHENLK_H5	TDLNHENLK	4	1	H5	H	5	23.76	0.0063	0.7995	ADP-Ribosyl-EThcD (DEHKRSY) (DEHKRSY)	108	116	NA	71	27.2	File: ~S:\p2135\Proteomics\FUSION_2\dlesli_20190314_DLP145\20190314_16_DLP145_MD1komuscleADPr_s3.raw~ ; SpectrumID: ~27897~; scans: ~4970~	549	4970	0	0.000030000.0
McD1_KO	P07310	No	Creatine kinase M-type	Ckm	KAGHPFMWNEHLGYVLTCPSNLGTGLR_H11	KAGHPFMWNEHLGYVLTCPSNLGTGLR	14	8	H11	H	11	66.04	2.5e-05	0.6105	ADPr_HCD_249_347_583 (DEHKRSY) (DEHKRSY)	266	292	NA	2123	66.9	File: ~S:\p2135\Proteomics\FUSION_2\dlesli_20190314_DLP145\20190314_04_DLP145_MD1komuscleADPr_s1.raw~ ; SpectrumID: ~64586~; scans: ~28519~	22408	28519	1	0.000000000030000000000000000.0
McD1_KO	P07310	No	Creatine kinase M-type	Ckm	KAGHPFMWNEHLGYVLTCPSNLGTGLR_H7	KAGHPFMWNEHLGYVLTCPSNLGTGLR	14	1	H7	H	7	23.35	0.0065	0.2521	Oxidation (M); ADPr_HCD_249_347_583 (DEHKRSY) (DEHKRSY)	266	292	NA	2123	66.9	File: ~S:\p2135\Proteomics\FUSION_2\dlesli_20190314_DLP145\20190314_04_DLP145_MD1komuscleADPr_s1.raw~ ; SpectrumID: ~61140~; scans: ~26877~	22435	26877	1	0.000000200030000000000000000.0
McD1_WT	Q6P8J7	Yes	Creatine kinase S-type mitochondrial	Ckmt2	ITHGQFDERYVLSSR_R9	ITHGQFDERYVLSSR	4	3	R9	R	9	30.96	0.0012	0.7394	ADPr_HCD_249_347_583 (DEHKRSY) (DEHKRSY)	150	164	NA	310	35.4	File: ~S:\p2135\Proteomics\FUSION_2\dlesli_20190314_DLP145\20190314_07_DLP145_WTmuscleADPr_s3.raw~ ; SpectrumID: ~43265~; scans: ~13301~	19661	13301	1	0.000000003000000.0
McD1_KO	Q6P8J7	Yes	Creatine kinase S-type mitochondrial	Ckmt2	ITHGQFDERYVLSSR_D7	ITHGQFDERYVLSSR	3	1	D7	D	7	25.09	0.0044	0.6682	ADPr_HCD_249_347_583 (DEHKRSY) (DEHKRSY)	150	164	NA	282	32.8	File: ~S:\p2135\Proteomics\FUSION_2\dlesli_20190314_DLP145\20190314_16_DLP145_MD1komuscleADPr_s3.raw~ ; SpectrumID: ~40298~; scans: ~13038~	17040	13038	1	0.000000300000000.0
McD1_WT	Q6P8J7	Yes	Creatine kinase S-type mitochondrial	Ckmt2	ITHGQFDERYVLSSR_D7	ITHGQFDERYVLSSR	4	1	D7	D	7	26.67	0.0032	0.517	ADPr_HCD_249_347_583 (DEHKRSY) (DEHKRSY)	150	164	NA	310	35.4	File: ~S:\p2135\Proteomics\FUSION_2\dlesli_20190314_DLP145\20190314_07_DLP145_WTmuscleADPr_s3.raw~ ; SpectrumID: ~43217~; scans: ~13234~	19657	13234	1	0.000000300000000.0
McD1_KO	Q6P8J7	Yes	Creatine kinase S-type mitochondrial	Ckmt2	ITHGQFDERYVLSSR_R9	ITHGQFDERYVLSSR	3	2	R9	R	9	25.7	0.0039	0.394	ADPr_HCD_249_347_583 (DEHKRSY) (DEHKRSY)	150	164	NA	282	32.8	File: ~S:\p2135\Proteomics\FUSION_2\dlesli_20190314_DLP145\20190314_16_DLP145_MD1komuscleADPr_s3.raw~ ; SpectrumID: ~40308~; scans: ~13053~	17036	13053	1	0.000000003000000.0
McD1_WT	P19783	Yes	Cytochrome c oxidase subunit 4 isoform 1 mitochondrial	Cox4i1	DYPLPDVAHVTMLSASQK_Y2	DYPLPDVAHVTMLSASQK	6	5	Y2	Y	2	58.28	3.4e-06	0.6787	ADPr_HCD_249_347_583 (DEHKRSY) (DEHKRSY)	43	60	NA	167	17.4	File: ~S:\p2135\Proteomics\FUSION_2\dlesli_20190314_DLP145\20190314_15_DLP145_WTmuscleADPr_s2.raw~ ; SpectrumID: ~61607~; scans: ~25275~	18756	25275	0	0.030000000000000000.0
McD1_WT	P19783	Yes	Cytochrome c oxidase subunit 4 isoform 1 mitochondrial	Cox4i1	DYPLPDVAHVTMLSASQK_H9	DYPLPDVAHVTMLSASQK	6	1	H9	H	9	20.9	0.011	0.5829	ADP-Ribosyl-EThcD (DEHKRSY) (DEHKRSY)	43	60	NA	21	10.1	File: ~S:\p2135\Proteomics\FUSION_2\dlesli_20190314_DLP145\20190314_15_DLP145_WTmuscleADPr_s2.raw~ ; SpectrumID: ~62115~; scans: ~25293~	1119	25293	0	0.000000003000000000.0
McD1_KO	P19783	Yes	Cytochrome c oxidase subunit 4 isoform 1 mitochondrial	Cox4i1	DYPLPDVAHVTMLSASQK_Y2	DYPLPDVAHVTMLSASQK	2	2	Y2	Y	2	34.03	0.00064	0.4869	ADPr_HCD_249_347_583 (DEHKRSY) (DEHKRSY)	43	60	NA	245	37.1	File: ~S:\p2135\Proteomics\FUSION_2\dlesli_20190314_DLP145\20190314_08_DLP145_MD1komuscleADPr_s2.raw~ ; SpectrumID: ~63680~; scans: ~27033~	19799	27033	0	0.030000000000000000.0
McD1_WT	O08749	Yes	Dihydrolipoyl dehydrogenase mitochondrial	Dld	ALLNNSHYYHMAHGK_S6	ALLNNSHYYHMAHGK	1	1	S6	S	6	22.53	0.0077	0.7226	ADPr_HCD_249_347_583 (DEHKRSY) (DEHKRSY)	90	104	NA	57	9.8	File: ~S:\p2135\Proteomics\FUSION_2\dlesli_20190314_DLP145\20190314_11_DLP145_WTmuscleADPr_s4.raw~ ; SpectrumID: ~40232~; scans: ~10290~	19804	10290	0	0.000003000000000.0
McD1_WT	Q9D2G2	Yes	Dihydrolipoyllysine-residue succinyltransferase component of 2-oxoglutarate dehydrogenase complex mitochondrial	Dlst	AKPAETPAPAHK_K2	AKPAETPAPAHK	7	3	K2	K	2	28.3	0.0022	0.9806	ADPr_HCD_249_347_583 (DEHKRSY) (DEHKRSY)	154	165	NA	90	11.6	File: ~S:\p2135\Proteomics\FUSION_2\dlesli_20190314_DLP145\20190314_07_DLP145_WTmuscleADPr_s3.raw~ ; SpectrumID: ~27712~; scans: ~2395~	14597	2395	0	0.030000000000.0
McD1_KO	Q9D2G2	Yes	Dihydrolipoyllysine-residue succinyltransferase component of 2-oxoglutarate dehydrogenase complex mitochondrial	Dlst	AKPAETPAPAHK_K2	AKPAETPAPAHK	4	2	K2	K	2	26.76	0.0046	0.9716	ADPr_HCD_249_347_583 (DEHKRSY) (DEHKRSY)	154	165	NA	71	8.9	File: ~S:\p2135\Proteomics\FUSION_2\dlesli_20190314_DLP145\20190314_16_DLP145_MD1komuscleADPr_s3.raw~ ; SpectrumID: ~24722~; scans: ~2436~	12738	2436	0	0.030000000000.0
McD1_KO	Q9D2G2	Yes	Dihydrolipoyllysine-residue succinyltransferase component of 2-oxoglutarate dehydrogenase complex mitochondrial	Dlst	AKPAETPAPAHK_H11	AKPAETPAPAHK	4	2	H11	H	11	46.79	4.8e-05	0.9449	ADP-Ribosyl-EThcD (DEHKRSY) (DEHKRSY)	154	165	NA	47	2.7	File: ~S:\p2135\Proteomics\FUSION_2\dlesli_20190314_DLP145\20190314_08_DLP145_MD1komuscleADPr_s2.raw~ ; SpectrumID: ~27406~; scans: ~2457~	394	2457	0	0.000000000030.0
McD1_WT	Q9D2G2	Yes	Dihydrolipoyllysine-residue succinyltransferase component of 2-oxoglutarate dehydrogenase complex mitochondrial	Dlst	AKPAETPAPAHK_H11	AKPAETPAPAHK	7	4	H11	H	11	41.81	0.00012	0.9184	ADP-Ribosyl-EThcD (DEHKRSY) (DEHKRSY)	154	165	NA	42	2.7	File: ~S:\p2135\Proteomics\FUSION_2\dlesli_20190314_DLP145\20190314_15_DLP145_WTmuscleADPr_s2.raw~ ; SpectrumID: ~26792~; scans: ~2379~	642	2379	0	0.000000000030.0
McD1_WT	Q8R3P2	No	Probable E3 ubiquitin-protein ligase DTX2	Dtx2	KVLELLKVAWKRR_K11	KVLELLKVAWKRR	1	1	K11	K	11	26.03	0.012	0.8399	ADPr_HCD_249_347_583 (DEHKRSY) (DEHKRSY)	544	556	NA	26	2.1	File: ~S:\p2135\Proteomics\FUSION_2\dlesli_20190314_DLP145\20190314_07_DLP145_WTmuscleADPr_s3.raw~ ; SpectrumID: ~65369~; scans: ~25449~	18572	25449	4	0.0000000000300.0
McD1_KO	O08856	No	RNA polymerase II elongation factor ELL	Ell	IHALKR_H2	IHALKR	2	2	H2	H	2	30.01	0.01	1	ADPr_HCD_249_347_583 (DEHKRSY) (DEHKRSY)	17	22	NA	30	5.8	File: ~S:\p2135\Proteomics\FUSION_2\dlesli_20190314_DLP145\20190314_08_DLP145_MD1komuscleADPr_s2.raw~ ; SpectrumID: ~28693~; scans: ~4567~	6524	4567	1	0.030000.0
McD1_WT	O08856	No	RNA polymerase II elongation factor ELL	Ell	IHALKR_H2	IHALKR	1	1	H2	H	2	26.02	0.025	1	ADPr_HCD_249_347_583 (DEHKRSY) (DEHKRSY)	17	22	NA	26	5	File: ~S:\p2135\Proteomics\FUSION_2\dlesli_20190314_DLP145\20190314_11_DLP145_WTmuscleADPr_s4.raw~ ; SpectrumID: ~31267~; scans: ~4718~	6616	4718	1	0.030000.0
McD1_KO	P17182 ,P21550	No	Alpha-enolase,Beta-enolase	Eno1,Eno3	LAQSNGWGVMVSHR_S4	LAQSNGWGVMVSHR	2	2	S4	S	4	39.4	0.00044	1	ADPr_HCD_249_347_583 (DEHKRSY) (DEHKRSY)	359	372	NA	792	43.6	File: ~S:\p2135\Proteomics\FUSION_2\dlesli_20190314_DLP145\20190314_04_DLP145_MD1komuscleADPr_s1.raw~ ; SpectrumID: ~41964~; scans: ~14947~	16375	14947	0	0.00030000000000.0
McD1_WT	P21550	No	Beta-enolase	Eno3	HIADLAGNPDLVLPVPAFNVINGGSHAGNK_S25	HIADLAGNPDLVLPVPAFNVINGGSHAGNK	9	2	S25	S	25	65.4	7.4e-07	0.877	ADP-Ribosyl-EThcD (DEHKRSY) (DEHKRSY)	133	162	NA	119	14.2	File: ~S:\p2135\Proteomics\FUSION_2\dlesli_20190314_DLP145\20190314_15_DLP145_WTmuscleADPr_s2.raw~ ; SpectrumID: ~74220~; scans: ~32233~	1371	32233	0	0.000000000000000000000000300000.0
McD1_WT	P21550	No	Beta-enolase	Eno3	HIADLAGNPDLVLPVPAFNVINGGSHAGNK_H26	HIADLAGNPDLVLPVPAFNVINGGSHAGNK	9	4	H26	H	26	37.91	0.00028	0.7248	ADP-Ribosyl-EThcD (DEHKRSY) (DEHKRSY)	133	162	NA	119	14.2	File: ~S:\p2135\Proteomics\FUSION_2\dlesli_20190314_DLP145\20190314_15_DLP145_WTmuscleADPr_s2.raw~ ; SpectrumID: ~74221~; scans: ~32247~	1369	32247	0	0.000000000000000000000000030000.0
McD1_KO	P21550	No	Beta-enolase	Eno3	HIADLAGNPDLVLPVPAFNVINGGSHAGNK_D10	HIADLAGNPDLVLPVPAFNVINGGSHAGNK	7	1	D10	D	10	33.13	0.00078	0.565	ADPr_HCD_249_347_583 (DEHKRSY) (DEHKRSY)	133	162	NA	1579	63.9	File: ~S:\p2135\Proteomics\FUSION_2\dlesli_20190314_DLP145\20190314_12_DLP145_MD1komuscleADPr_s4.raw~ ; SpectrumID: ~76216~; scans: ~33677~	23322	33677	0	0.000000000300000000000000000000.0
McD1_KO	P21550	No	Beta-enolase	Eno3	HIADLAGNPDLVLPVPAFNVINGGSHAGNK_S25	HIADLAGNPDLVLPVPAFNVINGGSHAGNK	7	1	S25	S	25	41.57	0.00013	0.5499	ADP-Ribosyl-EThcD (DEHKRSY) (DEHKRSY)	133	162	NA	46	14.4	File: ~S:\p2135\Proteomics\FUSION_2\dlesli_20190314_DLP145\20190314_12_DLP145_MD1komuscleADPr_s4.raw~ ; SpectrumID: ~76896~; scans: ~33676~	1051	33676	0	0.000000000000000000000000300000.0
McD1_WT	P21550	No	Beta-enolase	Eno3	HIADLAGNPDLVLPVPAFNVINGGSHAGNK_D10	HIADLAGNPDLVLPVPAFNVINGGSHAGNK	9	3	D10	D	10	31.85	0.001	0.5353	ADPr_HCD_249_347_583 (DEHKRSY) (DEHKRSY)	133	162	NA	1898	65.8	File: ~S:\p2135\Proteomics\FUSION_2\dlesli_20190314_DLP145\20190314_11_DLP145_WTmuscleADPr_s4.raw~ ; SpectrumID: ~82486~; scans: ~34057~	24819	34057	0	0.000000000300000000000000000000.0
McD1_KO	P21550	No	Beta-enolase	Eno3	HIADLAGNPDLVLPVPAFNVINGGSHAGNK_H26	HIADLAGNPDLVLPVPAFNVINGGSHAGNK	7	5	H26	H	26	20.95	0.011	0.4572	ADPr_HCD_249_347_583 (DEHKRSY) (DEHKRSY)	133	162	NA	1343	57.2	File: ~S:\p2135\Proteomics\FUSION_2\dlesli_20190314_DLP145\20190314_08_DLP145_MD1komuscleADPr_s2.raw~ ; SpectrumID: ~75295~; scans: ~33828~	23290	33828	0	0.000000000000000000000000030000.0
McD1_KO	P21550	No	Beta-enolase	Eno3	IGAEVYHHLK_E4	IGAEVYHHLK	2	1	E4	E	4	23.13	0.011	0.921	ADPr_HCD_249_347_583 (DEHKRSY) (DEHKRSY)	184	193	NA	1261	56.9	File: ~S:\p2135\Proteomics\FUSION_2\dlesli_20190314_DLP145\20190314_16_DLP145_MD1komuscleADPr_s3.raw~ ; SpectrumID: ~33495~; scans: ~8390~	12096	8390	0	0.0003000000.0
McD1_WT	P21550	No	Beta-enolase	Eno3	IGAEVYHHLK_E4	IGAEVYHHLK	3	2	E4	E	4	23.66	0.006	0.8819	ADPr_HCD_249_347_583 (DEHKRSY) (DEHKRSY)	184	193	NA	1099	64.8	File: ~S:\p2135\Proteomics\FUSION_2\dlesli_20190314_DLP145\20190314_03_DLP145_WTmuscleADPr_s1.raw~ ; SpectrumID: ~26263~; scans: ~7859~	10320	7859	0	0.0003000000.0
McD1_WT	P21550	No	Beta-enolase	Eno3	IGAEVYHHLK_H8	IGAEVYHHLK	3	1	H8	H	8	33.57	0.0014	0.8545	ADP-Ribosyl-EThcD (DEHKRSY) (DEHKRSY)	184	193	NA	55	13	File: ~S:\p2135\Proteomics\FUSION_2\dlesli_20190314_DLP145\20190314_07_DLP145_WTmuscleADPr_s3.raw~ ; SpectrumID: ~37206~; scans: ~8441~	683	8441	0	0.0000000300.0
McD1_KO	P21550	No	Beta-enolase	Eno3	IGAEVYHHLK_H8	IGAEVYHHLK	2	1	H8	H	8	40.2	0.0013	0.7004	ADP-Ribosyl-EThcD (DEHKRSY) (DEHKRSY)	184	193	NA	45	10.2	File: ~S:\p2135\Proteomics\FUSION_2\dlesli_20190314_DLP145\20190314_16_DLP145_MD1komuscleADPr_s3.raw~ ; SpectrumID: ~34263~; scans: ~8389~	675	8389	0	0.0000000300.0
McD1_WT	P21550 ,P17182	No	Beta-enolase,Alpha-enolase	Eno3,Eno1	LAQSNGWGVMVSHR_S4	LAQSNGWGVMVSHR	3	3	S4	S	4	31.11	0.0028	1	ADPr_HCD_249_347_583 (DEHKRSY) (DEHKRSY)	359	372	NA	1458	56.9	File: ~S:\p2135\Proteomics\FUSION_2\dlesli_20190314_DLP145\20190314_15_DLP145_WTmuscleADPr_s2.raw~ ; SpectrumID: ~43436~; scans: ~14783~	16103	14783	0	0.00030000000000.0
McD1_WT	P22315	Yes	Ferrochelatase mitochondrial	Fech	ALADLVHSHIQSNK_D4	ALADLVHSHIQSNK	2	2	D4	D	4	26.12	0.0035	0.499	ADPr_HCD_249_347_583 (DEHKRSY) (DEHKRSY)	377	390	NA	54	11.5	File: ~S:\p2135\Proteomics\FUSION_2\dlesli_20190314_DLP145\20190314_15_DLP145_WTmuscleADPr_s2.raw~ ; SpectrumID: ~40570~; scans: ~12417~	16051	12417	0	0.00030000000000.0
McD1_WT	Q9QXC1	No	Fetuin-B	Fetub	SQASCSLQHSDSEPVGICQGSTVQSSLRHVPLIQPVEK_H29	SQASCSLQHSDSEPVGICQGSTVQSSLRHVPLIQPVEK	4	1	H29	H	29	35.05	0.00052	0.28	ADP-Ribosyl-EThcD (DEHKRSY) (DEHKRSY)	220	257	NA	35	9.6	File: ~S:\p2135\Proteomics\FUSION_2\dlesli_20190314_DLP145\20190314_07_DLP145_WTmuscleADPr_s3.raw~ ; SpectrumID: ~59957~; scans: ~22796~	1554	22796	1	0.00000000000000000000000000003000000000.0
McD1_KO	Q9QXC1	No	Fetuin-B	Fetub	SQASCSLQHSDSEPVGICQGSTVQSSLRHVPLIQPVEK_H29	SQASCSLQHSDSEPVGICQGSTVQSSLRHVPLIQPVEK	1	1	H29	H	29	28.55	0.0021	0.2393	ADP-Ribosyl-EThcD (DEHKRSY) (DEHKRSY)	220	257	NA	29	9.6	File: ~S:\p2135\Proteomics\FUSION_2\dlesli_20190314_DLP145\20190314_04_DLP145_MD1komuscleADPr_s1.raw~ ; SpectrumID: ~55123~; scans: ~22671~	858	22671	1	0.00000000000000000000000000003000000000.0
McD1_WT	Q9QXC1	No	Fetuin-B	Fetub	SQASCSLQHSDSEPVGICQGSTVQSSLRHVPLIQPVEK_R28	SQASCSLQHSDSEPVGICQGSTVQSSLRHVPLIQPVEK	4	3	R28	R	28	34.86	0.00068	0.2275	ADPr_HCD_249_347_583 (DEHKRSY) (DEHKRSY)	220	257	NA	44	9.6	File: ~S:\p2135\Proteomics\FUSION_2\dlesli_20190314_DLP145\20190314_07_DLP145_WTmuscleADPr_s3.raw~ ; SpectrumID: ~60971~; scans: ~22814~	24758	22814	1	0.00000000000000000000000000030000000000.0
McD1_KO	P97447	No	Four and a half LIM domains protein 1	Fhl1	RFVFHNEQVYCPDCAK_R1	RFVFHNEQVYCPDCAK	2	2	R1	R	1	38.77	0.00023	0.9063	ADPr_HCD_249_347_583 (DEHKRSY) (DEHKRSY)	263	278	NA	117	18.9	File: ~S:\p2135\Proteomics\FUSION_2\dlesli_20190314_DLP145\20190314_12_DLP145_MD1komuscleADPr_s4.raw~ ; SpectrumID: ~41825~; scans: ~14004~	20313	14004	1	0.3000000000000000.0
McD1_WT	P97447	No	Four and a half LIM domains protein 1	Fhl1	RFVFHNEQVYCPDCAK_R1	RFVFHNEQVYCPDCAK	1	1	R1	R	1	39.25	0.00021	0.8371	ADPr_HCD_249_347_583 (DEHKRSY) (DEHKRSY)	263	278	NA	63	29.3	File: ~S:\p2135\Proteomics\FUSION_2\dlesli_20190314_DLP145\20190314_07_DLP145_WTmuscleADPr_s3.raw~ ; SpectrumID: ~44661~; scans: ~13667~	21100	13667	1	0.3000000000000000.0
McD1_KO	P11276	No	Fibronectin	Fn1	RPGAAEPSPDGTTGHTYNQYTQRYNQR_Y20	RPGAAEPSPDGTTGHTYNQYTQRYNQR	2	1	Y20	Y	20	27.39	0.0027	0.2644	ADPr_HCD_249_347_583 (DEHKRSY) (DEHKRSY)	2425	2451	NA	27	2.3	File: ~S:\p2135\Proteomics\FUSION_2\dlesli_20190314_DLP145\20190314_12_DLP145_MD1komuscleADPr_s4.raw~ ; SpectrumID: ~33334~; scans: ~7975~	23415	7975	1	0.000000000000000000030000000.0
McD1_KO	P11276	No	Fibronectin	Fn1	RPGAAEPSPDGTTGHTYNQYTQRYNQR_R23	RPGAAEPSPDGTTGHTYNQYTQRYNQR	2	1	R23	R	23	27.58	0.0026	0.4509	ADPr_HCD_249_347_583 (DEHKRSY) (DEHKRSY)	2425	2451	NA	28	2.5	File: ~S:\p2135\Proteomics\FUSION_2\dlesli_20190314_DLP145\20190314_04_DLP145_MD1komuscleADPr_s1.raw~ ; SpectrumID: ~30389~; scans: ~7654~	22424	7654	1	0.000000000000000000000030000.0
McD1_KO	Q8R059	No	UDP-glucose 4-epimerase	Gale	YFNPIGAHASGR_Y1	YFNPIGAHASGR	4	4	Y1	Y	1	22.9	0.0071	1	ADPr_HCD_249_347_583 (DEHKRSY) (DEHKRSY)	184	195	NA	23	6.3	File: ~S:\p2135\Proteomics\FUSION_2\dlesli_20190314_DLP145\20190314_08_DLP145_MD1komuscleADPr_s2.raw~ ; SpectrumID: ~41825~; scans: ~13722~	14825	13722	0	0.300000000000.0
McD1_WT	Q8R059	No	UDP-glucose 4-epimerase	Gale	YFNPIGAHASGR_Y1	YFNPIGAHASGR	4	4	Y1	Y	1	25.7	0.0041	1	ADPr_HCD_249_347_583 (DEHKRSY) (DEHKRSY)	184	195	NA	26	3.4	File: ~S:\p2135\Proteomics\FUSION_2\dlesli_20190314_DLP145\20190314_03_DLP145_WTmuscleADPr_s1.raw~ ; SpectrumID: ~32232~; scans: ~11718~	11558	11718	0	0.300000000000.0
McD1_KO	P16858	Yes	Glyceraldehyde-3-phosphate dehydrogenase	Gapdh	GAAQNIIPASTGAAK_S10	GAAQNIIPASTGAAK	4	4	S10	S	10	59.53	1.8e-05	1	ADP-Ribosyl-EThcD (DEHKRSY) (DEHKRSY)	199	213	NA	67	11.3	File: ~S:\p2135\Proteomics\FUSION_2\dlesli_20190314_DLP145\20190314_08_DLP145_MD1komuscleADPr_s2.raw~ ; SpectrumID: ~39854~; scans: ~11557~	468	11557	0	0.000000000300000.0
McD1_WT	P16858	Yes	Glyceraldehyde-3-phosphate dehydrogenase	Gapdh	GAAQNIIPASTGAAK_S10	GAAQNIIPASTGAAK	6	6	S10	S	10	33.93	0.00066	1	ADP-Ribosyl-EThcD (DEHKRSY) (DEHKRSY)	199	213	NA	248	13.1	File: ~S:\p2135\Proteomics\FUSION_2\dlesli_20190314_DLP145\20190314_15_DLP145_WTmuscleADPr_s2.raw~ ; SpectrumID: ~37486~; scans: ~10342~	765	10342	0	0.000000000300000.0
McD1_WT	P16858	Yes	Glyceraldehyde-3-phosphate dehydrogenase	Gapdh	RVIISAPSADAPMFVMGVNHEK_S5	RVIISAPSADAPMFVMGVNHEK	28	11	S5	S	5	63.58	1.4e-06	0.9444	ADP-Ribosyl-EThcD (DEHKRSY) (DEHKRSY)	116	137	NA	125	13.1	File: ~S:\p2135\Proteomics\FUSION_2\dlesli_20190314_DLP145\20190314_07_DLP145_WTmuscleADPr_s3.raw~ ; SpectrumID: ~68064~; scans: ~26426~	1387	26426	1	0.0000300000000000000000.0
McD1_KO	P16858	Yes	Glyceraldehyde-3-phosphate dehydrogenase	Gapdh	RVIISAPSADAPMFVMGVNHEK_S5	RVIISAPSADAPMFVMGVNHEK	17	6	S5	S	5	33.92	0.00066	0.9313	ADP-Ribosyl-EThcD (DEHKRSY) (DEHKRSY)	116	137	NA	163	11.3	File: ~S:\p2135\Proteomics\FUSION_2\dlesli_20190314_DLP145\20190314_16_DLP145_MD1komuscleADPr_s3.raw~ ; SpectrumID: ~61095~; scans: ~25308~	1396	25308	1	0.0000300000000000000000.0
McD1_WT	P16858	Yes	Glyceraldehyde-3-phosphate dehydrogenase	Gapdh	RVIISAPSADAPMFVMGVNHEK_K22	RVIISAPSADAPMFVMGVNHEK	28	1	K22	K	22	62.72	1.6e-06	0.869	ADPr_HCD_249_347_583 (DEHKRSY) (DEHKRSY)	116	137	NA	2410	72	File: ~S:\p2135\Proteomics\FUSION_2\dlesli_20190314_DLP145\20190314_07_DLP145_WTmuscleADPr_s3.raw~ ; SpectrumID: ~67214~; scans: ~26399~	22268	26399	1	0.0000000000000000000003.0
McD1_WT	P16858	Yes	Glyceraldehyde-3-phosphate dehydrogenase	Gapdh	RVIISAPSADAPMFVMGVNHEK_D10	RVIISAPSADAPMFVMGVNHEK	28	15	D10	D	10	38.92	0.00022	0.7937	Oxidation (M); ADPr_HCD_249_347_583 (DEHKRSY) (DEHKRSY)	116	137	NA	2104	57.9	File: ~S:\p2135\Proteomics\FUSION_2\dlesli_20190314_DLP145\20190314_15_DLP145_WTmuscleADPr_s2.raw~ ; SpectrumID: ~55629~; scans: ~21946~	20433	21946	1	0.0000000003002000000000.0
McD1_KO	P16858	Yes	Glyceraldehyde-3-phosphate dehydrogenase	Gapdh	RVIISAPSADAPMFVMGVNHEK_D10	RVIISAPSADAPMFVMGVNHEK	17	11	D10	D	10	36.7	0.00036	0.7878	ADPr_HCD_249_347_583 (DEHKRSY) (DEHKRSY)	116	137	NA	1740	57.9	File: ~S:\p2135\Proteomics\FUSION_2\dlesli_20190314_DLP145\20190314_16_DLP145_MD1komuscleADPr_s3.raw~ ; SpectrumID: ~60706~; scans: ~25309~	19232	25309	1	0.0000000003000000000000.0
McD1_WT	P16858	Yes	Glyceraldehyde-3-phosphate dehydrogenase	Gapdh	RVIISAPSADAPMFVMGVNHEK_S8	RVIISAPSADAPMFVMGVNHEK	28	1	S8	S	8	33.59	0.00071	0.5996	Oxidation (M); ADPr_HCD_249_347_583 (DEHKRSY) (DEHKRSY)	116	137	NA	2104	57.9	File: ~S:\p2135\Proteomics\FUSION_2\dlesli_20190314_DLP145\20190314_15_DLP145_WTmuscleADPr_s2.raw~ ; SpectrumID: ~55605~; scans: ~21916~	20435	21916	1	0.0000000300000002000000.0
McD1_WT	P16858	Yes	Glyceraldehyde-3-phosphate dehydrogenase	Gapdh	VIISAPSADAPMFVMGVNHEK_S4	VIISAPSADAPMFVMGVNHEK	23	23	S4	S	4	103.38	3.2e-10	0.9992	ADP-Ribosyl-EThcD (DEHKRSY) (DEHKRSY)	117	137	NA	311	21.7	File: ~S:\p2135\Proteomics\FUSION_2\dlesli_20190314_DLP145\20190314_11_DLP145_WTmuscleADPr_s4.raw~ ; SpectrumID: ~73210~; scans: ~28136~	1405	28136	0	0.000300000000000000000.0
McD1_KO	P16858	Yes	Glyceraldehyde-3-phosphate dehydrogenase	Gapdh	VIISAPSADAPMFVMGVNHEK_S7	VIISAPSADAPMFVMGVNHEK	10	1	S7	S	7	21.87	0.0089	0.2767	ADPr_HCD_249_347_583 (DEHKRSY) (DEHKRSY)	117	137	NA	1740	57.9	File: ~S:\p2135\Proteomics\FUSION_2\dlesli_20190314_DLP145\20190314_16_DLP145_MD1komuscleADPr_s3.raw~ ; SpectrumID: ~62594~; scans: ~26417~	18775	26417	0	0.000000300000000000000.0
McD1_WT	P16858	Yes	Glyceraldehyde-3-phosphate dehydrogenase	Gapdh	VIISAPSADAPMFVMGVNHEKYDNSLK_S4	VIISAPSADAPMFVMGVNHEKYDNSLK	1	1	S4	S	4	47.35	3.6e-05	0.8233	ADPr_HCD_249_347_583 (DEHKRSY) (DEHKRSY)	117	143	NA	2104	57.9	File: ~S:\p2135\Proteomics\FUSION_2\dlesli_20190314_DLP145\20190314_15_DLP145_WTmuscleADPr_s2.raw~ ; SpectrumID: ~63649~; scans: ~26463~	21918	26463	1	0.000300000000000000000000000.0
McD1_KO	P16858	Yes	Glyceraldehyde-3-phphate dehydrogenase	Gapdh	VIISAPSADAPMFVMGVNHEK_S4	VIISAPSADAPMFVMGVNHEK	10	7	S4	S	4	51.49	1.5e-05	0.912	ADPr_HCD_249_347_583 (DEHKRSY) (DEHKRSY)	117	137	NA	2040	57.9	File: ~S:\p2135\Proteomics\FUSION_2\dlesli_20190314_DLP145\20190314_04_DLP145_MD1komuscleADPr_s1.raw~ ; SpectrumID: ~62666~; scans: ~27453~	20066	27453	0	0.000300000000000000000.0
McD1_KO	P16858	Yes	Glyceraldehyde-3-phphate dehydrogenase	Gapdh	VIISAPSADAPMFVMGVNHEK_M4	VIISAPSADAPMFVMGVNHEK	10	1	S4	S	4	26.46	0.0033	0.7469	Oxidation (M); ADPr_HCD_249_347_583 (DEHKRSY) (DEHKRSY)	117	137	NA	2040	57.9	File: ~S:\p2135\Proteomics\FUSION_2\dlesli_20190314_DLP145\20190314_04_DLP145_MD1komuscleADPr_s1.raw~ ; SpectrumID: ~54785~; scans: ~23086~	20135	23086	0	0.000300000002000000000.0
McD1_KO	P16858	Yes	Glyceraldehyde-3-phphate dehydrogenase	Gapdh	VIISAPSADAPMFVMGVNHEK_D9	VIISAPSADAPMFVMGVNHEK	10	1	D9	D	9	23.79	0.01	0.332	ADPr_HCD_249_347_583 (DEHKRSY) (DEHKRSY)	117	137	NA	2040	57.9	File: ~S:\p2135\Proteomics\FUSION_2\dlesli_20190314_DLP145\20190314_04_DLP145_MD1komuscleADPr_s1.raw~ ; SpectrumID: ~62664~; scans: ~27450~	20067	27450	0	0.000000003000000000000.0
McD1_KO	Q64737	No	Trifunctional purine biosynthetic protein adenosine-3	Gart	AFAHITGGGLLENIPR_H4	AFAHITGGGLLENIPR	2	2	H4	H	4	21.08	0.011	0.9849	ADPr_HCD_249_347_583 (DEHKRSY) (DEHKRSY)	677	692	NA	21	4.8	File: ~S:\p2135\Proteomics\FUSION_2\dlesli_20190314_DLP145\20190314_16_DLP145_MD1komuscleADPr_s3.raw~ ; SpectrumID: ~60252~; scans: ~24715~	16277	24715	0	0.0003000000000000.0
McD1_WT	Q64737	No	Trifunctional purine biosynthetic protein adenosine-3	Gart	AFAHITGGGLLENIPR_H4	AFAHITGGGLLENIPR	1	1	H4	H	4	28.12	0.0024	0.9783	ADPr_HCD_249_347_583 (DEHKRSY) (DEHKRSY)	677	692	NA	58	3.6	File: ~S:\p2135\Proteomics\FUSION_2\dlesli_20190314_DLP145\20190314_15_DLP145_WTmuscleADPr_s2.raw~ ; SpectrumID: ~61399~; scans: ~25024~	16954	25024	0	0.0003000000000000.0
McD1_WT	P16882	No	Growth hormone receptor	Ghr	ASPVLQRINPSLGTSSSGKPR_R7	ASPVLQRINPSLGTSSSGKPR	2	1	R7	R	7	68.05	4.2e-07	0.9587	ADPr_HCD_249_347_583 (DEHKRSY) (DEHKRSY)	32	52	NA	68	4.8	File: ~S:\p2135\Proteomics\FUSION_2\dlesli_20190314_DLP145\20190314_15_DLP145_WTmuscleADPr_s2.raw~ ; SpectrumID: ~41397~; scans: ~13581~	19544	13581	1	0.000000300000000000000.0
McD1_WT	P16882	No	Growth hormone receptor	Ghr	ASPVLQRINPSLGTSSSGKPR_S2	ASPVLQRINPSLGTSSSGKPR	2	1	S2	S	2	26.35	0.0034	0.5959	ADPr_HCD_249_347_583 (DEHKRSY) (DEHKRSY)	32	52	NA	26	3.1	File: ~S:\p2135\Proteomics\FUSION_2\dlesli_20190314_DLP145\20190314_07_DLP145_WTmuscleADPr_s3.raw~ ; SpectrumID: ~44853~; scans: ~13909~	21421	13909	1	0.030000000000000000000.0
McD1_WT	Q61543	No	Golgi apparatus protein 1	Glg1	RGGAGPGGTGGGWK_R1	RGGAGPGGTGGGWK	1	1	R1	R	1	24.59	0.0049	1	ADPr_HCD_249_347_583 (DEHKRSY) (DEHKRSY)	94	107	NA	25	3.6	File: ~S:\p2135\Proteomics\FUSION_2\dlesli_20190314_DLP145\20190314_07_DLP145_WTmuscleADPr_s3.raw~ ; SpectrumID: ~30245~; scans: ~4864~	14552	4864	1	0.30000000000000.0
McD1_WT	P26443	Yes	Glutamate dehydrogenase 1 mitochondrial	Glud1	NLNHVSYGR_S6	NLNHVSYGR	2	2	S6	S	6	23.6	0.0061	0.8787	ADP-Ribosyl-EThcD (DEHKRSY) (DEHKRSY)	445	453	NA	31	1.6	File: ~S:\p2135\Proteomics\FUSION_2\dlesli_20190314_DLP145\20190314_07_DLP145_WTmuscleADPr_s3.raw~ ; SpectrumID: ~30939~; scans: ~5447~	524	5447	0	0.000003000.0
McD1_KO	P26443	Yes	Glutamate dehydrogenase 1 mitochondrial	Glud1	NLNHVSYGR_S6	NLNHVSYGR	1	1	S6	S	6	22.8	0.026	0.8019	ADP-Ribosyl-EThcD (DEHKRSY) (DEHKRSY)	445	453	NA	23	1.6	File: ~S:\p2135\Proteomics\FUSION_2\dlesli_20190314_DLP145\20190314_04_DLP145_MD1komuscleADPr_s1.raw~ ; SpectrumID: ~28567~; scans: ~5275~	264	5275	0	0.000003000.0
McD1_WT	P05202	Yes	Aspartate aminotransferase mitochondrial	Got2	ISVAGVTSGNVGYLAHAIHQVTK_S2	ISVAGVTSGNVGYLAHAIHQVTK	16	10	S2	S	2	73.58	1.3e-07	0.9994	ADPr_HCD_249_347_583 (DEHKRSY) (DEHKRSY)	408	430	NA	542	47.7	File: ~S:\p2135\Proteomics\FUSION_2\dlesli_20190314_DLP145\20190314_07_DLP145_WTmuscleADPr_s3.raw~ ; SpectrumID: ~73353~; scans: ~30127~	22103	30127	0	0.03000000000000000000000.0
McD1_KO	P05202	Yes	Aspartate aminotransferase mitochondrial	Got2	ISVAGVTSGNVGYLAHAIHQVTK_S2	ISVAGVTSGNVGYLAHAIHQVTK	7	5	S2	S	2	42.27	0.00011	0.9937	ADPr_HCD_249_347_583 (DEHKRSY) (DEHKRSY)	408	430	NA	396	52.7	File: ~S:\p2135\Proteomics\FUSION_2\dlesli_20190314_DLP145\20190314_16_DLP145_MD1komuscleADPr_s3.raw~ ; SpectrumID: ~66163~; scans: ~28386~	19108	28386	0	0.03000000000000000000000.0
McD1_WT	P05202	Yes	Aspartate aminotransferase mitochondrial	Got2	ISVAGVTSGNVGYLAHAIHQVTK_H16	ISVAGVTSGNVGYLAHAIHQVTK	16	5	H16	H	16	41.08	0.00014	0.8885	ADP-Ribosyl-EThcD (DEHKRSY) (DEHKRSY)	408	430	NA	41	5.3	File: ~S:\p2135\Proteomics\FUSION_2\dlesli_20190314_DLP145\20190314_07_DLP145_WTmuscleADPr_s3.raw~ ; SpectrumID: ~74138~; scans: ~30126~	1374	30126	0	0.00000000000000030000000.0
McD1_KO	P05202	Yes	Aspartate aminotransferase mitochondrial	Got2	ISVAGVTSGNVGYLAHAIHQVTK_H16	ISVAGVTSGNVGYLAHAIHQVTK	7	2	H16	H	16	58.84	3e-06	0.8647	ADP-Ribosyl-EThcD (DEHKRSY) (DEHKRSY)	408	430	NA	64	11.7	File: ~S:\p2135\Proteomics\FUSION_2\dlesli_20190314_DLP145\20190314_16_DLP145_MD1komuscleADPr_s3.raw~ ; SpectrumID: ~67158~; scans: ~28385~	1382	28385	0	0.00000000000000030000000.0
McD1_WT	P05202	Yes	Aspartate aminotransferase mitochondrial	Got2	ISVAGVTSGNVGYLAHAIHQVTK_S8	ISVAGVTSGNVGYLAHAIHQVTK	16	1	S8	S	8	30.04	0.0015	0.7709	ADPr_HCD_249_347_583 (DEHKRSY) (DEHKRSY)	408	430	NA	476	45.1	File: ~S:\p2135\Proteomics\FUSION_2\dlesli_20190314_DLP145\20190314_15_DLP145_WTmuscleADPr_s2.raw~ ; SpectrumID: ~67806~; scans: ~29005~	20211	29005	0	0.00000003000000000000000.0
McD1_KO	Q9QZF2	No	Glypican-1	Gpc1	GRYLPEVMGDGLANQINNPEVEVDITKPDMTIR_D10	GRYLPEVMGDGLANQINNPEVEVDITKPDMTIR	3	2	D10	D	10	52.39	1.4e-05	0.2496	ADPr_HCD_249_347_583 (DEHKRSY) (DEHKRSY)	421	453	NA	54	14.3	File: ~S:\p2135\Proteomics\FUSION_2\dlesli_20190314_DLP145\20190314_12_DLP145_MD1komuscleADPr_s4.raw~ ; SpectrumID: ~70213~; scans: ~30384~	24064	30384	1	0.000000000300000000000000000000000.0
McD1_KO	Q9QZF2	No	Glypican-1	Gpc1	KSSSSRTPLTHALPGLSEQEGQK_R6	KSSSSRTPLTHALPGLSEQEGQK	4	2	R6	R	6	48.01	3.1e-05	0.8762	ADP-Ribosyl-EThcD (DEHKRSY) (DEHKRSY)	505	527	NA	48	4.1	File: ~S:\p2135\Proteomics\FUSION_2\dlesli_20190314_DLP145\20190314_16_DLP145_MD1komuscleADPr_s3.raw~ ; SpectrumID: ~42563~; scans: ~13248~	1423	13248	2	0.00000300000000000000000.0
McD1_WT	Q9QZF2	No	Glypican-1	Gpc1	KSSSSRTPLTHALPGLSEQEGQK_R6	KSSSSRTPLTHALPGLSEQEGQK	6	3	R6	R	6	26.19	0.0035	0.7326	ADP-Ribosyl-EThcD (DEHKRSY) (DEHKRSY)	505	527	NA	26	4.1	File: ~S:\p2135\Proteomics\FUSION_2\dlesli_20190314_DLP145\20190314_03_DLP145_WTmuscleADPr_s1.raw~ ; SpectrumID: ~34737~; scans: ~12442~	909	12442	2	0.00000300000000000000000.0
McD1_WT	Q9QZF2	No	Glypican-1	Gpc1	KSSSSRTPLTHALPGLSEQEGQK_H11	KSSSSRTPLTHALPGLSEQEGQK	6	1	H11	H	11	47.53	3.5e-05	0.4789	ADP-Ribosyl-EThcD (DEHKRSY) (DEHKRSY)	505	527	NA	50	4.1	File: ~S:\p2135\Proteomics\FUSION_2\dlesli_20190314_DLP145\20190314_11_DLP145_WTmuscleADPr_s4.raw~ ; SpectrumID: ~46599~; scans: ~14089~	1478	14089	2	0.00000000003000000000000.0
McD1_WT	Q9QZF2	No	Glypican-1	Gpc1	KSSSSRTPLTHALPGLSEQEGQK_S2	KSSSSRTPLTHALPGLSEQEGQK	6	2	S2	S	2	42.12	0.00011	0.2098	ADPr_HCD_249_347_583 (DEHKRSY) (DEHKRSY)	505	527	NA	42	4.1	File: ~S:\p2135\Proteomics\FUSION_2\dlesli_20190314_DLP145\20190314_03_DLP145_WTmuscleADPr_s1.raw~ ; SpectrumID: ~33761~; scans: ~12443~	16956	12443	2	0.03000000000000000000000.0
McD1_WT	Q9QZF2	No	Glypican-1	Gpc1	SSSSRTPLTHALPGLSEQEGQK_S3	SSSSRTPLTHALPGLSEQEGQK	1	1	S3	S	3	35.51	0.0006	0.2031	ADPr_HCD_249_347_583 (DEHKRSY) (DEHKRSY)	506	527	NA	41	6.5	File: ~S:\p2135\Proteomics\FUSION_2\dlesli_20190314_DLP145\20190314_07_DLP145_WTmuscleADPr_s3.raw~ ; SpectrumID: ~47160~; scans: ~15376~	22060	15376	1	0.0030000000000000000000.0
McD1_KO	Q9QZF2	No	Glypican-1	Gpc1	GRYLPEVMGDGLANQINNPEVEVDITKPDMTIR_Y3	GRYLPEVMGDGLANQINNPEVEVDITKPDMTIR	3	1	Y3	Y	3	74.43	1.2e-07	0.3497	ADPr_HCD_249_347_583 (DEHKRSY) (DEHKRSY)	421	453	NA	100	11.3	File: ~S:\p2135\Proteomics\FUSION_2\dlesli_20190314_DLP145\20190314_04_DLP145_MD1komuscleADPr_s1.raw~ ; SpectrumID: ~66569~; scans: ~29881~	23037	29881	1	0.003000000000000000000000000000000.0
McD1_KO	Q9QZF2	No	Glypican-1	Gpc1	KSSSSRTPLTHALPGLSEQEGQK_S2	KSSSSRTPLTHALPGLSEQEGQK	4	2	S2	S	2	43.58	0.00016	0.244	ADPr_HCD_249_347_583 (DEHKRSY) (DEHKRSY)	505	527	NA	100	11.3	File: ~S:\p2135\Proteomics\FUSION_2\dlesli_20190314_DLP145\20190314_04_DLP145_MD1komuscleADPr_s1.raw~ ; SpectrumID: ~38533~; scans: ~13238~	20933	13238	2	0.03000000000000000000000.0
McD1_KO	P13020	No	Gelsolin	Gsn	DRRTPITVVR_R3	DRRTPITVVR	1	1	R3	R	3	21.92	0.023	0.8509	ADPr_HCD_249_347_583 (DEHKRSY) (DEHKRSY)	737	746	NA	233	10.2	File: ~S:\p2135\Proteomics\FUSION_2\dlesli_20190314_DLP145\20190314_12_DLP145_MD1komuscleADPr_s4.raw~ ; SpectrumID: ~33430~; scans: ~8139~	13589	8139	2	0.0030000000.0
McD1_WT	P13020	No	Gelsolin	Gsn	MQYPRQTQVSVLPEGGETPLFK_R5	MQYPRQTQVSVLPEGGETPLFK	11	7	R5	R	5	36.53	0.00038	0.6976	ADPr_HCD_249_347_583 (DEHKRSY) (DEHKRSY)	367	388	NA	81	9.2	File: ~S:\p2135\Proteomics\FUSION_2\dlesli_20190314_DLP145\20190314_03_DLP145_WTmuscleADPr_s1.raw~ ; SpectrumID: ~48394~; scans: ~22425~	17184	22425	1	0.0000300000000000000000.0
McD1_KO	P13020	No	Gelsolin	Gsn	MQYPRQTQVSVLPEGGETPLFK_R1	MQYPRQTQVSVLPEGGETPLFK	15	2	R1	R	1	49.83	3.1e-05	0.6963	Oxidation (M); ADPr_HCD_249_347_583 (DEHKRSY) (DEHKRSY)	367	388	NA	233	10.2	File: ~S:\p2135\Proteomics\FUSION_2\dlesli_20190314_DLP145\20190314_12_DLP145_MD1komuscleADPr_s4.raw~ ; SpectrumID: ~58580~; scans: ~24043~	22159	24043	1	0.2000300000000000000000.0
McD1_KO	P13020	No	Gelsolin	Gsn	MQYPRQTQVSVLPEGGETPLFK_Y3	MQYPRQTQVSVLPEGGETPLFK	15	2	Y3	Y	3	57.39	5.9e-06	0.5998	ADPr_HCD_249_347_583 (DEHKRSY) (DEHKRSY)	367	388	NA	212	11.2	File: ~S:\p2135\Proteomics\FUSION_2\dlesli_20190314_DLP145\20190314_16_DLP145_MD1komuscleADPr_s3.raw~ ; SpectrumID: ~58540~; scans: ~23924~	19725	23924	1	0.0030000000000000000000.0
McD1_KO	P13020	No	Gelsolin	Gsn	MQYPRQTQVSVLPEGGETPLFK_R5	MQYPRQTQVSVLPEGGETPLFK	15	7	R5	R	5	25.87	0.0037	0.5395	ADPr_HCD_249_347_583 (DEHKRSY) (DEHKRSY)	367	388	NA	212	11.2	File: ~S:\p2135\Proteomics\FUSION_2\dlesli_20190314_DLP145\20190314_16_DLP145_MD1komuscleADPr_s3.raw~ ; SpectrumID: ~58608~; scans: ~24011~	19732	24011	1	0.0000300000000000000000.0
McD1_WT	P13020	No	Gelsolin	Gsn	MQYPRQTQVSVLPEGGETPLFK_S10	MQYPRQTQVSVLPEGGETPLFK	11	3	S10	S	10	22.85	0.0072	0.4226	ADPr_HCD_249_347_583 (DEHKRSY) (DEHKRSY)	367	388	NA	81	9.2	File: ~S:\p2135\Proteomics\FUSION_2\dlesli_20190314_DLP145\20190314_03_DLP145_WTmuscleADPr_s1.raw~ ; SpectrumID: ~48434~; scans: ~22472~	17178	22472	1	0.0000000003000000000000.0
McD1_KO	P13020	No	Gelsolin	Gsn	MQYPRQTQVSVLPEGGETPLFK_S1	MQYPRQTQVSVLPEGGETPLFK	15	2	S1	S	1	35.49	0.00051	0.3851	Oxidation (M); ADPr_HCD_249_347_583 (DEHKRSY) (DEHKRSY)	367	388	NA	212	11.2	File: ~S:\p2135\Proteomics\FUSION_2\dlesli_20190314_DLP145\20190314_16_DLP145_MD1komuscleADPr_s3.raw~ ; SpectrumID: ~56585~; scans: ~22819~	19777	22819	1	0.2000000003000000000000.0
McD1_KO	P13020	No	Gelsolin	Gsn	MQYPRQTQVSVLPEGGETPLFK_S10	MQYPRQTQVSVLPEGGETPLFK	15	2	S10	S	10	32.98	0.00081	0.3323	ADPr_HCD_249_347_583 (DEHKRSY) (DEHKRSY)	367	388	NA	212	11.2	File: ~S:\p2135\Proteomics\FUSION_2\dlesli_20190314_DLP145\20190314_16_DLP145_MD1komuscleADPr_s3.raw~ ; SpectrumID: ~58561~; scans: ~23953~	19723	23953	1	0.0000000003000000000000.0
McD1_WT	P13020	No	Gelsolin	Gsn	MQYPRQTQVSVLPEGGETPLFK_S1	MQYPRQTQVSVLPEGGETPLFK	11	1	S1	S	1	25.72	0.0039	0.326	Oxidation (M); ADPr_HCD_249_347_583 (DEHKRSY) (DEHKRSY)	367	388	NA	81	9.2	File: ~S:\p2135\Proteomics\FUSION_2\dlesli_20190314_DLP145\20190314_03_DLP145_WTmuscleADPr_s1.raw~ ; SpectrumID: ~46555~; scans: ~21377~	17225	21377	1	0.2000000003000000000000.0
McD1_KO	P13020	No	Gelsolin	Gsn	RTPITVVR_R1	RTPITVVR	2	2	R1	R	1	26.43	0.016	1	ADPr_HCD_249_347_583 (DEHKRSY) (DEHKRSY)	739	746	NA	212	11.2	File: ~S:\p2135\Proteomics\FUSION_2\dlesli_20190314_DLP145\20190314_16_DLP145_MD1komuscleADPr_s3.raw~ ; SpectrumID: ~33573~; scans: ~8501~	8510	8501	1	0.30000000.0
McD1_WT	P13020	No	Gelsolin	Gsn	RTPITVVR_R1	RTPITVVR	3	3	R1	R	1	20.33	0.015	1	ADPr_HCD_249_347_583 (DEHKRSY) (DEHKRSY)	739	746	NA	104	18	File: ~S:\p2135\Proteomics\FUSION_2\dlesli_20190314_DLP145\20190314_07_DLP145_WTmuscleADPr_s3.raw~ ; SpectrumID: ~36409~; scans: ~8520~	9350	8520	1	0.30000000.0
McD1_WT	P13020	No	Gelsolin	Gsn	VSEARPSTMVVEHPEFLK_R5	VSEARPSTMVVEHPEFLK	10	8	R5	R	5	35.97	0.00057	0.6636	ADP-Ribosyl-EThcD (DEHKRSY) (DEHKRSY)	42	59	NA	55	6.1	File: ~S:\p2135\Proteomics\FUSION_2\dlesli_20190314_DLP145\20190314_11_DLP145_WTmuscleADPr_s4.raw~ ; SpectrumID: ~54860~; scans: ~18255~	1364	18255	0	0.000030000000000000.0
McD1_KO	P13020	No	Gelsolin	Gsn	VSEARPSTMVVEHPEFLK_R5	VSEARPSTMVVEHPEFLK	6	4	R5	R	5	40.68	0.00015	0.6505	ADPr_HCD_249_347_583 (DEHKRSY) (DEHKRSY)	42	59	NA	212	11.2	File: ~S:\p2135\Proteomics\FUSION_2\dlesli_20190314_DLP145\20190314_16_DLP145_MD1komuscleADPr_s3.raw~ ; SpectrumID: ~47916~; scans: ~17240~	18258	17240	0	0.000030000000000000.0
McD1_WT	P13020	No	Gelsolin	Gsn	VSEARPSTMVVEHPEFLK_S7	VSEARPSTMVVEHPEFLK	10	2	S7	S	7	64.21	9.5e-07	0.4991	ADP-Ribosyl-EThcD (DEHKRSY) (DEHKRSY)	42	59	NA	64	3.3	File: ~S:\p2135\Proteomics\FUSION_2\dlesli_20190314_DLP145\20190314_07_DLP145_WTmuscleADPr_s3.raw~ ; SpectrumID: ~51753~; scans: ~17709~	1280	17709	0	0.000000300000000000.0
McD1_KO	P13020	No	Gelsolin	Gsn	VSEARPSTMVVEHPEFLK_S7	VSEARPSTMVVEHPEFLK	6	2	S7	S	7	29.22	0.0018	0.482	ADP-Ribosyl-EThcD (DEHKRSY) (DEHKRSY)	42	59	NA	46	6.4	File: ~S:\p2135\Proteomics\FUSION_2\dlesli_20190314_DLP145\20190314_16_DLP145_MD1komuscleADPr_s3.raw~ ; SpectrumID: ~48807~; scans: ~17239~	1293	17239	0	0.000000300000000000.0
McD1_WT	Q61425	Yes	Hydroxyacyl-coenzyme A dehydrogenase mitochondrial	Hadh	TLGKHPVSCK_K4	TLGKHPVSCK	3	3	K4	K	4	25.42	0.0041	0.8411	ADPr_HCD_249_347_583 (DEHKRSY) (DEHKRSY)	203	212	NA	63	10.8	File: ~S:\p2135\Proteomics\FUSION_2\dlesli_20190314_DLP145\20190314_11_DLP145_WTmuscleADPr_s4.raw~ ; SpectrumID: ~28885~; scans: ~2785~	13188	2785	1	0.0003000000.0
McD1_KO	Q61425	Yes	Hydroxyacyl-coenzyme A dehydrogenase mitochondrial	Hadh	TLGKHPVSCK_K4	TLGKHPVSCK	1	1	K4	K	4	27.08	0.0029	0.8131	ADPr_HCD_249_347_583 (DEHKRSY) (DEHKRSY)	203	212	NA	40	10.8	File: ~S:\p2135\Proteomics\FUSION_2\dlesli_20190314_DLP145\20190314_16_DLP145_MD1komuscleADPr_s3.raw~ ; SpectrumID: ~24826~; scans: ~2794~	11437	2794	1	0.0003000000.0
McD1_KO	Q8BMS1	Yes	Trifunctional enzyme subunit alpha mitochondrial	Hadha	KYESAYGTQFTPCQLLLDHANNSSK_Y6	KYESAYGTQFTPCQLLLDHANNSSK	1	1	Y6	Y	6	25.56	0.004	0.331	ADPr_HCD_249_347_583 (DEHKRSY) (DEHKRSY)	735	759	NA	60	24.7	File: ~S:\p2135\Proteomics\FUSION_2\dlesli_20190314_DLP145\20190314_12_DLP145_MD1komuscleADPr_s4.raw~ ; SpectrumID: ~58214~; scans: ~23592~	23059	23592	1	0.0000030000000000000000000.0
McD1_WT	P02088 ,P02089	No	Hemoglobin subunit beta-1,Hemoglobin subunit beta-2	Hbb-b1,Hbb-b2	GTFASLSELHCDKLHVDPENFR_S5	GTFASLSELHCDKLHVDPENFR	1	1	S5	S	5	68.02	4.2e-07	0.9835	ADPr_HCD_249_347_583 (DEHKRSY) (DEHKRSY)	84	105	NA	586	74.5	File: ~S:\p2135\Proteomics\FUSION_2\dlesli_20190314_DLP145\20190314_07_DLP145_WTmuscleADPr_s3.raw~ ; SpectrumID: ~59699~; scans: ~22580~	23010	22580	1	0.0000300000000000000000.0
McD1_KO	P02088 ,P02089	No	Hemoglobin subunit beta-1,Hemoglobin subunit beta-2	Hbb-b1,Hbb-b2	VHLTDAEK_H2	VHLTDAEK	1	1	H2	H	2	25.93	0.0037	1	ADP-Ribosyl-EThcD (DEHKRSY) (DEHKRSY)	2	9	NA	26	5.5	File: ~S:\p2135\Proteomics\FUSION_2\dlesli_20190314_DLP145\20190314_16_DLP145_MD1komuscleADPr_s3.raw~ ; SpectrumID: ~27893~; scans: ~4945~	331	4945	0	0.03000000.0
McD1_WT	P70349	Yes	Histidine triad nucleotide-binding protein 1	Hint1	CLAFHDISPQAPTHFLVIPK_K20	CLAFHDISPQAPTHFLVIPK	12	8	K20	K	20	65.8	1.4e-06	0.9995	ADPr_HCD_249_347_583 (DEHKRSY) (DEHKRSY)	38	57	NA	108	51.5	File: ~S:\p2135\Proteomics\FUSION_2\dlesli_20190314_DLP145\20190314_03_DLP145_WTmuscleADPr_s1.raw~ ; SpectrumID: ~54199~; scans: ~25966~	16492	25966	0	0.00000000000000000003.0
McD1_WT	P70349	Yes	Histidine triad nucleotide-binding protein 1	Hint1	CLAFHDISPQAPTHFLVIPK_S8	CLAFHDISPQAPTHFLVIPK	12	4	S8	S	8	20.81	0.011	0.9276	ADP-Ribosyl-EThcD (DEHKRSY) (DEHKRSY)	38	57	NA	21	15.8	File: ~S:\p2135\Proteomics\FUSION_2\dlesli_20190314_DLP145\20190314_03_DLP145_WTmuscleADPr_s1.raw~ ; SpectrumID: ~55149~; scans: ~25965~	869	25965	0	0.00000003000000000000.0
McD1_KO	P70349	Yes	Histidine triad nucleotide-binding protein 1	Hint1	CLAFHDISPQAPTHFLVIPK_K20	CLAFHDISPQAPTHFLVIPK	2	2	K20	K	20	31.75	0.0011	0.9108	ADPr_HCD_249_347_583 (DEHKRSY) (DEHKRSY)	38	57	NA	201	51.5	File: ~S:\p2135\Proteomics\FUSION_2\dlesli_20190314_DLP145\20190314_08_DLP145_MD1komuscleADPr_s2.raw~ ; SpectrumID: ~67965~; scans: ~29851~	21256	29851	0	0.00000000000000000003.0
McD1_WT	Q05793	No	Basement membrane-specific heparan sulfate proteoglycan core protein	Hspg2	AMLQVHGGSGPRVQVSPER_R12	AMLQVHGGSGPRVQVSPER	3	3	R12	R	12	30.74	0.003	0.876	ADPr_HCD_249_347_583 (DEHKRSY) (DEHKRSY)	1945	1963	NA	275	7.5	File: ~S:\p2135\Proteomics\FUSION_2\dlesli_20190314_DLP145\20190314_07_DLP145_WTmuscleADPr_s3.raw~ ; SpectrumID: ~42591~; scans: ~12414~	20769	12414	1	0.0000000000030000000.0
McD1_WT	Q05793	No	Basement membrane-specific heparan sulfate proteoglycan core protein	Hspg2	LTVPSSQNSSFRLR_R12	LTVPSSQNSSFRLR	4	4	R12	R	12	48.91	3.4e-05	0.93	ADP-Ribosyl-EThcD (DEHKRSY) (DEHKRSY)	2329	2342	NA	67	0.9	File: ~S:\p2135\Proteomics\FUSION_2\dlesli_20190314_DLP145\20190314_15_DLP145_WTmuscleADPr_s2.raw~ ; SpectrumID: ~45708~; scans: ~15174~	919	15174	1	0.00000000000300.0
McD1_KO	Q05793	No	Basement membrane-specific heparan sulfate proteoglycan core protein	Hspg2	LTVPSSQNSSFRLR_R12	LTVPSSQNSSFRLR	3	2	R12	R	12	50.28	3.2e-05	0.886	ADP-Ribosyl-EThcD (DEHKRSY) (DEHKRSY)	2329	2342	NA	55	0.9	File: ~S:\p2135\Proteomics\FUSION_2\dlesli_20190314_DLP145\20190314_16_DLP145_MD1komuscleADPr_s3.raw~ ; SpectrumID: ~44692~; scans: ~15224~	1039	15224	1	0.00000000000300.0
McD1_KO	Q05793	No	Basement membrane-specific heparan sulfate proteoglycan core protein	Hspg2	LTVPSSQNSSFRLR_R14	LTVPSSQNSSFRLR	3	1	R14	R	14	27.72	0.0025	0.4346	ADP-Ribosyl-EThcD (DEHKRSY) (DEHKRSY)	2329	2342	NA	59	0.9	File: ~S:\p2135\Proteomics\FUSION_2\dlesli_20190314_DLP145\20190314_04_DLP145_MD1komuscleADPr_s1.raw~ ; SpectrumID: ~42908~; scans: ~15272~	523	15272	1	0.00000000000003.0
McD1_WT	Q05793	No	Basement membrane-specific heparan sulfate proteoglycan core protein	Hspg2	NIGASVEFHCAVPNERGTHLR_R16	NIGASVEFHCAVPNERGTHLR	3	3	R16	R	16	84.45	1.2e-08	0.9395	ADP-Ribosyl-EThcD (DEHKRSY) (DEHKRSY)	2733	2753	NA	110	1.5	File: ~S:\p2135\Proteomics\FUSION_2\dlesli_20190314_DLP145\20190314_07_DLP145_WTmuscleADPr_s3.raw~ ; SpectrumID: ~45503~; scans: ~13749~	1381	13749	1	0.000000000000000300000.0
McD1_KO	Q05793	No	Basement membrane-specific heparan sulfate proteoglycan core protein	Hspg2	NIGASVEFHCAVPNERGTHLR_R16	NIGASVEFHCAVPNERGTHLR	6	6	R16	R	16	44.76	6.3e-05	0.8662	ADP-Ribosyl-EThcD (DEHKRSY) (DEHKRSY)	2733	2753	NA	66	1.6	File: ~S:\p2135\Proteomics\FUSION_2\dlesli_20190314_DLP145\20190314_12_DLP145_MD1komuscleADPr_s4.raw~ ; SpectrumID: ~42319~; scans: ~14095~	948	14095	1	0.000000000000000300000.0
McD1_WT	Q05793	No	Basement membrane-specific heparan sulfate proteoglycan core protein	Hspg2	YELARGMLEPVQKPDVILVGAGYR_K13	YELARGMLEPVQKPDVILVGAGYR	1	1	K13	K	13	23.22	0.0066	0.1784	Oxidation (M); ADPr_HCD_249_347_583 (DEHKRSY) (DEHKRSY)	620	643	NA	275	7.5	File: ~S:\p2135\Proteomics\FUSION_2\dlesli_20190314_DLP145\20190314_07_DLP145_WTmuscleADPr_s3.raw~ ; SpectrumID: ~61688~; scans: ~23658~	23419	23658	1	0.000000200000300000000000.0
McD1_WT	Q9D6R2	Yes	Isocitrate dehydrogenase [NAD] subunit alpha mitochondrial	Idh3a	GPLKTPIAAGHPSMNLLLR_K4	GPLKTPIAAGHPSMNLLLR	7	7	K4	K	4	35.67	0.00045	1	ADPr_HCD_249_347_583 (DEHKRSY) (DEHKRSY)	97	115	NA	297	21.4	File: ~S:\p2135\Proteomics\FUSION_2\dlesli_20190314_DLP145\20190314_07_DLP145_WTmuscleADPr_s3.raw~ ; SpectrumID: ~61190~; scans: ~23070~	20688	23070	1	0.0003000000000000000.0
McD1_KO	Q9D6R2	Yes	Isocitrate dehydrogenase [NAD] subunit alpha mitochondrial	Idh3a	SNVTAVHK_S1	SNVTAVHK	1	1	S1	S	1	24.44	0.0052	1	ADPr_HCD_249_347_583 (DEHKRSY) (DEHKRSY)	193	200	NA	203	29.6	File: ~S:\p2135\Proteomics\FUSION_2\dlesli_20190314_DLP145\20190314_16_DLP145_MD1komuscleADPr_s3.raw~ ; SpectrumID: ~24766~; scans: ~2588~	7345	2588	0	0.30000000.0
McD1_WT	Q9D6R2	Yes	Isocitrate dehydrogenase [NAD] subunit alpha mitochondrial	Idh3a	SNVTAVHK_S1	SNVTAVHK	6	6	S1	S	1	21.2	0.01	1	ADP-Ribosyl-EThcD (DEHKRSY) (DEHKRSY)	193	200	NA	30	6.3	File: ~S:\p2135\Proteomics\FUSION_2\dlesli_20190314_DLP145\20190314_15_DLP145_WTmuscleADPr_s2.raw~ ; SpectrumID: ~26809~; scans: ~2523~	234	2523	0	0.30000000.0
McD1_WT	Q9D6R2	Yes	Isocitrate dehydrogenase [NAD] subunit alpha mitochondrial	Idh3a	TPIAAGHPSMNLLLR_H7	TPIAAGHPSMNLLLR	4	3	H7	H	7	24.24	0.0053	0.8305	ADP-Ribosyl-EThcD (DEHKRSY) (DEHKRSY)	101	115	NA	29	6.3	File: ~S:\p2135\Proteomics\FUSION_2\dlesli_20190314_DLP145\20190314_07_DLP145_WTmuscleADPr_s3.raw~ ; SpectrumID: ~59950~; scans: ~22675~	1032	22675	0	0.000000300000000.0
McD1_WT	Q9D6R2	Yes	Isocitrate dehydrogenase [NAD] subunit alpha mitochondrial	Idh3a	TPIAAGHPSMNLLLR_S9	TPIAAGHPSMNLLLR	4	1	S9	S	9	22.54	0.0077	0.3579	ADP-Ribosyl-EThcD (DEHKRSY) (DEHKRSY)	101	115	NA	25	6.3	File: ~S:\p2135\Proteomics\FUSION_2\dlesli_20190314_DLP145\20190314_03_DLP145_WTmuscleADPr_s1.raw~ ; SpectrumID: ~45027~; scans: ~20426~	643	20426	0	0.000000003000000.0
McD1_KO	Q9D6R2	Yes	Isocitrate dehydrogenase [NAD] subunit alpha mitochondrial	Idh3a	GPLKTPIAAGHPSMNLLLR_K4	GPLKTPIAAGHPSMNLLLR	7	7	K4	K	4	20.83	0.011	1	ADPr_HCD_249_347_583 (DEHKRSY) (DEHKRSY)	97	115	NA	253	18.7	File: ~S:\p2135\Proteomics\FUSION_2\dlesli_20190314_DLP145\20190314_04_DLP145_MD1komuscleADPr_s1.raw~ ; SpectrumID: ~54690~; scans: ~22971~	19098	22971	1	0.0003000000000000000.0
McD1_KO	Q07079	No	Insulin-like growth factor-binding protein 5	Igfbp5	HTRISELK_R3	HTRISELK	1	1	R3	R	3	22.26	0.025	0.4937	ADP-Ribosyl-EThcD (DEHKRSY) (DEHKRSY)	140	147	NA	22	2.8	File: ~S:\p2135\Proteomics\FUSION_2\dlesli_20190314_DLP145\20190314_16_DLP145_MD1komuscleADPr_s3.raw~ ; SpectrumID: ~27846~; scans: ~4645~	444	4645	1	0.00300000.0
McD1_WT	O88351	No	Inhibitor of nuclear factor kappa-B kinase subunit beta	Ikbkb	LNLIDDLAR_D6	LNLIDDLAR	1	1	D6	D	6	25.21	0.013	0.8614	ADPr_HCD_249_347_583 (DEHKRSY) (DEHKRSY)	449	457	NA	25	1.1	File: ~S:\p2135\Proteomics\FUSION_2\dlesli_20190314_DLP145\20190314_15_DLP145_WTmuscleADPr_s2.raw~ ; SpectrumID: ~51667~; scans: ~19688~	10513	19688	0	0.000003000.0
McD1_WT	Q61738	No	Integrin alpha-7	Itga7	TPPLGRQAPGQELPTVAPILNAHQPSTQR_R6	TPPLGRQAPGQELPTVAPILNAHQPSTQR	14	11	R6	R	6	75.49	9.2e-08	0.9997	ADPr_HCD_249_347_583 (DEHKRSY) (DEHKRSY)	643	671	NA	173	4.6	File: ~S:\p2135\Proteomics\FUSION_2\dlesli_20190314_DLP145\20190314_03_DLP145_WTmuscleADPr_s1.raw~ ; SpectrumID: ~44666~; scans: ~20325~	18200	20325	1	0.00000300000000000000000000000.0
McD1_WT	Q61738	No	Integrin alpha-7	Itga7	TPPLGRQAPGQELPTVAPILNAHQPSTQR_E12	TPPLGRQAPGQELPTVAPILNAHQPSTQR	14	3	E12	E	12	40.64	0.00019	0.6152	ADPr_HCD_249_347_583 (DEHKRSY) (DEHKRSY)	643	671	NA	173	4.6	File: ~S:\p2135\Proteomics\FUSION_2\dlesli_20190314_DLP145\20190314_03_DLP145_WTmuscleADPr_s1.raw~ ; SpectrumID: ~44664~; scans: ~20322~	18199	20322	1	0.00000000000300000000000000000.0
McD1_KO	Q61738	No	Integrin alpha-7	Itga7	TPPLGRQAPGQELPTVAPILNAHQPSTQR_E12	TPPLGRQAPGQELPTVAPILNAHQPSTQR	12	3	E12	E	12	38.77	0.00036	0.4998	ADPr_HCD_249_347_583 (DEHKRSY) (DEHKRSY)	643	671	NA	115	4	File: ~S:\p2135\Proteomics\FUSION_2\dlesli_20190314_DLP145\20190314_12_DLP145_MD1komuscleADPr_s4.raw~ ; SpectrumID: ~56435~; scans: ~22762~	23437	22762	1	0.00000000000300000000000000000.0
McD1_KO	Q61738	No	Integrin alpha-7	Itga7	TPPLGRQAPGQELPTVAPILNAHQPSTQR_R6	TPPLGRQAPGQELPTVAPILNAHQPSTQR	12	9	R6	R	6	76.39	7.8e-08	0.9998	ADPr_HCD_249_347_583 (DEHKRSY) (DEHKRSY)	643	671	NA	118	6.3	File: ~S:\p2135\Proteomics\FUSION_2\dlesli_20190314_DLP145\20190314_04_DLP145_MD1komuscleADPr_s1.raw~ ; SpectrumID: ~54226~; scans: ~22423~	22443	22423	1	0.00000300000000000000000000000.0
McD1_WT	A6X935	No	Inter alpha-trypsin inhibitor heavy chain 4	Itih4	LPLAAQAHPFRPPVRGSK_R15	LPLAAQAHPFRPPVRGSK	1	1	R15	R	15	22.66	0.0075	0.7128	ADP-Ribosyl-EThcD (DEHKRSY) (DEHKRSY)	618	635	NA	23	1.9	File: ~S:\p2135\Proteomics\FUSION_2\dlesli_20190314_DLP145\20190314_07_DLP145_WTmuscleADPr_s3.raw~ ; SpectrumID: ~45483~; scans: ~13512~	1235	13512	1	0.000000000000003000.0
McD1_WT	Q3MI48	No	Junctional sarcoplasmic reticulum protein 1	Jsrp1	LQAWAPRR_R7	LQAWAPRR	1	1	R7	R	7	21.29	0.046	0.8765	ADPr_HCD_249_347_583 (DEHKRSY) (DEHKRSY)	308	315	NA	60	14.6	File: ~S:\p2135\Proteomics\FUSION_2\dlesli_20190314_DLP145\20190314_11_DLP145_WTmuscleADPr_s4.raw~ ; SpectrumID: ~37866~; scans: ~8767~	10977	8767	1	0.00000030.0
McD1_KO	Q3MI48	No	Junctional sarcoplasmic reticulum protein 1	Jsrp1	LQAWAPRRR_R7	LQAWAPRRR	2	2	R7	R	7	32.62	0.0017	0.9514	ADP-Ribosyl-EThcD (DEHKRSY) (DEHKRSY)	308	316	NA	49	9.1	File: ~S:\p2135\Proteomics\FUSION_2\dlesli_20190314_DLP145\20190314_16_DLP145_MD1komuscleADPr_s3.raw~ ; SpectrumID: ~30088~; scans: ~6505~	649	6505	2	0.000000300.0
McD1_WT	Q3MI48	No	Junctional sarcoplasmic reticulum protein 1	Jsrp1	LQAWAPRRR_R7	LQAWAPRRR	1	1	R7	R	7	23.21	0.012	0.9274	ADP-Ribosyl-EThcD (DEHKRSY) (DEHKRSY)	308	316	NA	29	9.1	File: ~S:\p2135\Proteomics\FUSION_2\dlesli_20190314_DLP145\20190314_07_DLP145_WTmuscleADPr_s3.raw~ ; SpectrumID: ~33050~; scans: ~6495~	663	6495	2	0.000000300.0
McD1_KO	Q3MI48	No	Junctional sarcoplasmic reticulum protein 1	Jsrp1	SQVTGEPRQSLPR_R8	SQVTGEPRQSLPR	7	7	R8	R	8	59.7	5.4e-06	0.9609	ADPr_HCD_249_347_583 (DEHKRSY) (DEHKRSY)	271	283	NA	93	11.5	File: ~S:\p2135\Proteomics\FUSION_2\dlesli_20190314_DLP145\20190314_16_DLP145_MD1komuscleADPr_s3.raw~ ; SpectrumID: ~31400~; scans: ~7086~	14929	7086	1	0.0000000300000.0
McD1_WT	Q3MI48	No	Junctional sarcoplasmic reticulum protein 1	Jsrp1	SQVTGEPRQSLPR_R8	SQVTGEPRQSLPR	7	7	R8	R	8	33.17	0.00077	0.8828	ADPr_HCD_249_347_583 (DEHKRSY) (DEHKRSY)	271	283	NA	56	10.6	File: ~S:\p2135\Proteomics\FUSION_2\dlesli_20190314_DLP145\20190314_03_DLP145_WTmuscleADPr_s1.raw~ ; SpectrumID: ~25669~; scans: ~6777~	12776	6777	1	0.0000000300000.0
McD1_KO	Q60675	No	Laminin subunit alpha-2	Lama2	GRLEVHLSSGTRTMR_R12	GRLEVHLSSGTRTMR	19	13	R12	R	12	104.22	2.9e-10	0.9992	ADP-Ribosyl-EThcD (DEHKRSY) (DEHKRSY)	2589	2603	NA	205	1.8	File: ~S:\p2135\Proteomics\FUSION_2\dlesli_20190314_DLP145\20190314_16_DLP145_MD1komuscleADPr_s3.raw~ ; SpectrumID: ~36354~; scans: ~9327~	1092	9327	2	0.000000000003000.0
McD1_WT	Q60675	No	Laminin subunit alpha-2	Lama2	GRLEVHLSSGTRTMR_R12	GRLEVHLSSGTRTMR	10	8	R12	R	12	75.72	7.9e-08	0.9956	ADP-Ribosyl-EThcD (DEHKRSY) (DEHKRSY)	2589	2603	NA	86	0.8	File: ~S:\p2135\Proteomics\FUSION_2\dlesli_20190314_DLP145\20190314_03_DLP145_WTmuscleADPr_s1.raw~ ; SpectrumID: ~28580~; scans: ~8735~	681	8735	2	0.000000000003000.0
McD1_KO	Q60675	No	Laminin subunit alpha-2	Lama2	GRLEVHLSSGTRTMR_R15	GRLEVHLSSGTRTMR	19	1	R15	R	15	37.49	0.00031	0.5026	ADP-Ribosyl-EThcD (DEHKRSY) (DEHKRSY)	2589	2603	NA	99	0.8	File: ~S:\p2135\Proteomics\FUSION_2\dlesli_20190314_DLP145\20190314_08_DLP145_MD1komuscleADPr_s2.raw~ ; SpectrumID: ~37818~; scans: ~9985~	585	9985	2	0.000000000000003.0
McD1_WT	Q60675	No	Laminin subunit alpha-2	Lama2	GRLEVHLSSGTRTMR_R15	GRLEVHLSSGTRTMR	10	1	R15	R	15	33.09	0.00079	0.4715	Oxidation (M); ADP-Ribosyl-EThcD (DEHKRSY) (DEHKRSY)	2589	2603	NA	136	1.3	File: ~S:\p2135\Proteomics\FUSION_2\dlesli_20190314_DLP145\20190314_07_DLP145_WTmuscleADPr_s3.raw~ ; SpectrumID: ~35113~; scans: ~7273~	1107	7273	2	0.000000000000023.0
McD1_WT	Q60675	No	Laminin subunit alpha-2	Lama2	GRLEVHLSSGTRTMR_S9	GRLEVHLSSGTRTMR	10	1	S9	S	9	21.14	0.01	0.4401	ADPr_HCD_249_347_583 (DEHKRSY) (DEHKRSY)	2589	2603	NA	218	3.1	File: ~S:\p2135\Proteomics\FUSION_2\dlesli_20190314_DLP145\20190314_07_DLP145_WTmuscleADPr_s3.raw~ ; SpectrumID: ~36981~; scans: ~9366~	18981	9366	2	0.000000003000000.0
McD1_KO	Q60675	No	Laminin subunit alpha-2	Lama2	GRLEVHLSSGTRTMR_R14	GRLEVHLSSGTRTMR	19	1	R14	R	14	26.93	0.0078	0.3864	Oxidation (M); ADP-Ribosyl-EThcD (DEHKRSY) (DEHKRSY)	2589	2603	NA	205	1.8	File: ~S:\p2135\Proteomics\FUSION_2\dlesli_20190314_DLP145\20190314_16_DLP145_MD1komuscleADPr_s3.raw~ ; SpectrumID: ~32163~; scans: ~7264~	1113	7264	2	0.000000000000023.0
McD1_KO	Q60675	No	Laminin subunit alpha-2	Lama2	HLLSPQRAPER_R7	HLLSPQRAPER	12	12	R7	R	7	32.35	0.0021	0.9717	ADPr_HCD_249_347_583 (DEHKRSY) (DEHKRSY)	1617	1627	NA	158	3.6	File: ~S:\p2135\Proteomics\FUSION_2\dlesli_20190314_DLP145\20190314_12_DLP145_MD1komuscleADPr_s4.raw~ ; SpectrumID: ~31497~; scans: ~6819~	14778	6819	1	0.00000030000.0
McD1_WT	Q60675	No	Laminin subunit alpha-2	Lama2	HLLSPQRAPER_R7	HLLSPQRAPER	6	6	R7	R	7	28.11	0.0023	0.9437	ADP-Ribosyl-EThcD (DEHKRSY) (DEHKRSY)	1617	1627	NA	119	0.8	File: ~S:\p2135\Proteomics\FUSION_2\dlesli_20190314_DLP145\20190314_15_DLP145_WTmuscleADPr_s2.raw~ ; SpectrumID: ~31198~; scans: ~6447~	711	6447	1	0.00000030000.0
McD1_WT	Q60675	No	Laminin subunit alpha-2	Lama2	LEVHLSSGTRTMR_R10	LEVHLSSGTRTMR	13	13	R10	R	10	63.46	2.6e-06	0.9971	ADP-Ribosyl-EThcD (DEHKRSY) (DEHKRSY)	2591	2603	NA	119	0.8	File: ~S:\p2135\Proteomics\FUSION_2\dlesli_20190314_DLP145\20190314_15_DLP145_WTmuscleADPr_s2.raw~ ; SpectrumID: ~37473~; scans: ~9920~	844	9920	1	0.0000000003000.0
McD1_KO	Q60675	No	Laminin subunit alpha-2	Lama2	LEVHLSSGTRTMR_R10	LEVHLSSGTRTMR	10	9	R10	R	10	44.99	6e-05	0.9869	Oxidation (M); ADP-Ribosyl-EThcD (DEHKRSY) (DEHKRSY)	2591	2603	NA	205	1.8	File: ~S:\p2135\Proteomics\FUSION_2\dlesli_20190314_DLP145\20190314_16_DLP145_MD1komuscleADPr_s3.raw~ ; SpectrumID: ~32215~; scans: ~7948~	955	7948	1	0.0000000003020.0
McD1_KO	Q60675	No	Laminin subunit alpha-2	Lama2	LEVHLSSGTRTMR_R12	LEVHLSSGTRTMR	10	1	R12	R	12	22.32	0.0081	0.2817	Oxidation (M); ADPr_HCD_249_347_583 (DEHKRSY) (DEHKRSY)	2591	2603	NA	162	2.6	File: ~S:\p2135\Proteomics\FUSION_2\dlesli_20190314_DLP145\20190314_16_DLP145_MD1komuscleADPr_s3.raw~ ; SpectrumID: ~31941~; scans: ~7949~	15233	7949	1	0.0000000000023.0
McD1_KO	Q60675	No	Laminin subunit alpha-2	Lama2	VTGLCTCRPGATGRK_R14	VTGLCTCRPGATGRK	1	1	R14	R	14	27.79	0.0041	0.875	ADP-Ribosyl-EThcD (DEHKRSY) (DEHKRSY)	1538	1552	NA	205	1.8	File: ~S:\p2135\Proteomics\FUSION_2\dlesli_20190314_DLP145\20190314_16_DLP145_MD1komuscleADPr_s3.raw~ ; SpectrumID: ~27925~; scans: ~5192~	1057	5192	1	0.000000000000030.0
McD1_KO	Q60675	No	Laminin subunit alpha-2	Lama2	GRLEVHLSSGTRTMR_S9	GRLEVHLSSGTRTMR	19	4	S9	S	9	24.07	0.007	0.5231	ADPr_HCD_249_347_583 (DEHKRSY) (DEHKRSY)	2589	2603	NA	148	3.5	File: ~S:\p2135\Proteomics\FUSION_2\dlesli_20190314_DLP145\20190314_04_DLP145_MD1komuscleADPr_s1.raw~ ; SpectrumID: ~32480~; scans: ~9136~	17440	9136	2	0.000000003000000.0
McD1_KO	Q61292	No	Laminin subunit beta-2	Lamb2	ENFNRQHLANQQALGR_E1	ENFNRQHLANQQALGR	5	1	E1	E	1	69.42	3.4e-07	0.9091	ADPr_HCD_249_347_583 (DEHKRSY) (DEHKRSY)	1378	1393	NA	69	1.6	File: ~S:\p2135\Proteomics\FUSION_2\dlesli_20190314_DLP145\20190314_08_DLP145_MD1komuscleADPr_s2.raw~ ; SpectrumID: ~33611~; scans: ~8523~	19366	8523	1	0.3000000000000000.0
McD1_WT	Q61292	No	Laminin subunit beta-2	Lamb2	ENFNRQHLANQQALGR_R5	ENFNRQHLANQQALGR	3	3	R5	R	5	53.67	1.6e-05	0.881	ADPr_HCD_249_347_583 (DEHKRSY) (DEHKRSY)	1378	1393	NA	76	1.6	File: ~S:\p2135\Proteomics\FUSION_2\dlesli_20190314_DLP145\20190314_07_DLP145_WTmuscleADPr_s3.raw~ ; SpectrumID: ~34794~; scans: ~7955~	20232	7955	1	0.0000300000000000.0
McD1_WT	Q61292	No	Laminin subunit beta-2	Lamb2	RPFSARDNPNSHR_R6	RPFSARDNPNSHR	2	2	R6	R	6	42.57	0.00013	0.9271	ADP-Ribosyl-EThcD (DEHKRSY) (DEHKRSY)	98	110	NA	43	0.7	File: ~S:\p2135\Proteomics\FUSION_2\dlesli_20190314_DLP145\20190314_07_DLP145_WTmuscleADPr_s3.raw~ ; SpectrumID: ~28678~; scans: ~3042~	997	3042	1	0.0000030000000.0
McD1_KO	Q61292	No	Laminin subunit beta-2	Lamb2	RPFSARDNPNSHR_R6	RPFSARDNPNSHR	3	3	R6	R	6	39.18	0.00021	0.9107	ADP-Ribosyl-EThcD (DEHKRSY) (DEHKRSY)	98	110	NA	39	0.7	File: ~S:\p2135\Proteomics\FUSION_2\dlesli_20190314_DLP145\20190314_04_DLP145_MD1komuscleADPr_s1.raw~ ; SpectrumID: ~26450~; scans: ~2926~	503	2926	1	0.0000030000000.0
McD1_KO	Q61292	No	Laminin subunit beta-2	Lamb2	ENFNRQHLANQQALGR_R5	ENFNRQHLANQQALGR	5	4	R5	R	5	73.28	1.3e-07	0.8563	ADPr_HCD_249_347_583 (DEHKRSY) (DEHKRSY)	1378	1393	NA	78	2.1	File: ~S:\p2135\Proteomics\FUSION_2\dlesli_20190314_DLP145\20190314_04_DLP145_MD1komuscleADPr_s1.raw~ ; SpectrumID: ~30454~; scans: ~7758~	18616	7758	1	0.0000300000000000.0
McD1_WT	P41317	No	Mannose-binding protein C	Mbl2	VEGSFEDLTGNRVR_R12	VEGSFEDLTGNRVR	3	2	R12	R	12	71.17	1e-06	0.9988	ADP-Ribosyl-EThcD (DEHKRSY) (DEHKRSY)	187	200	NA	71	5.8	File: ~S:\p2135\Proteomics\FUSION_2\dlesli_20190314_DLP145\20190314_07_DLP145_WTmuscleADPr_s3.raw~ ; SpectrumID: ~45494~; scans: ~13687~	1022	13687	1	0.00000000000300.0
McD1_KO	P41317	No	Mannose-binding protein C	Mbl2	VEGSFEDLTGNRVR_R14	VEGSFEDLTGNRVR	1	1	R14	R	14	24.14	0.0062	0.4966	ADP-Ribosyl-EThcD (DEHKRSY) (DEHKRSY)	187	200	NA	24	5.8	File: ~S:\p2135\Proteomics\FUSION_2\dlesli_20190314_DLP145\20190314_16_DLP145_MD1komuscleADPr_s3.raw~ ; SpectrumID: ~42581~; scans: ~13435~	1028	13435	1	0.00000000000003.0
McD1_WT	P41317	No	Mannose-binding protein C	Mbl2	VEGSFEDLTGNRVR_R14	VEGSFEDLTGNRVR	3	1	R14	R	14	22.27	0.0082	0.1932	ADP-Ribosyl-EThcD (DEHKRSY) (DEHKRSY)	187	200	NA	22	5.8	File: ~S:\p2135\Proteomics\FUSION_2\dlesli_20190314_DLP145\20190314_03_DLP145_WTmuscleADPr_s1.raw~ ; SpectrumID: ~34748~; scans: ~12644~	639	12644	1	0.00000000000003.0
McD1_WT	P14152	Yes	Malate dehydrogenase cytoplasmic	Mdh1	KLSSAMSAAK_K1	KLSSAMSAAK	27	20	K1	K	1	55.12	0.00016	0.9927	ADPr_HCD_249_347_583 (DEHKRSY) (DEHKRSY)	239	248	NA	262	26.7	File: ~S:\p2135\Proteomics\FUSION_2\dlesli_20190314_DLP145\20190314_15_DLP145_WTmuscleADPr_s2.raw~ ; SpectrumID: ~28769~; scans: ~5546~	9702	5546	1	0.3000000000.0
McD1_KO	P14152	Yes	Malate dehydrogenase cytoplasmic	Mdh1	KLSSAMSAAK_K1	KLSSAMSAAK	18	14	K1	K	1	40.74	0.0046	0.9859	ADPr_HCD_249_347_583 (DEHKRSY) (DEHKRSY)	239	248	NA	199	31.8	File: ~S:\p2135\Proteomics\FUSION_2\dlesli_20190314_DLP145\20190314_12_DLP145_MD1komuscleADPr_s4.raw~ ; SpectrumID: ~29184~; scans: ~5071~	9713	5071	1	0.3000000000.0
McD1_WT	P14152	Yes	Malate dehydrogenase cytoplasmic	Mdh1	KLSSAMSAAK_S3	KLSSAMSAAK	27	7	S3	S	3	31.84	0.0054	0.8539	ADP-Ribosyl-EThcD (DEHKRSY) (DEHKRSY)	239	248	NA	43	9	File: ~S:\p2135\Proteomics\FUSION_2\dlesli_20190314_DLP145\20190314_07_DLP145_WTmuscleADPr_s3.raw~ ; SpectrumID: ~30855~; scans: ~4811~	466	4811	1	0.0030000000.0
McD1_KO	P14152	Yes	Malate dehydrogenase cytoplasmic	Mdh1	KLSSAMSAAK_S3	KLSSAMSAAK	18	4	S3	S	3	31.65	0.0096	0.769	ADP-Ribosyl-EThcD (DEHKRSY) (DEHKRSY)	239	248	NA	32	3	File: ~S:\p2135\Proteomics\FUSION_2\dlesli_20190314_DLP145\20190314_16_DLP145_MD1komuscleADPr_s3.raw~ ; SpectrumID: ~27874~; scans: ~4814~	459	4814	1	0.0030000000.0
McD1_WT	P08249	Yes	Malate dehydrogenase mitochondrial	Mdh2	AGAGSATLSMAYAGAR_S5	AGAGSATLSMAYAGAR	37	37	S5	S	5	22.34	0.008	1	ADPr_HCD_249_347_583 (DEHKRSY) (DEHKRSY)	242	257	NA	1332	65	File: ~S:\p2135\Proteomics\FUSION_2\dlesli_20190314_DLP145\20190314_11_DLP145_WTmuscleADPr_s4.raw~ ; SpectrumID: ~50200~; scans: ~15897~	17525	15897	0	0.0000300000000000.0
McD1_KO	P08249	Yes	Malate dehydrogenase mitochondrial	Mdh2	AGAGSATLSMAYAGAR_S5	AGAGSATLSMAYAGAR	9	9	S5	S	5	61.54	2.7e-06	0.9997	ADPr_HCD_249_347_583 (DEHKRSY) (DEHKRSY)	242	257	NA	736	52.8	File: ~S:\p2135\Proteomics\FUSION_2\dlesli_20190314_DLP145\20190314_16_DLP145_MD1komuscleADPr_s3.raw~ ; SpectrumID: ~42404~; scans: ~14385~	14924	14385	0	0.0000300000000000.0
McD1_WT	P08249	Yes	Malate dehydrogenase mitochondrial	Mdh2	AKAGAGSATLSMAYAGAR_K2	AKAGAGSATLSMAYAGAR	4	3	K2	K	2	72.23	1.4e-06	0.9999	ADPr_HCD_249_347_583 (DEHKRSY) (DEHKRSY)	240	257	NA	897	54.3	File: ~S:\p2135\Proteomics\FUSION_2\dlesli_20190314_DLP145\20190314_15_DLP145_WTmuscleADPr_s2.raw~ ; SpectrumID: ~40636~; scans: ~12507~	16868	12507	1	0.030000000000000000.0
McD1_WT	P08249	Yes	Malate dehydrogenase mitochondrial	Mdh2	AKAGAGSATLSMAYAGAR_S7	AKAGAGSATLSMAYAGAR	4	1	S7	S	7	25.85	0.0038	0.9323	ADP-Ribosyl-EThcD (DEHKRSY) (DEHKRSY)	240	257	NA	105	17.7	File: ~S:\p2135\Proteomics\FUSION_2\dlesli_20190314_DLP145\20190314_15_DLP145_WTmuscleADPr_s2.raw~ ; SpectrumID: ~41569~; scans: ~12506~	940	12506	1	0.000000300000000000.0
McD1_KO	P08249	Yes	Malate dehydrogenase mitochondrial	Mdh2	HGVYNPNK_H1	HGVYNPNK	1	1	H1	H	1	23.94	0.0057	0.9758	ADP-Ribosyl-EThcD (DEHKRSY) (DEHKRSY)	158	165	NA	37	17.1	File: ~S:\p2135\Proteomics\FUSION_2\dlesli_20190314_DLP145\20190314_16_DLP145_MD1komuscleADPr_s3.raw~ ; SpectrumID: ~25632~; scans: ~2785~	362	2785	0	0.30000000.0
McD1_WT	P08249	Yes	Malate dehydrogenase mitochondrial	Mdh2	LTLYDIAHTPGVAADLSHIETR_Y4	LTLYDIAHTPGVAADLSHIETR	24	9	Y4	Y	4	132.45	3.8e-13	0.9655	ADPr_HCD_249_347_583 (DEHKRSY) (DEHKRSY)	53	74	NA	1332	65	File: ~S:\p2135\Proteomics\FUSION_2\dlesli_20190314_DLP145\20190314_11_DLP145_WTmuscleADPr_s4.raw~ ; SpectrumID: ~76431~; scans: ~30619~	23048	30619	0	0.0003000000000000000000.0
McD1_KO	P08249	Yes	Malate dehydrogenase mitochondrial	Mdh2	LTLYDIAHTPGVAADLSHIETR_Y4	LTLYDIAHTPGVAADLSHIETR	20	7	Y4	Y	4	116.72	1.1e-11	0.9577	ADPr_HCD_249_347_583 (DEHKRSY) (DEHKRSY)	53	74	NA	787	62.3	File: ~S:\p2135\Proteomics\FUSION_2\dlesli_20190314_DLP145\20190314_12_DLP145_MD1komuscleADPr_s4.raw~ ; SpectrumID: ~70170~; scans: ~30325~	21647	30325	0	0.0003000000000000000000.0
McD1_WT	P08249	Yes	Malate dehydrogenase mitochondrial	Mdh2	LTLYDIAHTPGVAADLSHIETR_H8	LTLYDIAHTPGVAADLSHIETR	24	8	H8	H	8	63.48	1.1e-06	0.9426	ADP-Ribosyl-EThcD (DEHKRSY) (DEHKRSY)	53	74	NA	127	14	File: ~S:\p2135\Proteomics\FUSION_2\dlesli_20190314_DLP145\20190314_07_DLP145_WTmuscleADPr_s3.raw~ ; SpectrumID: ~74136~; scans: ~30112~	1397	30112	0	0.0000000300000000000000.0
McD1_KO	P08249	Yes	Malate dehydrogenase mitochondrial	Mdh2	LTLYDIAHTPGVAADLSHIETR_H8	LTLYDIAHTPGVAADLSHIETR	20	10	H8	H	8	26.58	0.0032	0.8702	ADP-Ribosyl-EThcD (DEHKRSY) (DEHKRSY)	53	74	NA	37	17.1	File: ~S:\p2135\Proteomics\FUSION_2\dlesli_20190314_DLP145\20190314_16_DLP145_MD1komuscleADPr_s3.raw~ ; SpectrumID: ~65155~; scans: ~28334~	1406	28334	0	0.0000000300000000000000.0
McD1_WT	P08249	Yes	Malate dehydrogenase mitochondrial	Mdh2	LTLYDIAHTPGVAADLSHIETR_D5	LTLYDIAHTPGVAADLSHIETR	24	7	D5	D	5	61.34	1.8e-06	0.4809	ADPr_HCD_249_347_583 (DEHKRSY) (DEHKRSY)	53	74	NA	834	54.9	File: ~S:\p2135\Proteomics\FUSION_2\dlesli_20190314_DLP145\20190314_03_DLP145_WTmuscleADPr_s1.raw~ ; SpectrumID: ~54759~; scans: ~26745~	16815	26745	0	0.0000300000000000000000.0
McD1_KO	P08249	Yes	Malate dehydrogenase mitochondrial	Mdh2	LTLYDIAHTPGVAADLSHIETR_D5	LTLYDIAHTPGVAADLSHIETR	20	3	D5	D	5	94.27	1.4e-09	0.4854	ADPr_HCD_249_347_583 (DEHKRSY) (DEHKRSY)	53	74	NA	740	57.7	File: ~S:\p2135\Proteomics\FUSION_2\dlesli_20190314_DLP145\20190314_04_DLP145_MD1komuscleADPr_s1.raw~ ; SpectrumID: ~66542~; scans: ~29847~	20774	29847	0	0.0000300000000000000000.0
McD1_KO	Q5SX40	No	Myosin-1	Myh1	LQDAEEHVEAVNAK_D3	LQDAEEHVEAVNAK	1	1	D3	D	3	30.48	0.0014	0.8831	ADPr_HCD_249_347_583 (DEHKRSY) (DEHKRSY)	1404	1417	NA	7345	63.9	File: ~S:\p2135\Proteomics\FUSION_2\dlesli_20190314_DLP145\20190314_16_DLP145_MD1komuscleADPr_s3.raw~ ; SpectrumID: ~31672~; scans: ~7498~	15566	7498	0	0.00300000000000.0
McD1_WT	Q5SX40	No	Myosin-1	Myh1	QKYEETHAELEASQK_K2	QKYEETHAELEASQK	1	1	K2	K	2	38.98	0.00022	0.6484	ADPr_HCD_249_347_583 (DEHKRSY) (DEHKRSY)	1465	1479	NA	7881	62.5	File: ~S:\p2135\Proteomics\FUSION_2\dlesli_20190314_DLP145\20190314_15_DLP145_WTmuscleADPr_s2.raw~ ; SpectrumID: ~28499~; scans: ~5116~	17717	5116	1	0.030000000000000.0
McD1_WT	Q5SX40	No	Myosin-1	Myh1	SALAHALQSSR_S1	SALAHALQSSR	15	15	S1	S	1	55.5	7e-06	0.9998	ADPr_HCD_249_347_583 (DEHKRSY) (DEHKRSY)	1334	1344	NA	7047	62.5	File: ~S:\p2135\Proteomics\FUSION_2\dlesli_20190314_DLP145\20190314_03_DLP145_WTmuscleADPr_s1.raw~ ; SpectrumID: ~25998~; scans: ~7388~	9943	7388	0	0.30000000000.0
McD1_KO	Q5SX40	No	Myosin-1	Myh1	SALAHALQSSR_S1	SALAHALQSSR	5	5	S1	S	1	65.15	9.3e-06	0.9969	ADPr_HCD_249_347_583 (DEHKRSY) (DEHKRSY)	1334	1344	NA	7345	63.9	File: ~S:\p2135\Proteomics\FUSION_2\dlesli_20190314_DLP145\20190314_16_DLP145_MD1komuscleADPr_s3.raw~ ; SpectrumID: ~31838~; scans: ~7776~	11673	7776	0	0.30000000000.0
McD1_KO	Q5SX40 ,P13541 ,Q5SX39 ,Q02566 ,Q91Z83	No	Myosin-1,Myosin-3,Myosin-4,Myosin-6,Myosin-7	Myh1,Myh3,Myh4,Myh6,Myh7	SLSTELFK_S1	SLSTELFK	3	3	S1	S	1	23.69	0.0065	0.8096	ADPr_HCD_249_347_583 (DEHKRSY) (DEHKRSY)	1483	1490	NA	7647	61.4	File: ~S:\p2135\Proteomics\FUSION_2\dlesli_20190314_DLP145\20190314_04_DLP145_MD1komuscleADPr_s1.raw~ ; SpectrumID: ~46546~; scans: ~18220~	8532	18220	0	0.30000000.0
McD1_KO	Q5SX40 ,P13541 ,Q5SX39 ,Q02566 ,Q91Z83 ,P13542	No	Myosin-1,Myosin-3,Myosin-4,Myosin-6,Myosin-7,Myosin-8	Myh1,Myh3,Myh4,Myh6,Myh7,Myh8	ANSEVAQWR_E4	ANSEVAQWR	8	1	E4	E	4	30.82	0.033	0.4989	ADPr_HCD_249_347_583 (DEHKRSY) (DEHKRSY)	1368	1376	NA	12083	71.9	File: ~S:\p2135\Proteomics\FUSION_2\dlesli_20190314_DLP145\20190314_08_DLP145_MD1komuscleADPr_s2.raw~ ; SpectrumID: ~35449~; scans: ~9552~	11633	9552	0	0.000300000.0
McD1_KO	Q5SX40 ,P13541 ,Q5SX39 ,Q02566 ,Q91Z83 ,P13542	No	Myosin-1,Myosin-3,Myosin-4,Myosin-6,Myosin-7,Myosin-8	Myh1,Myh3,Myh4,Myh6,Myh7,Myh8	TKYETDAIQR_K2	TKYETDAIQR	4	4	K2	K	2	30.86	0.015	0.8386	ADPr_HCD_249_347_583 (DEHKRSY) (DEHKRSY)	1377	1386	NA	12083	71.9	File: ~S:\p2135\Proteomics\FUSION_2\dlesli_20190314_DLP145\20190314_08_DLP145_MD1komuscleADPr_s2.raw~ ; SpectrumID: ~29111~; scans: ~5223~	14015	5223	1	0.0300000000.0
McD1_KO	Q5SX40 ,P13541 ,Q5SX39 ,Q02566 ,P13542	No	Myosin-1,Myosin-3,Myosin-4,Myosin-6,Myosin-8	Myh1,Myh3,Myh4,Myh6,Myh8	KLEDECSELKK_K1	KLEDECSELKK	9	5	K1	K	1	34.76	0.0014	0.7896	ADPr_HCD_249_347_583 (DEHKRSY) (DEHKRSY)	946	956	NA	12083	71.9	File: ~S:\p2135\Proteomics\FUSION_2\dlesli_20190314_DLP145\20190314_08_DLP145_MD1komuscleADPr_s2.raw~ ; SpectrumID: ~30737~; scans: ~5959~	15808	5959	2	0.30000000000.0
McD1_KO	Q5SX40 ,Q5SX39	No	Myosin-1,Myosin-4	Myh1,Myh4	SNNFQKPKPAK_S1	SNNFQKPKPAK	1	1	S1	S	1	20.3	0.012	0.7527	ADPr_HCD_249_347_583 (DEHKRSY) (DEHKRSY)	563	573	NA	12083	71.9	File: ~S:\p2135\Proteomics\FUSION_2\dlesli_20190314_DLP145\20190314_08_DLP145_MD1komuscleADPr_s2.raw~ ; SpectrumID: ~26599~; scans: ~2925~	14404	2925	0	0.30000000000.0
McD1_KO	Q5SX40 ,Q5SX39 ,Q91Z83 ,P13542	No	Myosin-1,Myosin-4 ,Myosin-7,Myosin-8	Myh1,Myh4,Myh7,Myh8	STHPHFVR_H3	STHPHFVR	12	1	H3	H	3	24.52	0.04	0.4599	ADPr_HCD_249_347_583 (DEHKRSY) (DEHKRSY)	671	678	NA	7647	61.4	File: ~S:\p2135\Proteomics\FUSION_2\dlesli_20190314_DLP145\20190314_04_DLP145_MD1komuscleADPr_s1.raw~ ; SpectrumID: ~26203~; scans: ~4504~	9653	4504	0	0.00300000.0
McD1_KO	Q5SX40 ,Q5SX39 ,P13542	No	Myosin-1,Myosin-4,Myosin-8	Myh1,Myh4,Myh8	TPGAMEHELVLHQLR_E6	TPGAMEHELVLHQLR	4	4	E6	E	6	39.42	0.00043	0.8579	ADPr_HCD_249_347_583 (DEHKRSY) (DEHKRSY)	684	698	NA	12179	66.7	File: ~S:\p2135\Proteomics\FUSION_2\dlesli_20190314_DLP145\20190314_04_DLP145_MD1komuscleADPr_s1.raw~ ; SpectrumID: ~44396~; scans: ~16859~	17655	16859	0	0.000003000000000.0
McD1_KO	Q5SX40 ,Q5SX39 ,P13542	No	Myosin-1,Myosin-4,Myosin-8	Myh1,Myh4,Myh8	VQLLHTQNTSLINTK_H5	VQLLHTQNTSLINTK	32	24	H5	H	5	38.18	0.00026	1	ADP-Ribosyl-EThcD (DEHKRSY) (DEHKRSY)	1717	1731	NA	270	11.5	File: ~S:\p2135\Proteomics\FUSION_2\dlesli_20190314_DLP145\20190314_04_DLP145_MD1komuscleADPr_s1.raw~ ; SpectrumID: ~44936~; scans: ~16363~	566	16363	0	0.000030000000000.0
McD1_KO	Q5SX40 ,Q5SX39 ,P13542	No	Myosin-1,Myosin-4,Myosin-8	Myh1,Myh4,Myh8	VQLLHTQNTSLINTK_S10	VQLLHTQNTSLINTK	32	8	S10	S	10	69.37	3.1e-07	0.9999	ADP-Ribosyl-EThcD (DEHKRSY) (DEHKRSY)	1720	1734	NA	404	8.5	File: ~S:\p2135\Proteomics\FUSION_2\dlesli_20190314_DLP145\20190314_08_DLP145_MD1komuscleADPr_s2.raw~ ; SpectrumID: ~47992~; scans: ~16737~	592	16737	0	0.000000000300000.0
McD1_KO	Q5SX40 ,Q5SX39 ,P13542 ,P13541 ,Q02566	No	Myosin-1,Myosin-4,Myosin-8,Myosin-3,Myosin-6	Myh1,Myh4,Myh8,Myh3,Myh6	KLEDECSELKK_S7	KLEDECSELKK	9	4	S7	S	7	75.88	1.4e-06	0.9659	ADP-Ribosyl-EThcD (DEHKRSY) (DEHKRSY)	949	959	NA	404	8.5	File: ~S:\p2135\Proteomics\FUSION_2\dlesli_20190314_DLP145\20190314_08_DLP145_MD1komuscleADPr_s2.raw~ ; SpectrumID: ~31630~; scans: ~5958~	477	5958	2	0.00000030000.0
McD1_WT	Q5SX40 ,P13542	No	Myosin-1,Myosin-8	Myh1,Myh8	GAKKKGSSFQTVSALFR_S8	GAKKKGSSFQTVSALFR	1	1	S8	S	8	27.99	0.034	0.1998	ADPr_HCD_249_347_583 (DEHKRSY) (DEHKRSY)	643	659	NA	8551	63.4	File: ~S:\p2135\Proteomics\FUSION_2\dlesli_20190314_DLP145\20190314_07_DLP145_WTmuscleADPr_s3.raw~ ; SpectrumID: ~65062~; scans: ~25092~	19673	25092	3	0.00000003000000000.0
McD1_KO	Q5SX40 ,P13542	No	Myosin-1,Myosin-8	Myh1,Myh8	GAKKKGSSFQTVSALFR_S8	GAKKKGSSFQTVSALFR	1	1	S8	S	8	30.85	0.014	0.1999	ADPr_HCD_249_347_583 (DEHKRSY) (DEHKRSY)	643	659	NA	7647	61.4	File: ~S:\p2135\Proteomics\FUSION_2\dlesli_20190314_DLP145\20190314_04_DLP145_MD1komuscleADPr_s1.raw~ ; SpectrumID: ~58506~; scans: ~24984~	18106	24984	3	0.00000003000000000.0
McD1_WT	Q5SX39	No	Myosin-4	Myh4	ASLEQTER_S2	ASLEQTER	4	4	S2	S	2	33.15	0.014	0.9796	ADPr_HCD_249_347_583 (DEHKRSY) (DEHKRSY)	1694	1701	NA	13924	67.9	File: ~S:\p2135\Proteomics\FUSION_2\dlesli_20190314_DLP145\20190314_07_DLP145_WTmuscleADPr_s3.raw~ ; SpectrumID: ~28047~; scans: ~3426~	9226	3426	0	0.03000000.0
McD1_KO	Q5SX39	No	Myosin-4	Myh4	ASLEQTER_S2	ASLEQTER	1	1	S2	S	2	30.2	0.017	0.9747	ADPr_HCD_249_347_583 (DEHKRSY) (DEHKRSY)	1694	1701	NA	10941	69.4	File: ~S:\p2135\Proteomics\FUSION_2\dlesli_20190314_DLP145\20190314_16_DLP145_MD1komuscleADPr_s3.raw~ ; SpectrumID: ~25094~; scans: ~3410~	8398	3410	0	0.03000000.0
McD1_WT	Q5SX39	No	Myosin-4	Myh4	LHTESGEFSR_H2	LHTESGEFSR	28	17	H2	H	2	48.62	0.00011	0.9973	ADP-Ribosyl-EThcD (DEHKRSY) (DEHKRSY)	1284	1293	NA	668	19.2	File: ~S:\p2135\Proteomics\FUSION_2\dlesli_20190314_DLP145\20190314_15_DLP145_WTmuscleADPr_s2.raw~ ; SpectrumID: ~31143~; scans: ~5777~	596	5777	0	0.0300000000.0
McD1_KO	Q5SX39	No	Myosin-4	Myh4	LHTESGEFSR_H2	LHTESGEFSR	30	20	H2	H	2	46.46	0.00011	0.9966	ADP-Ribosyl-EThcD (DEHKRSY) (DEHKRSY)	1284	1293	NA	765	15.4	File: ~S:\p2135\Proteomics\FUSION_2\dlesli_20190314_DLP145\20190314_16_DLP145_MD1komuscleADPr_s3.raw~ ; SpectrumID: ~30033~; scans: ~5975~	665	5975	0	0.0300000000.0
McD1_KO	Q5SX39	No	Myosin-4	Myh4	LHTESGEFSR_S9	LHTESGEFSR	30	5	S9	S	9	62.35	1.5e-05	0.9688	ADP-Ribosyl-EThcD (DEHKRSY) (DEHKRSY)	1284	1293	NA	765	15.4	File: ~S:\p2135\Proteomics\FUSION_2\dlesli_20190314_DLP145\20190314_16_DLP145_MD1komuscleADPr_s3.raw~ ; SpectrumID: ~29979~; scans: ~5542~	662	5542	0	0.0000000030.0
McD1_WT	Q5SX39	No	Myosin-4	Myh4	LHTESGEFSR_S9	LHTESGEFSR	28	4	S9	S	9	47.38	3.6e-05	0.9311	ADP-Ribosyl-EThcD (DEHKRSY) (DEHKRSY)	1284	1293	NA	666	17.2	File: ~S:\p2135\Proteomics\FUSION_2\dlesli_20190314_DLP145\20190314_07_DLP145_WTmuscleADPr_s3.raw~ ; SpectrumID: ~32949~; scans: ~5522~	677	5522	0	0.0000000030.0
McD1_WT	Q5SX39	No	Myosin-4	Myh4	LHTESGEFSR_S5	LHTESGEFSR	28	5	S5	S	5	27.88	0.0024	0.7322	ADP-Ribosyl-EThcD (DEHKRSY) (DEHKRSY)	1284	1293	NA	666	17.2	File: ~S:\p2135\Proteomics\FUSION_2\dlesli_20190314_DLP145\20190314_07_DLP145_WTmuscleADPr_s3.raw~ ; SpectrumID: ~32983~; scans: ~5795~	673	5795	0	0.0000300000.0
McD1_KO	Q5SX39	No	Myosin-4	Myh4	LHTESGEFSR_S5	LHTESGEFSR	30	3	S5	S	5	26.78	0.0031	0.7289	ADP-Ribosyl-EThcD (DEHKRSY) (DEHKRSY)	1284	1293	NA	344	12.4	File: ~S:\p2135\Proteomics\FUSION_2\dlesli_20190314_DLP145\20190314_08_DLP145_MD1komuscleADPr_s2.raw~ ; SpectrumID: ~31633~; scans: ~5980~	370	5980	0	0.0000300000.0
McD1_WT	Q5SX39	No	Myosin-4	Myh4	LHTESGEFSR_E4	LHTESGEFSR	28	2	E4	E	4	23.52	0.0062	0.585	ADPr_HCD_249_347_583 (DEHKRSY) (DEHKRSY)	1284	1293	NA	16214	69.2	File: ~S:\p2135\Proteomics\FUSION_2\dlesli_20190314_DLP145\20190314_11_DLP145_WTmuscleADPr_s4.raw~ ; SpectrumID: ~33279~; scans: ~5846~	13956	5846	0	0.0003000000.0
McD1_KO	Q5SX39	No	Myosin-4	Myh4	LHTESGEFSR_E4	LHTESGEFSR	30	2	E4	E	4	27.46	0.0027	0.4263	ADPr_HCD_249_347_583 (DEHKRSY) (DEHKRSY)	1284	1293	NA	14312	68.1	File: ~S:\p2135\Proteomics\FUSION_2\dlesli_20190314_DLP145\20190314_12_DLP145_MD1komuscleADPr_s4.raw~ ; SpectrumID: ~29619~; scans: ~5769~	12752	5769	0	0.0003000000.0
McD1_KO	Q5SX39	No	Myosin-4	Myh4	LINELSTQK_E4	LINELSTQK	1	1	E4	E	4	21.56	0.014	0.7903	ADPr_HCD_249_347_583 (DEHKRSY) (DEHKRSY)	1273	1281	NA	14312	68.1	File: ~S:\p2135\Proteomics\FUSION_2\dlesli_20190314_DLP145\20190314_12_DLP145_MD1komuscleADPr_s4.raw~ ; SpectrumID: ~35556~; scans: ~9606~	10649	9606	0	0.000300000.0
McD1_KO	Q5SX39	No	Myosin-4	Myh4	LQDAEEHVEAVNSK_D3	LQDAEEHVEAVNSK	10	7	D3	D	3	63.85	1e-06	0.9868	ADPr_HCD_249_347_583 (DEHKRSY) (DEHKRSY)	1401	1414	NA	10941	69.4	File: ~S:\p2135\Proteomics\FUSION_2\dlesli_20190314_DLP145\20190314_16_DLP145_MD1komuscleADPr_s3.raw~ ; SpectrumID: ~31218~; scans: ~6810~	15684	6810	0	0.00300000000000.0
McD1_WT	Q5SX39	No	Myosin-4	Myh4	LQDAEEHVEAVNSK_D3	LQDAEEHVEAVNSK	11	5	D3	D	3	63.84	1.4e-06	0.9837	ADPr_HCD_249_347_583 (DEHKRSY) (DEHKRSY)	1401	1414	NA	12409	67.9	File: ~S:\p2135\Proteomics\FUSION_2\dlesli_20190314_DLP145\20190314_15_DLP145_WTmuscleADPr_s2.raw~ ; SpectrumID: ~30752~; scans: ~6642~	16318	6642	0	0.00300000000000.0
McD1_WT	Q5SX39	No	Myosin-4	Myh4	LQDAEEHVEAVNSK_S13	LQDAEEHVEAVNSK	11	1	S13	S	13	40.95	0.00014	0.8751	ADP-Ribosyl-EThcD (DEHKRSY) (DEHKRSY)	1401	1414	NA	905	25.3	File: ~S:\p2135\Proteomics\FUSION_2\dlesli_20190314_DLP145\20190314_11_DLP145_WTmuscleADPr_s4.raw~ ; SpectrumID: ~34095~; scans: ~6440~	1134	6440	0	0.00000000000030.0
McD1_WT	Q5SX39	No	Myosin-4	Myh4	LQDAEEHVEAVNSK_E5	LQDAEEHVEAVNSK	11	1	E5	E	5	47.24	3.7e-05	0.6483	ADPr_HCD_249_347_583 (DEHKRSY) (DEHKRSY)	1401	1414	NA	16214	69.2	File: ~S:\p2135\Proteomics\FUSION_2\dlesli_20190314_DLP145\20190314_11_DLP145_WTmuscleADPr_s4.raw~ ; SpectrumID: ~35518~; scans: ~7155~	18455	7155	0	0.00003000000000.0
McD1_KO	Q5SX39	No	Myosin-4	Myh4	LQDAEEHVEAVNSK_K14	LQDAEEHVEAVNSK	10	1	K14	K	14	24.82	0.0047	0.4958	ADP-Ribosyl-EThcD (DEHKRSY) (DEHKRSY)	1401	1414	NA	344	12.4	File: ~S:\p2135\Proteomics\FUSION_2\dlesli_20190314_DLP145\20190314_08_DLP145_MD1komuscleADPr_s2.raw~ ; SpectrumID: ~31664~; scans: ~6532~	549	6532	0	0.00000000000003.0
McD1_KO	Q5SX39	No	Myosin-4	Myh4	LQDAEEHVEAVNSK_H7	LQDAEEHVEAVNSK	10	1	H7	H	7	31.02	0.0017	0.4621	ADP-Ribosyl-EThcD (DEHKRSY) (DEHKRSY)	1401	1414	NA	765	15.4	File: ~S:\p2135\Proteomics\FUSION_2\dlesli_20190314_DLP145\20190314_16_DLP145_MD1komuscleADPr_s3.raw~ ; SpectrumID: ~32115~; scans: ~6809~	1020	6809	0	0.00000030000000.0
McD1_WT	Q5SX39	No	Myosin-4	Myh4	LQDAEEHVEAVNSK_H7	LQDAEEHVEAVNSK	11	3	H7	H	7	32.05	0.0015	0.4619	ADP-Ribosyl-EThcD (DEHKRSY) (DEHKRSY)	1401	1414	NA	666	17.2	File: ~S:\p2135\Proteomics\FUSION_2\dlesli_20190314_DLP145\20190314_07_DLP145_WTmuscleADPr_s3.raw~ ; SpectrumID: ~33073~; scans: ~6798~	1014	6798	0	0.00000030000000.0
McD1_WT	Q5SX39	No	Myosin-4	Myh4	LQDAEEHVEAVNSK_K14	LQDAEEHVEAVNSK	11	1	K14	K	14	24.1	0.0055	0.1675	ADP-Ribosyl-EThcD (DEHKRSY) (DEHKRSY)	1401	1414	NA	574	14.9	File: ~S:\p2135\Proteomics\FUSION_2\dlesli_20190314_DLP145\20190314_03_DLP145_WTmuscleADPr_s1.raw~ ; SpectrumID: ~24417~; scans: ~5876~	636	5876	0	0.00000000000003.0
McD1_KO	Q5SX39	No	Myosin-4	Myh4	SNAACAALDKK_S1	SNAACAALDKK	11	11	S1	S	1	37.05	0.0013	1	ADP-Ribosyl-EThcD (DEHKRSY) (DEHKRSY)	1439	1449	NA	270	11.5	File: ~S:\p2135\Proteomics\FUSION_2\dlesli_20190314_DLP145\20190314_04_DLP145_MD1komuscleADPr_s1.raw~ ; SpectrumID: ~28544~; scans: ~4917~	314	4917	1	0.30000000000.0
McD1_WT	Q5SX39	No	Myosin-4	Myh4	SNAACAALDKK_S1	SNAACAALDKK	14	14	S1	S	1	33.76	0.0024	1	ADP-Ribosyl-EThcD (DEHKRSY) (DEHKRSY)	1439	1449	NA	574	14.9	File: ~S:\p2135\Proteomics\FUSION_2\dlesli_20190314_DLP145\20190314_03_DLP145_WTmuscleADPr_s1.raw~ ; SpectrumID: ~24332~; scans: ~4951~	419	4951	1	0.30000000000.0
McD1_WT	Q5SX39	No	Myosin-4	Myh4	TEGGATVTVK_E2	TEGGATVTVK	1	1	E2	E	2	21.26	0.01	0.992	ADPr_HCD_249_347_583 (DEHKRSY) (DEHKRSY)	64	73	NA	12409	67.9	File: ~S:\p2135\Proteomics\FUSION_2\dlesli_20190314_DLP145\20190314_15_DLP145_WTmuscleADPr_s2.raw~ ; SpectrumID: ~28338~; scans: ~4850~	8935	4850	0	0.0300000000.0
McD1_KO	Q5SX39	No	Myosin-4	Myh4	VVESMQSTLDAEIR_S4	VVESMQSTLDAEIR	1	1	S4	S	4	47.95	0.00041	0.4945	ADPr_HCD_249_347_583 (DEHKRSY) (DEHKRSY)	1597	1610	NA	14312	68.1	File: ~S:\p2135\Proteomics\FUSION_2\dlesli_20190314_DLP145\20190314_12_DLP145_MD1komuscleADPr_s4.raw~ ; SpectrumID: ~54104~; scans: ~21262~	17158	21262	0	0.00030000000000.0
McD1_KO	Q5SX39	No	Myosin-4	Myh4	LQDAEEHVEAVNSK_S13	LQDAEEHVEAVNSK	10	1	S13	S	13	22.48	0.0078	0.2302	ADPr_HCD_249_347_583 (DEHKRSY) (DEHKRSY)	1401	1414	NA	12179	66.7	File: ~S:\p2135\Proteomics\FUSION_2\dlesli_20190314_DLP145\20190314_04_DLP145_MD1komuscleADPr_s1.raw~ ; SpectrumID: ~28256~; scans: ~5949~	16592	5949	0	0.00000000000030.0
McD1_KO	Q5SX39 ,Q5SX40	No	Myosin-4,Myosin-1	Myh4,Myh1	KKEFEMSNLQSK_S7	KKEFEMSNLQSK	3	1	S7	S	7	43.1	0.00011	0.9915	ADP-Ribosyl-EThcD (DEHKRSY) (DEHKRSY)	1086	1097	NA	765	15.4	File: ~S:\p2135\Proteomics\FUSION_2\dlesli_20190314_DLP145\20190314_16_DLP145_MD1komuscleADPr_s3.raw~ ; SpectrumID: ~34336~; scans: ~9163~	929	9163	2	0.000000300000.0
McD1_KO	Q5SX39 ,Q5SX40	No	Myosin-4,Myosin-1	Myh4,Myh1	KKEFEMSNLQSK_K1	KKEFEMSNLQSK	3	2	K1	K	1	54.53	1.4e-05	0.9441	ADPr_HCD_249_347_583 (DEHKRSY) (DEHKRSY)	1086	1097	NA	10941	69.4	File: ~S:\p2135\Proteomics\FUSION_2\dlesli_20190314_DLP145\20190314_16_DLP145_MD1komuscleADPr_s3.raw~ ; SpectrumID: ~33740~; scans: ~8747~	15015	8747	2	0.300000000000.0
McD1_WT	Q5SX39 ,Q5SX40	No	Myosin-4,Myosin-1	Myh4,Myh1	KKEFEMSNLQSK_K1	KKEFEMSNLQSK	1	1	K1	K	1	26.82	0.0031	0.7284	ADPr_HCD_249_347_583 (DEHKRSY) (DEHKRSY)	1086	1097	NA	12409	67.9	File: ~S:\p2135\Proteomics\FUSION_2\dlesli_20190314_DLP145\20190314_15_DLP145_WTmuscleADPr_s2.raw~ ; SpectrumID: ~34709~; scans: ~8868~	15604	8868	2	0.300000000000.0
McD1_KO	Q5SX39 ,Q5SX40	No	Myosin-4,Myosin-1	Myh4,Myh1	LYEQHLGK_Y2	LYEQHLGK	1	1	Y2	Y	2	22.26	0.023	0.8906	ADPr_HCD_249_347_583 (DEHKRSY) (DEHKRSY)	555	562	NA	10941	69.4	File: ~S:\p2135\Proteomics\FUSION_2\dlesli_20190314_DLP145\20190314_16_DLP145_MD1komuscleADPr_s3.raw~ ; SpectrumID: ~29149~; scans: ~5636~	9361	5636	0	0.03000000.0
McD1_WT	Q5SX39 ,Q5SX40	No	Myosin-4,Myosin-1	Myh4,Myh1	SNNFQKPKPAK_S1	SNNFQKPKPAK	1	1	S1	S	1	25.09	0.014	0.8962	ADPr_HCD_249_347_583 (DEHKRSY) (DEHKRSY)	563	573	NA	16214	69.2	File: ~S:\p2135\Proteomics\FUSION_2\dlesli_20190314_DLP145\20190314_11_DLP145_WTmuscleADPr_s4.raw~ ; SpectrumID: ~28927~; scans: ~2900~	15362	2900	0	0.30000000000.0
McD1_KO	Q5SX39 ,Q5SX40	No	Myosin-4,Myosin-1	Myh4,Myh1	SSVFVVDAK_S2	SSVFVVDAK	2	2	S2	S	2	31.47	0.0022	0.4985	ADPr_HCD_249_347_583 (DEHKRSY) (DEHKRSY)	36	44	NA	10941	69.4	File: ~S:\p2135\Proteomics\FUSION_2\dlesli_20190314_DLP145\20190314_16_DLP145_MD1komuscleADPr_s3.raw~ ; SpectrumID: ~41640~; scans: ~13342~	8649	13342	0	0.030000000.0
McD1_WT	Q5SX39 ,Q5SX40	No	Myosin-4,Myosin-1	Myh4,Myh1	SSVFVVDAK_S2	SSVFVVDAK	1	1	S2	S	2	28.17	0.0029	0.4951	ADPr_HCD_249_347_583 (DEHKRSY) (DEHKRSY)	36	44	NA	12409	67.9	File: ~S:\p2135\Proteomics\FUSION_2\dlesli_20190314_DLP145\20190314_15_DLP145_WTmuscleADPr_s2.raw~ ; SpectrumID: ~41138~; scans: ~13215~	8749	13215	0	0.030000000.0
McD1_WT	Q5SX39 ,Q5SX40	No	Myosin-4,Myosin-1	Myh4,Myh1	VVESMQSTLDAEIR_E3	VVESMQSTLDAEIR	1	1	E3	E	3	27.81	0.014	0.802	ADPr_HCD_249_347_583 (DEHKRSY) (DEHKRSY)	1597	1610	NA	13924	67.9	File: ~S:\p2135\Proteomics\FUSION_2\dlesli_20190314_DLP145\20190314_07_DLP145_WTmuscleADPr_s3.raw~ ; SpectrumID: ~57334~; scans: ~21050~	18156	21050	0	0.00300000000000.0
McD1_WT	Q5SX39 ,Q5SX40 ,P13541 ,Q91Z83 ,Q02566	No	Myosin-4,Myosin-1,Myosin-3,Myosin-7,Myosin-6	Myh4,Myh1,Myh3,Myh7,Myh6	SLSTELFK_S1	SLSTELFK	5	5	S1	S	1	35.63	0.0026	0.8868	ADPr_HCD_249_347_583 (DEHKRSY) (DEHKRSY)	1480	1487	NA	12409	67.9	File: ~S:\p2135\Proteomics\FUSION_2\dlesli_20190314_DLP145\20190314_15_DLP145_WTmuscleADPr_s2.raw~ ; SpectrumID: ~49142~; scans: ~17928~	8333	17928	0	0.30000000.0
McD1_WT	Q5SX39 ,Q5SX40 ,P13542	No	Myosin-4,Myosin-1,Myosin-8	Myh4,Myh1,Myh8	ALQEAHQQTLDDLQAEEDKVNTLTK_D11	ALQEAHQQTLDDLQAEEDKVNTLTK	1	1	D11	D	11	23.33	0.0065	0.2985	ADPr_HCD_249_347_583 (DEHKRSY) (DEHKRSY)	1002	1026	NA	12409	67.9	File: ~S:\p2135\Proteomics\FUSION_2\dlesli_20190314_DLP145\20190314_15_DLP145_WTmuscleADPr_s2.raw~ ; SpectrumID: ~49759~; scans: ~18715~	21744	18715	1	0.0000000000300000000000000.0
McD1_WT	Q5SX39 ,Q5SX40 ,P13542	No	Myosin-4,Myosin-1,Myosin-8	Myh4,Myh1,Myh8	IQHELEEAEER_H3	IQHELEEAEER	3	3	H3	H	3	24.18	0.0054	0.9046	ADP-Ribosyl-EThcD (DEHKRSY) (DEHKRSY)	1903	1913	NA	668	19.2	File: ~S:\p2135\Proteomics\FUSION_2\dlesli_20190314_DLP145\20190314_15_DLP145_WTmuscleADPr_s2.raw~ ; SpectrumID: ~31235~; scans: ~6939~	781	6939	0	0.00300000000.0
McD1_KO	Q5SX39 ,Q5SX40 ,P13542	No	Myosin-4,Myosin-1,Myosin-8	Myh4,Myh1,Myh8	IQHELEEAEER_H3	IQHELEEAEER	2	2	H3	H	3	38.74	0.0003	0.8071	ADPr_HCD_249_347_583 (DEHKRSY) (DEHKRSY)	1903	1913	NA	10941	69.4	File: ~S:\p2135\Proteomics\FUSION_2\dlesli_20190314_DLP145\20190314_16_DLP145_MD1komuscleADPr_s3.raw~ ; SpectrumID: ~31423~; scans: ~7119~	14398	7119	0	0.00300000000.0
McD1_KO	Q5SX39 ,Q5SX40 ,P13542	No	Myosin-4,Myosin-1,Myosin-8	Myh4,Myh1,Myh8	KIQHELEEAEER_K1	KIQHELEEAEER	6	5	K1	K	1	62.22	1.9e-06	0.9983	ADPr_HCD_249_347_583 (DEHKRSY) (DEHKRSY)	1902	1913	NA	10941	69.4	File: ~S:\p2135\Proteomics\FUSION_2\dlesli_20190314_DLP145\20190314_16_DLP145_MD1komuscleADPr_s3.raw~ ; SpectrumID: ~31379~; scans: ~7054~	15284	7054	1	0.300000000000.0
McD1_WT	Q5SX39 ,Q5SX40 ,P13542	No	Myosin-4,Myosin-1,Myosin-8	Myh4,Myh1,Myh8	KIQHELEEAEER_K1	KIQHELEEAEER	6	4	K1	K	1	42.61	0.0001	0.9935	ADPr_HCD_249_347_583 (DEHKRSY) (DEHKRSY)	1902	1913	NA	12409	67.9	File: ~S:\p2135\Proteomics\FUSION_2\dlesli_20190314_DLP145\20190314_15_DLP145_WTmuscleADPr_s2.raw~ ; SpectrumID: ~30895~; scans: ~6871~	15883	6871	1	0.300000000000.0
McD1_KO	Q5SX39 ,Q5SX40 ,P13542	No	Myosin-4,Myosin-1,Myosin-8	Myh4,Myh1,Myh8	KIQHELEEAEER_H4	KIQHELEEAEER	6	1	H4	H	4	38.3	0.00026	0.8818	ADP-Ribosyl-EThcD (DEHKRSY) (DEHKRSY)	1902	1913	NA	765	15.4	File: ~S:\p2135\Proteomics\FUSION_2\dlesli_20190314_DLP145\20190314_16_DLP145_MD1komuscleADPr_s3.raw~ ; SpectrumID: ~32132~; scans: ~7053~	964	7053	1	0.000300000000.0
McD1_WT	Q5SX39 ,Q5SX40 ,P13542	No	Myosin-4,Myosin-1,Myosin-8	Myh4,Myh1,Myh8	KIQHELEEAEER_H4	KIQHELEEAEER	6	2	H4	H	4	35.12	0.00051	0.7542	ADP-Ribosyl-EThcD (DEHKRSY) (DEHKRSY)	1902	1913	NA	574	14.9	File: ~S:\p2135\Proteomics\FUSION_2\dlesli_20190314_DLP145\20190314_03_DLP145_WTmuscleADPr_s1.raw~ ; SpectrumID: ~26446~; scans: ~6732~	603	6732	1	0.000300000000.0
McD1_WT	Q5SX39 ,Q5SX40 ,P13542	No	Myosin-4,Myosin-1,Myosin-8	Myh4,Myh1,Myh8	LLGSIDIDHTQYK_S4	LLGSIDIDHTQYK	4	2	S4	S	4	35.15	0.00051	0.9636	ADPr_HCD_249_347_583 (DEHKRSY) (DEHKRSY)	749	761	NA	13924	67.9	File: ~S:\p2135\Proteomics\FUSION_2\dlesli_20190314_DLP145\20190314_07_DLP145_WTmuscleADPr_s3.raw~ ; SpectrumID: ~48949~; scans: ~16243~	17568	16243	0	0.0003000000000.0
McD1_KO	Q5SX39 ,Q5SX40 ,P13542	No	Myosin-4,Myosin-1,Myosin-8	Myh4,Myh1,Myh8	LLGSIDIDHTQYK_S4	LLGSIDIDHTQYK	3	2	S4	S	4	22.45	0.0078	0.8931	ADPr_HCD_249_347_583 (DEHKRSY) (DEHKRSY)	749	761	NA	10941	69.4	File: ~S:\p2135\Proteomics\FUSION_2\dlesli_20190314_DLP145\20190314_16_DLP145_MD1komuscleADPr_s3.raw~ ; SpectrumID: ~44521~; scans: ~15796~	15235	15796	0	0.0003000000000.0
McD1_WT	Q5SX39 ,Q5SX40 ,P13542	No	Myosin-4,Myosin-1,Myosin-8	Myh4,Myh1,Myh8	LLGSIDIDHTQYK_H9	LLGSIDIDHTQYK	4	2	H9	H	9	26.23	0.0046	0.7716	ADP-Ribosyl-EThcD (DEHKRSY) (DEHKRSY)	749	761	NA	666	17.2	File: ~S:\p2135\Proteomics\FUSION_2\dlesli_20190314_DLP145\20190314_07_DLP145_WTmuscleADPr_s3.raw~ ; SpectrumID: ~49670~; scans: ~16242~	943	16242	0	0.0000000030000.0
McD1_KO	Q5SX39 ,Q5SX40 ,P13542	No	Myosin-4,Myosin-1,Myosin-8	Myh4,Myh1,Myh8	LLGSIDIDHTQYK_H9	LLGSIDIDHTQYK	3	1	H9	H	9	21.06	0.011	0.7008	ADP-Ribosyl-EThcD (DEHKRSY) (DEHKRSY)	749	761	NA	506	18.1	File: ~S:\p2135\Proteomics\FUSION_2\dlesli_20190314_DLP145\20190314_12_DLP145_MD1komuscleADPr_s4.raw~ ; SpectrumID: ~46433~; scans: ~16365~	583	16365	0	0.0000000030000.0
McD1_WT	Q5SX39 ,Q5SX40 ,P13542	No	Myosin-4,Myosin-1,Myosin-8	Myh4,Myh1,Myh8	SRNDALR_S1	SRNDALR	4	4	S1	S	1	37.01	0.011	0.9068	ADPr_HCD_249_347_583 (DEHKRSY) (DEHKRSY)	1611	1617	NA	16214	69.2	File: ~S:\p2135\Proteomics\FUSION_2\dlesli_20190314_DLP145\20190314_11_DLP145_WTmuscleADPr_s4.raw~ ; SpectrumID: ~28812~; scans: ~2504~	8010	2504	1	0.3000000.0
McD1_KO	Q5SX39 ,Q5SX40 ,P13542	No	Myosin-4,Myosin-1,Myosin-8	Myh4,Myh1,Myh8	SRNDALR_S1	SRNDALR	1	1	S1	S	1	32.56	0.017	0.8763	ADPr_HCD_249_347_583 (DEHKRSY) (DEHKRSY)	1611	1617	NA	10941	69.4	File: ~S:\p2135\Proteomics\FUSION_2\dlesli_20190314_DLP145\20190314_16_DLP145_MD1komuscleADPr_s3.raw~ ; SpectrumID: ~24747~; scans: ~2542~	7019	2542	1	0.3000000.0
McD1_WT	Q5SX39 ,Q5SX40 ,P13542	No	Myosin-4,Myosin-1,Myosin-8	Myh4,Myh1,Myh8	TPGAMEHELVLHQLR_E6	TPGAMEHELVLHQLR	5	5	E6	E	6	60.06	5.2e-06	0.911	ADPr_HCD_249_347_583 (DEHKRSY) (DEHKRSY)	684	698	NA	12409	67.9	File: ~S:\p2135\Proteomics\FUSION_2\dlesli_20190314_DLP145\20190314_15_DLP145_WTmuscleADPr_s2.raw~ ; SpectrumID: ~47045~; scans: ~16677~	17342	16677	0	0.000003000000000.0
McD1_WT	Q5SX39 ,Q5SX40 ,P13542	No	Myosin-4,Myosin-1,Myosin-8	Myh4,Myh1,Myh8	VQLLHTQNTSLINTK_H5	VQLLHTQNTSLINTK	35	27	H5	H	5	22.62	0.0076	1	ADP-Ribosyl-EThcD (DEHKRSY) (DEHKRSY)	1717	1731	NA	668	19.2	File: ~S:\p2135\Proteomics\FUSION_2\dlesli_20190314_DLP145\20190314_15_DLP145_WTmuscleADPr_s2.raw~ ; SpectrumID: ~45767~; scans: ~16187~	983	16187	0	0.000030000000000.0
McD1_WT	Q5SX39 ,Q5SX40 ,P13542	No	Myosin-4,Myosin-1,Myosin-8	Myh4,Myh1,Myh8	VQLLHTQNTSLINTK_S10	VQLLHTQNTSLINTK	35	8	S10	S	10	65.17	7.7e-07	1	ADP-Ribosyl-EThcD (DEHKRSY) (DEHKRSY)	1717	1731	NA	668	19.2	File: ~S:\p2135\Proteomics\FUSION_2\dlesli_20190314_DLP145\20190314_15_DLP145_WTmuscleADPr_s2.raw~ ; SpectrumID: ~45710~; scans: ~15204~	980	15204	0	0.000000000300000.0
McD1_WT	Q5SX39 ,Q5SX40 ,P13542	No	Myosin-4,Myosin-1,Myosin-8	Myh4,Myh1,Myh8	VQLLHTQNTSLINTKK_S10	VQLLHTQNTSLINTKK	7	3	S10	S	10	52.92	1.1e-05	0.9996	ADP-Ribosyl-EThcD (DEHKRSY) (DEHKRSY)	1717	1732	NA	668	19.2	File: ~S:\p2135\Proteomics\FUSION_2\dlesli_20190314_DLP145\20190314_15_DLP145_WTmuscleADPr_s2.raw~ ; SpectrumID: ~41605~; scans: ~13194~	1058	13194	1	0.0000000003000000.0
McD1_WT	Q5SX39 ,Q5SX40 ,P13542	No	Myosin-4,Myosin-1,Myosin-8	Myh4,Myh1,Myh8	VQLLHTQNTSLINTKK_K15	VQLLHTQNTSLINTKK	7	3	K15	K	15	64.67	8.6e-07	0.9734	ADPr_HCD_249_347_583 (DEHKRSY) (DEHKRSY)	1717	1732	NA	12409	67.9	File: ~S:\p2135\Proteomics\FUSION_2\dlesli_20190314_DLP145\20190314_15_DLP145_WTmuscleADPr_s2.raw~ ; SpectrumID: ~41125~; scans: ~13195~	17970	13195	1	0.0000000000000030.0
McD1_WT	Q5SX39 ,Q5SX40 ,P13542	No	Myosin-4,Myosin-1,Myosin-8	Myh4,Myh1,Myh8	VQLLHTQNTSLINTKK_H5	VQLLHTQNTSLINTKK	7	1	H5	H	5	28.58	0.0021	0.9198	ADPr_HCD_249_347_583 (DEHKRSY) (DEHKRSY)	1717	1732	NA	10801	68.7	File: ~S:\p2135\Proteomics\FUSION_2\dlesli_20190314_DLP145\20190314_03_DLP145_WTmuscleADPr_s1.raw~ ; SpectrumID: ~33825~; scans: ~12535~	14734	12535	1	0.0000300000000000.0
McD1_KO	Q5SX39 ,Q5SX40 ,P13542	No	Myosin-4,Myosin-1,Myosin-8	Myh4,Myh1,Myh8	VQLLHTQNTSLINTKK_K15	VQLLHTQNTSLINTKK	1	1	K15	K	15	20.04	0.013	0.4503	ADP-Ribosyl-EThcD (DEHKRSY) (DEHKRSY)	1717	1732	NA	765	15.4	File: ~S:\p2135\Proteomics\FUSION_2\dlesli_20190314_DLP145\20190314_16_DLP145_MD1komuscleADPr_s3.raw~ ; SpectrumID: ~42572~; scans: ~13295~	1191	13295	1	0.0000000000000030.0
McD1_WT	Q5SX39 ,Q5SX40 ,P13542 ,P13541	No	Myosin-4,Myosin-1,Myosin-8,Myosin-3	Myh4,Myh1,Myh8,Myh3	KGSSFQTVSALFR_K1	KGSSFQTVSALFR	5	4	K1	K	1	61.03	8.3e-06	0.9835	ADPr_HCD_249_347_583 (DEHKRSY) (DEHKRSY)	644	656	NA	10801	68.7	File: ~S:\p2135\Proteomics\FUSION_2\dlesli_20190314_DLP145\20190314_03_DLP145_WTmuscleADPr_s1.raw~ ; SpectrumID: ~44916~; scans: ~20636~	12594	20636	1	0.3000000000000.0
McD1_WT	Q5SX39 ,Q5SX40 ,P13542 ,P13541	No	Myosin-4,Myosin-1,Myosin-8,Myosin-3	Myh4,Myh1,Myh8,Myh3	KGSSFQTVSALFR_S4	KGSSFQTVSALFR	5	1	S4	S	4	25.88	0.0051	0.5111	ADP-Ribosyl-EThcD (DEHKRSY) (DEHKRSY)	644	656	NA	905	25.3	File: ~S:\p2135\Proteomics\FUSION_2\dlesli_20190314_DLP145\20190314_11_DLP145_WTmuscleADPr_s4.raw~ ; SpectrumID: ~63082~; scans: ~23447~	1014	23447	1	0.0003000000000.0
McD1_WT	Q5SX39 ,Q5SX40 ,P13542 ,P13541	No	Myosin-4,Myosin-1,Myosin-8,Myosin-3	Myh4,Myh1,Myh8,Myh3	KKGSSFQTVSALFR_K1	KKGSSFQTVSALFR	5	3	K1	K	1	62.54	2.3e-06	0.9046	ADPr_HCD_249_347_583 (DEHKRSY) (DEHKRSY)	643	656	NA	16214	69.2	File: ~S:\p2135\Proteomics\FUSION_2\dlesli_20190314_DLP145\20190314_11_DLP145_WTmuscleADPr_s4.raw~ ; SpectrumID: ~58114~; scans: ~20171~	18332	20171	2	0.30000000000000.0
McD1_WT	Q5SX39 ,Q5SX40 ,P13542 ,P13541	No	Myosin-4,Myosin-1,Myosin-8,Myosin-3	Myh4,Myh1,Myh8,Myh3	KKGSSFQTVSALFR_S4	KKGSSFQTVSALFR	5	2	S4	S	4	31.97	0.001	0.6945	ADP-Ribosyl-EThcD (DEHKRSY) (DEHKRSY)	643	656	NA	905	25.3	File: ~S:\p2135\Proteomics\FUSION_2\dlesli_20190314_DLP145\20190314_11_DLP145_WTmuscleADPr_s4.raw~ ; SpectrumID: ~58978~; scans: ~20170~	1121	20170	2	0.00030000000000.0
McD1_WT	Q5SX39 ,Q5SX40 ,P13542 ,P13541 ,Q02566	No	Myosin-4,Myosin-1,Myosin-8,Myosin-3,Myosin-6	Myh4,Myh1,Myh8,Myh3,Myh6	KLEDECSELKK_S7	KLEDECSELKK	9	3	S7	S	7	64.78	7.9e-06	0.9555	ADP-Ribosyl-EThcD (DEHKRSY) (DEHKRSY)	946	956	NA	905	25.3	File: ~S:\p2135\Proteomics\FUSION_2\dlesli_20190314_DLP145\20190314_11_DLP145_WTmuscleADPr_s4.raw~ ; SpectrumID: ~34031~; scans: ~5916~	979	5916	2	0.00000030000.0
McD1_WT	Q5SX39 ,Q5SX40 ,P13542 ,P13541 ,Q02566	No	Myosin-4,Myosin-1,Myosin-8,Myosin-3,Myosin-6	Myh4,Myh1,Myh8,Myh3,Myh6	KLEDECSELKK_K1	KLEDECSELKK	9	4	K1	K	1	39.63	0.0019	0.9551	ADPr_HCD_249_347_583 (DEHKRSY) (DEHKRSY)	946	956	NA	13924	67.9	File: ~S:\p2135\Proteomics\FUSION_2\dlesli_20190314_DLP145\20190314_07_DLP145_WTmuscleADPr_s3.raw~ ; SpectrumID: ~32032~; scans: ~5623~	16515	5623	2	0.30000000000.0
McD1_WT	Q5SX39 ,Q5SX40 ,P13542 ,P13541 ,Q02566	No	Myosin-4,Myosin-1,Myosin-8,Myosin-3,Myosin-6	Myh4,Myh1,Myh8,Myh3,Myh6	KLEDECSELKK_K10	KLEDECSELKK	9	1	K10	K	10	29.04	0.0036	0.8764	ADPr_HCD_249_347_583 (DEHKRSY) (DEHKRSY)	946	956	NA	16214	69.2	File: ~S:\p2135\Proteomics\FUSION_2\dlesli_20190314_DLP145\20190314_11_DLP145_WTmuscleADPr_s4.raw~ ; SpectrumID: ~33327~; scans: ~5915~	16817	5915	2	0.00000000030.0
McD1_WT	Q5SX39 ,Q5SX40 ,P13542 ,P13541 ,Q02566	No	Myosin-4,Myosin-1,Myosin-8,Myosin-3,Myosin-6	Myh4,Myh1,Myh8,Myh3,Myh6	KLEDECSELKK_E8	KLEDECSELKK	9	1	E8	E	8	48.64	0.00028	0.4689	ADP-Ribosyl-EThcD (DEHKRSY) (DEHKRSY)	946	956	NA	666	17.2	File: ~S:\p2135\Proteomics\FUSION_2\dlesli_20190314_DLP145\20190314_07_DLP145_WTmuscleADPr_s3.raw~ ; SpectrumID: ~32961~; scans: ~5622~	864	5622	2	0.00000003000.0
McD1_WT	Q5SX39 ,Q5SX40 ,P13542 ,P13541 ,Q02566 ,Q91Z83 ,A2AQP0	No	Myosin-4,Myosin-1,Myosin-8,Myosin-3,Myosin-6,Myosin-7,Myosin-7B	Myh4,Myh1,Myh8,Myh3,Myh6,Myh7,Myh7b	EQDTSAHLER_E1	EQDTSAHLER	21	18	E1	E	1	40.36	0.00093	0.9396	ADPr_HCD_249_347_583 (DEHKRSY) (DEHKRSY)	1776	1785	NA	13924	67.9	File: ~S:\p2135\Proteomics\FUSION_2\dlesli_20190314_DLP145\20190314_07_DLP145_WTmuscleADPr_s3.raw~ ; SpectrumID: ~27971~; scans: ~3265~	14087	3265	0	0.3000000000.0
McD1_WT	Q5SX39 ,Q5SX40 ,P13542 ,P13541 ,Q02566 ,Q91Z83 ,A2AQP0	No	Myosin-4,Myosin-1,Myosin-8,Myosin-3,Myosin-6,Myosin-7,Myosin-7B	Myh4,Myh1,Myh8,Myh3,Myh6,Myh7,Myh7b	EQDTSAHLER_S5	EQDTSAHLER	21	2	S5	S	5	27.28	0.003	0.8734	ADP-Ribosyl-EThcD (DEHKRSY) (DEHKRSY)	1776	1785	NA	668	19.2	File: ~S:\p2135\Proteomics\FUSION_2\dlesli_20190314_DLP145\20190314_15_DLP145_WTmuscleADPr_s2.raw~ ; SpectrumID: ~26887~; scans: ~3184~	618	3184	0	0.0000300000.0
McD1_KO	Q5SX39 ,Q5SX40 ,P13542 ,P13541 ,Q02566 ,Q91Z83 ,A2AQP0	No	Myosin-4,Myosin-1,Myosin-8,Myosin-3,Myosin-6,Myosin-7,Myosin-7B	Myh4,Myh1,Myh8,Myh3,Myh6,Myh7,Myh7b	EQDTSAHLER_S5	EQDTSAHLER	19	3	S5	S	5	24.1	0.0055	0.7714	ADP-Ribosyl-EThcD (DEHKRSY) (DEHKRSY)	1776	1785	NA	765	15.4	File: ~S:\p2135\Proteomics\FUSION_2\dlesli_20190314_DLP145\20190314_16_DLP145_MD1komuscleADPr_s3.raw~ ; SpectrumID: ~25705~; scans: ~3248~	691	3248	0	0.0000300000.0
McD1_WT	Q5SX39 ,Q5SX40 ,P13542 ,P13541 ,Q02566 ,Q91Z83 ,A2AQP0	No	Myosin-4,Myosin-1,Myosin-8,Myosin-3,Myosin-6,Myosin-7,Myosin-7B	Myh4,Myh1,Myh8,Myh3,Myh6,Myh7,Myh7b	EQDTSAHLER_D3	EQDTSAHLER	21	1	D3	D	3	23.79	0.0059	0.4886	ADPr_HCD_249_347_583 (DEHKRSY) (DEHKRSY)	1776	1785	NA	13924	67.9	File: ~S:\p2135\Proteomics\FUSION_2\dlesli_20190314_DLP145\20190314_07_DLP145_WTmuscleADPr_s3.raw~ ; SpectrumID: ~27970~; scans: ~3263~	14086	3263	0	0.0030000000.0
McD1_WT	Q5SX39 ,Q5SX40 ,P13542 ,P13541 ,Q02566 ,Q91Z83 ,A2AQP0	No	Myosin-4,Myosin-1,Myosin-8,Myosin-3,Myosin-6,Myosin-7,Myosin-7B	Myh4,Myh1,Myh8,Myh3,Myh6,Myh7,Myh7b	KEQDTSAHLER_S6	KEQDTSAHLER	10	3	S6	S	6	43.07	0.00012	0.9466	ADP-Ribosyl-EThcD (DEHKRSY) (DEHKRSY)	1775	1785	NA	668	19.2	File: ~S:\p2135\Proteomics\FUSION_2\dlesli_20190314_DLP145\20190314_15_DLP145_WTmuscleADPr_s2.raw~ ; SpectrumID: ~26829~; scans: ~2731~	717	2731	1	0.00000300000.0
McD1_KO	Q5SX39 ,Q5SX40 ,P13542 ,P13541 ,Q02566 ,Q91Z83 ,A2AQP0	No	Myosin-4,Myosin-1,Myosin-8,Myosin-3,Myosin-6,Myosin-7,Myosin-7B	Myh4,Myh1,Myh8,Myh3,Myh6,Myh7,Myh7b	KEQDTSAHLER_S6	KEQDTSAHLER	8	1	S6	S	6	33.28	0.0051	0.9174	ADP-Ribosyl-EThcD (DEHKRSY) (DEHKRSY)	1775	1785	NA	765	15.4	File: ~S:\p2135\Proteomics\FUSION_2\dlesli_20190314_DLP145\20190314_16_DLP145_MD1komuscleADPr_s3.raw~ ; SpectrumID: ~25638~; scans: ~2809~	806	2809	1	0.00000300000.0
McD1_WT	Q5SX39 ,Q5SX40 ,P13542 ,P13541 ,Q02566 ,Q91Z83 ,A2AQP0	No	Myosin-4,Myosin-1,Myosin-8,Myosin-3,Myosin-6,Myosin-7,Myosin-7B	Myh4,Myh1,Myh8,Myh3,Myh6,Myh7,Myh7b	KEQDTSAHLER_K1	KEQDTSAHLER	10	6	K1	K	1	57.42	7.2e-06	0.9157	ADPr_HCD_249_347_583 (DEHKRSY) (DEHKRSY)	1775	1785	NA	12409	67.9	File: ~S:\p2135\Proteomics\FUSION_2\dlesli_20190314_DLP145\20190314_15_DLP145_WTmuscleADPr_s2.raw~ ; SpectrumID: ~25963~; scans: ~2732~	14223	2732	1	0.30000000000.0
McD1_KO	Q5SX39 ,Q5SX40 ,P13542 ,P13541 ,Q02566 ,Q91Z83 ,A2AQP0	No	Myosin-4,Myosin-1,Myosin-8,Myosin-3,Myosin-6,Myosin-7,Myosin-7B	Myh4,Myh1,Myh8,Myh3,Myh6,Myh7,Myh7b	KEQDTSAHLER_H8	KEQDTSAHLER	8	1	H8	H	8	27.39	0.0059	0.8307	ADP-Ribosyl-EThcD (DEHKRSY) (DEHKRSY)	1775	1785	NA	765	15.4	File: ~S:\p2135\Proteomics\FUSION_2\dlesli_20190314_DLP145\20190314_16_DLP145_MD1komuscleADPr_s3.raw~ ; SpectrumID: ~25656~; scans: ~2921~	805	2921	1	0.00000003000.0
McD1_WT	Q5SX39 ,Q5SX40 ,P13542 ,P13541 ,Q02566 ,Q91Z83 ,A2AQP0	No	Myosin-4,Myosin-1,Myosin-8,Myosin-3,Myosin-6,Myosin-7,Myosin-7B	Myh4,Myh1,Myh8,Myh3,Myh6,Myh7,Myh7b	KEQDTSAHLER_E2	KEQDTSAHLER	10	1	E2	E	2	25.35	0.016	0.4572	ADPr_HCD_249_347_583 (DEHKRSY) (DEHKRSY)	1775	1785	NA	13924	67.9	File: ~S:\p2135\Proteomics\FUSION_2\dlesli_20190314_DLP145\20190314_07_DLP145_WTmuscleADPr_s3.raw~ ; SpectrumID: ~27830~; scans: ~2898~	15835	2898	1	0.03000000000.0
McD1_WT	Q5SX39 ,Q5SX40 ,P13542 ,P13541 ,Q91Z83 ,Q02566	No	Myosin-4,Myosin-1,Myosin-8,Myosin-3,Myosin-7,Myosin-6	Myh4,Myh1,Myh8,Myh3,Myh7,Myh6	ANSEVAQWR_S3	ANSEVAQWR	5	5	S3	S	3	47.95	0.00061	0.9223	ADPr_HCD_249_347_583 (DEHKRSY) (DEHKRSY)	1368	1376	NA	12409	67.9	File: ~S:\p2135\Proteomics\FUSION_2\dlesli_20190314_DLP145\20190314_15_DLP145_WTmuscleADPr_s2.raw~ ; SpectrumID: ~34454~; scans: ~8495~	10774	8495	0	0.003000000.0
McD1_KO	Q5SX39 ,Q5SX40 ,P13542 ,P13541 ,Q91Z83 ,Q02566	No	Myosin-4,Myosin-1,Myosin-8,Myosin-3,Myosin-7,Myosin-6	Myh4,Myh1,Myh8,Myh3,Myh7,Myh6	ANSEVAQWR_S3	ANSEVAQWR	8	7	S3	S	3	47.69	0.00064	0.9215	ADPr_HCD_249_347_583 (DEHKRSY) (DEHKRSY)	1368	1376	NA	14312	68.1	File: ~S:\p2135\Proteomics\FUSION_2\dlesli_20190314_DLP145\20190314_12_DLP145_MD1komuscleADPr_s4.raw~ ; SpectrumID: ~33916~; scans: ~8899~	10885	8899	0	0.003000000.0
McD1_WT	Q5SX39 ,Q5SX40 ,P13542 ,P13541 ,Q91Z83 ,Q02566	No	Myosin-4,Myosin-1,Myosin-8,Myosin-3,Myosin-7,Myosin-6	Myh4,Myh1,Myh8,Myh3,Myh7,Myh6	TKYETDAIQR_K2	TKYETDAIQR	7	7	K2	K	2	37.68	0.00055	0.8134	ADPr_HCD_249_347_583 (DEHKRSY) (DEHKRSY)	1377	1386	NA	13924	67.9	File: ~S:\p2135\Proteomics\FUSION_2\dlesli_20190314_DLP145\20190314_07_DLP145_WTmuscleADPr_s3.raw~ ; SpectrumID: ~30314~; scans: ~4967~	14702	4967	1	0.0300000000.0
McD1_KO	Q5SX39 ,Q5SX40 ,P13542 ,P13541 ,Q91Z83 ,Q02566 ,A2AQP0	No	Myosin-4,Myosin-1,Myosin-8,Myosin-3,Myosin-7,Myosin-6,Myosin-7B	Myh4,Myh1,Myh8,Myh3,Myh7,Myh6,Myh7b	EQDTSAHLER_E1	EQDTSAHLER	19	14	E1	E	1	44.83	0.00061	0.9523	ADPr_HCD_249_347_583 (DEHKRSY) (DEHKRSY)	1776	1785	NA	14312	68.1	File: ~S:\p2135\Proteomics\FUSION_2\dlesli_20190314_DLP145\20190314_12_DLP145_MD1komuscleADPr_s4.raw~ ; SpectrumID: ~27237~; scans: ~3557~	13157	3557	0	0.3000000000.0
McD1_KO	Q5SX39 ,Q5SX40 ,P13542 ,P13541 ,Q91Z83 ,Q02566 ,A2AQP0	No	Myosin-4,Myosin-1,Myosin-8,Myosin-3,Myosin-7,Myosin-6,Myosin-7B	Myh4,Myh1,Myh8,Myh3,Myh7,Myh6,Myh7b	EQDTSAHLER_D3	EQDTSAHLER	19	2	D3	D	3	46.95	6e-05	0.4966	ADPr_HCD_249_347_583 (DEHKRSY) (DEHKRSY)	1776	1785	NA	10941	69.4	File: ~S:\p2135\Proteomics\FUSION_2\dlesli_20190314_DLP145\20190314_16_DLP145_MD1komuscleADPr_s3.raw~ ; SpectrumID: ~25011~; scans: ~3247~	12364	3247	0	0.0030000000.0
McD1_WT	Q5SX39 ,Q5SX40 ,P13542 ,P13541 ,Q91Z83 ,Q02566 ,A2AQP0	No	Myosin-4,Myosin-1,Myosin-8,Myosin-3,Myosin-7,Myosin-6,Myosin-7B	Myh4,Myh1,Myh8,Myh3,Myh7,Myh6,Myh7b	HDCDLLR_H1	HDCDLLR	1	1	H1	H	1	24.95	0.0055	0.8717	ADPr_HCD_249_347_583 (DEHKRSY) (DEHKRSY)	1342	1348	NA	13924	67.9	File: ~S:\p2135\Proteomics\FUSION_2\dlesli_20190314_DLP145\20190314_07_DLP145_WTmuscleADPr_s3.raw~ ; SpectrumID: ~34506~; scans: ~7476~	9148	7476	0	0.3000000.0
McD1_KO	Q5SX39 ,Q5SX40 ,P13542 ,P13541 ,Q91Z83 ,Q02566 ,A2AQP0	No	Myosin-4,Myosin-1,Myosin-8,Myosin-3,Myosin-7,Myosin-6,Myosin-7B	Myh4,Myh1,Myh8,Myh3,Myh7,Myh6,Myh7b	KEQDTSAHLER_K1	KEQDTSAHLER	8	6	K1	K	1	69.2	4.8e-06	0.933	ADPr_HCD_249_347_583 (DEHKRSY) (DEHKRSY)	1775	1785	NA	10941	69.4	File: ~S:\p2135\Proteomics\FUSION_2\dlesli_20190314_DLP145\20190314_16_DLP145_MD1komuscleADPr_s3.raw~ ; SpectrumID: ~24880~; scans: ~2919~	13734	2919	1	0.30000000000.0
McD1_KO	Q5SX39 ,Q5SX40 ,P13542 ,Q91Z83	No	Myosin-4,Myosin-1,Myosin-8,Myosin-7	Myh4,Myh1,Myh8,Myh7	STHPHFVR_S1	STHPHFVR	12	11	S1	S	1	45.81	7.6e-05	0.9903	ADPr_HCD_249_347_583 (DEHKRSY) (DEHKRSY)	668	675	NA	10941	69.4	File: ~S:\p2135\Proteomics\FUSION_2\dlesli_20190314_DLP145\20190314_16_DLP145_MD1komuscleADPr_s3.raw~ ; SpectrumID: ~27030~; scans: ~4353~	9260	4353	0	0.30000000.0
McD1_WT	Q5SX39 ,Q5SX40 ,P13542 ,Q91Z83	No	Myosin-4,Myosin-1,Myosin-8,Myosin-7	Myh4,Myh1,Myh8,Myh7	STHPHFVR_S1	STHPHFVR	18	16	S1	S	1	31.61	0.0023	0.9887	ADP-Ribosyl-EThcD (DEHKRSY) (DEHKRSY)	668	675	NA	668	19.2	File: ~S:\p2135\Proteomics\FUSION_2\dlesli_20190314_DLP145\20190314_15_DLP145_WTmuscleADPr_s2.raw~ ; SpectrumID: ~28972~; scans: ~4220~	387	4220	0	0.30000000.0
McD1_WT	Q5SX39 ,Q5SX40 ,P13542 ,Q91Z83	No	Myosin-4,Myosin-1,Myosin-8,Myosin-7	Myh4,Myh1,Myh8,Myh7	STHPHFVR_H3	STHPHFVR	18	2	H3	H	3	24.56	0.016	0.4954	ADPr_HCD_249_347_583 (DEHKRSY) (DEHKRSY)	668	675	NA	13924	67.9	File: ~S:\p2135\Proteomics\FUSION_2\dlesli_20190314_DLP145\20190314_07_DLP145_WTmuscleADPr_s3.raw~ ; SpectrumID: ~30120~; scans: ~4678~	10298	4678	0	0.00300000.0
McD1_KO	Q5SX39 ,Q91Z83	No	Myosin-4,Myosin-7	Myh4,Myh7	NALAHALQSAR_H5	NALAHALQSAR	19	15	H5	H	5	25.68	0.0039	1	ADP-Ribosyl-EThcD (DEHKRSY) (DEHKRSY)	1331	1341	NA	270	11.5	File: ~S:\p2135\Proteomics\FUSION_2\dlesli_20190314_DLP145\20190314_04_DLP145_MD1komuscleADPr_s1.raw~ ; SpectrumID: ~40888~; scans: ~14663~	318	14663	0	0.00003000000.0
McD1_WT	Q5SX39 ,Q91Z83	No	Myosin-4,Myosin-7	Myh4,Myh7	NALAHALQSAR_H5	NALAHALQSAR	20	12	H5	H	5	26.77	0.0031	1	ADP-Ribosyl-EThcD (DEHKRSY) (DEHKRSY)	1331	1341	NA	668	19.2	File: ~S:\p2135\Proteomics\FUSION_2\dlesli_20190314_DLP145\20190314_15_DLP145_WTmuscleADPr_s2.raw~ ; SpectrumID: ~43671~; scans: ~14459~	577	14459	0	0.00003000000.0
McD1_WT	Q5SX39 ,Q91Z83	No	Myosin-4,Myosin-7	Myh4,Myh7	NALAHALQSAR_S9	NALAHALQSAR	20	8	S9	S	9	43.05	0.0006	0.997	ADP-Ribosyl-EThcD (DEHKRSY) (DEHKRSY)	1331	1341	NA	666	17.2	File: ~S:\p2135\Proteomics\FUSION_2\dlesli_20190314_DLP145\20190314_07_DLP145_WTmuscleADPr_s3.raw~ ; SpectrumID: ~41383~; scans: ~10794~	652	10794	0	0.00000000300.0
McD1_KO	Q5SX39 ,Q91Z83	No	Myosin-4,Myosin-7	Myh4,Myh7	NALAHALQSAR_S9	NALAHALQSAR	19	4	S9	S	9	21.76	0.011	0.9348	ADP-Ribosyl-EThcD (DEHKRSY) (DEHKRSY)	1331	1341	NA	506	18.1	File: ~S:\p2135\Proteomics\FUSION_2\dlesli_20190314_DLP145\20190314_12_DLP145_MD1komuscleADPr_s4.raw~ ; SpectrumID: ~38236~; scans: ~10974~	359	10974	0	0.00000000300.0
McD1_WT	Q5SX39 ,P13542	No	Myosin-4,Myosin-8	Myh4,Myh8	KMEGDLNEMEIQLNHANR_E8	KMEGDLNEMEIQLNHANR	2	1	E8	E	8	30.02	0.0015	0.2811	ADPr_HCD_249_347_583 (DEHKRSY) (DEHKRSY)	1621	1638	NA	12409	67.9	File: ~S:\p2135\Proteomics\FUSION_2\dlesli_20190314_DLP145\20190314_15_DLP145_WTmuscleADPr_s2.raw~ ; SpectrumID: ~46993~; scans: ~16608~	19507	16608	1	0.000000030000000000.0
McD1_WT	Q5SX39 ,P13542	No	Myosin-4,Myosin-8	Myh4,Myh8	KMEGDLNEMEIQLNHANR_D5	KMEGDLNEMEIQLNHANR	2	1	D5	D	5	24.59	0.0089	0.255	ADPr_HCD_249_347_583 (DEHKRSY) (DEHKRSY)	1621	1638	NA	13924	67.9	File: ~S:\p2135\Proteomics\FUSION_2\dlesli_20190314_DLP145\20190314_07_DLP145_WTmuscleADPr_s3.raw~ ; SpectrumID: ~49556~; scans: ~17012~	21387	17012	1	0.000030000000000000.0
McD1_WT	Q5SX39 ,P13542	No	Myosin-4,Myosin-8	Myh4,Myh8	MEGDLNEMEIQLNHANR_E7	MEGDLNEMEIQLNHANR	1	1	E7	E	7	38.92	0.00023	0.3304	ADPr_HCD_249_347_583 (DEHKRSY) (DEHKRSY)	1622	1638	NA	12409	67.9	File: ~S:\p2135\Proteomics\FUSION_2\dlesli_20190314_DLP145\20190314_15_DLP145_WTmuscleADPr_s2.raw~ ; SpectrumID: ~49479~; scans: ~18349~	18973	18349	0	0.00000030000000000.0
McD1_KO	Q5SX39 ,P13542 ,Q91Z83 ,Q02566	No	Myosin-4,Myosin-8,Myosin-7,Myosin-6	Myh4,Myh8,Myh7,Myh6	DLEEATLQHEATAAALR_E3	DLEEATLQHEATAAALR	4	1	E3	E	3	76.68	7.7e-08	0.7876	ADPr_HCD_249_347_583 (DEHKRSY) (DEHKRSY)	1181	1197	NA	10941	69.4	File: ~S:\p2135\Proteomics\FUSION_2\dlesli_20190314_DLP145\20190314_16_DLP145_MD1komuscleADPr_s3.raw~ ; SpectrumID: ~50233~; scans: ~18797~	17186	18797	0	0.00300000000000000.0
McD1_KO	Q5SX39 ,P13542 ,Q91Z83 ,Q02566	No	Myosin-4,Myosin-8,Myosin-7,Myosin-6	Myh4,Myh8,Myh7,Myh6	DLEEATLQHEATAAALR_E4	DLEEATLQHEATAAALR	4	1	E4	E	4	38.21	0.00026	0.5552	ADPr_HCD_249_347_583 (DEHKRSY) (DEHKRSY)	1181	1197	NA	14312	68.1	File: ~S:\p2135\Proteomics\FUSION_2\dlesli_20190314_DLP145\20190314_12_DLP145_MD1komuscleADPr_s4.raw~ ; SpectrumID: ~51704~; scans: ~19593~	18930	19593	0	0.00030000000000000.0
McD1_WT	Q5SX39 ,P13542 ,Q91Z83 ,Q02566	No	Myosin-4,Myosin-8,Myosin-7,Myosin-6	Myh4,Myh8,Myh7,Myh6	DLEEATLQHEATAAALR_E3	DLEEATLQHEATAAALR	3	1	E3	E	3	45.53	5.4e-05	0.5467	ADPr_HCD_249_347_583 (DEHKRSY) (DEHKRSY)	1181	1197	NA	10801	68.7	File: ~S:\p2135\Proteomics\FUSION_2\dlesli_20190314_DLP145\20190314_03_DLP145_WTmuscleADPr_s1.raw~ ; SpectrumID: ~40603~; scans: ~17641~	14738	17641	0	0.00300000000000000.0
McD1_KO	Q5SX39 ,P13542 ,Q91Z83 ,Q02566	No	Myosin-4,Myosin-8,Myosin-7,Myosin-6	Myh4,Myh8,Myh7,Myh6	DLEEATLQHEATAAALR_D1	DLEEATLQHEATAAALR	4	2	D1	D	1	60.2	2.3e-06	0.5183	ADPr_HCD_249_347_583 (DEHKRSY) (DEHKRSY)	1181	1197	NA	14312	68.1	File: ~S:\p2135\Proteomics\FUSION_2\dlesli_20190314_DLP145\20190314_12_DLP145_MD1komuscleADPr_s4.raw~ ; SpectrumID: ~51700~; scans: ~19587~	18942	19587	0	0.30000000000000000.0
McD1_WT	Q5SX39 ,P13542 ,Q91Z83 ,Q02566	No	Myosin-4,Myosin-8,Myosin-7,Myosin-6	Myh4,Myh8,Myh7,Myh6	DLEEATLQHEATAAALR_D1	DLEEATLQHEATAAALR	3	1	D1	D	1	78.98	4.4e-08	0.4412	ADPr_HCD_249_347_583 (DEHKRSY) (DEHKRSY)	1181	1197	NA	16214	69.2	File: ~S:\p2135\Proteomics\FUSION_2\dlesli_20190314_DLP145\20190314_11_DLP145_WTmuscleADPr_s4.raw~ ; SpectrumID: ~56830~; scans: ~19993~	20322	19993	0	0.30000000000000000.0
McD1_WT	Q5SX39 ,P13542 ,Q91Z83 ,Q02566	No	Myosin-4,Myosin-8,Myosin-7,Myosin-6	Myh4,Myh8,Myh7,Myh6	DLEEATLQHEATAAALR_E4	DLEEATLQHEATAAALR	3	1	E4	E	4	54.38	1.1e-05	0.4028	ADPr_HCD_249_347_583 (DEHKRSY) (DEHKRSY)	1181	1197	NA	12409	67.9	File: ~S:\p2135\Proteomics\FUSION_2\dlesli_20190314_DLP145\20190314_15_DLP145_WTmuscleADPr_s2.raw~ ; SpectrumID: ~51074~; scans: ~18942~	17980	18942	0	0.00030000000000000.0
McD1_WT	Q5SX39 ,P13542 ,Q91Z83 ,Q02566	No	Myosin-4,Myosin-8,Myosin-7,Myosin-6	Myh4,Myh8,Myh7,Myh6	RDLEEATLQHEATAAALR_H10	RDLEEATLQHEATAAALR	1	1	H10	H	10	34.21	0.00063	0.6184	ADPr_HCD_249_347_583 (DEHKRSY) (DEHKRSY)	1180	1197	NA	12409	67.9	File: ~S:\p2135\Proteomics\FUSION_2\dlesli_20190314_DLP145\20190314_15_DLP145_WTmuscleADPr_s2.raw~ ; SpectrumID: ~46855~; scans: ~16437~	18871	16437	1	0.000000000300000000.0
McD1_KO	P05977 ,P09541	No	Myosin light chain 1/3 skeletal muscle isoform,Myosin light chain 4	Myl1,Myl4	HVLATLGEK_H1	HVLATLGEK	9	8	H1	H	1	20.96	0.011	1	ADP-Ribosyl-EThcD (DEHKRSY) (DEHKRSY)	148	156	NA	21	4.8	File: ~S:\p2135\Proteomics\FUSION_2\dlesli_20190314_DLP145\20190314_08_DLP145_MD1komuscleADPr_s2.raw~ ; SpectrumID: ~35792~; scans: ~9303~	249	9303	0	0.300000000.0
McD1_WT	P05977 ,P09541	No	Myosin light chain 1/3 skeletal muscle isoform,Myosin light chain 4	Myl1,Myl4	HVLATLGEK_H1	HVLATLGEK	7	5	H1	H	1	49.4	2.3e-05	1	ADP-Ribosyl-EThcD (DEHKRSY) (DEHKRSY)	148	156	NA	49	4.8	File: ~S:\p2135\Proteomics\FUSION_2\dlesli_20190314_DLP145\20190314_03_DLP145_WTmuscleADPr_s1.raw~ ; SpectrumID: ~28554~; scans: ~8139~	272	8139	0	0.300000000.0
McD1_WT	P05977 ,P09541	No	Myosin light chain 1/3 skeletal muscle isoform,Myosin light chain 4	Myl1,Myl4	HVLATLGEK_E8	HVLATLGEK	7	2	E8	E	8	28.07	0.024	0.6934	ADPr_HCD_249_347_583 (DEHKRSY) (DEHKRSY)	148	156	NA	1274	84	File: ~S:\p2135\Proteomics\FUSION_2\dlesli_20190314_DLP145\20190314_15_DLP145_WTmuscleADPr_s2.raw~ ; SpectrumID: ~34387~; scans: ~8396~	9020	8396	0	0.000000030.0
McD1_KO	P05977 ,P09541	No	Myosin light chain 1/3 skeletal muscle isoform,Myosin light chain 4	Myl1,Myl4	HVLATLGEK_E8	HVLATLGEK	9	1	E8	E	8	24.8	0.023	0.6925	ADPr_HCD_249_347_583 (DEHKRSY) (DEHKRSY)	148	156	NA	1224	84	File: ~S:\p2135\Proteomics\FUSION_2\dlesli_20190314_DLP145\20190314_16_DLP145_MD1komuscleADPr_s3.raw~ ; SpectrumID: ~33679~; scans: ~8658~	8906	8658	0	0.000000030.0
McD1_WT	Q9CQ75	Yes	NADH dehydrogenase [ubiquinone] 1 alpha subcomplex subunit 2	Ndufa2	KAHPNLPILIR_K1	KAHPNLPILIR	1	1	K1	K	1	28.53	0.0026	0.8337	ADPr_HCD_249_347_583 (DEHKRSY) (DEHKRSY)	46	56	NA	46	24.9	File: ~S:\p2135\Proteomics\FUSION_2\dlesli_20190314_DLP145\20190314_03_DLP145_WTmuscleADPr_s1.raw~ ; SpectrumID: ~39996~; scans: ~16736~	11401	16736	1	0.30000000000.0
McD1_WT	P10493	No	Nidogen-1	Nid1	RGYPDPHNVPR_R1	RGYPDPHNVPR	6	6	R1	R	1	62.13	1.6e-05	0.9913	ADPr_HCD_249_347_583 (DEHKRSY) (DEHKRSY)	318	328	NA	109	11.3	File: ~S:\p2135\Proteomics\FUSION_2\dlesli_20190314_DLP145\20190314_15_DLP145_WTmuscleADPr_s2.raw~ ; SpectrumID: ~30369~; scans: ~6001~	14185	6001	1	0.30000000000.0
McD1_KO	P10493	No	Nidogen-1	Nid1	RGYPDPHNVPR_R1	RGYPDPHNVPR	9	8	R1	R	1	45.24	0.0001	0.9785	ADPr_HCD_249_347_583 (DEHKRSY) (DEHKRSY)	318	328	NA	121	8.8	File: ~S:\p2135\Proteomics\FUSION_2\dlesli_20190314_DLP145\20190314_16_DLP145_MD1komuscleADPr_s3.raw~ ; SpectrumID: ~29638~; scans: ~6388~	13699	6388	1	0.30000000000.0
McD1_KO	P10493	No	Nidogen-1	Nid1	RGYPDPHNVPR_Y3	RGYPDPHNVPR	9	1	Y3	Y	3	34.37	0.02	0.477	ADPr_HCD_249_347_583 (DEHKRSY) (DEHKRSY)	318	328	NA	140	12.9	File: ~S:\p2135\Proteomics\FUSION_2\dlesli_20190314_DLP145\20190314_12_DLP145_MD1komuscleADPr_s4.raw~ ; SpectrumID: ~31263~; scans: ~6427~	14828	6427	1	0.00300000000.0
McD1_WT	O55126	No	Protein NipSnap homolog 2	Nipsnap2	KDAHSNLLAK_K1	KDAHSNLLAK	6	4	K1	K	1	43.26	0.00018	0.9222	ADPr_HCD_249_347_583 (DEHKRSY) (DEHKRSY)	53	62	NA	139	19.6	File: ~S:\p2135\Proteomics\FUSION_2\dlesli_20190314_DLP145\20190314_15_DLP145_WTmuscleADPr_s2.raw~ ; SpectrumID: ~26519~; scans: ~4048~	11232	4048	1	0.3000000000.0
McD1_KO	O55126	No	Protein NipSnap homolog 2	Nipsnap2	KDAHSNLLAK_K1	KDAHSNLLAK	3	3	K1	K	1	23.44	0.019	0.847	ADPr_HCD_249_347_583 (DEHKRSY) (DEHKRSY)	53	62	NA	146	17.6	File: ~S:\p2135\Proteomics\FUSION_2\dlesli_20190314_DLP145\20190314_12_DLP145_MD1komuscleADPr_s4.raw~ ; SpectrumID: ~27641~; scans: ~4468~	11394	4468	1	0.3000000000.0
McD1_WT	O55126	No	Protein NipSnap homolog 2	Nipsnap2	KDAHSNLLAK_H4	KDAHSNLLAK	6	2	H4	H	4	31.32	0.0024	0.7382	ADP-Ribosyl-EThcD (DEHKRSY) (DEHKRSY)	53	62	NA	31	3.3	File: ~S:\p2135\Proteomics\FUSION_2\dlesli_20190314_DLP145\20190314_03_DLP145_WTmuscleADPr_s1.raw~ ; SpectrumID: ~22277~; scans: ~4067~	363	4067	1	0.0003000000.0
McD1_KO	P09103	Yes	Protein disulfide-isomerase	P4hb	VDATEESDLAQQYGVRGYPTIK_R16	VDATEESDLAQQYGVRGYPTIK	5	4	R16	R	16	40.9	0.00015	0.8568	ADP-Ribosyl-EThcD (DEHKRSY) (DEHKRSY)	84	105	NA	41	4.2	File: ~S:\p2135\Proteomics\FUSION_2\dlesli_20190314_DLP145\20190314_16_DLP145_MD1komuscleADPr_s3.raw~ ; SpectrumID: ~50873~; scans: ~18393~	1427	18393	1	0.0000000000000003000000.0
McD1_WT	P09103	Yes	Protein disulfide-isomerase	P4hb	VDATEESDLAQQYGVRGYPTIK_R16	VDATEESDLAQQYGVRGYPTIK	4	4	R16	R	16	34.06	0.00064	0.838	ADPr_HCD_249_347_583 (DEHKRSY) (DEHKRSY)	84	105	NA	114	10.3	File: ~S:\p2135\Proteomics\FUSION_2\dlesli_20190314_DLP145\20190314_15_DLP145_WTmuscleADPr_s2.raw~ ; SpectrumID: ~49639~; scans: ~18561~	20685	18561	1	0.0000000000000003000000.0
McD1_KO	P09103	Yes	Protein disulfide-isomerase	P4hb	VDATEESDLAQQYGVRGYPTIK_Y13	VDATEESDLAQQYGVRGYPTIK	5	1	Y13	Y	13	47.14	3.8e-05	0.5796	ADPr_HCD_249_347_583 (DEHKRSY) (DEHKRSY)	84	105	NA	95	10.3	File: ~S:\p2135\Proteomics\FUSION_2\dlesli_20190314_DLP145\20190314_16_DLP145_MD1komuscleADPr_s3.raw~ ; SpectrumID: ~49934~; scans: ~18394~	19519	18394	1	0.0000000000003000000000.0
McD1_WT	Q2EMV9	No	Protein mono-ADP-ribosyltransferase PARP14	Parp14	HISGLAQALSK_S3	HISGLAQALSK	1	1	S3	S	3	20.66	0.012	0.2787	ADP-Ribosyl-EThcD (DEHKRSY) (DEHKRSY)	840	850	NA	21	0.6	File: ~S:\p2135\Proteomics\FUSION_2\dlesli_20190314_DLP145\20190314_11_DLP145_WTmuscleADPr_s4.raw~ ; SpectrumID: ~48631~; scans: ~14552~	695	14552	0	0.00300000000.0
McD1_WT	P35486	Yes	Pyruvate dehydrogenase E1 component subunit alpha somatic form mitochondrial	Pdha1	SKSDPIMLLK_K2	SKSDPIMLLK	1	1	K2	K	2	34.88	0.00054	0.4643	ADPr_HCD_249_347_583 (DEHKRSY) (DEHKRSY)	312	321	NA	264	53.1	File: ~S:\p2135\Proteomics\FUSION_2\dlesli_20190314_DLP145\20190314_11_DLP145_WTmuscleADPr_s4.raw~ ; SpectrumID: ~56042~; scans: ~19038~	13340	19038	1	0.0300000000.0
McD1_WT	Q8BKZ9	Yes	Pyruvate dehydrogenase protein X component mitochondrial	Pdhx	HSLDASQGTATGPR_H1	HSLDASQGTATGPR	1	1	H1	H	1	38.27	0.00026	0.8656	ADPr_HCD_249_347_583 (DEHKRSY) (DEHKRSY)	195	208	NA	38	10.5	File: ~S:\p2135\Proteomics\FUSION_2\dlesli_20190314_DLP145\20190314_11_DLP145_WTmuscleADPr_s4.raw~ ; SpectrumID: ~31001~; scans: ~4292~	17012	4292	0	0.30000000000000.0
McD1_KO	P47857	No	ATP-dependent 6-phosphofructokinase muscle type	Pfkm	GGLHTVAVMNVGAPAAGMNAAVR_H4	GGLHTVAVMNVGAPAAGMNAAVR	5	5	H4	H	4	20.49	0.012	1	ADPr_HCD_249_347_583 (DEHKRSY) (DEHKRSY)	398	420	NA	342	45.6	File: ~S:\p2135\Proteomics\FUSION_2\dlesli_20190314_DLP145\20190314_08_DLP145_MD1komuscleADPr_s2.raw~ ; SpectrumID: ~56042~; scans: ~22704~	20751	22704	0	0.00030000000000000000000.0
McD1_WT	P47857	No	ATP-dependent 6-phosphofructokinase muscle type	Pfkm	GGLHTVAVMNVGAPAAGMNAAVR_H4	GGLHTVAVMNVGAPAAGMNAAVR	4	4	H4	H	4	59.37	2.7e-06	1	ADPr_HCD_249_347_583 (DEHKRSY) (DEHKRSY)	398	420	NA	774	48.6	File: ~S:\p2135\Proteomics\FUSION_2\dlesli_20190314_DLP145\20190314_11_DLP145_WTmuscleADPr_s4.raw~ ; SpectrumID: ~62038~; scans: ~22318~	22084	22318	0	0.00030000000000000000000.0
McD1_KO	Q9DBJ1 ,O70250	No	Phosphoglycerate mutase 1,Phosphoglycerate mutase 2	Pgam1,Pgam2	HYGGLTGLNK_Y2	HYGGLTGLNK	10	3	Y2	Y	2	39.48	0.00023	0.6326	ADP-Ribosyl-EThcD (DEHKRSY) (DEHKRSY)	91	100	NA	39	3.8	File: ~S:\p2135\Proteomics\FUSION_2\dlesli_20190314_DLP145\20190314_08_DLP145_MD1komuscleADPr_s2.raw~ ; SpectrumID: ~33730~; scans: ~7914~	305	7914	0	0.0300000000.0
McD1_WT	O70250 ,Q9DBJ1	No	Phosphoglycerate mutase 2,Phosphoglycerate mutase 1	Pgam2,Pgam1	HYGGLTGLNK_H1	HYGGLTGLNK	9	5	H1	H	1	44.1	0.00021	0.9303	ADPr_HCD_249_347_583 (DEHKRSY) (DEHKRSY)	91	100	NA	624	61.1	File: ~S:\p2135\Proteomics\FUSION_2\dlesli_20190314_DLP145\20190314_07_DLP145_WTmuscleADPr_s3.raw~ ; SpectrumID: ~34482~; scans: ~7438~	11718	7438	0	0.3000000000.0
McD1_KO	O70250 ,Q9DBJ1	No	Phosphoglycerate mutase 2,Phosphoglycerate mutase 1	Pgam2,Pgam1	HYGGLTGLNK_H1	HYGGLTGLNK	10	7	H1	H	1	40.65	0.00046	0.8808	ADPr_HCD_249_347_583 (DEHKRSY) (DEHKRSY)	91	100	NA	577	63.4	File: ~S:\p2135\Proteomics\FUSION_2\dlesli_20190314_DLP145\20190314_12_DLP145_MD1komuscleADPr_s4.raw~ ; SpectrumID: ~33097~; scans: ~7563~	10873	7563	0	0.3000000000.0
McD1_WT	O70250 ,Q9DBJ1	No	Phosphoglycerate mutase 2,Phosphoglycerate mutase 1	Pgam2,Pgam1	HYGGLTGLNK_Y2	HYGGLTGLNK	9	4	Y2	Y	2	43.83	7.8e-05	0.5018	ADP-Ribosyl-EThcD (DEHKRSY) (DEHKRSY)	91	100	NA	44	7.2	File: ~S:\p2135\Proteomics\FUSION_2\dlesli_20190314_DLP145\20190314_03_DLP145_WTmuscleADPr_s1.raw~ ; SpectrumID: ~26478~; scans: ~7028~	344	7028	0	0.0300000000.0
McD1_WT	Q9D0F9	No	Phosphoglucomutase-1	Pgm1	TQAYPDQKPGTSGLR_Y4	TQAYPDQKPGTSGLR	1	1	Y4	Y	4	25.82	0.0047	0.8444	ADPr_HCD_249_347_583 (DEHKRSY) (DEHKRSY)	9	23	NA	976	54.4	File: ~S:\p2135\Proteomics\FUSION_2\dlesli_20190314_DLP145\20190314_11_DLP145_WTmuscleADPr_s4.raw~ ; SpectrumID: ~35910~; scans: ~7720~	18831	7720	0	0.000300000000000.0
McD1_WT	P52480	No	Pyruvate kinase PKM	Pkm	LNFSHGTHEYHAETIK_S4	LNFSHGTHEYHAETIK	14	9	S4	S	4	79.9	3.2e-08	0.915	ADPr_HCD_249_347_583 (DEHKRSY) (DEHKRSY)	74	89	NA	1648	62.7	File: ~S:\p2135\Proteomics\FUSION_2\dlesli_20190314_DLP145\20190314_15_DLP145_WTmuscleADPr_s2.raw~ ; SpectrumID: ~34757~; scans: ~8936~	18296	8936	0	0.0003000000000000.0
McD1_KO	P52480	No	Pyruvate kinase PKM	Pkm	LNFSHGTHEYHAETIK_S4	LNFSHGTHEYHAETIK	11	6	S4	S	4	70.54	1.2e-06	0.9044	ADPr_HCD_249_347_583 (DEHKRSY) (DEHKRSY)	74	89	NA	953	58.6	File: ~S:\p2135\Proteomics\FUSION_2\dlesli_20190314_DLP145\20190314_16_DLP145_MD1komuscleADPr_s3.raw~ ; SpectrumID: ~35349~; scans: ~9269~	17481	9269	0	0.0003000000000000.0
McD1_KO	P52480	No	Pyruvate kinase PKM	Pkm	LNFSHGTHEYHAETIK_H5	LNFSHGTHEYHAETIK	11	5	H5	H	5	29.91	0.0016	0.5834	ADP-Ribosyl-EThcD (DEHKRSY) (DEHKRSY)	74	89	NA	66	3	File: ~S:\p2135\Proteomics\FUSION_2\dlesli_20190314_DLP145\20190314_08_DLP145_MD1komuscleADPr_s2.raw~ ; SpectrumID: ~37815~; scans: ~9934~	649	9934	0	0.0000300000000000.0
McD1_WT	P52480	No	Pyruvate kinase PKM	Pkm	LNFSHGTHEYHAETIK_H5	LNFSHGTHEYHAETIK	14	4	H5	H	5	39.79	0.00019	0.4756	ADP-Ribosyl-EThcD (DEHKRSY) (DEHKRSY)	74	89	NA	189	10.2	File: ~S:\p2135\Proteomics\FUSION_2\dlesli_20190314_DLP145\20190314_15_DLP145_WTmuscleADPr_s2.raw~ ; SpectrumID: ~35405~; scans: ~8933~	1085	8933	0	0.0000300000000000.0
McD1_WT	P52480	No	Pyruvate kinase PKM	Pkm	LNFSHGTHEYHAETIK_H8	LNFSHGTHEYHAETIK	14	1	H8	H	8	25.7	0.0039	0.4195	ADP-Ribosyl-EThcD (DEHKRSY) (DEHKRSY)	74	89	NA	52	7.2	File: ~S:\p2135\Proteomics\FUSION_2\dlesli_20190314_DLP145\20190314_11_DLP145_WTmuscleADPr_s4.raw~ ; SpectrumID: ~40369~; scans: ~9750~	1301	9750	0	0.0000000300000000.0
McD1_WT	P20918	No	Plasminogen	Plg	HSIFTPQTNPRAGLEK_R11	HSIFTPQTNPRAGLEK	3	3	R11	R	11	32.12	0.00097	0.9958	ADP-Ribosyl-EThcD (DEHKRSY) (DEHKRSY)	513	528	NA	61	5.4	File: ~S:\p2135\Proteomics\FUSION_2\dlesli_20190314_DLP145\20190314_03_DLP145_WTmuscleADPr_s1.raw~ ; SpectrumID: ~32707~; scans: ~11565~	730	11565	1	0.0000000000300000.0
McD1_KO	P20918	No	Plasminogen	Plg	HSIFTPQTNPRAGLEK_R11	HSIFTPQTNPRAGLEK	2	2	R11	R	11	42.37	0.00027	0.9947	ADP-Ribosyl-EThcD (DEHKRSY) (DEHKRSY)	513	528	NA	81	5.4	File: ~S:\p2135\Proteomics\FUSION_2\dlesli_20190314_DLP145\20190314_12_DLP145_MD1komuscleADPr_s4.raw~ ; SpectrumID: ~40265~; scans: ~12679~	746	12679	1	0.0000000000300000.0
McD1_WT	P20918	No	Plasminogen	Plg	TAVTAAGTPCQGWAAQEPHRHSIFTPQTNPR_R20	TAVTAAGTPCQGWAAQEPHRHSIFTPQTNPR	1	1	R20	R	20	20.64	0.012	0.301	ADPr_HCD_249_347_583 (DEHKRSY) (DEHKRSY)	493	523	NA	81	8.9	File: ~S:\p2135\Proteomics\FUSION_2\dlesli_20190314_DLP145\20190314_07_DLP145_WTmuscleADPr_s3.raw~ ; SpectrumID: ~47153~; scans: ~15366~	24324	15366	1	0.0000000000000000000300000000000.0
McD1_KO	P20918	No	Plasminogen	Plg	TSSIIRMR_R6	TSSIIRMR	2	2	R6	R	6	28.94	0.031	0.9765	ADPr_HCD_249_347_583 (DEHKRSY) (DEHKRSY)	82	89	NA	66	5.4	File: ~S:\p2135\Proteomics\FUSION_2\dlesli_20190314_DLP145\20190314_12_DLP145_MD1komuscleADPr_s4.raw~ ; SpectrumID: ~35937~; scans: ~10157~	8872	10157	1	0.00000300.0
McD1_KO	P20918	No	Plasminogen	Plg	VILGAHEEYIRGLDVQEISVAK_R11	VILGAHEEYIRGLDVQEISVAK	10	8	R11	R	11	51.98	1.3e-05	0.9698	ADP-Ribosyl-EThcD (DEHKRSY) (DEHKRSY)	637	658	NA	81	5.4	File: ~S:\p2135\Proteomics\FUSION_2\dlesli_20190314_DLP145\20190314_12_DLP145_MD1komuscleADPr_s4.raw~ ; SpectrumID: ~60731~; scans: ~24624~	980	24624	1	0.0000000000300000000000.0
McD1_WT	P20918	No	Plasminogen	Plg	VILGAHEEYIRGLDVQEISVAK_R11	VILGAHEEYIRGLDVQEISVAK	10	10	R11	R	11	42.26	0.00011	0.9427	ADP-Ribosyl-EThcD (DEHKRSY) (DEHKRSY)	637	658	NA	63	5.4	File: ~S:\p2135\Proteomics\FUSION_2\dlesli_20190314_DLP145\20190314_15_DLP145_WTmuscleADPr_s2.raw~ ; SpectrumID: ~60064~; scans: ~23594~	1292	23594	1	0.0000000000300000000000.0
McD1_KO	P20918	No	Plasminogen	Plg	VILGAHEEYIRGLDVQEISVAK_Y9	VILGAHEEYIRGLDVQEISVAK	10	2	Y9	Y	9	41.74	0.00012	0.3501	ADPr_HCD_249_347_583 (DEHKRSY) (DEHKRSY)	637	658	NA	66	5.4	File: ~S:\p2135\Proteomics\FUSION_2\dlesli_20190314_DLP145\20190314_12_DLP145_MD1komuscleADPr_s4.raw~ ; SpectrumID: ~60146~; scans: ~24625~	21850	24625	1	0.0000000030000000000000.0
McD1_WT	Q9Z2Y8	Yes	Pyridoxal phosphate homeostasis protein	Plpbp	RPRDLPAIQPR_R3	RPRDLPAIQPR	2	2	R3	R	3	21.98	0.0098	0.809	ADPr_HCD_249_347_583 (DEHKRSY) (DEHKRSY)	31	41	NA	22	7.3	File: ~S:\p2135\Proteomics\FUSION_2\dlesli_20190314_DLP145\20190314_15_DLP145_WTmuscleADPr_s2.raw~ ; SpectrumID: ~34656~; scans: ~8789~	14280	8789	1	0.00300000000.0
McD1_KO	Q99KR7	Yes	Peptidyl-prolyl cis-trans isomerase F mitochondrial	Ppif	HVVFGHVK_H1	HVVFGHVK	1	1	H1	H	1	36.23	0.00066	1	ADP-Ribosyl-EThcD (DEHKRSY) (DEHKRSY)	167	174	NA	36	4	File: ~S:\p2135\Proteomics\FUSION_2\dlesli_20190314_DLP145\20190314_16_DLP145_MD1komuscleADPr_s3.raw~ ; SpectrumID: ~30053~; scans: ~6124~	345	6124	0	0.30000000.0
McD1_WT	Q99KR7	Yes	Peptidyl-prolyl cis-trans isomerase F mitochondrial	Ppif	HVVFGHVK_H1	HVVFGHVK	3	3	H1	H	1	28.05	0.0082	1	ADP-Ribosyl-EThcD (DEHKRSY) (DEHKRSY)	167	174	NA	28	4	File: ~S:\p2135\Proteomics\FUSION_2\dlesli_20190314_DLP145\20190314_03_DLP145_WTmuscleADPr_s1.raw~ ; SpectrumID: ~24416~; scans: ~5868~	231	5868	0	0.30000000.0
McD1_WT	P04925	No	Major prion protein	Prnp	KRPKPGGWNTGGSRYPGQGSPGGNR_R14	KRPKPGGWNTGGSRYPGQGSPGGNR	1	1	R14	R	14	23.69	0.006	0.2589	ADPr_HCD_249_347_583 (DEHKRSY) (DEHKRSY)	24	48	NA	26	9.8	File: ~S:\p2135\Proteomics\FUSION_2\dlesli_20190314_DLP145\20190314_07_DLP145_WTmuscleADPr_s3.raw~ ; SpectrumID: ~31999~; scans: ~5564~	23001	5564	2	0.0000000000000300000000000.0
McD1_KO	P04925	No	Major prion protein	Prnp	RPKPGGWNTGGSRYPGQGSPGGNR_R13	RPKPGGWNTGGSRYPGQGSPGGNR	1	1	R13	R	13	21.38	0.0099	0.3589	ADPr_HCD_249_347_583 (DEHKRSY) (DEHKRSY)	25	48	NA	59	9.8	File: ~S:\p2135\Proteomics\FUSION_2\dlesli_20190314_DLP145\20190314_12_DLP145_MD1komuscleADPr_s4.raw~ ; SpectrumID: ~31401~; scans: ~6657~	21860	6657	1	0.000000000000300000000000.0
McD1_KO	Q9WUB3	No	Glycogen phosphorylase muscle form	Pygm	ARPEFTLPVHFYGR_R2	ARPEFTLPVHFYGR	5	5	R2	R	2	23.69	0.006	0.7558	ADPr_HCD_249_347_583 (DEHKRSY) (DEHKRSY)	193	206	NA	2924	66.2	File: ~S:\p2135\Proteomics\FUSION_2\dlesli_20190314_DLP145\20190314_08_DLP145_MD1komuscleADPr_s2.raw~ ; SpectrumID: ~61932~; scans: ~26167~	18069	26167	0	0.03000000000000.0
McD1_WT	Q9WUB3	No	Glycogen phosphorylase muscle form	Pygm	ARPEFTLPVHFYGR_Y12	ARPEFTLPVHFYGR	1	1	Y12	Y	12	20.08	0.033	0.3011	ADPr_HCD_249_347_583 (DEHKRSY) (DEHKRSY)	193	206	NA	2468	63.9	File: ~S:\p2135\Proteomics\FUSION_2\dlesli_20190314_DLP145\20190314_03_DLP145_WTmuscleADPr_s1.raw~ ; SpectrumID: ~48582~; scans: ~22662~	14043	22662	0	0.00000000000300.0
McD1_WT	Q9WUB3	No	Glycogen phosphorylase muscle form	Pygm	DIVNMLMHHDR_D1	DIVNMLMHHDR	3	3	D1	D	1	24.21	0.0054	1	ADPr_HCD_249_347_583 (DEHKRSY) (DEHKRSY)	761	771	NA	2468	63.9	File: ~S:\p2135\Proteomics\FUSION_2\dlesli_20190314_DLP145\20190314_03_DLP145_WTmuscleADPr_s1.raw~ ; SpectrumID: ~42679~; scans: ~19062~	12288	19062	0	0.30000000000.0
McD1_KO	Q9WUB3	No	Glycogen phosphorylase muscle form	Pygm	DIVNMLMHHDR_D1	DIVNMLMHHDR	1	1	D1	D	1	37.63	0.0003	0.9992	ADPr_HCD_249_347_583 (DEHKRSY) (DEHKRSY)	761	771	NA	2504	64.6	File: ~S:\p2135\Proteomics\FUSION_2\dlesli_20190314_DLP145\20190314_16_DLP145_MD1komuscleADPr_s3.raw~ ; SpectrumID: ~52393~; scans: ~20254~	14377	20254	0	0.30000000000.0
McD1_KO	Q9WUB3	No	Glycogen phosphorylase muscle form	Pygm	DIVNMLMHHDRFK_D1	DIVNMLMHHDRFK	2	2	D1	D	1	56.09	5.5e-06	1	ADPr_HCD_249_347_583 (DEHKRSY) (DEHKRSY)	761	773	NA	2504	64.6	File: ~S:\p2135\Proteomics\FUSION_2\dlesli_20190314_DLP145\20190314_16_DLP145_MD1komuscleADPr_s3.raw~ ; SpectrumID: ~56486~; scans: ~22690~	16220	22690	1	0.3000000000000.0
McD1_WT	Q9WUB3	No	Glycogen phosphorylase muscle form	Pygm	DIVNMLMHHDRFK_D1	DIVNMLMHHDRFK	1	1	D1	D	1	29.89	0.0016	0.9623	ADPr_HCD_249_347_583 (DEHKRSY) (DEHKRSY)	761	773	NA	2964	65.7	File: ~S:\p2135\Proteomics\FUSION_2\dlesli_20190314_DLP145\20190314_15_DLP145_WTmuscleADPr_s2.raw~ ; SpectrumID: ~57500~; scans: ~22903~	16882	22903	1	0.3000000000000.0
McD1_WT	Q9WUB3	No	Glycogen phosphorylase muscle form	Pygm	LITAIGDVVNHDPAVGDR_D7	LITAIGDVVNHDPAVGDR	3	3	D7	D	7	38.48	0.00025	0.9949	ADPr_HCD_249_347_583 (DEHKRSY) (DEHKRSY)	623	640	NA	2964	65.7	File: ~S:\p2135\Proteomics\FUSION_2\dlesli_20190314_DLP145\20190314_15_DLP145_WTmuscleADPr_s2.raw~ ; SpectrumID: ~53348~; scans: ~20453~	18139	20453	0	0.000000300000000000.0
McD1_KO	Q9WUB3	No	Glycogen phosphorylase muscle form	Pygm	LITAIGDVVNHDPAVGDR_D7	LITAIGDVVNHDPAVGDR	1	1	D7	D	7	34.31	0.00061	0.9864	ADPr_HCD_249_347_583 (DEHKRSY) (DEHKRSY)	623	640	NA	3314	66.1	File: ~S:\p2135\Proteomics\FUSION_2\dlesli_20190314_DLP145\20190314_12_DLP145_MD1komuscleADPr_s4.raw~ ; SpectrumID: ~54082~; scans: ~21234~	19086	21234	0	0.000000300000000000.0
McD1_WT	Q9D1G1	No	Ras-related protein Rab-1B	Rab1b	MGPGAASGGERPNLK_R11	MGPGAASGGERPNLK	1	1	R11	R	11	38.13	0.00027	0.9359	ADP-Ribosyl-EThcD (DEHKRSY) (DEHKRSY)	173	187	NA	38	7.4	File: ~S:\p2135\Proteomics\FUSION_2\dlesli_20190314_DLP145\20190314_07_DLP145_WTmuscleADPr_s3.raw~ ; SpectrumID: ~35076~; scans: ~6827~	901	6827	0	0.000000000030000.0
McD1_KO	Q00724	No	Retinol-binding protein 4	Rbp4	QRQEELCLERQYR_R10	QRQEELCLERQYR	1	1	R10	R	10	26.32	0.0034	0.3887	ADP-Ribosyl-EThcD (DEHKRSY) (DEHKRSY)	172	184	NA	26	6.1	File: ~S:\p2135\Proteomics\FUSION_2\dlesli_20190314_DLP145\20190314_12_DLP145_MD1komuscleADPr_s4.raw~ ; SpectrumID: ~36192~; scans: ~9836~	752	9836	2	0.0000000003000.0
McD1_KO	Q9ERR7	No	Selenoprotein F	Selenof	YVRGSDPVLK_R3	YVRGSDPVLK	1	1	R3	R	3	20.1	0.046	0.4462	ADPr_HCD_249_347_583 (DEHKRSY) (DEHKRSY)	120	129	NA	20	6	File: ~S:\p2135\Proteomics\FUSION_2\dlesli_20190314_DLP145\20190314_16_DLP145_MD1komuscleADPr_s3.raw~ ; SpectrumID: ~31531~; scans: ~7279~	11595	7279	1	0.0030000000.0
McD1_WT	Q80UG5	No	Septin-9	Septin9	STLINTLFKSKISR_S10	STLINTLFKSKISR	1	1	S10	S	10	30.08	0.0087	0.4784	ADPr_HCD_249_347_583 (DEHKRSY) (DEHKRSY)	310	323	NA	30	2.3	File: ~S:\p2135\Proteomics\FUSION_2\dlesli_20190314_DLP145\20190314_07_DLP145_WTmuscleADPr_s3.raw~ ; SpectrumID: ~69413~; scans: ~27744~	18377	27744	2	0.00000000030000.0
McD1_KO	Q80UG5	No	Septin-9	Septin9	STLINTLFKSKISR_K11	STLINTLFKSKISR	1	1	K11	K	11	21.32	0.036	0.3294	ADPr_HCD_249_347_583 (DEHKRSY) (DEHKRSY)	310	323	NA	21	2.3	File: ~S:\p2135\Proteomics\FUSION_2\dlesli_20190314_DLP145\20190314_12_DLP145_MD1komuscleADPr_s4.raw~ ; SpectrumID: ~66737~; scans: ~28620~	17405	28620	2	0.00000000003000.0
McD1_KO	P07759	No	Serine protease inhibitor A3K	Serpina3k	AVLDVAETGTEAAAATGVIGGIRK_R23	AVLDVAETGTEAAAATGVIGGIRK	5	4	R23	R	23	44.52	6.7e-05	0.919	ADP-Ribosyl-EThcD (DEHKRSY) (DEHKRSY)	361	384	NA	52	5.6	File: ~S:\p2135\Proteomics\FUSION_2\dlesli_20190314_DLP145\20190314_12_DLP145_MD1komuscleADPr_s4.raw~ ; SpectrumID: ~60726~; scans: ~24580~	930	24580	1	0.000000000000000000000030.0
McD1_WT	P07759	No	Serine protease inhibitor A3K	Serpina3k	AVLDVAETGTEAAAATGVIGGIRK_R23	AVLDVAETGTEAAAATGVIGGIRK	6	2	R23	R	23	26.9	0.003	0.7779	ADP-Ribosyl-EThcD (DEHKRSY) (DEHKRSY)	361	384	NA	28	5.6	File: ~S:\p2135\Proteomics\FUSION_2\dlesli_20190314_DLP145\20190314_11_DLP145_WTmuscleADPr_s4.raw~ ; SpectrumID: ~67128~; scans: ~24774~	1425	24774	1	0.000000000000000000000030.0
McD1_WT	P07759	No	Serine protease inhibitor A3K	Serpina3k	AVLDVAETGTEAAAATGVIGGIRK_K24	AVLDVAETGTEAAAATGVIGGIRK	6	4	K24	K	24	60.46	2.1e-06	0.5	ADP-Ribosyl-EThcD (DEHKRSY) (DEHKRSY)	361	384	NA	60	5.6	File: ~S:\p2135\Proteomics\FUSION_2\dlesli_20190314_DLP145\20190314_15_DLP145_WTmuscleADPr_s2.raw~ ; SpectrumID: ~58055~; scans: ~23469~	1235	23469	1	0.000000000000000000000003.0
McD1_KO	P07759	No	Serine protease inhibitor A3K	Serpina3k	AVLDVAETGTEAAAATGVIGGIRK_K24	AVLDVAETGTEAAAATGVIGGIRK	5	1	K24	K	24	41.29	0.00013	0.4999	ADPr_HCD_249_347_583 (DEHKRSY) (DEHKRSY)	361	384	NA	44	5.6	File: ~S:\p2135\Proteomics\FUSION_2\dlesli_20190314_DLP145\20190314_16_DLP145_MD1komuscleADPr_s3.raw~ ; SpectrumID: ~56943~; scans: ~23284~	18963	23284	1	0.000000000000000000000003.0
McD1_WT	Q60854	No	Serpin B6	Serpinb6	CMRFTPR_R3	CMRFTPR	1	1	R3	R	3	27.02	0.012	1	ADPr_HCD_249_347_583 (DEHKRSY) (DEHKRSY)	344	350	NA	26	11.5	File: ~S:\p2135\Proteomics\FUSION_2\dlesli_20190314_DLP145\20190314_07_DLP145_WTmuscleADPr_s3.raw~ ; SpectrumID: ~34964~; scans: ~8192~	9821	8192	1	0.0030000.0
McD1_KO	Q8BPQ7	No	Small G protein signaling modulator 1	Sgsm1	RAAGFLRSNKIAALFMK_R7	RAAGFLRSNKIAALFMK	1	1	R7	R	7	23.84	0.0087	0.907	ADPr_HCD_249_347_583 (DEHKRSY) (DEHKRSY)	60	76	NA	25	4.4	File: ~S:\p2135\Proteomics\FUSION_2\dlesli_20190314_DLP145\20190314_04_DLP145_MD1komuscleADPr_s1.raw~ ; SpectrumID: ~59115~; scans: ~25700~	18607	25700	3	0.00000030000000000.0
McD1_KO	Q9CR62	Yes	Mitochondrial 2-oxoglutarate/malate carrier protein	Slc25a11	AATASPGAGRMDGKPR_R10	AATASPGAGRMDGKPR	5	4	R10	R	10	30.35	0.0021	0.9178	Acetyl (Protein N-term); ADPr_HCD_249_347_583 (DEHKRSY) (DEHKRSY)	2	17	NA	169	23.4	File: ~S:\p2135\Proteomics\FUSION_2\dlesli_20190314_DLP145\20190314_12_DLP145_MD1komuscleADPr_s4.raw~ ; SpectrumID: ~29491~; scans: ~5573~	17219	5573	1	1.0000000003000000.0
McD1_WT	Q9CR62	Yes	Mitochondrial 2-oxoglutarate/malate carrier protein	Slc25a11	AATASPGAGRMDGKPR_R10	AATASPGAGRMDGKPR	4	4	R10	R	10	29.49	0.0017	0.8846	Acetyl (Protein N-term); ADP-Ribosyl-EThcD (DEHKRSY) (DEHKRSY)	2	17	NA	29	5.1	File: ~S:\p2135\Proteomics\FUSION_2\dlesli_20190314_DLP145\20190314_11_DLP145_WTmuscleADPr_s4.raw~ ; SpectrumID: ~33996~; scans: ~5678~	1141	5678	1	1.0000000003000000.0
McD1_KO	Q9CR62	Yes	Mitochondrial 2-oxoglutarate/malate carrier protein	Slc25a11	AATASPGAGRMDGKPR_D12	AATASPGAGRMDGKPR	5	1	D12	D	12	27.85	0.0024	0.4798	Acetyl (Protein N-term); ADP-Ribosyl-EThcD (DEHKRSY) (DEHKRSY)	2	17	NA	28	5.1	File: ~S:\p2135\Proteomics\FUSION_2\dlesli_20190314_DLP145\20190314_16_DLP145_MD1komuscleADPr_s3.raw~ ; SpectrumID: ~29954~; scans: ~5383~	1034	5383	1	1.0000000000030000.0
McD1_WT	P48962	Yes	ADP/ATP translocase 1	Slc25a4	QIFLGGVDRHK_R9	QIFLGGVDRHK	3	2	R9	R	9	33.04	0.0008	0.6892	ADP-Ribosyl-EThcD (DEHKRSY) (DEHKRSY)	97	107	NA	53	7	File: ~S:\p2135\Proteomics\FUSION_2\dlesli_20190314_DLP145\20190314_15_DLP145_WTmuscleADPr_s2.raw~ ; SpectrumID: ~37511~; scans: ~10769~	684	10769	1	0.00000000300.0
McD1_KO	P48962	Yes	ADP/ATP translocase 1	Slc25a4	QIFLGGVDRHK_R9	QIFLGGVDRHK	2	2	R9	R	9	20.51	0.012	0.6099	ADP-Ribosyl-EThcD (DEHKRSY) (DEHKRSY)	97	107	NA	21	3.7	File: ~S:\p2135\Proteomics\FUSION_2\dlesli_20190314_DLP145\20190314_12_DLP145_MD1komuscleADPr_s4.raw~ ; SpectrumID: ~38246~; scans: ~11234~	447	11234	1	0.00000000300.0
McD1_WT	P48962	Yes	ADP/ATP translocase 1	Slc25a4	QIFLGGVDRHK_K11	QIFLGGVDRHK	3	1	K11	K	11	28.48	0.0028	0.326	ADP-Ribosyl-EThcD (DEHKRSY) (DEHKRSY)	97	107	NA	70	14.6	File: ~S:\p2135\Proteomics\FUSION_2\dlesli_20190314_DLP145\20190314_11_DLP145_WTmuscleADPr_s4.raw~ ; SpectrumID: ~44498~; scans: ~11564~	886	11564	1	0.00000000003.0
McD1_WT	P48962 ,P51881	Yes	ADP/ATP translocase 1,ADP/ATP translocase 2	Slc25a4,Slc25a5	LLLQVQHASK_H7	LLLQVQHASK	3	3	H7	H	7	37.71	0.00046	0.9296	ADP-Ribosyl-EThcD (DEHKRSY) (DEHKRSY)	34	43	NA	70	14.6	File: ~S:\p2135\Proteomics\FUSION_2\dlesli_20190314_DLP145\20190314_11_DLP145_WTmuscleADPr_s4.raw~ ; SpectrumID: ~44522~; scans: ~12272~	728	12272	0	0.0000003000.0
McD1_KO	P48962 ,P51881	No	ADP/ATP translocase 1,ADP/ATP translocase 2	Slc25a4,Slc25a5	LLLQVQHASK_H7	LLLQVQHASK	1	1	H7	H	7	25.4	0.0057	0.6453	ADP-Ribosyl-EThcD (DEHKRSY) (DEHKRSY)	34	43	NA	36	7	File: ~S:\p2135\Proteomics\FUSION_2\dlesli_20190314_DLP145\20190314_16_DLP145_MD1komuscleADPr_s3.raw~ ; SpectrumID: ~38493~; scans: ~11609~	615	11609	0	0.0000003000.0
McD1_WT	P10852	No	4F2 cell-surface antigen heavy chain	Slc3a2	SARLGASNLPAGISLPASAK_R3	SARLGASNLPAGISLPASAK	7	5	R3	R	3	25.35	0.0042	0.4946	ADP-Ribosyl-EThcD (DEHKRSY) (DEHKRSY)	468	487	NA	25	3.8	File: ~S:\p2135\Proteomics\FUSION_2\dlesli_20190314_DLP145\20190314_03_DLP145_WTmuscleADPr_s1.raw~ ; SpectrumID: ~42986~; scans: ~18845~	757	18845	1	0.00300000000000000000.0
McD1_KO	P10852	No	4F2 cell-surface antigen heavy chain	Slc3a2	SARLGASNLPAGISLPASAK_R3	SARLGASNLPAGISLPASAK	6	5	R3	R	3	37.13	0.00033	0.4928	ADP-Ribosyl-EThcD (DEHKRSY) (DEHKRSY)	468	487	NA	37	3.8	File: ~S:\p2135\Proteomics\FUSION_2\dlesli_20190314_DLP145\20190314_16_DLP145_MD1komuscleADPr_s3.raw~ ; SpectrumID: ~52925~; scans: ~20052~	1215	20052	1	0.00300000000000000000.0
McD1_WT	P10852	No	4F2 cell-surface antigen heavy chain	Slc3a2	SARLGASNLPAGISLPASAK_S7	SARLGASNLPAGISLPASAK	7	2	S7	S	7	34.93	0.00083	0.4624	ADPr_HCD_249_347_583 (DEHKRSY) (DEHKRSY)	468	487	NA	52	5.3	File: ~S:\p2135\Proteomics\FUSION_2\dlesli_20190314_DLP145\20190314_03_DLP145_WTmuscleADPr_s1.raw~ ; SpectrumID: ~42546~; scans: ~18846~	14984	18846	1	0.00000030000000000000.0
McD1_KO	P10852	No	4F2 cell-surface antigen heavy chain	Slc3a2	SARLGASNLPAGISLPASAK_S7	SARLGASNLPAGISLPASAK	6	1	S7	S	7	31.78	0.0018	0.3331	ADPr_HCD_249_347_583 (DEHKRSY) (DEHKRSY)	468	487	NA	59	5.3	File: ~S:\p2135\Proteomics\FUSION_2\dlesli_20190314_DLP145\20190314_16_DLP145_MD1komuscleADPr_s3.raw~ ; SpectrumID: ~52246~; scans: ~20053~	17453	20053	1	0.00000030000000000000.0
McD1_KO	Q8BY89	No	Choline transporter-like protein 2	Slc44a2	NTRDFDYYK_R3	NTRDFDYYK	14	12	R3	R	3	40.22	0.0022	0.9406	ADPr_HCD_249_347_583 (DEHKRSY) (DEHKRSY)	128	136	NA	39	2.3	File: ~S:\p2135\Proteomics\FUSION_2\dlesli_20190314_DLP145\20190314_12_DLP145_MD1komuscleADPr_s4.raw~ ; SpectrumID: ~35217~; scans: ~9099~	13683	9099	1	0.003000000.0
McD1_WT	Q8BY89	No	Choline transporter-like protein 2	Slc44a2	NTRDFDYYK_R3	NTRDFDYYK	13	12	R3	R	3	39.36	0.0022	0.9341	ADPr_HCD_249_347_583 (DEHKRSY) (DEHKRSY)	128	136	NA	69	4.2	File: ~S:\p2135\Proteomics\FUSION_2\dlesli_20190314_DLP145\20190314_15_DLP145_WTmuscleADPr_s2.raw~ ; SpectrumID: ~34567~; scans: ~8655~	13195	8655	1	0.003000000.0
McD1_WT	Q8BY89	No	Choline transporter-like protein 2	Slc44a2	NTRDFDYYK_D4	NTRDFDYYK	13	1	D4	D	4	30.03	0.017	0.494	ADPr_HCD_249_347_583 (DEHKRSY) (DEHKRSY)	128	136	NA	69	4.2	File: ~S:\p2135\Proteomics\FUSION_2\dlesli_20190314_DLP145\20190314_15_DLP145_WTmuscleADPr_s2.raw~ ; SpectrumID: ~34558~; scans: ~8642~	13191	8642	1	0.000300000.0
McD1_KO	Q8BY89	No	Choline transporter-like protein 2	Slc44a2	NTRDFDYYK_D4	NTRDFDYYK	14	2	D4	D	4	20.94	0.011	0.4864	ADPr_HCD_249_347_583 (DEHKRSY) (DEHKRSY)	128	136	NA	47	4.2	File: ~S:\p2135\Proteomics\FUSION_2\dlesli_20190314_DLP145\20190314_04_DLP145_MD1komuscleADPr_s1.raw~ ; SpectrumID: ~32203~; scans: ~8715~	13418	8715	1	0.000300000.0
McD1_WT	Q9DC77	No	Small muscular protein	Smpx	QPISNVRAIQANINIPMGAFRPGAGQPPR_R7	QPISNVRAIQANINIPMGAFRPGAGQPPR	1	1	R7	R	7	35.55	0.00046	0.2787	ADPr_HCD_249_347_583 (DEHKRSY) (DEHKRSY)	4	32	NA	52	34.5	File: ~S:\p2135\Proteomics\FUSION_2\dlesli_20190314_DLP145\20190314_15_DLP145_WTmuscleADPr_s2.raw~ ; SpectrumID: ~63230~; scans: ~25972~	22145	25972	1	0.00000030000000000000000000000.0
McD1_KO	Q7TQ48	No	Sarcalumenin	Srl	VTFVDTPGIIENRK_R13	VTFVDTPGIIENRK	1	1	R13	R	13	26.23	0.0035	0.7428	ADP-Ribosyl-EThcD (DEHKRSY) (DEHKRSY)	623	636	NA	67	3.1	File: ~S:\p2135\Proteomics\FUSION_2\dlesli_20190314_DLP145\20190314_16_DLP145_MD1komuscleADPr_s3.raw~ ; SpectrumID: ~48820~; scans: ~17407~	1037	17407	1	0.00000000000030.0
McD1_WT	Q7TQ48	No	Sarcalumenin	Srl	VTFVDTPGIIENRK_K14	VTFVDTPGIIENRK	2	2	K14	K	14	26.13	0.0035	0.4915	ADP-Ribosyl-EThcD (DEHKRSY) (DEHKRSY)	623	636	NA	26	1.5	File: ~S:\p2135\Proteomics\FUSION_2\dlesli_20190314_DLP145\20190314_15_DLP145_WTmuscleADPr_s2.raw~ ; SpectrumID: ~47841~; scans: ~17469~	916	17469	1	0.00000000000003.0
McD1_WT	Q9WUM5	Yes	Succinate--CoA ligase [ADP/GDP-forming] subunit alpha mitochondrial	Suclg1	KHIYIDK_K1	KHIYIDK	4	4	K1	K	1	32.54	0.012	0.9302	ADPr_HCD_249_347_583 (DEHKRSY) (DEHKRSY)	48	54	NA	291	35.3	File: ~S:\p2135\Proteomics\FUSION_2\dlesli_20190314_DLP145\20190314_11_DLP145_WTmuscleADPr_s4.raw~ ; SpectrumID: ~31078~; scans: ~4416~	9330	4416	1	0.3000000.0
McD1_KO	Q9WUM5	Yes	Succinate--CoA ligase [ADP/GDP-forming] subunit alpha mitochondrial	Suclg1	KHIYIDK_K1	KHIYIDK	1	1	K1	K	1	27.32	0.012	0.8783	ADPr_HCD_249_347_583 (DEHKRSY) (DEHKRSY)	48	54	NA	129	25	File: ~S:\p2135\Proteomics\FUSION_2\dlesli_20190314_DLP145\20190314_16_DLP145_MD1komuscleADPr_s3.raw~ ; SpectrumID: ~26953~; scans: ~4191~	8153	4191	1	0.3000000.0
McD1_KO	Q9WUZ5	No	Troponin I slow skeletal muscle	Tnni1	HKVSMDLR_M1	HKVSMDLR	1	1	H1	H	1	21.32	0.017	0.8782	Oxidation (M); ADPr_HCD_249_347_583 (DEHKRSY) (DEHKRSY)	132	139	NA	21	7	File: ~S:\p2135\Proteomics\FUSION_2\dlesli_20190314_DLP145\20190314_04_DLP145_MD1komuscleADPr_s1.raw~ ; SpectrumID: ~29837~; scans: ~6666~	10048	6666	1	0.30002000.0
McD1_WT	P58771	No	Tropomyosin alpha-1 chain	Tpm1	HIAEDADR_H1	HIAEDADR	5	5	H1	H	1	37.98	0.00034	0.997	ADP-Ribosyl-EThcD (DEHKRSY) (DEHKRSY)	153	160	NA	140	14.8	File: ~S:\p2135\Proteomics\FUSION_2\dlesli_20190314_DLP145\20190314_15_DLP145_WTmuscleADPr_s2.raw~ ; SpectrumID: ~26796~; scans: ~2440~	318	2440	0	0.30000000.0
McD1_KO	P58771	No	Tropomyosin alpha-1 chain	Tpm1	HIAEDADR_H1	HIAEDADR	3	3	H1	H	1	32.56	0.0015	0.9902	ADPr_HCD_249_347_583 (DEHKRSY) (DEHKRSY)	153	160	NA	642	61.5	File: ~S:\p2135\Proteomics\FUSION_2\dlesli_20190314_DLP145\20190314_16_DLP145_MD1komuscleADPr_s3.raw~ ; SpectrumID: ~24731~; scans: ~2497~	8293	2497	0	0.30000000.0
McD1_KO	P58771 ,P58774 ,P21107 ,Q6IRU2	No	Tropomyosin alpha-1 chain,Tropomyosin beta chain,Tropomyosin alpha-3 chain,Tropomyosin alpha-4 chain	Tpm1,Tpm2,Tpm3,Tpm4	KYEEVAR_K1	KYEEVAR	5	5	K1	K	1	33.81	0.013	0.8917	ADPr_HCD_249_347_583 (DEHKRSY) (DEHKRSY)	161	167	NA	642	61.5	File: ~S:\p2135\Proteomics\FUSION_2\dlesli_20190314_DLP145\20190314_16_DLP145_MD1komuscleADPr_s3.raw~ ; SpectrumID: ~25007~; scans: ~3235~	7832	3235	1	0.3000000.0
McD1_WT	P58771 ,P58774 ,P21107 ,Q6IRU2	No	Tropomyosin alpha-1 chain,Tropomyosin beta chain,Tropomyosin alpha-3 chain,Tropomyosin alpha-4 chain	Tpm1,Tpm2,Tpm3,Tpm4	KYEEVAR_K1	KYEEVAR	5	5	K1	K	1	31.12	0.017	0.8797	ADPr_HCD_249_347_583 (DEHKRSY) (DEHKRSY)	161	167	NA	727	51.1	File: ~S:\p2135\Proteomics\FUSION_2\dlesli_20190314_DLP145\20190314_03_DLP145_WTmuscleADPr_s1.raw~ ; SpectrumID: ~21408~; scans: ~3168~	6709	3168	1	0.3000000.0
McD1_KO	P58771 ,P21107	No	Tropomyosin alpha-1 chain,Tropomyosin alpha-3 chain	Tpm1,Tpm3	SLEAQAEK_S1	SLEAQAEK	2	2	S1	S	1	32.86	0.011	0.9749	ADPr_HCD_249_347_583 (DEHKRSY) (DEHKRSY)	206	213	NA	642	61.5	File: ~S:\p2135\Proteomics\FUSION_2\dlesli_20190314_DLP145\20190314_16_DLP145_MD1komuscleADPr_s3.raw~ ; SpectrumID: ~25092~; scans: ~3406~	7597	3406	0	0.30000000.0
McD1_WT	P58774	No	Tropomyosin beta chain	Tpm2	SLEAQADKYSTK_S1	SLEAQADKYSTK	4	3	S1	S	1	61.93	1.6e-06	0.9855	ADPr_HCD_249_347_583 (DEHKRSY) (DEHKRSY)	206	217	NA	507	44.1	File: ~S:\p2135\Proteomics\FUSION_2\dlesli_20190314_DLP145\20190314_15_DLP145_WTmuscleADPr_s2.raw~ ; SpectrumID: ~30144~; scans: ~5647~	14524	5647	1	0.300000000000.0
McD1_KO	P58774	No	Tropomyosin beta chain	Tpm2	SLEAQADKYSTK_S1	SLEAQADKYSTK	3	3	S1	S	1	33.14	0.00078	0.8394	ADPr_HCD_249_347_583 (DEHKRSY) (DEHKRSY)	206	217	NA	483	49.8	File: ~S:\p2135\Proteomics\FUSION_2\dlesli_20190314_DLP145\20190314_16_DLP145_MD1komuscleADPr_s3.raw~ ; SpectrumID: ~29268~; scans: ~5810~	14030	5810	1	0.300000000000.0
McD1_WT	P58774	No	Tropomyosin beta chain	Tpm2	SLEAQADKYSTK_E3	SLEAQADKYSTK	4	1	E3	E	3	26.73	0.0031	0.4835	ADP-Ribosyl-EThcD (DEHKRSY) (DEHKRSY)	206	217	NA	81	8.4	File: ~S:\p2135\Proteomics\FUSION_2\dlesli_20190314_DLP145\20190314_15_DLP145_WTmuscleADPr_s2.raw~ ; SpectrumID: ~31132~; scans: ~5646~	738	5646	1	0.003000000000.0
McD1_KO	E9Q9K5	No	Triadin	Trdn	LTTQAAARKDEK_R8	LTTQAAARKDEK	1	1	R8	R	8	29.84	0.0016	0.8553	ADP-Ribosyl-EThcD (DEHKRSY) (DEHKRSY)	360	371	NA	30	1.7	File: ~S:\p2135\Proteomics\FUSION_2\dlesli_20190314_DLP145\20190314_16_DLP145_MD1komuscleADPr_s3.raw~ ; SpectrumID: ~25589~; scans: ~2420~	821	2420	2	0.000000030000.0
McD1_WT	Q1XH17	No	Tripartite motif-containing protein 72	Trim72	GHRLLPAAEAQAR_R3	GHRLLPAAEAQAR	12	12	R3	R	3	67.51	2e-06	0.9713	ADPr_HCD_249_347_583 (DEHKRSY) (DEHKRSY)	116	128	NA	594	29.1	File: ~S:\p2135\Proteomics\FUSION_2\dlesli_20190314_DLP145\20190314_03_DLP145_WTmuscleADPr_s1.raw~ ; SpectrumID: ~26122~; scans: ~7609~	12361	7609	1	0.0030000000000.0
McD1_KO	Q1XH17	No	Tripartite motif-containing protein 72	Trim72	ILSESPPPARLDIQLPVISDDFK_R10	ILSESPPPARLDIQLPVISDDFK	17	15	R10	R	10	113.21	2.4e-11	0.9981	ADPr_HCD_249_347_583 (DEHKRSY) (DEHKRSY)	251	273	NA	928	29.9	File: ~S:\p2135\Proteomics\FUSION_2\dlesli_20190314_DLP145\20190314_12_DLP145_MD1komuscleADPr_s4.raw~ ; SpectrumID: ~76285~; scans: ~33754~	22264	33754	1	0.00000000030000000000000.0
McD1_WT	Q1XH17	No	Tripartite motif-containing protein 72	Trim72	ILSESPPPARLDIQLPVISDDFK_R10	ILSESPPPARLDIQLPVISDDFK	12	11	R10	R	10	119.04	6.9e-12	0.9973	ADPr_HCD_249_347_583 (DEHKRSY) (DEHKRSY)	251	273	NA	642	29.5	File: ~S:\p2135\Proteomics\FUSION_2\dlesli_20190314_DLP145\20190314_15_DLP145_WTmuscleADPr_s2.raw~ ; SpectrumID: ~73657~; scans: ~32320~	21052	32320	1	0.00000000030000000000000.0
McD1_WT	Q1XH17	No	Tripartite motif-containing protein 72	Trim72	ILSESPPPARLDIQLPVISDDFK_D12	ILSESPPPARLDIQLPVISDDFK	12	1	D12	D	12	58.9	1e-05	0.4964	ADPr_HCD_249_347_583 (DEHKRSY) (DEHKRSY)	251	273	NA	594	29.1	File: ~S:\p2135\Proteomics\FUSION_2\dlesli_20190314_DLP145\20190314_03_DLP145_WTmuscleADPr_s1.raw~ ; SpectrumID: ~59109~; scans: ~29660~	17310	29660	1	0.00000000000300000000000.0
McD1_KO	Q1XH17	No	Tripartite motif-containing protein 72	Trim72	RELSSLNSYLEQLR_R1	RELSSLNSYLEQLR	38	20	R1	R	1	113.17	3.4e-10	0.9824	ADPr_HCD_249_347_583 (DEHKRSY) (DEHKRSY)	207	220	NA	542	32.6	File: ~S:\p2135\Proteomics\FUSION_2\dlesli_20190314_DLP145\20190314_08_DLP145_MD1komuscleADPr_s2.raw~ ; SpectrumID: ~62103~; scans: ~26374~	18200	26374	1	0.30000000000000.0
McD1_WT	Q1XH17	No	Tripartite motif-containing protein 72	Trim72	RELSSLNSYLEQLR_R1	RELSSLNSYLEQLR	37	17	R1	R	1	82.86	7e-08	0.9651	ADP-Ribosyl-EThcD (DEHKRSY) (DEHKRSY)	207	220	NA	207	10.2	File: ~S:\p2135\Proteomics\FUSION_2\dlesli_20190314_DLP145\20190314_15_DLP145_WTmuscleADPr_s2.raw~ ; SpectrumID: ~60098~; scans: ~24617~	976	24617	1	0.30000000000000.0
McD1_KO	Q1XH17	No	Tripartite motif-containing protein 72	Trim72	RELSSLNSYLEQLR_E2	RELSSLNSYLEQLR	38	9	E2	E	2	87.99	1.1e-07	0.7086	ADPr_HCD_249_347_583 (DEHKRSY) (DEHKRSY)	207	220	NA	928	29.9	File: ~S:\p2135\Proteomics\FUSION_2\dlesli_20190314_DLP145\20190314_12_DLP145_MD1komuscleADPr_s4.raw~ ; SpectrumID: ~62152~; scans: ~25690~	18092	25690	1	0.03000000000000.0
McD1_WT	Q1XH17	No	Tripartite motif-containing protein 72	Trim72	RELSSLNSYLEQLR_E2	RELSSLNSYLEQLR	37	11	E2	E	2	87.92	2.6e-08	0.6831	ADPr_HCD_249_347_583 (DEHKRSY) (DEHKRSY)	207	220	NA	796	38.3	File: ~S:\p2135\Proteomics\FUSION_2\dlesli_20190314_DLP145\20190314_07_DLP145_WTmuscleADPr_s3.raw~ ; SpectrumID: ~65305~; scans: ~25376~	19054	25376	1	0.03000000000000.0
McD1_WT	Q1XH17	No	Tripartite motif-containing protein 72	Trim72	RELSSLNSYLEQLR_S5	RELSSLNSYLEQLR	37	7	S5	S	5	54.86	1.4e-05	0.3396	ADPr_HCD_249_347_583 (DEHKRSY) (DEHKRSY)	207	220	NA	796	38.3	File: ~S:\p2135\Proteomics\FUSION_2\dlesli_20190314_DLP145\20190314_07_DLP145_WTmuscleADPr_s3.raw~ ; SpectrumID: ~65686~; scans: ~25824~	19043	25824	1	0.00003000000000.0
McD1_WT	Q1XH17	No	Tripartite motif-containing protein 72	Trim72	RELSSLNSYLEQLR_S4	RELSSLNSYLEQLR	37	2	S4	S	4	58.52	4.5e-05	0.3272	ADPr_HCD_249_347_583 (DEHKRSY) (DEHKRSY)	207	220	NA	796	38.3	File: ~S:\p2135\Proteomics\FUSION_2\dlesli_20190314_DLP145\20190314_07_DLP145_WTmuscleADPr_s3.raw~ ; SpectrumID: ~65670~; scans: ~25805~	19056	25805	1	0.00030000000000.0
McD1_WT	Q1XH17	No	Tripartite motif-containing protein 72	Trim72	TLVCGVCASLGSHRGHR_R14	TLVCGVCASLGSHRGHR	2	1	R14	R	14	42.48	0.0001	0.7725	ADP-Ribosyl-EThcD (DEHKRSY) (DEHKRSY)	102	118	NA	236	13.1	File: ~S:\p2135\Proteomics\FUSION_2\dlesli_20190314_DLP145\20190314_07_DLP145_WTmuscleADPr_s3.raw~ ; SpectrumID: ~39325~; scans: ~10021~	1192	10021	1	0.00000000000003000.0
McD1_WT	Q1XH17	No	Tripartite motif-containing protein 72	Trim72	TLVCGVCASLGSHRGHR_S12	TLVCGVCASLGSHRGHR	2	1	S12	S	12	38.67	0.00024	0.4006	ADPr_HCD_249_347_583 (DEHKRSY) (DEHKRSY)	102	118	NA	796	38.3	File: ~S:\p2135\Proteomics\FUSION_2\dlesli_20190314_DLP145\20190314_07_DLP145_WTmuscleADPr_s3.raw~ ; SpectrumID: ~38666~; scans: ~10022~	20021	10022	1	0.00000000000300000.0
McD1_KO	Q1XH17	No	Tripartite motif-containing protein 72	Trim72	GHRLLPAAEAQAR_R3	GHRLLPAAEAQAR	13	13	R3	R	3	59.32	4.5e-06	0.9731	ADPr_HCD_249_347_583 (DEHKRSY) (DEHKRSY)	116	128	NA	728	37.3	File: ~S:\p2135\Proteomics\FUSION_2\dlesli_20190314_DLP145\20190314_04_DLP145_MD1komuscleADPr_s1.raw~ ; SpectrumID: ~30524~; scans: ~7862~	15238	7862	1	0.0030000000000.0
McD1_KO	Q1XH17	No	Tripartite motif-containing protein 72	Trim72	ILSESPPPARLDIQLPVISDDFK_D12	ILSESPPPARLDIQLPVISDDFK	17	2	D12	D	12	55.52	1.7e-05	0.3198	ADPr_HCD_249_347_583 (DEHKRSY) (DEHKRSY)	251	273	NA	728	37.3	File: ~S:\p2135\Proteomics\FUSION_2\dlesli_20190314_DLP145\20190314_04_DLP145_MD1komuscleADPr_s1.raw~ ; SpectrumID: ~72430~; scans: ~33054~	21320	33054	1	0.00000000000300000000000.0
McD1_KO	Q1XH17	No	Tripartite motif-containing protein 72	Trim72	RELSSLNSYLEQLR_S5	RELSSLNSYLEQLR	38	9	S5	S	5	64.9	1.6e-05	0.2499	ADPr_HCD_249_347_583 (DEHKRSY) (DEHKRSY)	207	220	NA	728	37.3	File: ~S:\p2135\Proteomics\FUSION_2\dlesli_20190314_DLP145\20190314_04_DLP145_MD1komuscleADPr_s1.raw~ ; SpectrumID: ~58743~; scans: ~25266~	17496	25266	1	0.00003000000000.0
McD1_KO	Q1XH17	No	Tripartite motif-containing protein 72	Trim72	TLVCGVCASLGSHRGHR_S12	TLVCGVCASLGSHRGHR	1	1	S12	S	12	21.06	0.011	0.3703	ADPr_HCD_249_347_583 (DEHKRSY) (DEHKRSY)	102	118	NA	728	37.3	File: ~S:\p2135\Proteomics\FUSION_2\dlesli_20190314_DLP145\20190314_04_DLP145_MD1komuscleADPr_s1.raw~ ; SpectrumID: ~34080~; scans: ~9822~	18444	9822	1	0.00000000000300000.0
McD1_KO	A2ASS6	No	Titin	Ttn	DAHRPGWLPVSESVTRPTFK_S11	DAHRPGWLPVSESVTRPTFK	1	1	S11	S	11	23.07	0.0069	0.4359	ADPr_HCD_249_347_583 (DEHKRSY) (DEHKRSY)	31662	31681	NA	15875	30.7	File: ~S:\p2135\Proteomics\FUSION_2\dlesli_20190314_DLP145\20190314_12_DLP145_MD1komuscleADPr_s4.raw~ ; SpectrumID: ~53824~; scans: ~20895~	21211	20895	0	0.00000000003000000000.0
McD1_WT	A2ASS6	No	Titin	Ttn	IDHYIVQK_K8	IDHYIVQK	2	2	K8	K	8	20.99	0.011	1	ADPr_HCD_249_347_583 (DEHKRSY) (DEHKRSY)	23376	23383	NA	13386	28.3	File: ~S:\p2135\Proteomics\FUSION_2\dlesli_20190314_DLP145\20190314_15_DLP145_WTmuscleADPr_s2.raw~ ; SpectrumID: ~30890~; scans: ~6861~	10084	6861	0	0.00000003.0
McD1_KO	A2ASS6	No	Titin	Ttn	IDHYIVQK_K8	IDHYIVQK	1	1	K8	K	8	23.54	0.0082	0.9864	ADPr_HCD_249_347_583 (DEHKRSY) (DEHKRSY)	23376	23383	NA	11942	27.4	File: ~S:\p2135\Proteomics\FUSION_2\dlesli_20190314_DLP145\20190314_16_DLP145_MD1komuscleADPr_s3.raw~ ; SpectrumID: ~31370~; scans: ~7040~	9881	7040	0	0.00000003.0
McD1_WT	A2ASS6	No	Titin	Ttn	IGHNVHLELPYK_H3	IGHNVHLELPYK	1	1	H3	H	3	30.4	0.0075	0.9429	ADPr_HCD_249_347_583 (DEHKRSY) (DEHKRSY)	29366	29377	NA	13386	28.3	File: ~S:\p2135\Proteomics\FUSION_2\dlesli_20190314_DLP145\20190314_15_DLP145_WTmuscleADPr_s2.raw~ ; SpectrumID: ~44748~; scans: ~15158~	15209	15158	0	0.003000000000.0
McD1_KO	A2ASS6	No	Titin	Ttn	IQSQTVGQGSDAHFR_S3	IQSQTVGQGSDAHFR	1	1	S3	S	3	22.65	0.0075	1	ADPr_HCD_249_347_583 (DEHKRSY) (DEHKRSY)	2090	2104	NA	11942	27.4	File: ~S:\p2135\Proteomics\FUSION_2\dlesli_20190314_DLP145\20190314_16_DLP145_MD1komuscleADPr_s3.raw~ ; SpectrumID: ~31339~; scans: ~6990~	16053	6990	0	0.003000000000000.0
McD1_WT	A2ASS6	No	Titin	Ttn	IQSQTVGQGSDAHFR_S3	IQSQTVGQGSDAHFR	1	1	S3	S	3	21.08	0.011	1	ADPr_HCD_249_347_583 (DEHKRSY) (DEHKRSY)	2090	2104	NA	20928	36.9	File: ~S:\p2135\Proteomics\FUSION_2\dlesli_20190314_DLP145\20190314_11_DLP145_WTmuscleADPr_s4.raw~ ; SpectrumID: ~35649~; scans: ~7341~	18908	7341	0	0.003000000000000.0
McD1_WT	A2ASS6	No	Titin	Ttn	SLSGQYSCTATNPIGSASSGAK_S7	SLSGQYSCTATNPIGSASSGAK	6	6	S7	S	7	38.43	0.00035	0.5656	ADPr_HCD_249_347_583 (DEHKRSY) (DEHKRSY)	9010	9031	NA	12095	29.6	File: ~S:\p2135\Proteomics\FUSION_2\dlesli_20190314_DLP145\20190314_03_DLP145_WTmuscleADPr_s1.raw~ ; SpectrumID: ~32087~; scans: ~11502~	16000	11502	0	0.0000003000000000000000.0
McD1_WT	A2ASS6	No	Titin	Ttn	TTHHVVSGLR_S7	TTHHVVSGLR	4	1	S7	S	7	22.12	0.0084	0.9671	ADP-Ribosyl-EThcD (DEHKRSY) (DEHKRSY)	28218	28227	NA	640	2	File: ~S:\p2135\Proteomics\FUSION_2\dlesli_20190314_DLP145\20190314_07_DLP145_WTmuscleADPr_s3.raw~ ; SpectrumID: ~30933~; scans: ~5410~	574	5410	0	0.0000003000.0
McD1_KO	A2ASS6	No	Titin	Ttn	TTHHVVSGLR_S7	TTHHVVSGLR	3	1	S7	S	7	20.09	0.013	0.9199	ADP-Ribosyl-EThcD (DEHKRSY) (DEHKRSY)	28218	28227	NA	543	1	File: ~S:\p2135\Proteomics\FUSION_2\dlesli_20190314_DLP145\20190314_12_DLP145_MD1komuscleADPr_s4.raw~ ; SpectrumID: ~29960~; scans: ~5668~	312	5668	0	0.0000003000.0
McD1_WT	A2ASS6	No	Titin	Ttn	TTHHVVSGLR_H3	TTHHVVSGLR	4	3	H3	H	3	24.22	0.0072	0.8593	ADPr_HCD_249_347_583 (DEHKRSY) (DEHKRSY)	28218	28227	NA	16828	30.7	File: ~S:\p2135\Proteomics\FUSION_2\dlesli_20190314_DLP145\20190314_07_DLP145_WTmuscleADPr_s3.raw~ ; SpectrumID: ~29972~; scans: ~4407~	12468	4407	0	0.0030000000.0
McD1_KO	A2ASS6	No	Titin	Ttn	TTHHVVSGLR_H3	TTHHVVSGLR	3	2	H3	H	3	23.4	0.0074	0.8479	ADPr_HCD_249_347_583 (DEHKRSY) (DEHKRSY)	28218	28227	NA	11942	27.4	File: ~S:\p2135\Proteomics\FUSION_2\dlesli_20190314_DLP145\20190314_16_DLP145_MD1komuscleADPr_s3.raw~ ; SpectrumID: ~29011~; scans: ~5434~	11115	5434	0	0.0030000000.0
McD1_WT	A2ASS6	No	Titin	Ttn	VEAHVYGKPNPICK_E2	VEAHVYGKPNPICK	1	1	E2	E	2	28.18	0.0023	0.7537	ADPr_HCD_249_347_583 (DEHKRSY) (DEHKRSY)	20707	20720	NA	16828	30.7	File: ~S:\p2135\Proteomics\FUSION_2\dlesli_20190314_DLP145\20190314_07_DLP145_WTmuscleADPr_s3.raw~ ; SpectrumID: ~34803~; scans: ~7968~	18398	7968	0	0.03000000000000.0
McD1_KO	A2ASS6	No	Titin	Ttn	VEAHVYGKPNPICK_E2	VEAHVYGKPNPICK	1	1	E2	E	2	23.16	0.0067	0.7391	ADPr_HCD_249_347_583 (DEHKRSY) (DEHKRSY)	20707	20720	NA	11942	27.4	File: ~S:\p2135\Proteomics\FUSION_2\dlesli_20190314_DLP145\20190314_16_DLP145_MD1komuscleADPr_s3.raw~ ; SpectrumID: ~31962~; scans: ~7982~	15955	7982	0	0.03000000000000.0
McD1_WT	A2ASS6	No	Titin	Ttn	VSAENIVGIGKPSK_E4	VSAENIVGIGKPSK	1	1	E4	E	4	23.31	0.0067	0.4972	ADPr_HCD_249_347_583 (DEHKRSY) (DEHKRSY)	26368	26381	NA	20928	36.9	File: ~S:\p2135\Proteomics\FUSION_2\dlesli_20190314_DLP145\20190314_11_DLP145_WTmuscleADPr_s4.raw~ ; SpectrumID: ~46050~; scans: ~13563~	17024	13563	0	0.00030000000000.0
McD1_WT	A2ASS6	No	Titin	Ttn	VSAENQFGISKPLK_S2	VSAENQFGISKPLK	7	4	S2	S	2	33.77	0.001	0.9435	ADPr_HCD_249_347_583 (DEHKRSY) (DEHKRSY)	32091	32104	NA	16828	30.7	File: ~S:\p2135\Proteomics\FUSION_2\dlesli_20190314_DLP145\20190314_07_DLP145_WTmuscleADPr_s3.raw~ ; SpectrumID: ~44573~; scans: ~13549~	17715	13549	0	0.03000000000000.0
McD1_KO	A2ASS6	No	Titin	Ttn	VSAENQFGISKPLK_S2	VSAENQFGISKPLK	1	1	S2	S	2	25.04	0.013	0.8025	ADPr_HCD_249_347_583 (DEHKRSY) (DEHKRSY)	32091	32104	NA	11942	27.4	File: ~S:\p2135\Proteomics\FUSION_2\dlesli_20190314_DLP145\20190314_16_DLP145_MD1komuscleADPr_s3.raw~ ; SpectrumID: ~41630~; scans: ~13327~	15371	13327	0	0.03000000000000.0
McD1_WT	A2ASS6	No	Titin	Ttn	VSAENQFGISKPLK_E4	VSAENQFGISKPLK	7	3	E4	E	4	43.11	0.00024	0.6232	ADPr_HCD_249_347_583 (DEHKRSY) (DEHKRSY)	32091	32104	NA	20928	36.9	File: ~S:\p2135\Proteomics\FUSION_2\dlesli_20190314_DLP145\20190314_11_DLP145_WTmuscleADPr_s4.raw~ ; SpectrumID: ~47663~; scans: ~14173~	18090	14173	0	0.00030000000000.0
McD1_KO	A2ASS6	No	Titin	Ttn	SLSGQYSCTATNPIGSASSGAK_S7	SLSGQYSCTATNPIGSASSGAK	7	7	S7	S	7	38.91	0.00022	0.5889	ADPr_HCD_249_347_583 (DEHKRSY) (DEHKRSY)	9010	9031	NA	14157	30.4	File: ~S:\p2135\Proteomics\FUSION_2\dlesli_20190314_DLP145\20190314_04_DLP145_MD1komuscleADPr_s1.raw~ ; SpectrumID: ~36761~; scans: ~12175~	19780	12175	0	0.0000003000000000000000.0
McD1_WT	Q9CZ13	Yes	Cytochrome b-c1 complex subunit 1 mitochondrial	Uqcrc1	HLSSVSR_H1	HLSSVSR	1	1	H1	H	1	28.79	0.04	0.9671	ADPr_HCD_249_347_583 (DEHKRSY) (DEHKRSY)	249	255	NA	112	20.8	File: ~S:\p2135\Proteomics\FUSION_2\dlesli_20190314_DLP145\20190314_07_DLP145_WTmuscleADPr_s3.raw~ ; SpectrumID: ~27903~; scans: ~3071~	7070	3071	0	0.3000000.0
McD1_KO	Q9CZ13	Yes	Cytochrome b-c1 complex subunit 1 mitochondrial	Uqcrc1	HLSSVSR_H1	HLSSVSR	1	1	H1	H	1	27.39	0.036	0.8735	ADPr_HCD_249_347_583 (DEHKRSY) (DEHKRSY)	249	255	NA	154	17.5	File: ~S:\p2135\Proteomics\FUSION_2\dlesli_20190314_DLP145\20190314_16_DLP145_MD1komuscleADPr_s3.raw~ ; SpectrumID: ~24857~; scans: ~2872~	6488	2872	0	0.3000000.0
McD1_WT	Q60932	Yes	Voltage-dependent anion-selective channel protein 1	Vdac1	VNNSSLIGLGYTQTLKPGIK_S5	VNNSSLIGLGYTQTLKPGIK	1	1	S5	S	5	31.88	0.001	0.4872	ADPr_HCD_249_347_583 (DEHKRSY) (DEHKRSY)	250	269	NA	474	52.5	File: ~S:\p2135\Proteomics\FUSION_2\dlesli_20190314_DLP145\20190314_07_DLP145_WTmuscleADPr_s3.raw~ ; SpectrumID: ~61077~; scans: ~22933~	21261	22933	0	0.00003000000000000000.0
McD1_KO
