# Supplementary material for: MacroD1 sustains mitochondrial integrity and oxidative metabolism
Source: Nat Commun. 2025 Aug 15;16:7595. doi: 10.1038/s41467-025-62410-9 (PMC12356970; doi:10.1038/s41467-025-62410-9)
Supplement: Supplementary file 5 — Supplementary Table 3 [file 41467_2025_62410_MOESM5_ESM.xlsx]

## Sheet: SupplementaryTable3
Supplementary Table 3: Wildtype and MacroD1 knockout Mouse Muscle LFQ proteome analyses.
TopProteinName	Top Gene Name	Description	Mouse MitoCarta	UniProt Protein Family	Gene Name Family	nrPeptides	WTmuscle	McD1KOmuscle	log2FC	CI.L	CI.R	AveExpr	t	P.Value	adj.P.Val	B	nrNAs	pseudo.WTmuscle	pseudo.McD1KOmuscle	pseudo.log2FC	pseudo.P.Value	pseudo.adj.P.Val	pseudo_log10_pval	ADPribosylated
P19783	Col1a1	CO1A1_MOUSE Collagen alpha-1(I) chain OS	No	P11087	Col1a1	10	4.40528	2.76645	-1.63883	-2.79679	-0.480875	3.58587	-3.27185	0.0115502	0.417066	-2.53607	0	4.40528	2.76645	-1.63883	0.0115502	0.417066	1.93741	Yes
P52480	Hist1h1d	H13_MOUSE Histone H1.3 OS	No	P43277	Hist1h1d	6	-2.86793	-4.33344	-1.46551	-4.08311	1.15209	-3.45413	-1.44931	0.208242	0.651523	-4.8252	3	-2.86793	-4.33344	-1.46551	0.208242	0.651523	0.681431	Yes
Q9D2G2	Tars	SYTC_MOUSE Threonine--tRNA ligase, cytoplasmic OS	Yes	Q9D0R2	Tars	5	-2.62353	-3.9922	-1.36867	-2.90882	0.17148	-3.30786	-2.1847	0.0724665	0.507682	-4.02973	2	-2.62353	-3.9922	-1.36867	0.0724665	0.507682	1.13986	Yes
P29699	Eno2	ENOG_MOUSE Gamma-enolase OS	No	P17183	Eno2	7	3.31439	2.19065	-1.12375	-2.28609	0.0385894	2.75252	-2.23505	0.0563234	0.505316	-3.98043	0	3.31439	2.19065	-1.12375	0.0563234	0.505316	1.24931	Yes
P22315	Myh8	MYH8_MOUSE Myosin-8 OS	No	P13542	Myh8	139	7.71878	6.67076	-1.04802	-1.89992	-0.196117	7.19477	-2.84401	0.0219965	0.455212	-3.12588	0	7.71878	6.67076	-1.04802	0.0219965	0.455212	1.65765	Yes
O70250	Glud1	DHE3_MOUSE Glutamate dehydrogenase 1, mitochondrial OS	Yes	P26443 , Y-FGCZCont00492	Glud1	14	1.53105	0.754689	-0.776356	-1.47179	-0.0809179	1.14287	-2.58079	0.03296	0.462889	-3.4953	0	1.53105	0.754689	-0.776356	0.03296	0.462889	1.48201	Yes
Q9CRB9	Ywhab	1433B_MOUSE 14-3-3 protein beta/alpha OS	No	Q9CQV8	Ywhab	6	0.0868363	-0.600218	-0.687054	-1.79555	0.421443	-0.256691	-1.43287	0.19032	0.639037	-5.03372	0	0.0868363	-0.600218	-0.687054	0.19032	0.639037	0.720516	Yes
P10493	Pfdn2	PFD2_MOUSE Prefoldin subunit 2 OS	No	O70591	Pfdn2	3	-1.15319	-1.77533	-0.622138	-1.54658	0.302305	-1.46426	-1.55581	0.158904	0.599703	-4.88489	0	-1.15319	-1.77533	-0.622138	0.158904	0.599703	0.798865	Yes
Q7TQ48	Rps9	RS9_MOUSE 40S ribosomal protein S9 OS	No	Q6ZWN5	Rps9	7	0.301575	-0.253263	-0.554838	-1.34625	0.236574	0.024156	-1.62074	0.144275	0.582356	-4.80384	0	0.301575	-0.253263	-0.554838	0.144275	0.582356	0.840808	Yes
P47857	Camk2b	KCC2B_MOUSE Calcium/calmodulin-dependent protein kinase type II subunit beta OS	No	P28652	Camk2b	11	0.0993743	-0.423825	-0.523199	-1.14448	0.0980779	-0.162225	-1.94685	0.0879393	0.515362	-4.37667	0	0.0993743	-0.423825	-0.523199	0.0879393	0.515362	1.05582	Yes
P05064	Kpna4	IMA3_MOUSE Importin subunit alpha-3 OS	No	O35343	Kpna4	7	-0.687854	-1.08557	-0.39772	-0.91196	0.116519	-0.886714	-1.78798	0.112122	0.555784	-4.58845	0	-0.687854	-1.08557	-0.39772	0.112122	0.555784	0.950308	Yes
Q9CZ13	Pmpcb	MPPB_MOUSE Mitochondrial-processing peptidase subunit beta OS	Yes	Q9CXT8	Pmpcb	3	-3.19706	-3.5758	-0.378737	-1.32063	0.56316	-3.44955	-0.98853	0.36177	0.754572	-5.32559	2	-3.19706	-3.5758	-0.378737	0.36177	0.754572	0.441568	Yes
P13020	Mtco2	COX2_MOUSE Cytochrome c oxidase subunit 2 OS	Yes	P00405	Mtco2	5	4.75071	4.48017	-0.270542	-0.981366	0.440283	4.61544	-0.879879	0.404938	0.784769	-5.60205	0	4.75071	4.48017	-0.270542	0.404938	0.784769	0.392611	Yes
Q9WUB3	Cul1	CUL1_MOUSE Cullin-1 OS	No	Q9WTX6	Cul1	2	-3.47758	-3.74233	-0.264747	-1.29668	0.767184	-3.67614	-0.720605	0.512111	0.848762	-5.29118	4	-3.47758	-3.74233	-0.264747	0.512111	0.848762	0.290636	Yes
Q05793	Fhl1	FHL1_MOUSE Four and a half LIM domains protein 1 OS	No	P97447	Fhl1	14	4.00323	3.75166	-0.251573	-0.708941	0.205794	3.87744	-1.2716	0.239733	0.662852	-5.21826	0	4.00323	3.75166	-0.251573	0.239733	0.662852	0.620273	Yes
Q8VCT4	Ptrh2	PTH2_MOUSE Peptidyl-tRNA hydrolase 2, mitochondrial OS	Yes	Q8R2Y8	Ptrh2	2	-1.69265	-1.94039	-0.247738	-0.683411	0.187934	-1.81652	-1.31457	0.225594	0.655751	-5.17038	0	-1.69265	-1.94039	-0.247738	0.225594	0.655751	0.646672	Yes
P68134	Hist1h4a	H4_MOUSE Histone H4 OS	No	P62806	Hist1h4a	9	5.22243	5.02026	-0.202172	-0.545066	0.140722	5.12135	-1.36305	0.210508	0.65295	-5.11522	0	5.22243	5.02026	-0.202172	0.210508	0.65295	0.676731	Yes
Q8BKZ9	Hnrnpa3	ROA3_MOUSE Heterogeneous nuclear ribonucleoprotein A3 OS	No	Q8BG05	Hnrnpa3	4	0.306678	0.121045	-0.185634	-1.14426	0.772991	0.213862	-0.447671	0.666432	0.926317	-5.8869	0	0.306678	0.121045	-0.185634	0.666432	0.926317	0.176244	Yes
E9Q9K5	Ppm1a	PPM1A_MOUSE Protein phosphatase 1A OS,PPM1B_MOUSE Protein phosphatase 1B OS	No	P49443 , P36993	Ppm1a , Ppm1b	2	-3.27257	-3.42768	-0.15511	-2.07605	1.76583	-3.3612	-0.191577	0.853599	0.984635	-5.90002	1	-3.27257	-3.42768	-0.15511	0.853599	0.984635	0.0687459	Yes
Q9DCX2	Ndufa8	NDUA8_MOUSE NADH dehydrogenase [ubiquinone] 1 alpha subcomplex subunit 8 OS	Yes	Q9DCJ5	Ndufa8	8	2.22195	2.09527	-0.12668	-0.45101	0.197651	2.15861	-0.902962	0.39329	0.770772	-5.5824	0	2.22195	2.09527	-0.12668	0.39329	0.770772	0.405287	Yes
P16858	Mdh2	MDHM_MOUSE Malate dehydrogenase, mitochondrial OS	Yes	P08249	Mdh2	16	6.75376	6.66999	-0.0837703	-0.409164	0.241624	6.71187	-0.595157	0.568418	0.874876	-5.80848	0	6.75376	6.66999	-0.0837703	0.568418	0.874876	0.245332	Yes
Q8R429	Aimp2	AIMP2_MOUSE Aminoacyl tRNA synthase complex-interacting multifunctional protein 2 OS	No	Q8R010	Aimp2	3	-0.0919511	-0.175366	-0.0834147	-1.21831	1.05148	-0.133658	-0.169917	0.869353	0.984635	-5.97625	0	-0.0919511	-0.175366	-0.0834147	0.869353	0.984635	0.0608036	Yes
Q9WTR5	Psma1	PSA1_MOUSE Proteasome subunit alpha type-1 OS	No	Q9R1P4	Psma1	7	0.0996102	0.0161967	-0.0834135	-0.758855	0.592028	0.0579034	-0.285496	0.782619	0.958806	-5.94861	0	0.0996102	0.0161967	-0.0834135	0.782619	0.958806	0.106449	Yes
P05977	C1qbp	C1QBP_MOUSE Complement component 1 Q subcomponent-binding protein, mitochondrial OS	Yes	O35658	C1qbp	4	0.316137	0.237264	-0.0788733	-0.561295	0.403548	0.276701	-0.377967	0.715425	0.942767	-5.91665	0	0.316137	0.237264	-0.0788733	0.715425	0.942767	0.145436	Yes
P21550	Prkar2a	KAP2_MOUSE cAMP-dependent protein kinase type II-alpha regulatory subunit OS	No	P12367	Prkar2a	11	1.73845	1.72827	-0.0101807	-0.393515	0.373153	1.73336	-0.0613977	0.95257	0.995246	-5.98949	0	1.73845	1.72827	-0.0101807	0.95257	0.995246	0.0211031	Yes
Q1XH17	Uqcrh	QCR6_MOUSE Cytochrome b-c1 complex subunit 6, mitochondrial OS	Yes	P99028	Uqcrh	3	2.65873	2.64961	-0.0091146	-0.452831	0.434602	2.65417	-0.0474879	0.963305	0.995246	-5.99029	0	2.65873	2.64961	-0.0091146	0.963305	0.995246	0.0162362	Yes
Q60675	Pdap1	HAP28_MOUSE 28 kDa heat- and acid-stable phosphoprotein OS	No	Q3UHX2	Pdap1	3	-2.09072	-2.08897	0.00174192	-1.31942	1.3229	-2.08985	0.00304806	0.997644	0.998289	-5.99148	0	-2.09072	-2.08897	0.00174192	0.997644	0.998289	0.00102454	Yes
P07310	Fxn	FRDA_MOUSE Frataxin, mitochondrial OS	Yes	O35943	Fxn	2	0.950516	0.956924	0.00640827	-0.864145	0.876961	0.952118	0.0206758	0.984522	0.995246	-5.54945	4	0.950516	0.956924	0.00640827	0.984522	0.995246	0.00677457	Yes
A2ASS6	Serpina1c	A1AT3_MOUSE Alpha-1-antitrypsin 1-3 OS,A1AT1_MOUSE Alpha-1-antitrypsin 1-1 OS	No	Q00896 , P07758	Serpina1c , Serpina1a	11	2.82523	2.83545	0.0102206	-0.486931	0.507372	2.83034	0.0475266	0.963275	0.995246	-5.99029	0	2.82523	2.83545	0.0102206	0.963275	0.995246	0.0162497	Yes
P70349	Rps3	RS3_MOUSE 40S ribosomal protein S3 OS	No	P62908	Rps3	12	1.78748	1.80237	0.0148908	-0.95854	0.988321	1.79493	0.0353641	0.972668	0.995246	-5.99083	0	1.78748	1.80237	0.0148908	0.972668	0.995246	0.0120353	Yes
Q8R2G4	Naxe	NNRE_MOUSE NAD(P)H-hydrate epimerase OS	Yes	Q8K4Z3	Naxe	3	-0.777385	-0.745022	0.0323629	-0.435701	0.500427	-0.761203	0.159843	0.877023	0.985062	-5.978	0	-0.777385	-0.745022	0.0323629	0.877023	0.985062	0.056989	Yes
Q9CR62	Rps21	RS21_MOUSE 40S ribosomal protein S21 OS	No	Q9CQR2	Rps21	2	-0.531737	-0.491519	0.0402182	-0.588317	0.668753	-0.511628	0.147926	0.886113	0.986086	-5.97993	0	-0.531737	-0.491519	0.0402182	0.886113	0.986086	0.0525107	Yes
Q61292	Cobl	COBL_MOUSE Protein cordon-bleu OS	No	Q5NBX1	Cobl	2	-3.55252	-3.50933	0.04319	-0.793451	0.879831	-3.53525	0.133635	0.89902	0.989498	-5.7464	3	-3.55252	-3.50933	0.04319	0.89902	0.989498	0.0462308	Yes
Q5SX39	Pdlim7	PDLI7_MOUSE PDZ and LIM domain protein 7 OS	No	Q3TJD7	Pdlim7	8	4.94402	5.00066	0.056637	-0.352361	0.465635	4.97234	0.320133	0.757185	0.954219	-5.93765	0	4.94402	5.00066	0.056637	0.757185	0.954219	0.120798	Yes
P48962	Mif	MIF_MOUSE Macrophage migration inhibitory factor OS	No	P34884	Mif	3	2.44429	2.52349	0.0792097	-0.335973	0.494393	2.48389	0.441052	0.671016	0.92951	-5.88993	0	2.44429	2.52349	0.0792097	0.671016	0.92951	0.173267	Yes
P35486	Vim	VIME_MOUSE Vimentin OS	No	P20152	Vim	31	4.12904	4.24171	0.112669	-0.266869	0.492207	4.18538	0.686277	0.512207	0.848762	-5.74998	0	4.12904	4.24171	0.112669	0.512207	0.848762	0.290555	Yes
Q9D6R2	Nol3	NOL3_MOUSE Nucleolar protein 3 OS	No	Q9D1X0	Nol3	6	0.33244	0.466966	0.134527	-0.527971	0.797025	0.390094	0.481772	0.644901	0.916241	-5.79817	1	0.33244	0.466966	0.134527	0.644901	0.916241	0.190507	Yes
P97447	Pebp1	PEBP1_MOUSE Phosphatidylethanolamine-binding protein 1 OS	No	P70296	Pebp1	13	4.68977	4.85291	0.163144	-0.242672	0.568961	4.77134	0.929382	0.380259	0.766175	-5.55941	0	4.68977	4.85291	0.163144	0.380259	0.766175	0.41992	Yes
P01027	Psmb1	PSB1_MOUSE Proteasome subunit beta type-1 OS	No	O09061	Psmb1	5	-0.414297	-0.247466	0.166831	-1.33608	1.66975	-0.330882	0.256622	0.804038	0.964708	-5.95681	0	-0.414297	-0.247466	0.166831	0.804038	0.964708	0.0947233	Yes
P28650	Lgals1	LEG1_MOUSE Galectin-1 OS	No	P16045	Lgals1	7	3.4824	3.65058	0.168184	-0.324875	0.661243	3.56649	0.788564	0.453417	0.821893	-5.67568	0	3.4824	3.65058	0.168184	0.453417	0.821893	0.343502	Yes
Q9DB20	Chmp4b	CHM4B_MOUSE Charged multivesicular body protein 4b OS	No	Q9D8B3	Chmp4b	2	-3.04163	-2.85917	0.182458	-0.888212	1.25313	-2.9504	0.393966	0.704044	0.942486	-5.91024	0	-3.04163	-2.85917	0.182458	0.704044	0.942486	0.1524	Yes
P17182	Nefm	NFM_MOUSE Neurofilament medium polypeptide OS	No	P08553	Nefm	6	-3.19518	-2.99322	0.201966	-1.71468	2.11862	-3.07977	0.250008	0.809875	0.96788	-5.88639	1	-3.19518	-2.99322	0.201966	0.809875	0.96788	0.0915819	Yes
Q60854	Ppp1r7	PP1R7_MOUSE Protein phosphatase 1 regulatory subunit 7 OS	No	Q3UM45	Ppp1r7	7	-0.724328	-0.508598	0.21573	-0.782874	1.21434	-0.616463	0.499423	0.631114	0.909675	-5.86174	0	-0.724328	-0.508598	0.21573	0.631114	0.909675	0.199892	Yes
P20918	Dmd	DMD_MOUSE Dystrophin OS	No	P11531	Dmd	63	3.07043	3.29437	0.223949	-0.267031	0.71493	3.1824	1.05448	0.322896	0.736561	-5.44365	0	3.07043	3.29437	0.223949	0.322896	0.736561	0.490937	Yes
P09103	Pdlim3	PDLI3_MOUSE PDZ and LIM domain protein 3 OS	No	O70209	Pdlim3	10	3.79609	4.02052	0.224429	-0.373823	0.822682	3.9083	0.867254	0.411413	0.79394	-5.61262	0	3.79609	4.02052	0.224429	0.411413	0.79394	0.385722	Yes
P14152	Mbp	MBP_MOUSE Myelin basic protein OS	No	P04370	Mbp	3	1.08619	1.3398	0.253615	-0.644349	1.15158	1.213	0.652931	0.532369	0.85277	-5.77225	0	1.08619	1.3398	0.253615	0.532369	0.85277	0.273787	Yes
Q9WUM5	Pdcd6ip	PDC6I_MOUSE Programmed cell death 6-interacting protein OS	No	Q9WU78	Pdcd6ip	4	-2.07317	-1.78801	0.285155	-1.52366	2.09397	-1.91022	0.374028	0.719633	0.943261	-5.84585	1	-2.07317	-1.78801	0.285155	0.719633	0.943261	0.142889	Yes
P56480	Gstm5	GSTM5_MOUSE Glutathione S-transferase Mu 5 OS	No	P48774	Gstm5	8	0.56126	0.901271	0.340011	-0.243195	0.923217	0.731266	1.34779	0.21516	0.655701	-5.13271	0	0.56126	0.901271	0.340011	0.21516	0.655701	0.667238	Yes
O08532	Rab2a	RAB2A_MOUSE Ras-related protein Rab-2A OS,RAB2B_MOUSE Ras-related protein Rab-2B OS	No	P53994 , P59279	Rab2a , Rab2b	7	-0.226119	0.130562	0.356681	-0.238699	0.952061	-0.0477784	1.38496	0.203981	0.645852	-5.0899	0	-0.226119	0.130562	0.356681	0.203981	0.645852	0.69041	Yes
P05202	Kera	KERA_MOUSE Keratocan OS	No	O35367	Kera	5	-0.360147	0.109521	0.469668	-0.396978	1.33631	-0.125313	1.25285	0.24613	0.669716	-5.23882	0	-0.360147	0.109521	0.469668	0.24613	0.669716	0.608835	Yes
O55126	Rps27a	RS27A_MOUSE Ubiquitin-40S ribosomal protein S27a OS	No	P62983 , Y-FGCZCont00182 , P62984 , Y-FGCZCont00482 , P0CG49 , P0CG50	Rps27a	4	1.61881	2.09889	0.480081	-0.355836	1.316	1.85885	1.32771	0.221418	0.655751	-5.15556	0	1.61881	2.09889	0.480081	0.221418	0.655751	0.654787	Yes
P08249	Septin7	SEPT7_MOUSE Septin-7 OS	No	O55131	Septin7	3	-3.08791	-2.58746	0.500443	-0.0979172	1.0988	-2.83768	1.93349	0.0897628	0.51765	-4.3947	0	-3.08791	-2.58746	0.500443	0.0897628	0.51765	1.0469	Yes
P58774	Atp6v1e1	VATE1_MOUSE V-type proton ATPase subunit E 1 OS	No	P50518	Atp6v1e1	3	-4.289	-3.78592	0.503072	-1.73153	2.73767	-4.18838	0.582786	0.585893	0.884428	-5.40807	3	-4.289	-3.78592	0.503072	0.585893	0.884428	0.232182	Yes
Q3MI48	Serpina1d	A1AT4_MOUSE Alpha-1-antitrypsin 1-4 OS	No	Q00897	Serpina1d	8	-2.42485	-1.88001	0.544842	-0.179691	1.26937	-2.09795	1.94666	0.110474	0.555784	-4.28219	3	-2.42485	-1.88001	0.544842	0.110474	0.555784	0.956741	Yes
Q9DC77	Plin3	PLIN3_MOUSE Perilipin-3 OS	No	Q9DBG5	Plin3	2	-3.28457	-2.69269	0.59188	-0.233179	1.41694	-2.98863	2.01496	0.116208	0.555784	-4.20534	4	-3.28457	-2.69269	0.59188	0.116208	0.555784	0.934763	Yes
Q5SX40	Nlrx1	NLRX1_MOUSE NLR family member X1 OS	Yes	Q3TL44	Nlrx1	3	-3.8307	-3.17503	0.655669	-0.750592	2.06193	-3.50287	1.14624	0.296148	0.719369	-5.22501	2	-3.8307	-3.17503	0.655669	0.296148	0.719369	0.528492	Yes
Q6P8J7	Cstb	CYTB_MOUSE Cystatin-B OS	No	Q62426	Cstb	2	-1.79653	-1.13248	0.664056	-0.0127285	1.34084	-1.41707	2.32794	0.053367	0.505316	-3.84403	1	-1.79653	-1.13248	0.664056	0.053367	0.505316	1.27273	Yes
Q99KI0	Rtn4ip1	RT4I1_MOUSE Reticulon-4-interacting protein 1, mitochondrial OS	Yes	Q924D0	Rtn4ip1	2	-2.30388	-1.60628	0.697601	-0.34877	1.74397	-1.90525	1.58175	0.158424	0.599703	-4.79748	1	-2.30388	-1.60628	0.697601	0.158424	0.599703	0.800179	Yes
P07759	Prkag1	AAKG1_MOUSE 5-AMP-activated protein kinase subunit gamma-1 OS	No	O54950	Prkag1	3	-3.21415	-2.50009	0.714055	-0.109447	1.53756	-2.85712	2.00456	0.0804639	0.515362	-4.29838	0	-3.21415	-2.50009	0.714055	0.0804639	0.515362	1.0944	Yes
O88990	Dctn1	DCTN1_MOUSE Dynactin subunit 1 OS	No	O08788	Dctn1	6	-2.84402	-2.05357	0.790451	-0.360064	1.94097	-2.4488	1.5883	0.151423	0.592629	-4.84453	0	-2.84402	-2.05357	0.790451	0.151423	0.592629	0.819807	Yes
P58771	Csrp3	CSRP3_MOUSE Cysteine and glycine-rich protein 3 OS	No	P50462	Csrp3	5	-0.378695	0.529161	0.907855	0.319956	1.49575	0.0752331	3.56997	0.00746738	0.379281	-2.13805	0	-0.378695	0.529161	0.907855	0.00746738	0.379281	2.12683	Yes
Q9R0Y5	Uchl1	UCHL1_MOUSE Ubiquitin carboxyl-terminal hydrolase isozyme L1 OS	No	Q9R0P9	Uchl1	2	-4.39989	-3.01966	1.38023	0.18291	2.57755	-3.57176	2.98414	0.0315442	0.462889	-3.18627	3	-4.39989	-3.01966	1.38023	0.0315442	0.462889	1.50108	Yes
Q9Z2Y8	Plpbp	PLPHP_MOUSE Pyridoxal phosphate homeostasis protein OS	Yes	Q9Z2Y8	Plpbp	2	-2.06027	-0.555298	1.50497	0.831323	2.17861	-1.30778	5.16473	0.000898208	0.214987	-0.262925	0	-2.06027	-0.555298	1.50497	0.000898208	0.214987	3.04662	Yes
Q03265	G3bp2	G3BP2_MOUSE Ras GTPase-activating protein-binding protein 2 OS	No	P97379	G3bp2	3	-2.17933	-0.445508	1.73382	-0.117452	3.5851	-1.31242	2.16514	0.0627727	0.505316	-4.0776	0	-2.17933	-0.445508	1.73382	0.0627727	0.505316	1.20223	Yes
Q8BJS4	Glrx5	GLRX5_MOUSE Glutaredoxin-related protein 5, mitochondrial OS	Yes	Q80Y14	Glrx5	2	-0.295559	-2.449	-2.15344	-5.49976	1.19289	-1.58762	-1.66587	0.157978	0.599703	-4.59191	3	-0.295559	-2.449	-2.15344	0.157978	0.599703	0.801403	Yes
Q8R4S0	Suox	SUOX_MOUSE Sulfite oxidase, mitochondrial OS	Yes	Q8R086	Suox	2	-2.51122	-4.2422	-1.73099	-3.22444	-0.237536	-3.37671	-3.25552	0.0325504	0.462889	-3.12901	4	-2.51122	-4.2422	-1.73099	0.0325504	0.462889	1.48744	Yes
P06151	Mgll	MGLL_MOUSE Monoglyceride lipase OS	No	O35678	Mgll	2	-1.35035	-2.88233	-1.53197	-3.9737	0.909749	-2.11634	-1.45046	0.18551	0.63371	-5.01283	0	-1.35035	-2.88233	-1.53197	0.18551	0.63371	0.731632	Yes
P20152	Lamp1	LAMP1_MOUSE Lysosome-associated membrane glycoprotein 1 OS	No	P11438	Lamp1	2	-2.56043	-4.04743	-1.48701	-2.42938	-0.544634	-3.30393	-3.64789	0.00667587	0.379281	-2.03618	0	-2.56043	-4.04743	-1.48701	0.00667587	0.379281	2.17549	Yes
Q99LX0	Hagh	GLO2_MOUSE Hydroxyacylglutathione hydrolase, mitochondrial OS	Yes	Q99KB8	Hagh	3	-3.346	-4.65549	-1.30949	-2.89029	0.271307	-3.78249	-2.03649	0.0887825	0.515362	-4.17732	2	-3.346	-4.65549	-1.30949	0.0887825	0.515362	1.05167	Yes
Q9DCZ1	Paics	PUR6_MOUSE Multifunctional protein ADE2 OS	Yes	Q9DCL9	Paics	7	-1.00168	-1.69377	-0.692084	-2.2728	0.888632	-1.34772	-1.01218	0.341497	0.741184	-5.48403	0	-1.00168	-1.69377	-0.692084	0.341497	0.741184	0.466613	Yes
Q61207	Mypn	MYPN_MOUSE Myopalladin OS	No	Q5DTJ9	Mypn	11	-0.831977	-1.52312	-0.691148	-1.48911	0.106814	-1.17755	-2.00235	0.0807381	0.515362	-4.30139	0	-0.831977	-1.52312	-0.691148	0.0807381	0.515362	1.09292	Yes
P62342	Eef1d	EF1D_MOUSE Elongation factor 1-delta OS	No	P57776	Eef1d	10	3.82322	3.22968	-0.593536	-2.51444	1.32737	3.52645	-0.714319	0.495626	0.839122	-5.7305	0	3.82322	3.22968	-0.593536	0.495626	0.839122	0.304846	Yes
Q9D880	Fundc2	FUND2_MOUSE FUN14 domain-containing protein 2 OS	Yes	Q9D6K8	Fundc2	4	-2.98117	-3.49596	-0.514788	-2.56271	1.53313	-3.32437	-0.617975	0.559725	0.870896	-5.60726	2	-2.98117	-3.49596	-0.514788	0.559725	0.870896	0.252025	Yes
Q8BWT1	Me3	MAON_MOUSE NADP-dependent malic enzyme, mitochondrial OS	Yes	Q8BMF3	Me3	5	-1.41687	-1.87033	-0.453458	-0.990399	0.0834824	-1.6436	-1.95237	0.0871963	0.515362	-4.36921	0	-1.41687	-1.87033	-0.453458	0.0871963	0.515362	1.0595	Yes
Q9QZ47	Vapb	VAPB_MOUSE Vesicle-associated membrane protein-associated protein B OS	No	Q9QY76	Vapb	7	1.73142	1.28833	-0.443091	-0.943692	0.057509	1.50988	-2.04622	0.0754531	0.508186	-4.24147	0	1.73142	1.28833	-0.443091	0.0754531	0.508186	1.12232	Yes
P17742	Fth1	FRIH_MOUSE Ferritin heavy chain OS	Yes	P09528	Fth1	7	1.01679	0.590516	-0.426271	-0.774408	-0.0781342	0.803652	-2.83065	0.0224497	0.455212	-3.14455	0	1.01679	0.590516	-0.426271	0.0224497	0.455212	1.64879	Yes
P60710	Rab7a	RAB7A_MOUSE Ras-related protein Rab-7a OS	No	P51150	Rab7a	9	-0.70072	-1.05507	-0.354355	-1.24126	0.532547	-0.877897	-0.923663	0.383053	0.766552	-5.56443	0	-0.70072	-1.05507	-0.354355	0.383053	0.766552	0.416742	Yes
Q8BH59	Carnmt1	CARME_MOUSE Carnosine N-methyltransferase OS	No	Q80UY1	Carnmt1	2	-2.41339	-2.70296	-0.289567	-0.935678	0.356543	-2.55818	-1.03608	0.330886	0.736561	-5.46136	0	-2.41339	-2.70296	-0.289567	0.330886	0.736561	0.480321	Yes
Q921H8	Yars	SYYC_MOUSE Tyrosine--tRNA ligase, cytoplasmic OS	No	Q91WQ3	Yars	8	0.579343	0.37108	-0.208263	-0.917081	0.500556	0.475212	-0.679246	0.516418	0.848762	-5.75476	0	0.579343	0.37108	-0.208263	0.516418	0.848762	0.286999	Yes
O70209	Aldoa	ALDOA_MOUSE Fructose-bisphosphate aldolase A OS	No	P05064 , Y-FGCZCont00487	Aldoa	33	10.1289	9.98455	-0.144336	-0.477079	0.188408	10.0567	-1.0028	0.345729	0.741851	-5.49281	0	10.1289	9.98455	-0.144336	0.345729	0.741851	0.461264	Yes
Q62165	Vdac3	VDAC3_MOUSE Voltage-dependent anion-selective channel protein 3 OS	Yes	Q60931	Vdac3	10	3.67224	3.54687	-0.125364	-0.495079	0.244351	3.60955	-0.783894	0.455999	0.821893	-5.67926	0	3.67224	3.54687	-0.125364	0.455999	0.821893	0.341037	Yes
P61082	Pkm	KPYM_MOUSE Pyruvate kinase PKM OS	No	P52480	Pkm	35	9.04719	8.92296	-0.124227	-0.737243	0.488789	8.98508	-0.468486	0.652113	0.91834	-5.87709	0	9.04719	8.92296	-0.124227	0.652113	0.91834	0.185677	Yes
P68033	Rps4x	RS4X_MOUSE 40S ribosomal protein S4, X isoform OS	No	P62702	Rps4x	10	1.57429	1.48114	-0.0931537	-0.420834	0.234526	1.52772	-0.657206	0.529757	0.85277	-5.76945	0	1.57429	1.48114	-0.0931537	0.529757	0.85277	0.275923	Yes
Q9D3D9	Cndp2	CNDP2_MOUSE Cytosolic non-specific dipeptidase OS	No	Q9D1A2	Cndp2	5	-1.32727	-1.40097	-0.0737043	-0.700661	0.553253	-1.36412	-0.271773	0.792776	0.961873	-5.95262	0	-1.32727	-1.40097	-0.0737043	0.792776	0.961873	0.10085	Yes
P56391	Ppp3cb	PP2BB_MOUSE Serine/threonine-protein phosphatase 2B catalytic subunit beta isoform OS	No	P48453	Ppp3cb	7	-2.34364	-2.40418	-0.0605422	-1.54852	1.42744	-2.36382	-0.100027	0.923643	0.995246	-5.79851	2	-2.34364	-2.40418	-0.0605422	0.923643	0.995246	0.034496	Yes
Q3TJD7	Sec23a	SC23A_MOUSE Protein transport protein Sec23A OS	No	Q01405	Sec23a	5	-2.78915	-2.84608	-0.0569293	-1.64564	1.53178	-2.81762	-0.0828403	0.936043	0.995246	-5.98786	0	-2.78915	-2.84608	-0.0569293	0.936043	0.995246	0.0287044	Yes
Q9CQJ8	Decr1	DECR_MOUSE 2,4-dienoyl-CoA reductase, mitochondrial OS	Yes	Q9CQ62	Decr1	10	2.22094	2.19273	-0.0282108	-0.365331	0.30891	2.20684	-0.193455	0.851492	0.984635	-5.97174	0	2.22094	2.19273	-0.0282108	0.851492	0.984635	0.0698194	Yes
P61027	Lum	LUM_MOUSE Lumican OS	No	P51885	Lum	11	2.63264	2.62706	-0.00558018	-0.336163	0.325003	2.62985	-0.0390228	0.969842	0.995246	-5.99068	0	2.63264	2.62706	-0.00558018	0.969842	0.995246	0.013299	Yes
Q8CAQ8	Qdpr	DHPR_MOUSE Dihydropteridine reductase OS	Yes	Q8BVI4	Qdpr	8	1.69843	1.69606	-0.00237033	-0.607546	0.602805	1.69724	-0.00905479	0.993	0.99709	-5.99144	0	1.69843	1.69606	-0.00237033	0.993	0.99709	0.00305063	Yes
Q9D1Q6	Oxct1	SCOT1_MOUSE Succinyl-CoA:3-ketoacid coenzyme A transferase 1, mitochondrial OS	Yes	Q9D0K2	Oxct1	12	2.47233	2.48271	0.0103796	-0.692598	0.713358	2.47752	0.0341342	0.973618	0.995246	-5.99087	0	2.47233	2.48271	0.0103796	0.973618	0.995246	0.0116113	Yes
P21460	Tcp1	TCPA_MOUSE T-complex protein 1 subunit alpha OS	No	P11983	Tcp1	9	-1.29594	-1.28251	0.0134346	-1.03703	1.0639	-1.28923	0.0295662	0.977148	0.995246	-5.99103	0	-1.29594	-1.28251	0.0134346	0.977148	0.995246	0.0100399	Yes
Q9QUH0	Bag3	BAG3_MOUSE BAG family molecular chaperone regulator 3 OS	No	Q9JLV1	Bag3	8	0.988463	1.00306	0.0145987	-0.629488	0.658685	0.995763	0.0523987	0.959514	0.995246	-5.99004	0	0.988463	1.00306	0.0145987	0.959514	0.995246	0.0179487	Yes
Q91ZJ5	Ndufs2	NDUS2_MOUSE NADH dehydrogenase [ubiquinone] iron-sulfur protein 2, mitochondrial OS	Yes	Q91WD5	Ndufs2	16	3.71166	3.76004	0.048378	-0.425751	0.522506	3.73585	0.235886	0.819531	0.967988	-5.96217	0	3.71166	3.76004	0.048378	0.819531	0.967988	0.0864344	Yes
Q61234	Sdr39u1	D39U1_MOUSE Epimerase family protein SDR39U1 OS	Yes	Q5M8N4	Sdr39u1	2	-3.55986	-3.50501	0.054847	-0.353892	0.463586	-3.53243	0.310212	0.764439	0.954219	-5.94092	0	-3.55986	-3.50501	0.054847	0.764439	0.954219	0.116657	Yes
P32848	Tnnc1	TNNC1_MOUSE Troponin C, slow skeletal and cardiac muscles OS	No	P19123	Tnnc1	3	-1.25778	-1.19058	0.0672025	-0.990112	1.12452	-1.22418	0.146937	0.886868	0.986086	-5.98008	0	-1.25778	-1.19058	0.0672025	0.886868	0.986086	0.0521409	Yes
P97457	Hint1	HINT1_MOUSE Histidine triad nucleotide-binding protein 1 OS	Yes	P70349	Hint1	6	2.64567	2.72059	0.074918	-0.361845	0.511681	2.68313	0.396544	0.702218	0.942486	-5.90919	0	2.64567	2.72059	0.074918	0.702218	0.942486	0.153528	Yes
P17751	Myl3	MYL3_MOUSE Myosin light chain 3 OS	No	P09542	Myl3	15	5.11473	5.23011	0.11538	-0.50624	0.737	5.17242	0.429099	0.679332	0.935713	-5.89529	0	5.11473	5.23011	0.11538	0.679332	0.935713	0.167918	Yes
P03930	Phb2	PHB2_MOUSE Prohibitin-2 OS	Yes	O35129	Phb2	12	2.14183	2.27896	0.137128	-0.25079	0.525047	2.21039	0.817219	0.437793	0.813144	-5.6533	0	2.14183	2.27896	0.137128	0.437793	0.813144	0.358731	Yes
Q9JKS4	Myoz1	MYOZ1_MOUSE Myozenin-1 OS	No	Q9JK37	Myoz1	15	7.09158	7.2385	0.146921	-0.214999	0.508842	7.16504	0.938474	0.375849	0.761063	-5.55138	0	7.09158	7.2385	0.146921	0.375849	0.761063	0.424987	Yes
Q9Z1E4	Aifm1	AIFM1_MOUSE Apoptosis-inducing factor 1, mitochondrial OS	Yes	Q9Z0X1	Aifm1	12	0.953772	1.11227	0.158502	-0.614157	0.931161	1.03302	0.474239	0.648182	0.91689	-5.8743	0	0.953772	1.11227	0.158502	0.648182	0.91689	0.188303	Yes
Q08857	Tubb5	TBB5_MOUSE Tubulin beta-5 chain OS	No	P99024	Tubb5	22	0.938419	1.09728	0.158864	-0.198222	0.515949	1.01785	1.0285	0.334224	0.736561	-5.46859	0	0.938419	1.09728	0.158864	0.334224	0.736561	0.475962	Yes
Q922R8	Ugp2	UGPA_MOUSE UTP--glucose-1-phosphate uridylyltransferase OS	No	Q91ZJ5	Ugp2	28	5.12623	5.29358	0.167348	-0.189425	0.524121	5.2099	1.08438	0.310233	0.726488	-5.41437	0	5.12623	5.29358	0.167348	0.310233	0.726488	0.508312	Yes
Q3TVI8	Uba1	UBA1_MOUSE Ubiquitin-like modifier-activating enzyme 1 OS	No	Q02053	Uba1	24	2.98118	3.18831	0.207125	-0.242046	0.656296	3.08475	1.06604	0.317952	0.736561	-5.43239	0	2.98118	3.18831	0.207125	0.317952	0.736561	0.497638	Yes
Q9D1L0	Rars	SYRC_MOUSE Arginine--tRNA ligase, cytoplasmic OS	Yes	Q9D0I9	Rars	9	-0.483711	-0.261427	0.222284	-0.775769	1.22034	-0.372569	0.514879	0.620753	0.90209	-5.85372	0	-0.483711	-0.261427	0.222284	0.620753	0.90209	0.207081	Yes
O08677	Dynll2	DYL2_MOUSE Dynein light chain 2, cytoplasmic OS,DYL1_MOUSE Dynein light chain 1, cytoplasmic OS	No	Q9D0M5 , P63168	Dynll2 , Dynll1	2	-2.25561	-2.00114	0.254474	-1.02589	1.53484	-2.17079	0.488613	0.642784	0.916241	-5.67937	2	-2.25561	-2.00114	0.254474	0.642784	0.916241	0.191935	Yes
Q9WVA4	Apobec2	ABEC2_MOUSE C->U-editing enzyme APOBEC-2 OS	No	Q9WV35	Apobec2	11	5.33746	5.61827	0.280805	-0.305792	0.867401	5.47786	1.10666	0.30105	0.724946	-5.39216	0	5.33746	5.61827	0.280805	0.30105	0.724946	0.521361	Yes
Q9CR68	Acot13	ACO13_MOUSE Acyl-coenzyme A thioesterase 13 OS	Yes	Q9CQR4	Acot13	3	-0.0401843	0.255228	0.295412	-0.307846	0.89867	0.107522	1.13208	0.290847	0.718515	-5.36644	0	-0.0401843	0.255228	0.295412	0.290847	0.718515	0.536335	Yes
Q8BP92	Ehd2	EHD2_MOUSE EH domain-containing protein 2 OS	No	Q8BH64	Ehd2	13	1.41431	1.71992	0.305615	-0.0266472	0.637876	1.56711	2.1264	0.0666545	0.505316	-4.1312	0	1.41431	1.71992	0.305615	0.0666545	0.505316	1.17617	Yes
Q9QXT0	Myo18a	MY18A_MOUSE Unconventional myosin-XVIIIa OS	No	Q9JMH9	Myo18a	3	-2.84065	-2.4984	0.342256	-2.2873	2.97181	-2.72657	0.319981	0.760035	0.954219	-5.7498	2	-2.84065	-2.4984	0.342256	0.760035	0.954219	0.119166	Yes
P47757	Mpz	MYP0_MOUSE Myelin protein P0 OS	No	P27573	Mpz	3	1.55628	1.90245	0.346165	-0.551726	1.24406	1.72937	0.891273	0.399158	0.778518	-5.5924	0	1.55628	1.90245	0.346165	0.399158	0.778518	0.398855	Yes
Q9WUK2	Pfdn5	PFD5_MOUSE Prefoldin subunit 5 OS	No	Q9WU28	Pfdn5	2	-2.32969	-1.97117	0.358518	-0.6802	1.39724	-2.12482	0.8189	0.440258	0.813144	-5.58014	1	-2.32969	-1.97117	0.358518	0.440258	0.813144	0.356292	Yes
P67778	Dynlrb1	DLRB1_MOUSE Dynein light chain roadblock-type 1 OS	No	P62627	Dynlrb1	3	-0.982044	-0.607107	0.374937	-0.753651	1.50352	-0.794575	0.768023	0.464847	0.826017	-5.69131	0	-0.982044	-0.607107	0.374937	0.464847	0.826017	0.33269	Yes
Q99MN9	Dctn2	DCTN2_MOUSE Dynactin subunit 2 OS	No	Q99KJ8	Dctn2	7	-0.919276	-0.533456	0.385821	-0.576155	1.3478	-0.726366	0.927198	0.381324	0.766552	-5.56133	0	-0.919276	-0.533456	0.385821	0.381324	0.766552	0.418706	Yes
P16015	Aprt	APT_MOUSE Adenine phosphoribosyltransferase OS	No	P08030	Aprt	3	-1.87241	-1.47631	0.396101	-0.664248	1.45645	-1.67436	0.863591	0.413305	0.794833	-5.61567	0	-1.87241	-1.47631	0.396101	0.413305	0.794833	0.38373	Yes
Q8R0P4	Dnm1l	DNM1L_MOUSE Dynamin-1-like protein OS	Yes	Q8K1M6	Dnm1l	15	0.652921	1.10308	0.450163	-0.231274	1.1316	0.878002	1.5272	0.165769	0.60711	-4.9201	0	0.652921	1.10308	0.450163	0.165769	0.60711	0.780496	Yes
P13412	Ca2	CAH2_MOUSE Carbonic anhydrase 2 OS	No	P00920	Ca2	4	-0.901763	-0.383362	0.518401	-0.790289	1.82709	-0.642562	0.915757	0.386939	0.766552	-5.57133	0	-0.901763	-0.383362	0.518401	0.386939	0.766552	0.412357	Yes
Q9ET80	Fn3k	FN3K_MOUSE Fructosamine-3-kinase OS	No	Q9ER35	Fn3k	3	-2.96386	-2.29104	0.672818	-1.39566	2.74129	-2.62745	0.799655	0.45496	0.821893	-5.53247	2	-2.96386	-2.29104	0.672818	0.45496	0.821893	0.342027	Yes
Q91W90	Mospd1	MSPD1_MOUSE Motile sperm domain-containing protein 1 OS	No	Q8VEL0	Mospd1	2	-2.61678	-1.85882	0.757963	-0.975121	2.49105	-2.18366	1.03764	0.334494	0.736561	-5.39004	1	-2.61678	-1.85882	0.757963	0.334494	0.736561	0.475611	Yes
P04247	Ddt	DOPD_MOUSE D-dopachrome decarboxylase OS	No	O35215	Ddt	3	-1.08633	-0.293204	0.793129	0.054501	1.53176	-0.689768	2.48239	0.038379	0.46784	-3.63378	0	-1.08633	-0.293204	0.793129	0.038379	0.46784	1.41591	Yes
P32261	Fasn	FAS_MOUSE Fatty acid synthase OS	Yes	P19096	Fasn	42	0.648637	1.64317	0.994531	-1.38237	3.37143	1.1459	0.967294	0.36212	0.754572	-5.52551	0	0.648637	1.64317	0.994531	0.36212	0.754572	0.441147	Yes
P13542	Igkc	IGKC_MOUSE Immunoglobulin kappa constant OS	No	P01837	Igkc	2	-3.18347	-1.95265	1.23081	0.637498	1.82413	-2.48015	4.9218	0.00179255	0.24522	-0.84943	1	-3.18347	-1.95265	1.23081	0.00179255	0.24522	2.74653	Yes
Q9Z0X1	Gstz1	MAAI_MOUSE Maleylacetoacetate isomerase OS	Yes	Q9WVL0	Gstz1	3	-4.40427	-3.13902	1.26525	0.164371	2.36613	-3.68127	2.72681	0.0299462	0.462889	-3.32236	1	-4.40427	-3.13902	1.26525	0.0299462	0.462889	1.52366	Yes
Q00623	Cct3	TCPG_MOUSE T-complex protein 1 subunit gamma OS	No	P80318	Cct3	12	0.247804	-0.195819	-0.443623	-0.922114	0.0348668	0.0259923	-2.14335	0.0649278	0.505316	-4.10777	0	0.247804	-0.195819	-0.443623	0.0649278	0.505316	1.18757	Yes
Q9CQ75	Arhgdia	GDIR1_MOUSE Rho GDP-dissociation inhibitor 1 OS	No	Q99PT1	Arhgdia	5	1.95015	1.63554	-0.314604	-1.07205	0.44284	1.79284	-0.960207	0.365461	0.759165	-5.53193	0	1.95015	1.63554	-0.314604	0.365461	0.759165	0.437159	Yes
P07724	Ddost	OST48_MOUSE Dolichyl-diphosphooligosaccharide--protein glycosyltransferase 48 kDa subunit OS	No	O54734	Ddost	4	-1.10802	-1.40747	-0.299447	-1.44894	0.850045	-1.25775	-0.602234	0.563928	0.870896	-5.80421	0	-1.10802	-1.40747	-0.299447	0.563928	0.870896	0.248776	Yes
O08749	Ralb	RALB_MOUSE Ras-related protein Ral-B OS,RALA_MOUSE Ras-related protein Ral-A OS	No	Q9JIW9 , P63321	Ralb , Rala	2	-3.01405	-3.23373	-0.219687	-4.15608	3.71671	-3.17881	-0.156755	0.883242	0.985062	-5.53657	4	-3.01405	-3.23373	-0.219687	0.883242	0.985062	0.0539201	Yes
P50544	Tagln	TAGL_MOUSE Transgelin OS	No	P37804	Tagln	5	0.348561	0.235536	-0.113025	-0.914652	0.688601	0.292049	-0.325953	0.752941	0.954219	-5.93569	0	0.348561	0.235536	-0.113025	0.752941	0.954219	0.123239	Yes
Q9WUZ5	Pygm	PYGM_MOUSE Glycogen phosphorylase, muscle form OS	No	Q9WUB3	Pygm	69	9.92713	9.8185	-0.108635	-0.507986	0.290716	9.87282	-0.628876	0.547209	0.867149	-5.7877	0	9.92713	9.8185	-0.108635	0.547209	0.867149	0.261847	Yes
Q9DBJ1	Atp5po	ATPO_MOUSE ATP synthase subunit O, mitochondrial OS	Yes	Q9DB20	Atp5po	9	4.4728	4.47036	-0.00244674	-0.339893	0.334999	4.47158	-0.0167623	0.987043	0.99603	-5.99134	0	4.4728	4.47036	-0.00244674	0.987043	0.99603	0.00566413	Yes
Q61425	Myh1	MYH1_MOUSE Myosin-1 OS	No	Q5SX40	Myh1	192	9.6931	9.77124	0.0781382	-0.280532	0.436808	9.73217	0.50364	0.628279	0.907431	-5.85957	0	9.6931	9.77124	0.0781382	0.628279	0.907431	0.201848	Yes
P26443	Rplp0	RLA0_MOUSE 60S acidic ribosomal protein P0 OS	No	P14869	Rplp0	8	1.2005	1.29981	0.0993105	-0.239508	0.438129	1.25015	0.677608	0.517402	0.848762	-5.75587	0	1.2005	1.29981	0.0993105	0.517402	0.848762	0.286172	Yes
Q8BMS1	Aars	SYAC_MOUSE Alanine--tRNA ligase, cytoplasmic OS	No	Q8BGQ7	Aars	7	-1.60508	-1.4002	0.204875	-0.847652	1.2574	-1.50264	0.449994	0.664826	0.926198	-5.88582	0	-1.60508	-1.4002	0.204875	0.664826	0.926198	0.177292	Yes
Q9D1G1	Pdhb	ODPB_MOUSE Pyruvate dehydrogenase E1 component subunit beta, mitochondrial OS	Yes	Q9D051	Pdhb	14	4.15798	4.36319	0.205207	-0.107463	0.517876	4.26058	1.51725	0.168218	0.607835	-4.93226	0	4.15798	4.36319	0.205207	0.168218	0.607835	0.774128	Yes
Q9D0F9	Gars	GARS_MOUSE Glycine--tRNA ligase OS	Yes	Q9CZD3	Gars	9	-0.527945	-0.258771	0.269174	-0.217316	0.755664	-0.393358	1.27912	0.237206	0.660169	-5.20995	0	-0.527945	-0.258771	0.269174	0.237206	0.660169	0.624875	Yes
Q9CQQ7	Cuta	CUTA_MOUSE Protein CutA OS	No	Q9CQ89	Cuta	4	0.264101	0.586763	0.322662	-0.132227	0.77755	0.425432	1.63981	0.14022	0.580879	-4.77974	0	0.264101	0.586763	0.322662	0.14022	0.580879	0.853191	Yes
P02088	Gsto1	GSTO1_MOUSE Glutathione S-transferase omega-1 OS	Yes	O09131	Gsto1	2	-4.08865	-3.70228	0.386365	-0.0419075	0.814637	-3.89547	2.08559	0.0709997	0.505316	-4.18745	0	-4.08865	-3.70228	0.386365	0.0709997	0.505316	1.14874	Yes
Q64737	Postn	POSTN_MOUSE Periostin OS	No	Q62009	Postn	4	-3.85351	-3.36826	0.485255	-1.36597	2.33648	-3.56236	0.678562	0.528214	0.85277	-5.51813	3	-3.85351	-3.36826	0.485255	0.528214	0.85277	0.27719	Yes
Q60932	Slc25a31	ADT4_MOUSE ADP/ATP translocase 4 OS	Yes	Q3V132	Slc25a31	7	-3.46477	-2.82939	0.635383	-0.842228	2.11299	-3.14708	0.994092	0.349696	0.741851	-5.50092	0	-3.46477	-2.82939	0.635383	0.349696	0.741851	0.456309	Yes
Q99J99	Macrod1	MACD1_MOUSE ADP-ribose glycohydrolase MACROD1 OS	Yes	Q922B1	Macrod1	8	2.60249	NA	NA	NA	NA	2.60249	NA	NA	NA	NA	4	2.60249	-3.96165	-6.56415	0	0	5
O88456	Ank3	ANK3_MOUSE Ankyrin-3 OS	No	G5E8K5	Ank3	3	-1.43118	-4.95519	-3.52401	-5.42986	-1.61815	-2.31218	-5.19356	0.00707952	0.379281	-2.21576	4	-1.43118	-4.95519	-3.52401	0.00707952	0.379281	2.15
Q9CX34	Ndufb3	NDUB3_MOUSE NADH dehydrogenase [ubiquinone] 1 beta subcomplex subunit 3 OS	Yes	Q9CQZ6	Ndufb3	2	-0.0426487	-2.81429	-2.77164	-4.89821	-0.645061	-1.42847	-3.01305	0.0170149	0.455212	-2.89073	0	-0.0426487	-2.81429	-2.77164	0.0170149	0.455212	1.76917
P28271	Hist1h1c	H12_MOUSE Histone H1.2 OS	No	P15864	Hist1h1c	7	-1.34268	-3.86502	-2.52235	-5.48273	0.438039	-2.60385	-1.96973	0.0848979	0.515362	-4.3457	0	-1.34268	-3.86502	-2.52235	0.0848979	0.515362	1.0711
Q9ERK4	Gmpr	GMPR1_MOUSE GMP reductase 1 OS	No	Q9DCZ1	Gmpr	3	-0.167062	-2.636	-2.46894	-4.4198	-0.518075	-1.40153	-3.11128	0.0213445	0.455212	-2.9351	2	-0.167062	-2.636	-2.46894	0.0213445	0.455212	1.67071
Q3THW5	Col1a2	CO1A2_MOUSE Collagen alpha-2(I) chain OS	No	Q01149	Col1a2	7	3.71821	1.26583	-2.45238	-4.76089	-0.143862	2.49202	-2.45587	0.0399882	0.472368	-3.67107	0	3.71821	1.26583	-2.45238	0.0399882	0.472368	1.39807
Q9DBL1	Prxl2b	PXL2B_MOUSE Prostamide/prostaglandin F synthase OS	No	Q9DB60	Prxl2b	4	-0.568961	-2.79942	-2.23046	-4.81141	0.350493	-1.68419	-1.99786	0.0812985	0.515362	-4.30749	0	-0.568961	-2.79942	-2.23046	0.0812985	0.515362	1.08992
Q8BP67	F13a1	F13A_MOUSE Coagulation factor XIII A chain OS	No	Q8BH61	F13a1	3	-1.27744	-3.43723	-2.15979	-3.01917	-1.3004	-2.89728	-7.05897	0.0023655	0.264448	-1.73491	4	-1.27744	-3.43723	-2.15979	0.0023655	0.264448	2.62608
Q9DAK9	Timm50	TIM50_MOUSE Mitochondrial import inner membrane translocase subunit TIM50 OS	Yes	Q9D880	Timm50	2	1.7827	-0.174428	-1.95713	-3.44092	-0.473332	0.804135	-3.04927	0.0161098	0.455212	-2.84066	0	1.7827	-0.174428	-1.95713	0.0161098	0.455212	1.79291
Q99L47	Cacna1d	CAC1D_MOUSE Voltage-dependent L-type calcium channel subunit alpha-1D OS	No	Q99246	Cacna1d	2	-0.550621	-2.48738	-1.93676	-4.46638	0.592863	-1.519	-2.15049	0.0999344	0.548739	-4.07395	4	-0.550621	-2.48738	-1.93676	0.0999344	0.548739	1.00029
P16125	Col4a2	CO4A2_MOUSE Collagen alpha-2(IV) chain OS	No	P08122	Col4a2	4	-0.795401	-2.66734	-1.87194	-3.04995	-0.693928	-1.59766	-3.77016	0.00719567	0.379281	-2.04153	1	-0.795401	-2.66734	-1.87194	0.00719567	0.379281	2.14293
Q7TSH2	Eif2s1	IF2A_MOUSE Eukaryotic translation initiation factor 2 subunit 1 OS	No	Q6ZWX6	Eif2s1	2	-3.22413	-5.06659	-1.84247	-3.93856	0.253626	-4.14536	-2.03208	0.0771192	0.513707	-4.26082	0	-3.22413	-5.06659	-1.84247	0.0771192	0.513707	1.11284
Q62426	Bcap31	BAP31_MOUSE B-cell receptor-associated protein 31 OS	No	Q61335	Bcap31	2	-5.84784	-7.66924	-1.8214	-4.32446	0.681664	-6.75854	-1.68223	0.131572	0.56474	-4.7257	0	-5.84784	-7.66924	-1.8214	0.131572	0.56474	0.880837
P10107	Sfn	1433S_MOUSE 14-3-3 protein sigma OS	No	O70456	Sfn	3	-1.91598	-3.57752	-1.66154	-3.2266	-0.0964674	-2.86543	-2.5188	0.0404165	0.472368	-3.59356	1	-1.91598	-3.57752	-1.66154	0.0404165	0.472368	1.39344
Q9R112	Tmed2	TMED2_MOUSE Transmembrane emp24 domain-containing protein 2 OS	No	Q9R0Q3	Tmed2	2	-2.7531	-4.38707	-1.63397	-2.38134	-0.886605	-3.29776	-5.37484	0.00181048	0.24522	-0.937469	2	-2.7531	-4.38707	-1.63397	0.00181048	0.24522	2.74221
Q5M8N4	Osbp	OSBP1_MOUSE Oxysterol-binding protein 1 OS	No	Q3B7Z2	Osbp	4	-1.95523	-3.56392	-1.60869	-2.82041	-0.396973	-3.24218	-3.43676	0.0191895	0.455212	-2.81986	3	-1.95523	-3.56392	-1.60869	0.0191895	0.455212	1.71694
P25444	Atp1b2	AT1B2_MOUSE Sodium/potassium-transporting ATPase subunit beta-2 OS	No	P14231	Atp1b2	4	0.249275	-1.34162	-1.5909	-4.54147	1.35968	-0.546172	-1.24648	0.248338	0.674218	-5.24577	0	0.249275	-1.34162	-1.5909	0.248338	0.674218	0.604957
Q8CC35	Ppme1	PPME1_MOUSE Protein phosphatase methylesterase 1 OS	No	Q8BVQ5	Ppme1	2	-4.79699	-6.30058	-1.50359	-3.15155	0.144381	-5.39843	-2.36188	0.0657923	0.505316	-3.82703	3	-4.79699	-6.30058	-1.50359	0.0657923	0.505316	1.18183
O35345	Ddx39b	DX39B_MOUSE Spliceosome RNA helicase Ddx39b OS,DX39A_MOUSE ATP-dependent RNA helicase DDX39A OS	No	Q9Z1N5 , Q8VDW0	Ddx39b , Ddx39a	2	-1.15598	-2.64149	-1.48551	-2.7911	-0.179919	-1.89873	-2.63039	0.0305315	0.462889	-3.42553	0	-1.15598	-2.64149	-1.48551	0.0305315	0.462889	1.51525
Q9CYZ2	Sugt1	SGT1_MOUSE Protein SGT1 homolog OS	No	Q9CX34	Sugt1	3	-2.41709	-3.89962	-1.48253	-4.92709	1.96202	-3.05246	-1.02115	0.341711	0.741184	-5.40553	1	-2.41709	-3.89962	-1.48253	0.341711	0.741184	0.466341
P62631	Slc16a3	MOT4_MOUSE Monocarboxylate transporter 4 OS	No	P57787	Slc16a3	2	-2.90404	-4.37765	-1.47361	-2.51497	-0.432245	-3.64085	-3.27138	0.0115582	0.417066	-2.5367	0	-2.90404	-4.37765	-1.47361	0.0115582	0.417066	1.93711
P13541	C3	CO3_MOUSE Complement C3 OS	No	P01027	C3	11	-0.696816	-2.16719	-1.47038	-3.44444	0.503684	-1.53703	-1.7672	0.121233	0.555784	-4.56934	1	-0.696816	-2.16719	-1.47038	0.121233	0.555784	0.916378
P62301	Wfs1	WFS1_MOUSE Wolframin OS	No	P56695	Wfs1	2	-1.07902	-2.53522	-1.4562	-3.85241	0.939998	-1.80712	-1.40491	0.19819	0.639255	-5.06663	0	-1.07902	-2.53522	-1.4562	0.19819	0.639255	0.702918
P62245	Atp5f1e	ATP5E_MOUSE ATP synthase subunit epsilon, mitochondrial OS	Yes	P56382	Atp5f1e	2	0.132834	-1.3151	-1.44793	-2.74728	-0.148593	-0.591133	-2.57618	0.0331956	0.462889	-3.50179	0	0.132834	-1.3151	-1.44793	0.0331956	0.462889	1.47892
Q9DBP5	Cyb5r1	NB5R1_MOUSE NADH-cytochrome b5 reductase 1 OS	Yes	Q9DB73	Cyb5r1	5	-0.446257	-1.86646	-1.42021	-2.30829	-0.532126	-1.15636	-3.69701	0.00622329	0.379281	-1.97245	0	-0.446257	-1.86646	-1.42021	0.00622329	0.379281	2.20598
Q91WK1	Nr3c2	MCR_MOUSE Mineralocorticoid receptor OS	No	Q8VII8	Nr3c2	2	-1.47048	-2.88308	-1.4126	-3.28668	0.461471	-2.17678	-1.74255	0.120123	0.555784	-4.64783	0	-1.47048	-2.88308	-1.4126	0.120123	0.555784	0.920373
Q9CRB6	Mri1	MTNA_MOUSE Methylthioribose-1-phosphate isomerase OS	No	Q9CQT1	Mri1	3	-1.69363	-3.10301	-1.40938	-3.10064	0.281888	-2.39832	-2.04866	0.0873103	0.515362	-4.19555	2	-1.69363	-3.10301	-1.40938	0.0873103	0.515362	1.05893
P97379	Kpnb1	IMB1_MOUSE Importin subunit beta-1 OS	No	P70168	Kpnb1	7	0.476177	-0.895007	-1.37118	-2.54004	-0.202323	-0.209415	-2.71196	0.0269282	0.462889	-3.31088	0	0.476177	-0.895007	-1.37118	0.0269282	0.462889	1.56979
P70670	Mpc1	MPC1_MOUSE Mitochondrial pyruvate carrier 1 OS	Yes	P63030	Mpc1	2	-1.50667	-2.87719	-1.37052	-2.83538	0.0943392	-2.19193	-2.16292	0.0629884	0.505316	-4.08067	0	-1.50667	-2.87719	-1.37052	0.0629884	0.505316	1.20074
P20029	Gpx1	GPX1_MOUSE Glutathione peroxidase 1 OS	Yes	P11352	Gpx1	2	-0.855047	-2.20798	-1.35293	-2.09499	-0.610875	-1.53151	-4.21492	0.00303183	0.284293	-1.32516	0	-0.855047	-2.20798	-1.35293	0.00303183	0.284293	2.51829
Q8BMF3	Ppp1r12b	MYPT2_MOUSE Protein phosphatase 1 regulatory subunit 12B OS	No	Q8BG95	Ppp1r12b	2	-2.07455	-3.41008	-1.33553	-5.90155	3.23049	-2.74231	-0.676187	0.518256	0.848762	-5.75683	0	-2.07455	-3.41008	-1.33553	0.518256	0.848762	0.285455
Q9CQM9	Uqcrq	QCR8_MOUSE Cytochrome b-c1 complex subunit 8 OS	Yes	Q9CQ69	Uqcrq	2	0.822286	-0.508864	-1.33115	-2.45432	-0.207976	0.156711	-2.73988	0.0257981	0.462889	-3.2717	0	0.822286	-0.508864	-1.33115	0.0257981	0.462889	1.58841
Q9DC69	Prkar1a	KAP0_MOUSE cAMP-dependent protein kinase type I-alpha regulatory subunit OS	No	Q9DBC7	Prkar1a	6	-1.63552	-2.96185	-1.32633	-4.52034	1.86767	-2.29868	-1.02087	0.347424	0.741851	-5.34492	2	-1.63552	-2.96185	-1.32633	0.347424	0.741851	0.45914
Q9Z2Z6	Slc25a20	MCAT_MOUSE Mitochondrial carnitine/acylcarnitine carrier protein OS	Yes	Q9Z2Z6	Slc25a20	4	-2.12816	-3.44176	-1.3136	-2.40764	-0.219564	-2.78496	-2.77577	0.0244166	0.462889	-3.22138	0	-2.12816	-3.44176	-1.3136	0.0244166	0.462889	1.61231
O08788	Hnrnph1	HNRH1_MOUSE Heterogeneous nuclear ribonucleoprotein H OS,HNRH2_MOUSE Heterogeneous nuclear ribonucleoprotein H2 OS	No	O35737 , P70333	Hnrnph1 , Hnrnph2	4	-1.58295	-2.87411	-1.29116	-3.71301	1.13069	-2.22853	-1.23249	0.253242	0.679745	-5.26094	0	-1.58295	-2.87411	-1.29116	0.253242	0.679745	0.596465
P04370	Psmd4	PSMD4_MOUSE 26S proteasome non-ATPase regulatory subunit 4 OS	No	O35226	Psmd4	5	1.86741	0.644592	-1.22282	-3.39124	0.945606	1.256	-1.30367	0.229111	0.655751	-5.18262	0	1.86741	0.644592	-1.22282	0.229111	0.655751	0.639953
Q7TQI3	Rpl35	RL35_MOUSE 60S ribosomal protein L35 OS	No	Q6ZWV7	Rpl35	2	-1.92493	-3.13722	-1.21228	-2.1613	-0.263265	-2.44448	-3.03073	0.0194774	0.455212	-2.93313	1	-1.92493	-3.13722	-1.21228	0.0194774	0.455212	1.71047
Q3TXS7	Ank1	ANK1_MOUSE Ankyrin-1 OS	No	Q02357	Ank1	3	-0.12727	-1.32079	-1.19352	-2.11345	-0.273581	-0.724027	-2.99932	0.0173718	0.455212	-2.90974	0	-0.12727	-1.32079	-1.19352	0.0173718	0.455212	1.76015
Q3UGR5	Ckb	KCRB_MOUSE Creatine kinase B-type OS	No	Q04447	Ckb	7	-1.76158	-2.95134	-1.18976	-3.1373	0.757787	-2.35646	-1.41228	0.196088	0.639255	-5.05799	0	-1.76158	-2.95134	-1.18976	0.196088	0.639255	0.707549
Q9CPQ3	Epdr1	EPDR1_MOUSE Mammalian ependymin-related protein 1 OS	No	Q99M71	Epdr1	3	-3.02595	-4.20227	-1.17632	-2.75742	0.404781	-3.49648	-1.92595	0.113413	0.555784	-4.30513	3	-3.02595	-4.20227	-1.17632	0.113413	0.555784	0.945335
Q8R4N0	Hnrnpl	HNRPL_MOUSE Heterogeneous nuclear ribonucleoprotein L OS	No	Q8R081	Hnrnpl	5	-1.43484	-2.60922	-1.17438	-4.62621	2.27745	-2.02203	-0.786522	0.454545	0.821893	-5.67725	0	-1.43484	-2.60922	-1.17438	0.454545	0.821893	0.342423
Q9Z1Q2	Ndufa7	NDUA7_MOUSE NADH dehydrogenase [ubiquinone] 1 alpha subcomplex subunit 7 OS	Yes	Q9Z1P6	Ndufa7	4	-0.21322	-1.38732	-1.1741	-2.91831	0.57011	-0.800269	-1.55617	0.15882	0.599703	-4.88445	0	-0.21322	-1.38732	-1.1741	0.15882	0.599703	0.799094
Q9CQV8	Cisd2	CISD2_MOUSE CDGSH iron-sulfur domain-containing protein 2 OS	Yes	Q9CQB5	Cisd2	2	-2.82996	-4.00328	-1.17331	-1.96872	-0.377909	-3.41662	-3.62645	0.0113836	0.417066	-2.3827	2	-2.82996	-4.00328	-1.17331	0.0113836	0.417066	1.94372
O55028	Cyb5a	CYB5_MOUSE Cytochrome b5 OS	No	P56395 , Y-FGCZCont00151	Cyb5a	2	-2.51915	-3.673	-1.15385	-2.73911	0.431401	-3.01366	-1.72691	0.128531	0.561858	-4.61967	1	-2.51915	-3.673	-1.15385	0.128531	0.561858	0.890991
Q9CQB5	Rpl17	RL17_MOUSE 60S ribosomal protein L17 OS	No	Q9CPR4	Rpl17	3	-2.09871	-3.24694	-1.14822	-2.20622	-0.0902251	-2.67282	-2.50895	0.0368324	0.462889	-3.5964	0	-2.09871	-3.24694	-1.14822	0.0368324	0.462889	1.43377
Q9JJW5	Nit2	NIT2_MOUSE Omega-amidase NIT2 OS	Yes	Q9JHW2	Nit2	8	-0.761589	-1.90905	-1.14746	-2.15845	-0.13648	-1.33532	-2.62389	0.0308388	0.462889	-3.43467	0	-0.761589	-1.90905	-1.14746	0.0308388	0.462889	1.5109
Q8BMF4	Eif4b	IF4B_MOUSE Eukaryotic translation initiation factor 4B OS	No	Q8BGD9	Eif4b	3	-3.23949	-4.36679	-1.1273	-3.3089	1.05431	-3.69041	-1.33764	0.239891	0.662852	-4.94161	3	-3.23949	-4.36679	-1.1273	0.239891	0.662852	0.619986
Q01405	Eloc	ELOC_MOUSE Elongin-C OS	No	P83940	Eloc	3	-0.578432	-1.6911	-1.11267	-2.44391	0.218567	-1.0235	-2.16366	0.0840767	0.515362	-4.04274	3	-0.578432	-1.6911	-1.11267	0.0840767	0.515362	1.07532
Q9CQ62	Rtn4	RTN4_MOUSE Reticulon-4 OS	No	Q99P72	Rtn4	3	2.13168	1.02307	-1.10861	-2.16572	-0.0514985	1.57737	-2.42443	0.0419853	0.472368	-3.71527	0	2.13168	1.02307	-1.10861	0.0419853	0.472368	1.3769
Q7TQ95	Syne1	SYNE1_MOUSE Nesprin-1 OS	No	Q6ZWR6	Syne1	3	0.60787	-0.487167	-1.09504	-3.14116	0.951083	0.0603515	-1.23723	0.251574	0.679745	-5.25582	0	0.60787	-0.487167	-1.09504	0.251574	0.679745	0.599335
Q9QY80	Prep	PPCE_MOUSE Prolyl endopeptidase OS	No	Q9QUR6	Prep	8	-0.714719	-1.80482	-1.0901	-2.89803	0.717822	-1.36878	-1.56086	0.180652	0.629186	-4.70602	3	-0.714719	-1.80482	-1.0901	0.180652	0.629186	0.743156
P68368	Rpl23	RL23_MOUSE 60S ribosomal protein L23 OS	No	P62830	Rpl23	2	-0.0975952	-1.18011	-1.08252	-1.50488	-0.660156	-0.638855	-5.92517	0.000371588	0.214987	0.472422	0	-0.0975952	-1.18011	-1.08252	0.000371588	0.214987	3.42994
Q8R081	Eif3b	EIF3B_MOUSE Eukaryotic translation initiation factor 3 subunit B OS	No	Q8JZQ9	Eif3b	2	-4.02275	-5.10362	-1.08087	-2.22306	0.0613299	-4.56318	-2.32641	0.0597524	0.505316	-3.85717	2	-4.02275	-5.10362	-1.08087	0.0597524	0.505316	1.22364
P62830	Nploc4	NPL4_MOUSE Nuclear protein localization protein 4 homolog OS	No	P60670	Nploc4	3	-2.21414	-3.2634	-1.04927	-2.04607	-0.0524695	-2.81372	-2.49745	0.0416882	0.472368	-3.62154	1	-2.21414	-3.2634	-1.04927	0.0416882	0.472368	1.37999
Q61768	Psmb6	PSB6_MOUSE Proteasome subunit beta type-6 OS	No	Q60692	Psmb6	3	-2.11179	-3.15122	-1.03943	-2.0384	-0.040467	-2.63151	-2.40545	0.0432389	0.472368	-3.74193	0	-2.11179	-3.15122	-1.03943	0.0432389	0.472368	1.36413
Q9JHI5	Scn4a	SCN4A_MOUSE Sodium channel protein type 4 subunit alpha OS	No	Q9ER60	Scn4a	2	-3.65155	-4.68641	-1.03486	-2.74557	0.675849	-4.09507	-1.43524	0.195039	0.639255	-4.97016	1	-3.65155	-4.68641	-1.03486	0.195039	0.639255	0.709878
P70195	Gnb2	GBB2_MOUSE Guanine nucleotide-binding protein G(I)/G(S)/G(T) subunit beta-2 OS	No	P62880	Gnb2	2	-1.41206	-2.43618	-1.02412	-2.22329	0.175055	-1.92412	-1.97433	0.0842995	0.515362	-4.33947	0	-1.41206	-2.43618	-1.02412	0.0842995	0.515362	1.07417
Q99P30	Dhrs4	DHRS4_MOUSE Dehydrogenase/reductase SDR family member 4 OS	Yes	Q99LB2	Dhrs4	2	-0.811088	-1.83172	-1.02063	-1.74263	-0.298639	-1.3214	-3.26804	0.0116156	0.417066	-2.54123	0	-0.811088	-1.83172	-1.02063	0.0116156	0.417066	1.93496
O88441	Lmod3	LMOD3_MOUSE Leiomodin-3 OS	No	E9QA62	Lmod3	4	-2.31674	-3.3183	-1.00156	-2.73158	0.728462	-2.81752	-1.33837	0.218076	0.655751	-5.14345	0	-2.31674	-3.3183	-1.00156	0.218076	0.655751	0.661392
Q62261	Lcp1	PLSL_MOUSE Plastin-2 OS	No	Q61233	Lcp1	2	-0.940794	-1.94039	-0.999591	-2.12699	0.127804	-1.44059	-2.49037	0.0692838	0.505316	-3.75718	4	-0.940794	-1.94039	-0.999591	0.0692838	0.505316	1.15937
P62852	Rps20	RS20_MOUSE 40S ribosomal protein S20 OS	No	P60867	Rps20	3	-0.609876	-1.6074	-0.997527	-1.81035	-0.184707	-1.10864	-2.83715	0.0222282	0.455212	-3.13547	0	-0.609876	-1.6074	-0.997527	0.0222282	0.455212	1.6531
Q9DCW4	Pgd	6PGD_MOUSE 6-phosphogluconate dehydrogenase, decarboxylating OS	No	Q9DCD0	Pgd	5	-1.2046	-2.19737	-0.992769	-1.58669	-0.39885	-1.70099	-3.86431	0.00491228	0.374255	-1.75833	0	-1.2046	-2.19737	-0.992769	0.00491228	0.374255	2.30872
O08529	Pcbp2	PCBP2_MOUSE Poly(rC)-binding protein 2 OS,PCBP3_MOUSE Poly(rC)-binding protein 3 OS	No	Q61990 , P57722	Pcbp2 , Pcbp3	6	-2.44162	-3.4263	-0.984686	-2.60507	0.635697	-2.86362	-1.44178	0.193253	0.639255	-4.96262	1	-2.44162	-3.4263	-0.984686	0.193253	0.639255	0.713873
Q60930	Plcl1	PLCL1_MOUSE Inactive phospholipase C-like protein 1 OS	No	Q3USB7	Plcl1	2	5.15376	4.17185	-0.981915	-1.81636	-0.147466	4.6628	-2.72035	0.0265833	0.462889	-3.2991	0	5.15376	4.17185	-0.981915	0.0265833	0.462889	1.57539
P54071	Srprb	SRPRB_MOUSE Signal recognition particle receptor subunit beta OS	No	P47758	Srprb	3	-3.45418	-4.42601	-0.971826	-2.68852	0.74487	-3.87068	-1.34311	0.221812	0.655751	-5.07445	1	-3.45418	-4.42601	-0.971826	0.221812	0.655751	0.654015
Q9CQ91	Cox6c	COX6C_MOUSE Cytochrome c oxidase subunit 6C OS	Yes	Q9CPQ1	Cox6c	6	2.23856	1.27105	-0.967509	-1.78304	-0.151977	1.7548	-2.74262	0.0256899	0.462889	-3.26786	0	2.23856	1.27105	-0.967509	0.0256899	0.462889	1.59024
Q6ZWY3	Tpm4	TPM4_MOUSE Tropomyosin alpha-4 chain OS	No	Q6IRU2	Tpm4	6	-2.57466	-3.53715	-0.96248	-5.64662	3.72166	-3.29653	-0.577138	0.595626	0.887614	-5.37961	4	-2.57466	-3.53715	-0.96248	0.595626	0.887614	0.225026
Q8CI70	Stbd1	STBD1_MOUSE Starch-binding domain-containing protein 1 OS	No	Q8C7E7	Stbd1	3	-2.52427	-3.47951	-0.955238	-2.00628	0.0958042	-3.00189	-2.10108	0.0693185	0.505316	-4.16612	0	-2.52427	-3.47951	-0.955238	0.0693185	0.505316	1.15915
P63276	Rps14	RS14_MOUSE 40S ribosomal protein S14 OS	Yes	P62264	Rps14	4	-2.03545	-2.98999	-0.954544	-2.02084	0.111748	-2.35363	-2.20077	0.0708929	0.505316	-3.98035	2	-2.03545	-2.98999	-0.954544	0.0708929	0.505316	1.1494
Q9Z1Q9	Abhd16a	ABHGA_MOUSE Phosphatidylserine lipase ABHD16A OS	No	Q9Z1Q2	Abhd16a	2	-4.53838	-5.49209	-0.953707	-2.46439	0.556976	-5.17419	-1.55202	0.172589	0.616969	-4.7461	2	-4.53838	-5.49209	-0.953707	0.172589	0.616969	0.762986
Q9CZD3	Tecr	TECR_MOUSE Very-long-chain enoyl-CoA reductase OS	No	Q9CY27	Tecr	5	0.975743	0.0285196	-0.947223	-2.211	0.316552	0.502131	-1.73274	0.121919	0.555784	-4.66056	0	0.975743	0.0285196	-0.947223	0.121919	0.555784	0.913929
P08113	Bckdk	BCKD_MOUSE [3-methyl-2-oxobutanoate dehydrogenase [lipoamide]] kinase, mitochondrial OS	Yes	O55028	Bckdk	4	-2.39229	-3.33697	-0.94467	-2.59331	0.703966	-2.79715	-1.35948	0.21683	0.655751	-5.05619	1	-2.39229	-3.33697	-0.94467	0.21683	0.655751	0.663881
P97443	Map2k6	MP2K6_MOUSE Dual specificity mitogen-activated protein kinase kinase 6 OS	No	P70236	Map2k6	3	-2.14091	-3.08437	-0.943459	-1.38042	-0.506502	-2.61264	-4.99155	0.00111039	0.214987	-0.444434	0	-2.14091	-3.08437	-0.943459	0.00111039	0.214987	2.95452
A2AN08	H3f3a	H33_MOUSE Histone H3.3 OS,H3C_MOUSE Histone H3.3C OS,H31_MOUSE Histone H3.1 OS	Yes	P84244 , P02301 , P68433	H3f3a , H3f3c , Hist1h3a	4	3.58472	2.64742	-0.937299	-1.67339	-0.201206	3.11607	-2.94372	0.0188986	0.455212	-2.9869	0	3.58472	2.64742	-0.937299	0.0188986	0.455212	1.72357
O54734	Ube2b	UBE2B_MOUSE Ubiquitin-conjugating enzyme E2 B OS,UBE2A_MOUSE Ubiquitin-conjugating enzyme E2 A OS	No	P63147 , Q9Z255	Ube2b , Ube2a	2	-1.8895	-2.82623	-0.936736	-3.16759	1.29411	-2.12368	-1.17941	0.30536	0.725849	-4.92846	4	-1.8895	-2.82623	-0.936736	0.30536	0.725849	0.515187
P70362	Rpl8	RL8_MOUSE 60S ribosomal protein L8 OS	No	P62918	Rpl8	3	-1.43104	-2.36534	-0.934304	-1.62867	-0.239938	-1.89819	-3.11065	0.0146894	0.447658	-2.75612	0	-1.43104	-2.36534	-0.934304	0.0146894	0.447658	1.833
Q8C0M9	Rcn2	RCN2_MOUSE Reticulocalbin-2 OS	Yes	Q8BP92	Rcn2	3	-2.60173	-3.52554	-0.923815	-1.95636	0.108733	-3.06364	-2.06836	0.0729164	0.507915	-4.21112	0	-2.60173	-3.52554	-0.923815	0.0729164	0.507915	1.13717
Q91Z53	Cbr4	CBR4_MOUSE Carbonyl reductase family member 4 OS	Yes	Q91VT4	Cbr4	5	-2.94444	-3.85551	-0.911074	-2.07607	0.253926	-3.24813	-1.92257	0.103834	0.554795	-4.31347	2	-2.94444	-3.85551	-0.911074	0.103834	0.554795	0.983661
Q924D0	Etfdh	ETFD_MOUSE Electron transfer flavoprotein-ubiquinone oxidoreductase, mitochondrial OS	Yes	Q921G7	Etfdh	15	0.925612	0.0204322	-0.90518	-1.68777	-0.122589	0.473022	-2.67394	0.0285501	0.462889	-3.3643	0	0.925612	0.0204322	-0.90518	0.0285501	0.462889	1.54439
Q8BWM0	Tarsl2	SYTC2_MOUSE Threonine--tRNA ligase 2, cytoplasmic OS	No	Q8BLY2	Tarsl2	2	-2.9275	-3.83258	-0.905079	-2.75131	0.941155	-3.60631	-1.37695	0.24252	0.662852	-4.74948	4	-2.9275	-3.83258	-0.905079	0.24252	0.662852	0.615252
Q00PI9	Sgcb	SGCB_MOUSE Beta-sarcoglycan OS	No	P82349	Sgcb	2	-2.89726	-3.79785	-0.900591	-2.71745	0.916269	-3.34756	-1.39227	0.238213	0.661461	-4.82278	4	-2.89726	-3.79785	-0.900591	0.238213	0.661461	0.623035
Q8CGU1	Dcun1d2	DCNL2_MOUSE DCN1-like protein 2 OS	No	Q8BZJ7	Dcun1d2	2	-3.54581	-4.44385	-0.898042	-1.60234	-0.193743	-3.99483	-2.94775	0.0187833	0.455212	-2.98129	0	-3.54581	-4.44385	-0.898042	0.0187833	0.455212	1.72623
P08122	Prx	PRAX_MOUSE Periaxin OS	No	O55103	Prx	9	4.80365	3.90917	-0.894481	-1.78786	-0.00110234	4.35641	-2.31466	0.0497792	0.505316	-3.86925	0	4.80365	3.90917	-0.894481	0.0497792	0.505316	1.30295
P56376	Rpl5	RL5_MOUSE 60S ribosomal protein L5 OS	No	P47962	Rpl5	5	-0.683239	-1.56379	-0.880553	-2.00111	0.240002	-1.12352	-1.81666	0.107335	0.555784	-4.55069	0	-0.683239	-1.56379	-0.880553	0.107335	0.555784	0.96926
P80315	Ywhaz	1433Z_MOUSE 14-3-3 protein zeta/delta OS	No	P63101	Ywhaz	9	2.11321	1.23841	-0.874793	-2.03843	0.288842	1.67581	-1.73796	0.12096	0.555784	-4.65379	0	2.11321	1.23841	-0.874793	0.12096	0.555784	0.917357
Q8BGD9	Otub1	OTUB1_MOUSE Ubiquitin thioesterase OTUB1 OS	No	Q7TQI3	Otub1	5	-0.984527	-1.85645	-0.871926	-1.33762	-0.406237	-1.42049	-4.32847	0.00260326	0.264448	-1.18955	0	-0.984527	-1.85645	-0.871926	0.00260326	0.264448	2.58448
Q91WC3	Slc25a3	MPCP_MOUSE Phosphate carrier protein, mitochondrial OS	Yes	Q8VEM8	Slc25a3	7	2.84032	1.97423	-0.86609	-1.57049	-0.161693	2.40727	-2.84247	0.0220481	0.455212	-3.12803	0	2.84032	1.97423	-0.86609	0.0220481	0.455212	1.65663
P17183	Itgb1	ITB1_MOUSE Integrin beta-1 OS	No	P09055	Itgb1	3	-1.85147	-2.71421	-0.862738	-1.82031	0.0948298	-2.28284	-2.08286	0.0712997	0.505316	-4.1912	0	-1.85147	-2.71421	-0.862738	0.0712997	0.505316	1.14691
O88622	Kng1	KNG1_MOUSE Kininogen-1 OS	No	O08677	Kng1	6	-2.16937	-3.03026	-0.860886	-3.25514	1.53337	-2.59982	-0.831239	0.430285	0.808193	-5.6421	0	-2.16937	-3.03026	-0.860886	0.430285	0.808193	0.366244
P05213	Ech1	ECH1_MOUSE Delta(3,5)-Delta(2,4)-dienoyl-CoA isomerase, mitochondrial OS	Yes	O35459	Ech1	5	-1.55193	-2.41261	-0.860674	-1.7834	0.0620524	-1.98227	-2.15634	0.0636342	0.505316	-4.08979	0	-1.55193	-2.41261	-0.860674	0.0636342	0.505316	1.19631
Q8BKX6	Actbl2	ACTBL_MOUSE Beta-actin-like protein 2 OS	No	Q8BFZ3	Actbl2	9	2.30763	1.4673	-0.840326	-1.72209	0.0414345	1.88746	-2.20317	0.0591784	0.505316	-4.0248	0	2.30763	1.4673	-0.840326	0.0591784	0.505316	1.22784
Q7TMF3	Ecpas	ECM29_MOUSE Proteasome adapter and scaffold protein ECM29 OS	No	Q6PDI5	Ecpas	8	-0.747046	-1.58681	-0.839766	-1.69266	0.0131223	-1.16693	-2.27624	0.0528372	0.505316	-3.92298	0	-0.747046	-1.58681	-0.839766	0.0528372	0.505316	1.27706
Q99LY9	Vwa5a	VMA5A_MOUSE von Willebrand factor A domain-containing protein 5A OS	No	Q99KC8	Vwa5a	4	-1.90373	-2.72052	-0.816793	-2.34847	0.714879	-2.3938	-1.38046	0.227252	0.655751	-4.89737	3	-1.90373	-2.72052	-0.816793	0.227252	0.655751	0.643492
P63242	Rps15a	RS15A_MOUSE 40S ribosomal protein S15a OS	Yes	P62245	Rps15a	5	0.00666229	-0.805859	-0.812521	-2.14918	0.524136	-0.399598	-1.40529	0.198083	0.639255	-5.06619	0	0.00666229	-0.805859	-0.812521	0.198083	0.639255	0.703153
Q8BZA9	Qars	SYQ_MOUSE Glutamine--tRNA ligase OS	No	Q8BML9	Qars	4	-1.79004	-2.60121	-0.811167	-1.57453	-0.0478042	-2.19563	-2.45658	0.0399445	0.472368	-3.67008	0	-1.79004	-2.60121	-0.811167	0.0399445	0.472368	1.39854
P37804	Lmnb2	LMNB2_MOUSE Lamin-B2 OS	No	P21619	Lmnb2	8	-3.40297	-4.20968	-0.806716	-1.89615	0.282717	-3.80633	-1.71187	0.125824	0.561858	-4.68757	0	-3.40297	-4.20968	-0.806716	0.125824	0.561858	0.900236
P51885	Hist1h1e	H14_MOUSE Histone H1.4 OS	No	P43274	Hist1h1e	7	2.41848	1.62086	-0.79762	-1.71334	0.1181	2.01967	-2.01365	0.0793433	0.515362	-4.28598	0	2.41848	1.62086	-0.79762	0.0793433	0.515362	1.10049
P56399	Cox7a2	CX7A2_MOUSE Cytochrome c oxidase subunit 7A2, mitochondrial OS	Yes	P48771	Cox7a2	2	0.637314	-0.158801	-0.796115	-1.42982	-0.162414	0.239257	-2.90431	0.0200651	0.455212	-3.04175	0	0.637314	-0.158801	-0.796115	0.0200651	0.455212	1.69756
Q9JLV1	Hspb8	HSPB8_MOUSE Heat shock protein beta-8 OS	No	Q9JK92	Hspb8	2	-2.04126	-2.82459	-0.783337	-1.91886	0.352181	-2.37697	-1.63671	0.14641	0.587087	-4.73085	1	-2.04126	-2.82459	-0.783337	0.14641	0.587087	0.834428
Q9CR00	Ndufb9	NDUB9_MOUSE NADH dehydrogenase [ubiquinone] 1 beta subcomplex subunit 9 OS	Yes	Q9CQJ8	Ndufb9	7	1.87287	1.09701	-0.775859	-1.66704	0.115326	1.48494	-2.01264	0.079467	0.515362	-4.28736	0	1.87287	1.09701	-0.775859	0.079467	0.515362	1.09981
Q922J3	Pcca	PCCA_MOUSE Propionyl-CoA carboxylase alpha chain, mitochondrial OS	Yes	Q91ZA3	Pcca	11	-0.6001	-1.363	-0.762899	-2.3292	0.803405	-0.98155	-1.12601	0.293258	0.718515	-5.37262	0	-0.6001	-1.363	-0.762899	0.293258	0.718515	0.532751
Q9Z2D6	Strap	STRAP_MOUSE Serine-threonine kinase receptor-associated protein OS	No	Q9Z1Z2	Strap	6	-1.67712	-2.43941	-0.762287	-3.01629	1.49172	-2.05826	-0.781833	0.457141	0.821893	-5.68084	0	-1.67712	-2.43941	-0.762287	0.457141	0.821893	0.33995
Q9D855	Synj2bp	SYJ2B_MOUSE Synaptojanin-2-binding protein OS	Yes	Q9D6K5	Synj2bp	2	-2.68163	-3.44261	-0.760986	-1.90058	0.378606	-3.06212	-1.54376	0.161765	0.606744	-4.89977	0	-2.68163	-3.44261	-0.760986	0.161765	0.606744	0.791115
P62827	Pcbp1	PCBP1_MOUSE Poly(rC)-binding protein 1 OS	No	P60335	Pcbp1	8	0.633218	-0.115289	-0.748507	-1.14602	-0.350997	0.258964	-4.35311	0.00251923	0.264448	-1.16044	0	0.633218	-0.115289	-0.748507	0.00251923	0.264448	2.59873
P62889	Ube2n	UBE2N_MOUSE Ubiquitin-conjugating enzyme E2 N OS	No	P61089	Ube2n	3	0.186817	-0.561541	-0.748358	-1.88596	0.389243	-0.187362	-1.52079	0.167341	0.60711	-4.92793	0	0.186817	-0.561541	-0.748358	0.167341	0.60711	0.776397
P59999	Pa2g4	PA2G4_MOUSE Proliferation-associated protein 2G4 OS	No	P50580	Pa2g4	5	-2.37198	-3.11566	-0.743678	-2.29559	0.808229	-2.6907	-1.13694	0.293574	0.718515	-5.29318	1	-2.37198	-3.11566	-0.743678	0.293574	0.718515	0.532283
P62627	Actn4	ACTN4_MOUSE Alpha-actinin-4 OS	No	P57780	Actn4	19	-2.9135	-3.65497	-0.741474	-3.582	2.09905	-3.35838	-0.675733	0.529861	0.85277	-5.52001	3	-2.9135	-3.65497	-0.741474	0.529861	0.85277	0.275838
P56380	Rpl13	RL13_MOUSE 60S ribosomal protein L13 OS	No	P47963	Rpl13	5	1.06113	0.321128	-0.739998	-1.19916	-0.280833	0.691127	-3.72574	0.00597382	0.379281	-1.93535	0	1.06113	0.321128	-0.739998	0.00597382	0.379281	2.22375
Q9Z160	Twf2	TWF2_MOUSE Twinfilin-2 OS	No	Q9Z0P5	Twf2	3	-2.3479	-3.08496	-0.737057	-2.23254	0.758428	-2.76908	-1.16933	0.281149	0.709565	-5.26031	1	-2.3479	-3.08496	-0.737057	0.281149	0.709565	0.551064
P63147	Psmc5	PRS8_MOUSE 26S proteasome regulatory subunit 8 OS	No	P62196	Psmc5	6	-1.1702	-1.90593	-0.735731	-1.67317	0.201703	-1.53807	-1.81438	0.107707	0.555784	-4.55369	0	-1.1702	-1.90593	-0.735731	0.107707	0.555784	0.967755
Q9CYT6	Atic	PUR9_MOUSE Bifunctional purine biosynthesis protein PURH OS	Yes	Q9CWJ9	Atic	13	0.820693	0.0860758	-0.734617	-1.50714	0.0379012	0.453384	-2.19838	0.0596194	0.505316	-4.03146	0	0.820693	0.0860758	-0.734617	0.0596194	0.505316	1.22461
Q9ERP3	Apoo	MIC26_MOUSE MICOS complex subunit Mic26 OS	Yes	Q9DCZ4	Apoo	5	0.960313	0.225778	-0.734536	-1.44155	-0.02752	0.593045	-2.40179	0.0434852	0.472368	-3.74707	0	0.960313	0.225778	-0.734536	0.0434852	0.472368	1.36166
P43274	Impdh2	IMDH2_MOUSE Inosine-5-monophosphate dehydrogenase 2 OS	No	P24547	Impdh2	2	-5.57836	-6.31195	-0.733583	-2.37102	0.903849	-5.99755	-1.06293	0.323662	0.736561	-5.36595	1	-5.57836	-6.31195	-0.733583	0.323662	0.736561	0.489908
P52196	Hist1h1b	H15_MOUSE Histone H1.5 OS	No	P43276	Hist1h1b	2	-2.85327	-3.58272	-0.729453	-2.22999	0.77108	-3.21799	-1.12384	0.294125	0.718515	-5.37483	0	-2.85327	-3.58272	-0.729453	0.294125	0.718515	0.531468
P34884	Serpinh1	SERPH_MOUSE Serpin H1 OS	No	P19324	Serpinh1	7	-0.204803	-0.933186	-0.728383	-2.50027	1.04351	-0.568995	-0.95033	0.370155	0.761063	-5.54081	0	-0.204803	-0.933186	-0.728383	0.370155	0.761063	0.431616
P47791	Aco1	ACOC_MOUSE Cytoplasmic aconitate hydratase OS	Yes	P28271	Aco1	5	-1.45273	-2.16923	-0.716497	-2.19489	0.761899	-1.81098	-1.1204	0.295499	0.719369	-5.37831	0	-1.45273	-2.16923	-0.716497	0.295499	0.719369	0.529444
O35129	Rps27l	RS27L_MOUSE 40S ribosomal protein S27-like OS,RS27_MOUSE 40S ribosomal protein S27 OS	No	Q6ZWY3 , Q6ZWU9	Rps27l , Rps27	2	-1.38355	-2.08195	-0.698393	-1.84779	0.451006	-1.55815	-1.70666	0.165168	0.60711	-4.44053	4	-1.38355	-2.08195	-0.698393	0.165168	0.60711	0.782075
Q80WJ7	Tln2	TLN2_MOUSE Talin-2 OS	No	Q71LX4	Tln2	9	-1.2895	-1.97664	-0.68714	-1.50192	0.127641	-1.63307	-1.94965	0.0875623	0.515362	-4.37289	0	-1.2895	-1.97664	-0.68714	0.0875623	0.515362	1.05768
Q9D7I5	Atp5f1d	ATPD_MOUSE ATP synthase subunit delta, mitochondrial OS	Yes	Q9D3D9	Atp5f1d	2	1.18237	0.495669	-0.686698	-1.76306	0.389661	0.839018	-1.47489	0.17901	0.62832	-4.98358	0	1.18237	0.495669	-0.686698	0.17901	0.62832	0.747124
Q8CHP8	Gpcpd1	GPCP1_MOUSE Glycerophosphocholine phosphodiesterase GPCPD1 OS	No	Q8C0L9	Gpcpd1	5	-3.61648	-4.30166	-0.685184	-3.1425	1.77214	-4.02759	-0.721811	0.503461	0.843523	-5.48852	3	-3.61648	-4.30166	-0.685184	0.503461	0.843523	0.298034
P68510	Rps25	RS25_MOUSE 40S ribosomal protein S25 OS	No	P62852	Rps25	4	0.578203	-0.104533	-0.682736	-1.33866	-0.0268138	0.236835	-2.40631	0.0431815	0.472368	-3.74072	0	0.578203	-0.104533	-0.682736	0.0431815	0.472368	1.3647
Q8BWA5	Smg1	SMG1_MOUSE Serine/threonine-protein kinase SMG1 OS	No	Q8BKX6	Smg1	2	5.34211	4.66081	-0.681301	-1.69163	0.329032	5.00146	-1.55893	0.158174	0.599703	-4.88105	0	5.34211	4.66081	-0.681301	0.158174	0.599703	0.800866
P61202	Cpt2	CPT2_MOUSE Carnitine O-palmitoyltransferase 2, mitochondrial OS	Yes	P52825	Cpt2	15	0.829645	0.148651	-0.680994	-1.60611	0.244125	0.489148	-1.70175	0.127759	0.561858	-4.70061	0	0.829645	0.148651	-0.680994	0.127759	0.561858	0.893609
P51150	Cd9	CD9_MOUSE CD9 antigen OS	No	P40240	Cd9	2	-3.68019	-4.35914	-0.678954	-2.93514	1.57723	-4.01967	-0.695692	0.506601	0.844798	-5.74352	0	-3.68019	-4.35914	-0.678954	0.506601	0.844798	0.295334
E9QA62	Stat5b	STA5B_MOUSE Signal transducer and activator of transcription 5B OS,STA5A_MOUSE Signal transducer and activator of transcription 5A OS	No	P42232 , P42230	Stat5b , Stat5a	4	-1.91711	-2.59599	-0.678881	-2.0041	0.646341	-2.25655	-1.18429	0.270762	0.704628	-5.31235	0	-1.91711	-2.59599	-0.678881	0.270762	0.704628	0.567412
O70400	Ubr4	UBR4_MOUSE E3 ubiquitin-protein ligase UBR4 OS	No	A2AN08	Ubr4	4	3.68331	3.00521	-0.678103	-1.65671	0.3005	3.34426	-1.60192	0.148385	0.591115	-4.8275	0	3.68331	3.00521	-0.678103	0.148385	0.591115	0.82861
Q9Z2Y3	Homer1	HOME1_MOUSE Homer protein homolog 1 OS	No	Q9Z2Y3	Homer1	2	-4.81485	-5.49187	-0.677023	-2.79471	1.44066	-5.105	-0.758506	0.473303	0.833256	-5.62633	1	-4.81485	-5.49187	-0.677023	0.473303	0.833256	0.32486
P56812	Hnrnpa1	ROA1_MOUSE Heterogeneous nuclear ribonucleoprotein A1 OS	No	P49312	Hnrnpa1	5	-2.19235	-2.86358	-0.671238	-1.4998	0.157322	-2.52797	-1.87285	0.0985089	0.545829	-4.47606	0	-2.19235	-2.86358	-0.671238	0.0985089	0.545829	1.00652
Q99JB8	Dars	SYDC_MOUSE Aspartate--tRNA ligase, cytoplasmic OS	No	Q922B2	Dars	16	1.97495	1.32849	-0.646462	-1.24797	-0.0449523	1.65172	-2.48457	0.0382493	0.46784	-3.63071	0	1.97495	1.32849	-0.646462	0.0382493	0.46784	1.41738
P62962	Rpl27	RL27_MOUSE 60S ribosomal protein L27 OS	No	P61358	Rpl27	3	-0.582219	-1.22744	-0.645225	-1.23905	-0.0514022	-0.904832	-2.51192	0.0366638	0.462889	-3.59223	0	-0.582219	-1.22744	-0.645225	0.0366638	0.462889	1.43576
Q62234	Psap	SAP_MOUSE Prosaposin OS	No	Q61207	Psap	3	-0.70519	-1.3487	-0.643506	-1.2008	-0.0862138	-1.02694	-2.66944	0.0287483	0.462889	-3.37062	0	-0.70519	-1.3487	-0.643506	0.0287483	0.462889	1.54139
P35762	Tpm3	TPM3_MOUSE Tropomyosin alpha-3 chain OS	No	P21107	Tpm3	20	7.68286	7.04041	-0.642447	-1.2057	-0.0791918	7.36164	-2.63684	0.0302294	0.462889	-3.41646	0	7.68286	7.04041	-0.642447	0.0302294	0.462889	1.51957
P70296	Cycs	CYC_MOUSE Cytochrome c, somatic OS	Yes	P62897	Cycs	6	3.33076	2.68941	-0.641355	-1.16891	-0.113799	3.01008	-2.81049	0.0231527	0.455212	-3.17276	0	3.33076	2.68941	-0.641355	0.0231527	0.455212	1.6354
Q8VHX6	Fgg	FIBG_MOUSE Fibrinogen gamma chain OS	No	Q8VCM7	Fgg	3	-3.20192	-3.83807	-0.636151	-3.39138	2.11907	-3.41397	-0.567621	0.591267	0.884428	-5.63711	2	-3.20192	-3.83807	-0.636151	0.591267	0.884428	0.228217
P11438	Hnrnpa2b1	ROA2_MOUSE Heterogeneous nuclear ribonucleoproteins A2/B1 OS	No	O88569	Hnrnpa2b1	11	0.184753	-0.448045	-0.632797	-1.64655	0.380954	-0.131646	-1.44306	0.187521	0.638514	-5.02164	0	0.184753	-0.448045	-0.632797	0.187521	0.638514	0.72695
Q01730	Rpl19	RL19_MOUSE 60S ribosomal protein L19 OS	No	P84099	Rpl19	2	-1.75708	-2.38973	-0.632646	-2.45985	1.19455	-2.11859	-0.821471	0.438888	0.813144	-5.57811	1	-1.75708	-2.38973	-0.632646	0.438888	0.813144	0.357646
Q62448	Fbn1	FBN1_MOUSE Fibrillin-1 OS	No	Q61554	Fbn1	53	3.67267	3.04188	-0.630787	-1.28681	0.025232	3.35728	-2.22289	0.0573963	0.505316	-3.99738	0	3.67267	3.04188	-0.630787	0.0573963	0.505316	1.24112
Q71RI9	Eif4g1	IF4G1_MOUSE Eukaryotic translation initiation factor 4 gamma 1 OS	No	Q6NZJ6	Eif4g1	9	-0.0741497	-0.701397	-0.627247	-1.94225	0.687756	-0.387773	-1.10271	0.302662	0.725617	-5.39612	0	-0.0741497	-0.701397	-0.627247	0.302662	0.725617	0.519043
Q8QZS1	Pygb	PYGB_MOUSE Glycogen phosphorylase, brain form OS	No	Q8CI94	Pygb	14	3.87121	3.24421	-0.627002	-5.28995	4.03595	3.6025	-0.319026	0.759166	0.954219	-5.86576	1	3.87121	3.24421	-0.627002	0.759166	0.954219	0.119664
Q62000	Pter	PTER_MOUSE Phosphotriesterase-related protein OS	No	Q60866	Pter	2	-3.85183	-4.4753	-0.623465	-3.80482	2.55789	-4.22591	-0.507316	0.633992	0.91029	-5.62018	3	-3.85183	-4.4753	-0.623465	0.633992	0.91029	0.197916
Q3THE2	Hnrnpul2	HNRL2_MOUSE Heterogeneous nuclear ribonucleoprotein U-like protein 2 OS	No	Q00PI9	Hnrnpul2	2	-0.187771	-0.810155	-0.622384	-1.84636	0.601591	-0.498963	-1.17554	0.274046	0.706704	-5.32153	0	-0.187771	-0.810155	-0.622384	0.274046	0.706704	0.562177
P31230	Rps6ka3	KS6A3_MOUSE Ribosomal protein S6 kinase alpha-3 OS	No	P18654	Rps6ka3	3	-3.39834	-4.01925	-0.620911	-1.78061	0.538785	-3.7088	-1.31626	0.237018	0.660169	-5.04961	2	-3.39834	-4.01925	-0.620911	0.237018	0.660169	0.625219
A2AUC9	H2afv	H2AV_MOUSE Histone H2A.V OS,H2AZ_MOUSE Histone H2A.Z OS	No	Q3THW5 , P0C0S6	H2afv , H2afz	3	-0.350133	-0.964585	-0.614452	-1.28462	0.0557134	-0.595914	-2.37347	0.0648649	0.505316	-3.81455	3	-0.350133	-0.964585	-0.614452	0.0648649	0.505316	1.18799
Q8CGP6	Tigar	TIGAR_MOUSE Fructose-2,6-bisphosphatase TIGAR OS	No	Q8BZA9	Tigar	6	1.50361	0.891524	-0.612086	-1.4119	0.187726	1.19757	-1.7692	0.115368	0.555784	-4.61307	0	1.50361	0.891524	-0.612086	0.115368	0.555784	0.937914
Q9Z1Z2	Uso1	USO1_MOUSE General vesicular transport factor p115 OS	No	Q9Z1Z0	Uso1	3	-3.34972	-3.96132	-0.611596	-2.0145	0.791309	-3.61183	-1.03432	0.335938	0.737173	-5.39317	1	-3.34972	-3.96132	-0.611596	0.335938	0.737173	0.473741
Q8BKC5	Cpped1	CPPED_MOUSE Serine/threonine-protein phosphatase CPPED1 OS	No	Q8BFS6	Cpped1	2	-2.33293	-2.93711	-0.604183	-2.09695	0.888583	-2.63502	-0.935681	0.3772	0.762212	-5.55385	0	-2.33293	-2.93711	-0.604183	0.3772	0.762212	0.423429
P35235	Cox5b	COX5B_MOUSE Cytochrome c oxidase subunit 5B, mitochondrial OS	Yes	P19536	Cox5b	6	2.43669	1.83414	-0.602544	-1.31453	0.109443	2.13542	-1.95645	0.0866514	0.515362	-4.3637	0	2.43669	1.83414	-0.602544	0.0866514	0.515362	1.06222
Q8VCM7	Tmed4	TMED4_MOUSE Transmembrane emp24 domain-containing protein 4 OS	No	Q8R1V4	Tmed4	3	-2.31733	-2.91947	-0.602133	-1.68151	0.477246	-2.6184	-1.28964	0.233707	0.659357	-5.19828	0	-2.31733	-2.91947	-0.602133	0.233707	0.659357	0.631328
Q05816	Atp5pf	ATP5J_MOUSE ATP synthase-coupling factor 6, mitochondrial OS	Yes	P97450	Atp5pf	5	2.75884	2.15984	-0.599001	-1.31162	0.113619	2.45934	-1.94322	0.0884322	0.515362	-4.38158	0	2.75884	2.15984	-0.599001	0.0884322	0.515362	1.05339
Q6J756	Sycp1	SYCP1_MOUSE Synaptonemal complex protein 1 OS	No	Q62209	Sycp1	2	1.50527	0.915971	-0.589301	-1.11989	-0.0587108	1.21062	-2.56761	0.0336383	0.462889	-3.51386	0	1.50527	0.915971	-0.589301	0.0336383	0.462889	1.47317
Q9D154	Ube2v1	UB2V1_MOUSE Ubiquitin-conjugating enzyme E2 variant 1 OS	No	Q9CZY3	Ube2v1	6	1.31851	0.732673	-0.585839	-1.34251	0.170836	1.02559	-1.78986	0.111803	0.555784	-4.58598	0	1.31851	0.732673	-0.585839	0.111803	0.555784	0.951548
P50396	Prdx1	PRDX1_MOUSE Peroxiredoxin-1 OS	No	P35700	Prdx1	14	3.81867	3.23522	-0.583454	-1.0331	-0.133805	3.52695	-2.99974	0.0173607	0.455212	-2.90916	0	3.81867	3.23522	-0.583454	0.0173607	0.455212	1.76043
P23927	Rpl27a	RL27A_MOUSE 60S ribosomal protein L27a OS	No	P14115	Rpl27a	3	0.290913	-0.283937	-0.57485	-1.47777	0.328068	-0.0923204	-1.56517	0.169528	0.6096	-4.73119	2	0.290913	-0.283937	-0.57485	0.169528	0.6096	0.770759
Q9DB27	Ndufa11	NDUAB_MOUSE NADH dehydrogenase [ubiquinone] 1 alpha subcomplex subunit 11 OS	Yes	Q9D8B4	Ndufa11	3	-0.346391	-0.920958	-0.574567	-1.71927	0.570138	-0.633675	-1.16037	0.279816	0.709177	-5.33733	0	-0.346391	-0.920958	-0.574567	0.279816	0.709177	0.553127
Q9CQT1	Sdhb	SDHB_MOUSE Succinate dehydrogenase [ubiquinone] iron-sulfur subunit, mitochondrial OS	Yes	Q9CQA3	Sdhb	13	4.00109	3.43083	-0.57026	-1.09593	-0.0445931	3.71596	-2.50792	0.0368915	0.462889	-3.59786	0	4.00109	3.43083	-0.57026	0.0368915	0.462889	1.43307
Q9CY64	Chchd3	MIC19_MOUSE MICOS complex subunit Mic19 OS	Yes	Q9CRB9	Chchd3	6	0.987545	0.425523	-0.562022	-1.104	-0.0200468	0.706534	-2.39731	0.043788	0.472368	-3.75336	0	0.987545	0.425523	-0.562022	0.043788	0.472368	1.35864
P62918	Rpl26	RL26_MOUSE 60S ribosomal protein L26 OS	No	P61255	Rpl26	4	-0.67425	-1.2261	-0.551847	-1.42288	0.319187	-0.950173	-1.46465	0.181709	0.629874	-4.99587	0	-0.67425	-1.2261	-0.551847	0.181709	0.629874	0.740624
Q61599	Myl6	MYL6_MOUSE Myosin light polypeptide 6 OS	No	Q60605	Myl6	7	0.531726	-0.0165946	-0.54832	-1.32948	0.232836	0.257565	-1.62273	0.143847	0.582356	-4.80133	0	0.531726	-0.0165946	-0.54832	0.143847	0.582356	0.842099
Q80Y14	Snd1	SND1_MOUSE Staphylococcal nuclease domain-containing protein 1 OS	Yes	Q78PY7	Snd1	2	-3.57002	-4.11195	-0.541931	-1.96662	0.88276	-3.84098	-0.935144	0.386471	0.766552	-5.42153	2	-3.57002	-4.11195	-0.541931	0.386471	0.766552	0.412883
P84078	Rpl22	RL22_MOUSE 60S ribosomal protein L22 OS	No	P67984	Rpl22	2	0.755822	0.215154	-0.540668	-1.64838	0.567045	0.485488	-1.12838	0.292315	0.718515	-5.37021	0	0.755822	0.215154	-0.540668	0.292315	0.718515	0.534149
Q8JZN5	Txnl1	TXNL1_MOUSE Thioredoxin-like protein 1 OS	No	Q8CDN6	Txnl1	6	-0.757497	-1.29251	-0.53501	-1.24822	0.178198	-1.025	-1.73419	0.121652	0.555784	-4.65868	0	-0.757497	-1.29251	-0.53501	0.121652	0.555784	0.914882
O08709	Acta2	ACTA_MOUSE Actin, aortic smooth muscle OS,ACTH_MOUSE Actin, gamma-enteric smooth muscle OS	No	P62737 , P63268	Acta2 , Actg2	30	-0.423092	-0.949185	-0.526093	-1.18746	0.135273	-0.633529	-2.0592	0.0958376	0.535899	-4.15774	3	-0.423092	-0.949185	-0.526093	0.0958376	0.535899	1.01846
Q99M71	Tmed9	TMED9_MOUSE Transmembrane emp24 domain-containing protein 9 OS	No	Q99KF1	Tmed9	2	-3.24842	-3.77362	-0.525202	-1.6954	0.644992	-3.54854	-1.06484	0.322853	0.736561	-5.36411	1	-3.24842	-3.77362	-0.525202	0.322853	0.736561	0.490996
Q9DBC7	Tmem126a	T126A_MOUSE Transmembrane protein 126A OS	Yes	Q9D8Y1	Tmem126a	2	-3.49744	-4.02078	-0.523339	-1.26318	0.2165	-3.81144	-1.83115	0.127937	0.561858	-4.41002	3	-3.49744	-4.02078	-0.523339	0.127937	0.561858	0.893004
P12367	Idh1	IDHC_MOUSE Isocitrate dehydrogenase [NADP] cytoplasmic OS	Yes	O88844	Idh1	10	-0.77499	-1.29219	-0.517198	-2.40356	1.36916	-1.16289	-0.770103	0.485375	0.833256	-5.25734	4	-0.77499	-1.29219	-0.517198	0.485375	0.833256	0.313923
P63323	Rps18	RS18_MOUSE 40S ribosomal protein S18 OS	Yes	P62270	Rps18	3	1.46048	0.950481	-0.510001	-1.07047	0.0504649	1.20548	-2.10365	0.0690437	0.505316	-4.16258	0	1.46048	0.950481	-0.510001	0.0690437	0.505316	1.16088
P55264	Rpl6	RL6_MOUSE 60S ribosomal protein L6 OS	No	P47911	Rpl6	5	0.69034	0.180934	-0.509406	-1.17797	0.159158	0.435637	-1.76146	0.116731	0.555784	-4.62319	0	0.69034	0.180934	-0.509406	0.116731	0.555784	0.932815
Q3TL44	Rsu1	RSU1_MOUSE Ras suppressor protein 1 OS	No	Q01730	Rsu1	6	-0.458695	-0.967993	-0.509297	-1.09664	0.0780438	-0.713344	-2.00462	0.0804559	0.515362	-4.29829	0	-0.458695	-0.967993	-0.509297	0.0804559	0.515362	1.09444
P18654	Anxa1	ANXA1_MOUSE Annexin A1 OS	No	P10107	Anxa1	7	-0.143831	-0.650899	-0.507068	-1.06968	0.0555386	-0.397365	-2.08359	0.0712193	0.505316	-4.19019	0	-0.143831	-0.650899	-0.507068	0.0712193	0.505316	1.1474
Q7TMK9	Camk2d	KCC2D_MOUSE Calcium/calmodulin-dependent protein kinase type II subunit delta OS	No	Q6PHZ2	Camk2d	5	-0.54158	-1.04462	-0.503041	-1.33627	0.33019	-0.793101	-1.39569	0.200849	0.639255	-5.07741	0	-0.54158	-1.04462	-0.503041	0.200849	0.639255	0.697131
P48771	Pvalb	PRVA_MOUSE Parvalbumin alpha OS	No	P32848	Pvalb	20	6.8626	6.36382	-0.498775	-0.854657	-0.142893	6.61321	-3.24003	0.0121086	0.417066	-2.57926	0	6.8626	6.36382	-0.498775	0.0121086	0.417066	1.91691
Q9R0P9	Fhl3	FHL3_MOUSE Four and a half LIM domains protein 3 OS	No	Q9R059	Fhl3	4	-0.0957673	-0.594513	-0.498746	-1.33908	0.34159	-0.34514	-1.37207	0.207798	0.651523	-5.10482	0	-0.0957673	-0.594513	-0.498746	0.207798	0.651523	0.682359
Q9R0P3	Mfap5	MFAP5_MOUSE Microfibrillar-associated protein 5 OS	No	Q9QZJ6	Mfap5	2	-2.44093	-2.93372	-0.492786	-1.88341	0.897843	-2.68733	-0.819215	0.436718	0.813144	-5.65171	0	-2.44093	-2.93372	-0.492786	0.436718	0.813144	0.359799
P61358	Pitpna	PIPNA_MOUSE Phosphatidylinositol transfer protein alpha isoform OS	No	P53810	Pitpna	3	0.135647	-0.352805	-0.488452	-1.06459	0.0876912	-0.108579	-1.95994	0.0861872	0.515362	-4.35897	0	0.135647	-0.352805	-0.488452	0.0861872	0.515362	1.06456
Q61838	Csnk2a1	CSK21_MOUSE Casein kinase II subunit alpha OS	No	Q60737	Csnk2a1	3	-2.71784	-3.20565	-0.487813	-1.17456	0.198938	-3.01053	-1.83879	0.126698	0.561858	-4.40158	3	-2.71784	-3.20565	-0.487813	0.126698	0.561858	0.897229
Q3UM45	Eml1	EMAL1_MOUSE Echinoderm microtubule-associated protein-like 1 OS	No	Q05BC3	Eml1	4	-2.56312	-3.05038	-0.487258	-1.33804	0.363523	-2.84156	-1.35881	0.217032	0.655751	-5.05694	1	-2.56312	-3.05038	-0.487258	0.217032	0.655751	0.663477
Q8BGQ7	Pdpr	PDPR_MOUSE Pyruvate dehydrogenase phosphatase regulatory subunit, mitochondrial OS	Yes	Q7TSQ8	Pdpr	10	-0.168051	-0.65451	-0.486459	-1.80485	0.83193	-0.41128	-0.85301	0.418806	0.800194	-5.62441	0	-0.168051	-0.65451	-0.486459	0.418806	0.800194	0.377987
P53996	Capzb	CAPZB_MOUSE F-actin-capping protein subunit beta OS	No	P47757	Capzb	13	3.66924	3.19003	-0.479213	-0.871058	-0.0873683	3.42963	-2.82726	0.0225665	0.455212	-3.14929	0	3.66924	3.19003	-0.479213	0.0225665	0.455212	1.64654
Q3URD3	Atp5me	ATP5I_MOUSE ATP synthase subunit e, mitochondrial OS	Yes	Q06185	Atp5me	5	2.13793	1.65895	-0.478983	-1.00111	0.0431451	1.89844	-2.12077	0.0672376	0.505316	-4.13897	0	2.13793	1.65895	-0.478983	0.0672376	0.505316	1.17239
Q8CGP2	Stac3	STAC3_MOUSE SH3 and cysteine-rich domain-containing protein 3 OS	No	Q8BZ71	Stac3	8	2.40896	1.93261	-0.47635	-0.855581	-0.097119	2.17078	-2.90385	0.0200791	0.455212	-3.04239	0	2.40896	1.93261	-0.47635	0.0200791	0.455212	1.69725
P61222	Rpl10a	RL10A_MOUSE 60S ribosomal protein L10a OS	Yes	P53026	Rpl10a	4	0.129144	-0.344119	-0.473262	-0.910495	-0.0360296	-0.107488	-2.50231	0.0372134	0.462889	-3.60575	0	0.129144	-0.344119	-0.473262	0.0372134	0.462889	1.4293
P20108	Fabp3	FABPH_MOUSE Fatty acid-binding protein, heart OS	No	P11404	Fabp3	8	4.31166	3.84201	-0.469652	-1.0393	0.0999999	4.07684	-1.90598	0.093635	0.530889	-4.43172	0	4.31166	3.84201	-0.469652	0.093635	0.530889	1.02856
Q8R016	Acad9	ACAD9_MOUSE Acyl-CoA dehydrogenase family member 9, mitochondrial OS	Yes	Q8JZN5	Acad9	3	-0.946471	-1.41581	-0.469343	-1.94596	1.00727	-1.18114	-0.734809	0.48373	0.833256	-5.71584	0	-0.946471	-1.41581	-0.469343	0.48373	0.833256	0.315397
Q78ZA7	Atl2	ATLA2_MOUSE Atlastin-2 OS	No	Q6PA06	Atl2	5	-0.0308037	-0.49742	-0.466616	-1.3867	0.453471	-0.264112	-1.17242	0.275226	0.706704	-5.32479	0	-0.0308037	-0.49742	-0.466616	0.275226	0.706704	0.56031
Q9DCT2	Ndufs7	NDUS7_MOUSE NADH dehydrogenase [ubiquinone] iron-sulfur protein 7, mitochondrial OS	Yes	Q9DC70	Ndufs7	4	1.5364	1.08104	-0.455361	-0.954154	0.0434317	1.30872	-2.11051	0.0683146	0.505316	-4.15313	0	1.5364	1.08104	-0.455361	0.0683146	0.505316	1.16549
Q9CZ42	Rpl11	RL11_MOUSE 60S ribosomal protein L11 OS	No	Q9CXW4	Rpl11	3	-0.347491	-0.801465	-0.453974	-1.55898	0.651034	-0.574478	-0.949766	0.370425	0.761063	-5.54131	0	-0.347491	-0.801465	-0.453974	0.370425	0.761063	0.4313
Q9CQ54	Ppp1r3a	PPR3A_MOUSE Protein phosphatase 1 regulatory subunit 3A OS	No	Q99MR9	Ppp1r3a	19	1.86972	1.41608	-0.453643	-0.846959	-0.0603265	1.6429	-2.66639	0.0288839	0.462889	-3.37491	0	1.86972	1.41608	-0.453643	0.0288839	0.462889	1.53934
Q9DCS2	Crot	OCTC_MOUSE Peroxisomal carnitine O-octanoyltransferase OS	Yes	Q9DC50	Crot	4	-2.02008	-2.4718	-0.451715	-1.24678	0.343346	-2.24594	-1.31345	0.225953	0.655751	-5.17164	0	-2.02008	-2.4718	-0.451715	0.225953	0.655751	0.645982
Q8C494	Man2a2	MA2A2_MOUSE Alpha-mannosidase 2x OS	No	Q8BRK9	Man2a2	4	-3.00388	-3.4517	-0.44782	-1.43117	0.535529	-3.22779	-1.0528	0.323617	0.736561	-5.44527	0	-3.00388	-3.4517	-0.44782	0.323617	0.736561	0.489969
Q6P9Q4	Fkbp3	FKBP3_MOUSE Peptidyl-prolyl cis-trans isomerase FKBP3 OS	No	Q62446	Fkbp3	9	2.18165	1.73455	-0.447105	-1.12073	0.226519	1.9581	-1.53442	0.164013	0.60711	-4.91125	0	2.18165	1.73455	-0.447105	0.164013	0.60711	0.785122
Q78JN3	Fhod1	FHOD1_MOUSE FH1/FH2 domain-containing protein 1 OS	No	Q6P9Q4	Fhod1	5	-1.42932	-1.87609	-0.446774	-1.67929	0.785745	-1.65271	-0.838003	0.426695	0.806962	-5.63664	0	-1.42932	-1.87609	-0.446774	0.426695	0.806962	0.369882
P09411	Eef1b	EF1B_MOUSE Elongation factor 1-beta OS	No	O70251	Eef1b	6	0.958234	0.512472	-0.445762	-1.54001	0.648483	0.735353	-0.941758	0.374265	0.761063	-5.54846	0	0.958234	0.512472	-0.445762	0.374265	0.761063	0.42682
P70398	Pafah1b1	LIS1_MOUSE Platelet-activating factor acetylhydrolase IB subunit alpha OS	No	P63005	Pafah1b1	6	-2.19111	-2.63459	-0.44348	-2.12698	1.24002	-2.48676	-0.647615	0.541652	0.862522	-5.58866	2	-2.19111	-2.63459	-0.44348	0.541652	0.862522	0.26628
P49312	Ptpn11	PTN11_MOUSE Tyrosine-protein phosphatase non-receptor type 11 OS	No	P35235	Ptpn11	2	-2.5848	-3.02774	-0.442948	-1.80606	0.92016	-2.80627	-0.751231	0.474332	0.833256	-5.70383	0	-2.5848	-3.02774	-0.442948	0.474332	0.833256	0.323918
P70168	Rps26	RS26_MOUSE 40S ribosomal protein S26 OS	No	P62855	Rps26	2	-1.12228	-1.55977	-0.43749	-1.04455	0.169569	-1.34103	-1.66605	0.13481	0.570525	-4.74638	0	-1.12228	-1.55977	-0.43749	0.13481	0.570525	0.870279
P62259	Cox7a1	CX7A1_MOUSE Cytochrome c oxidase subunit 7A1, mitochondrial OS	Yes	P56392	Cox7a1	2	2.31767	1.8826	-0.435072	-0.79253	-0.0776153	2.10013	-2.81377	0.0230367	0.455212	-3.16816	0	2.31767	1.8826	-0.435072	0.0230367	0.455212	1.63758
P24549	Calr	CALR_MOUSE Calreticulin OS	No	P14211	Calr	8	1.64246	1.20982	-0.432641	-0.905589	0.0403064	1.42614	-2.11478	0.0678639	0.505316	-4.14723	0	1.64246	1.20982	-0.432641	0.0678639	0.505316	1.16836
P31786	Cfl1	COF1_MOUSE Cofilin-1 OS	No	P18760	Cfl1	8	1.49464	1.06624	-0.428406	-1.29416	0.437343	1.28044	-1.14397	0.286169	0.712278	-5.35427	0	1.49464	1.06624	-0.428406	0.286169	0.712278	0.543378
O08528	Ensa	ENSA_MOUSE Alpha-endosulfine OS,ARP19_MOUSE cAMP-regulated phosphoprotein 19 OS	No	P60840 , P56212	Ensa , Arpp19	2	-2.93424	-3.36	-0.425759	-2.40914	1.55762	-3.04068	-0.602941	0.579961	0.881977	-5.36484	4	-2.93424	-3.36	-0.425759	0.579961	0.881977	0.236601
P97384	Abcc9	ABCC9_MOUSE ATP-binding cassette sub-family C member 9 OS	No	P70170	Abcc9	5	-2.90245	-3.32654	-0.424088	-1.37069	0.522515	-3.1145	-1.03571	0.331048	0.736561	-5.46171	0	-2.90245	-3.32654	-0.424088	0.331048	0.736561	0.480109
Q9QZ88	Hacd1	HACD1_MOUSE Very-long-chain (3R)-3-hydroxyacyl-CoA dehydratase 1 OS	No	Q9QY80	Hacd1	3	-1.4415	-1.86545	-0.423946	-1.33959	0.491702	-1.65348	-1.07037	0.316115	0.73539	-5.42816	0	-1.4415	-1.86545	-0.423946	0.316115	0.73539	0.500154
P06801	Cops5	CSN5_MOUSE COP9 signalosome complex subunit 5 OS	No	O35864	Cops5	4	-1.39608	-1.8187	-0.422623	-1.37993	0.53468	-1.63758	-1.04742	0.33027	0.736561	-5.38077	1	-1.39608	-1.8187	-0.422623	0.33027	0.736561	0.48113
P56392	Lmna	LMNA_MOUSE Prelamin-A/C OS	No	P48678	Lmna	27	2.89431	2.47413	-0.420184	-0.872155	0.0317881	2.68422	-2.14921	0.0643408	0.505316	-4.09966	0	2.89431	2.47413	-0.420184	0.0643408	0.505316	1.19151
Q9DCZ4	Cyb5r3	NB5R3_MOUSE NADH-cytochrome b5 reductase 3 OS	Yes	Q9DCN2	Cyb5r3	2	-4.24267	-4.66189	-0.419221	-1.28686	0.448416	-4.38241	-1.18785	0.280603	0.709565	-5.1368	2	-4.24267	-4.66189	-0.419221	0.280603	0.709565	0.551907
P35282	Cox4i1	COX41_MOUSE Cytochrome c oxidase subunit 4 isoform 1, mitochondrial OS	Yes	P19783	Cox4i1	8	4.16137	3.74257	-0.418801	-0.830607	-0.00699449	3.95197	-2.35107	0.0470446	0.494374	-3.81824	0	4.16137	3.74257	-0.418801	0.0470446	0.494374	1.32749
Q60931	Pdp1	PDP1_MOUSE [Pyruvate dehydrogenase [acetyl-transferring]]-phosphatase 1, mitochondrial OS	Yes	Q3UV70	Pdp1	6	-1.71492	-2.13182	-0.416904	-1.46992	0.636116	-1.92337	-0.915273	0.387178	0.766552	-5.57175	0	-1.71492	-2.13182	-0.416904	0.387178	0.766552	0.412089
P47199	Sars	SYSC_MOUSE Serine--tRNA ligase, cytoplasmic OS	No	P26638	Sars	6	-1.71872	-2.13488	-0.416159	-1.30226	0.469938	-1.9268	-1.08575	0.309661	0.726488	-5.41301	0	-1.71872	-2.13488	-0.416159	0.309661	0.726488	0.509114
Q9ESL4	Ehd4	EHD4_MOUSE EH domain-containing protein 4 OS	No	Q9EQP2	Ehd4	6	-1.4076	-1.82329	-0.41569	-0.931101	0.0997202	-1.61545	-1.86452	0.099772	0.548739	-4.48717	0	-1.4076	-1.82329	-0.41569	0.099772	0.548739	1.00099
P48758	Map2k1	MP2K1_MOUSE Dual specificity mitogen-activated protein kinase kinase 1 OS	No	P31938	Map2k1	5	-0.927712	-1.3421	-0.414385	-1.15642	0.327654	-1.1349	-1.29101	0.233257	0.659357	-5.19676	0	-0.927712	-1.3421	-0.414385	0.233257	0.659357	0.632165
P04117	Col15a1	COFA1_MOUSE Collagen alpha-1(XV) chain OS	No	O35206	Col15a1	3	0.50407	0.0900824	-0.413988	-1.70245	0.874472	0.297076	-0.742793	0.479146	0.833256	-5.71003	0	0.50407	0.0900824	-0.413988	0.479146	0.833256	0.319532
P49443	Rab21	RAB21_MOUSE Ras-related protein Rab-21 OS	No	P35282	Rab21	2	-2.7669	-3.18086	-0.413955	-1.57167	0.743759	-3.00345	-0.848339	0.424752	0.805544	-5.55658	1	-2.7669	-3.18086	-0.413955	0.424752	0.805544	0.371864
P12970	Sypl2	SYPL2_MOUSE Synaptophysin-like protein 2 OS	No	O89104	Sypl2	4	0.216876	-0.19534	-0.412216	-1.01904	0.194605	0.0107682	-1.57042	0.155501	0.599703	-4.8668	0	0.216876	-0.19534	-0.412216	0.155501	0.599703	0.808266
Q9Z0P5	Psmd13	PSD13_MOUSE 26S proteasome non-ATPase regulatory subunit 13 OS	No	Q9WVJ2	Psmd13	6	-1.04138	-1.44657	-0.405195	-2.9946	2.18421	-1.24397	-0.361755	0.727036	0.948883	-5.92288	0	-1.04138	-1.44657	-0.405195	0.727036	0.948883	0.138444
Q8CHS7	Asrgl1	ASGL1_MOUSE Isoaspartyl peptidase/L-asparaginase OS	No	Q8C0M9	Asrgl1	7	0.666515	0.266945	-0.39957	-1.16301	0.363872	0.46673	-1.20995	0.261314	0.691675	-5.28515	0	0.666515	0.266945	-0.39957	0.261314	0.691675	0.582838
P62717	Opa1	OPA1_MOUSE Dynamin-like 120 kDa protein, mitochondrial OS	Yes	P58281	Opa1	7	-1.7819	-2.17959	-0.397689	-2.18397	1.38859	-1.98074	-0.514688	0.620881	0.90209	-5.85382	0	-1.7819	-2.17959	-0.397689	0.620881	0.90209	0.206992
Q6PHZ2	Surf4	SURF4_MOUSE Surfeit locus protein 4 OS	No	Q64310	Surf4	3	-0.372411	-0.769075	-0.396664	-0.986031	0.192702	-0.570743	-1.55593	0.158878	0.599703	-4.88475	0	-0.372411	-0.769075	-0.396664	0.158878	0.599703	0.798936
Q05BC3	Rps5	RS5_MOUSE 40S ribosomal protein S5 OS	No	P97461	Rps5	3	-1.00375	-1.39948	-0.39573	-1.36042	0.568962	-1.20161	-0.948335	0.371109	0.761063	-5.54259	0	-1.00375	-1.39948	-0.39573	0.371109	0.761063	0.430498
Q9CY27	Slc25a11	M2OM_MOUSE Mitochondrial 2-oxoglutarate/malate carrier protein OS	Yes	Q9CR62	Slc25a11	11	2.84215	2.44712	-0.395035	-0.765235	-0.0248357	2.64463	-2.4669	0.0393109	0.472368	-3.65556	0	2.84215	2.44712	-0.395035	0.0393109	0.472368	1.40549
P01837	Map2k3	MP2K3_MOUSE Dual specificity mitogen-activated protein kinase kinase 3 OS	No	O09110	Map2k3	6	0.0402347	-0.351593	-0.391828	-0.746548	-0.0371068	-0.155679	-2.55364	0.0343725	0.462889	-3.53352	0	0.0402347	-0.351593	-0.391828	0.0343725	0.462889	1.46379
P57776	Tmod1	TMOD1_MOUSE Tropomodulin-1 OS	No	P49813	Tmod1	13	3.3123	2.9205	-0.391792	-0.73697	-0.0466148	3.1164	-2.624	0.0308335	0.462889	-3.43451	0	3.3123	2.9205	-0.391792	0.0308335	0.462889	1.51098
Q60631	Esyt1	ESYT1_MOUSE Extended synaptotagmin-1 OS	No	Q3U7R1	Esyt1	3	-3.90381	-4.2951	-0.391294	-1.69014	0.90755	-4.13858	-0.779874	0.471531	0.831833	-5.44653	3	-3.90381	-4.2951	-0.391294	0.471531	0.831833	0.326489
O35215	Ptbp1	PTBP1_MOUSE Polypyrimidine tract-binding protein 1 OS,PTBP3_MOUSE Polypyrimidine tract-binding protein 3 OS	No	P17225 , Q8BHD7	Ptbp1 , Ptbp3	2	-3.28131	-3.67164	-0.390324	-1.50855	0.727901	-3.41142	-0.858127	0.42438	0.805544	-5.43617	2	-3.28131	-3.67164	-0.390324	0.42438	0.805544	0.372245
Q80XB4	Atp5md	ATPMD_MOUSE ATP synthase membrane subunit DAPIT, mitochondrial OS	Yes	Q78IK2	Atp5md	2	0.558419	0.16812	-0.390299	-0.806204	0.0256056	0.363269	-2.16948	0.0623518	0.505316	-4.07159	0	0.558419	0.16812	-0.390299	0.0623518	0.505316	1.20515
P16045	Hsp90b1	ENPL_MOUSE Endoplasmin OS	No	P08113	Hsp90b1	7	-0.670139	-1.05887	-0.388732	-1.71413	0.936661	-0.864505	-0.678043	0.517141	0.848762	-5.75557	0	-0.670139	-1.05887	-0.388732	0.517141	0.848762	0.286391
Q91WK5	Rab14	RAB14_MOUSE Ras-related protein Rab-14 OS	No	Q91V41	Rab14	3	-1.83554	-2.22303	-0.387489	-1.41889	0.643916	-2.02929	-0.868523	0.410759	0.79394	-5.61157	0	-1.83554	-2.22303	-0.387489	0.410759	0.79394	0.386413
Q3V1D3	Cd36	CD36_MOUSE Platelet glycoprotein 4 OS	No	Q08857	Cd36	7	0.34654	-0.0400791	-0.386619	-1.16312	0.389882	0.15323	-1.15104	0.283415	0.712278	-5.34698	0	0.34654	-0.0400791	-0.386619	0.283415	0.712278	0.547577
Q8BIJ6	Nrap	NRAP_MOUSE Nebulin-related-anchoring protein OS	No	Q80XB4	Nrap	9	-1.35705	-1.73909	-0.382036	-1.31539	0.55132	-1.54807	-0.946255	0.372105	0.761063	-5.54445	0	-1.35705	-1.73909	-0.382036	0.372105	0.761063	0.429334
Q5NBX1	Jsrp1	JSPR1_MOUSE Junctional sarcoplasmic reticulum protein 1 OS	No	Q3MI48	Jsrp1	11	1.89085	1.51211	-0.378745	-0.998732	0.241242	1.70148	-1.41226	0.196094	0.639255	-5.05802	0	1.89085	1.51211	-0.378745	0.196094	0.639255	0.707535
Q8BUK6	Sgta	SGTA_MOUSE Small glutamine-rich tetratricopeptide repeat-containing protein alpha OS	No	Q8BJU0	Sgta	2	-0.640973	-1.01728	-0.37631	-0.813267	0.0606475	-0.829128	-1.99094	0.0821706	0.515362	-4.31691	0	-0.640973	-1.01728	-0.37631	0.0821706	0.515362	1.08528
Q9WU28	Cdh13	CAD13_MOUSE Cadherin-13 OS	No	Q9WTR5	Cdh13	5	0.943583	0.567698	-0.375885	-1.02006	0.268291	0.755641	-1.34897	0.214798	0.655701	-5.13137	0	0.943583	0.567698	-0.375885	0.214798	0.655701	0.66797
P19096	Alad	HEM2_MOUSE Delta-aminolevulinic acid dehydratase OS	No	P10518	Alad	2	-2.09448	-2.46813	-0.373651	-1.42078	0.67348	-2.2813	-0.877244	0.414719	0.794833	-5.47054	2	-2.09448	-2.46813	-0.373651	0.414719	0.794833	0.382246
Q61656	Hnrnpd	HNRPD_MOUSE Heterogeneous nuclear ribonucleoprotein D0 OS	No	Q60668	Hnrnpd	5	-0.806467	-1.17855	-0.372086	-1.54708	0.802909	-0.99251	-0.732079	0.485304	0.833256	-5.71781	0	-0.806467	-1.17855	-0.372086	0.485304	0.833256	0.313986
Q9CZ30	Cacybp	CYBP_MOUSE Calcyclin-binding protein OS	No	Q9CXW3	Cacybp	2	-2.44955	-2.81992	-0.370371	-1.36532	0.624582	-2.72732	-1.04557	0.35638	0.748481	-5.04388	4	-2.44955	-2.81992	-0.370371	0.35638	0.748481	0.448086
Q9D0K2	Tsfm	EFTS_MOUSE Elongation factor Ts, mitochondrial OS	Yes	Q9CZR8	Tsfm	2	-3.54707	-3.91674	-0.369673	-1.21897	0.479622	-3.79352	-1.07007	0.326489	0.736561	-5.25101	2	-3.54707	-3.91674	-0.369673	0.326489	0.736561	0.486132
Q80XN0	Apool	MIC27_MOUSE MICOS complex subunit Mic27 OS	Yes	Q78IK4	Apool	4	-1.0231	-1.38794	-0.36484	-1.11534	0.385659	-1.20552	-1.12384	0.294125	0.718515	-5.37483	0	-1.0231	-1.38794	-0.36484	0.294125	0.718515	0.531469
P10637	Mtx2	MTX2_MOUSE Metaxin-2 OS	Yes	O88441	Mtx2	2	-1.71764	-2.08173	-0.364089	-1.07282	0.344642	-1.92569	-1.21883	0.263008	0.693948	-5.20895	1	-1.71764	-2.08173	-0.364089	0.263008	0.693948	0.58003
P10605	Wdr1	WDR1_MOUSE WD repeat-containing protein 1 OS	No	O88342	Wdr1	6	-1.14693	-1.50982	-0.362891	-2.05125	1.32547	-1.32838	-0.496894	0.632818	0.909675	-5.86303	0	-1.14693	-1.50982	-0.362891	0.632818	0.909675	0.198721
P26516	Cpa3	CBPA3_MOUSE Mast cell carboxypeptidase A OS	No	P15089	Cpa3	2	-2.04279	-2.40507	-0.362281	-1.41056	0.685998	-2.24981	-0.819948	0.4397	0.813144	-5.57931	1	-2.04279	-2.40507	-0.362281	0.4397	0.813144	0.356844
Q9CXZ1	Ndufb7	NDUB7_MOUSE NADH dehydrogenase [ubiquinone] 1 beta subcomplex subunit 7 OS	Yes	Q9CR61	Ndufb7	10	1.38715	1.02824	-0.358906	-0.899627	0.181815	1.20769	-1.53447	0.164	0.60711	-4.91118	0	1.38715	1.02824	-0.358906	0.164	0.60711	0.785156
Q99L13	Hnrnpab	ROAA_MOUSE Heterogeneous nuclear ribonucleoprotein A/B OS	No	Q99020	Hnrnpab	4	-1.28221	-1.64107	-0.358859	-1.5554	0.83768	-1.46164	-0.693343	0.507996	0.845966	-5.74514	0	-1.28221	-1.64107	-0.358859	0.507996	0.845966	0.29414
O08583	Ppp2ca	PP2AA_MOUSE Serine/threonine-protein phosphatase 2A catalytic subunit alpha isoform OS,PP2AB_MOUSE Serine/threonine-protein phosphatase 2A catalytic subunit beta isoform OS	No	P63330 , P62715	Ppp2ca ,	7	1.00232	0.644073	-0.35825	-1.18615	0.469654	0.823198	-1.00036	0.346837	0.741851	-5.49509	0	1.00232	0.644073	-0.35825	0.346837	0.741851	0.459875
O08600	Ube2d3	UB2D3_MOUSE Ubiquitin-conjugating enzyme E2 D3 OS,UB2D2_MOUSE Ubiquitin-conjugating enzyme E2 D2 OS	No	P61079 , P62838	Ube2d3 , Ube2d2	4	0.941311	0.584949	-0.356363	-0.852195	0.13947	0.76313	-1.66153	0.135728	0.570525	-4.75214	0	0.941311	0.584949	-0.356363	0.135728	0.570525	0.867331
Q91VR2	Sirt2	SIR2_MOUSE NAD-dependent protein deacetylase sirtuin-2 OS	No	Q8VDQ8	Sirt2	4	-2.20058	-2.55539	-0.354813	-2.05714	1.34751	-2.41347	-0.539554	0.613172	0.897307	-5.60291	3	-2.20058	-2.55539	-0.354813	0.613172	0.897307	0.212418
Q9R0P5	Dpt	DERM_MOUSE Dermatopontin OS	No	Q9QZZ6	Dpt	4	-1.41577	-1.76108	-0.345311	-1.61876	0.928141	-1.58842	-0.626872	0.548456	0.867149	-5.78897	0	-1.41577	-1.76108	-0.345311	0.548456	0.867149	0.260858
P14115	Lamb1	LAMB1_MOUSE Laminin subunit beta-1 OS	No	P02469	Lamb1	14	2.34886	2.00477	-0.344086	-1.57558	0.887407	2.17681	-0.645931	0.536662	0.858519	-5.7768	0	2.34886	2.00477	-0.344086	0.536662	0.858519	0.270299
Q811U4	Mtch2	MTCH2_MOUSE Mitochondrial carrier homolog 2 OS	Yes	Q791V5	Mtch2	7	0.785574	0.443619	-0.341955	-0.875678	0.191767	0.614596	-1.48117	0.177372	0.625086	-4.97602	0	0.785574	0.443619	-0.341955	0.177372	0.625086	0.751116
Q791V5	Lrpprc	LPPRC_MOUSE Leucine-rich PPR motif-containing protein, mitochondrial OS	Yes	Q6PB66	Lrpprc	14	0.62397	0.282194	-0.341776	-1.25866	0.57511	0.453082	-0.861742	0.414262	0.794833	-5.6172	0	0.62397	0.282194	-0.341776	0.414262	0.794833	0.382725
P61079	Tst	THTR_MOUSE Thiosulfate sulfurtransferase OS	Yes	P52196	Tst	3	-1.53333	-1.87369	-0.340361	-1.63821	0.957485	-1.6792	-0.622206	0.553841	0.868925	-5.71947	1	-1.53333	-1.87369	-0.340361	0.553841	0.868925	0.256615
Q8CI12	Prr33	PRR33_MOUSE Proline-rich protein 33 OS	No	Q8C494	Prr33	5	1.20686	0.866785	-0.34007	-0.879982	0.199841	1.03682	-1.45612	0.183986	0.633138	-5.00608	0	1.20686	0.866785	-0.34007	0.183986	0.633138	0.735214
Q9CZR8	Serbp1	PAIRB_MOUSE Plasminogen activator inhibitor 1 RNA-binding protein OS	No	Q9CY58	Serbp1	7	-0.0932608	-0.430768	-0.337507	-0.678141	0.00312642	-0.262015	-2.29059	0.0516737	0.505316	-3.90292	0	-0.0932608	-0.430768	-0.337507	0.0516737	0.505316	1.28673
P56695	Slc25a4	ADT1_MOUSE ADP/ATP translocase 1 OS	Yes	P48962	Slc25a4	20	7.505	7.1688	-0.336197	-0.705964	0.033569	7.3369	-2.10193	0.0692275	0.505316	-4.16495	0	7.505	7.1688	-0.336197	0.0692275	0.505316	1.15972
Q91VT4	Hnrnpu	HNRPU_MOUSE Heterogeneous nuclear ribonucleoprotein U OS	No	Q8VEK3	Hnrnpu	5	-1.6242	-1.95992	-0.335726	-1.55538	0.883932	-1.79206	-0.636353	0.54257	0.862522	-5.78296	0	-1.6242	-1.95992	-0.335726	0.54257	0.862522	0.265544
P99028	Cct5	TCPE_MOUSE T-complex protein 1 subunit epsilon OS	No	P80316	Cct5	7	0.569768	0.236433	-0.333334	-2.73959	2.07292	0.4031	-0.32025	0.757099	0.954219	-5.93762	0	0.569768	0.236433	-0.333334	0.757099	0.954219	0.120847
Q01853	Csrp1	CSRP1_MOUSE Cysteine and glycine-rich protein 1 OS	No	P97315	Csrp1	4	-1.51394	-1.84564	-0.331696	-0.939497	0.276104	-1.73507	-1.34164	0.229152	0.655751	-4.97778	2	-1.51394	-1.84564	-0.331696	0.229152	0.655751	0.639876
P68040	Rps6	RS6_MOUSE 40S ribosomal protein S6 OS	No	P62754	Rps6	4	0.774787	0.443345	-0.331442	-0.833287	0.170402	0.609066	-1.52683	0.16586	0.60711	-4.92055	0	0.774787	0.443345	-0.331442	0.16586	0.60711	0.780259
Q6PIE5	Hspe1	CH10_MOUSE 10 kDa heat shock protein, mitochondrial OS	Yes	Q64433	Hspe1	7	1.85628	1.52616	-0.33012	-0.750039	0.0897992	1.69122	-1.81743	0.107209	0.555784	-4.54967	0	1.85628	1.52616	-0.33012	0.107209	0.555784	0.969768
Q9D967	Uqcrb	QCR7_MOUSE Cytochrome b-c1 complex subunit 7 OS	Yes	Q9D855	Uqcrb	8	3.48739	3.15926	-0.328125	-0.728728	0.0724783	3.32332	-1.89355	0.0954363	0.535899	-4.44839	0	3.48739	3.15926	-0.328125	0.0954363	0.535899	1.02029
Q3U7R1	Cacna1s	CAC1S_MOUSE Voltage-dependent L-type calcium channel subunit alpha-1S OS	No	Q02789	Cacna1s	17	2.07621	1.75048	-0.325729	-0.864711	0.213253	1.91334	-1.39712	0.200435	0.639255	-5.07574	0	2.07621	1.75048	-0.325729	0.200435	0.639255	0.698026
P05132	Kpna3	IMA4_MOUSE Importin subunit alpha-4 OS	No	O35344	Kpna3	6	-0.466412	-0.791407	-0.324995	-0.982266	0.332276	-0.628909	-1.1431	0.28651	0.712278	-5.35517	0	-0.466412	-0.791407	-0.324995	0.28651	0.712278	0.54286
Q9D7X3	Cul5	CUL5_MOUSE Cullin-5 OS	No	Q9D5V5	Cul5	13	-0.435395	-0.75995	-0.324555	-0.860253	0.211142	-0.597673	-1.40062	0.199424	0.639255	-5.07166	0	-0.435395	-0.75995	-0.324555	0.199424	0.639255	0.700222
Q8BML9	Samm50	SAM50_MOUSE Sorting and assembly machinery component 50 homolog OS	Yes	Q8BGH2	Samm50	12	1.43081	1.10861	-0.322198	-0.740872	0.0964761	1.26971	-1.77909	0.113648	0.555784	-4.60012	0	1.43081	1.10861	-0.322198	0.113648	0.555784	0.944438
P14131	Mtatp8	ATP8_MOUSE ATP synthase protein 8 OS	Yes	P03930	Mtatp8	2	1.92366	1.6052	-0.318459	-0.914225	0.277307	1.76443	-1.23574	0.252095	0.679745	-5.25742	0	1.92366	1.6052	-0.318459	0.252095	0.679745	0.598436
Q61990	Stip1	STIP1_MOUSE Stress-induced-phosphoprotein 1 OS	No	Q60864	Stip1	11	1.65583	1.34471	-0.311117	-0.753355	0.131121	1.50027	-1.62637	0.143068	0.582356	-4.79675	0	1.65583	1.34471	-0.311117	0.143068	0.582356	0.844457
Q61655	Grb2	GRB2_MOUSE Growth factor receptor-bound protein 2 OS	No	Q60631	Grb2	3	-2.46134	-2.77244	-0.311096	-1.5068	0.884604	-2.61689	-0.601483	0.564404	0.870896	-5.80466	0	-2.46134	-2.77244	-0.311096	0.564404	0.870896	0.24841
P16546	Sod1	SODC_MOUSE Superoxide dismutase [Cu-Zn] OS	Yes	P08228	Sod1	5	3.4999	3.19005	-0.309855	-0.745771	0.12606	3.34498	-1.64327	0.139496	0.580879	-4.77537	0	3.4999	3.19005	-0.309855	0.139496	0.580879	0.855437
Q921U8	L2hgdh	L2HDH_MOUSE L-2-hydroxyglutarate dehydrogenase, mitochondrial OS	Yes	Q91YP0	L2hgdh	2	-2.81957	-3.12373	-0.304152	-1.40948	0.801175	-2.97165	-0.636138	0.542703	0.862522	-5.78309	0	-2.81957	-3.12373	-0.304152	0.542703	0.862522	0.265438
Q8K1Z0	Calcoco1	CACO1_MOUSE Calcium-binding and coiled-coil domain-containing protein 1 OS	No	Q8CGU1	Calcoco1	2	-0.729146	-1.0332	-0.30405	-1.21607	0.607976	-0.881171	-0.770706	0.463343	0.824547	-5.68929	0	-0.729146	-1.0332	-0.30405	0.463343	0.824547	0.334098
Q8BFZ3	Actn1	ACTN1_MOUSE Alpha-actinin-1 OS	No	Q7TPR4	Actn1	22	1.9368	1.63543	-0.301367	-0.816515	0.213781	1.78612	-1.35243	0.213736	0.655701	-5.1274	0	1.9368	1.63543	-0.301367	0.213736	0.655701	0.670122
Q8QZR5	Lrrc20	LRC20_MOUSE Leucine-rich repeat-containing protein 20 OS	No	Q8CI70	Lrrc20	4	-0.676304	-0.976884	-0.30058	-0.827928	0.226768	-0.826594	-1.31769	0.224596	0.655751	-5.16687	0	-0.676304	-0.976884	-0.30058	0.224596	0.655751	0.648598
P15864	Phkg1	PHKG1_MOUSE Phosphorylase b kinase gamma catalytic chain, skeletal muscle/heart isoform OS	No	P07934	Phkg1	15	2.08478	1.78578	-0.299003	-0.680387	0.082382	1.93528	-1.81244	0.108027	0.555784	-4.55626	0	2.08478	1.78578	-0.299003	0.108027	0.555784	0.966466
D3Z7H8	Calm3	CALM3_MOUSE Calmodulin-3 OS,CALM2_MOUSE Calmodulin-2 OS	No	P0DP28 , P0DP27 , P0DP26	Calm3 , Calm2 , Calm1	8	3.15972	2.86115	-0.298563	-0.629503	0.0323766	3.01043	-2.08564	0.0709945	0.505316	-4.18738	0	3.15972	2.86115	-0.298563	0.0709945	0.505316	1.14878
Q5SRX1	Myl12b	ML12B_MOUSE Myosin regulatory light chain 12B OS	No	Q3THE2	Myl12b	3	-1.51211	-1.80928	-0.297172	-1.84866	1.25431	-1.61117	-0.470885	0.654666	0.91834	-5.68806	2	-1.51211	-1.80928	-0.297172	0.654666	0.91834	0.183981
Q91WK2	Sfpq	SFPQ_MOUSE Splicing factor, proline- and glutamine-rich OS	No	Q8VIJ6	Sfpq	2	-2.72816	-3.02298	-0.29482	-0.681563	0.0919223	-2.87557	-1.76233	0.116577	0.555784	-4.62205	0	-2.72816	-3.02298	-0.29482	0.116577	0.555784	0.933389
Q9CQ92	Tomm22	TOM22_MOUSE Mitochondrial import receptor subunit TOM22 homolog OS	Yes	Q9CPQ3	Tomm22	3	-1.85931	-2.15318	-0.293876	-0.964047	0.376295	-2.00624	-1.01375	0.340792	0.741184	-5.48255	0	-1.85931	-2.15318	-0.293876	0.340792	0.741184	0.467511
Q9R0Q7	Esd	ESTD_MOUSE S-formylglutathione hydrolase OS	No	Q9R0P3	Esd	6	1.06699	0.774667	-0.29232	-0.828706	0.244066	0.920827	-1.25989	0.243713	0.664622	-5.23113	0	1.06699	0.774667	-0.29232	0.243713	0.664622	0.613122
Q6P9R2	Eif4g2	IF4G2_MOUSE Eukaryotic translation initiation factor 4 gamma 2 OS	No	Q62448	Eif4g2	2	-3.42533	-3.71483	-0.289501	-1.51242	0.933421	-3.54113	-0.612815	0.567392	0.874401	-5.56026	3	-3.42533	-3.71483	-0.289501	0.567392	0.874401	0.246116
Q9D8Y1	Dnajb4	DNJB4_MOUSE DnaJ homolog subfamily B member 4 OS	No	Q9D832	Dnajb4	3	-1.99358	-2.28287	-0.289287	-2.46719	1.88862	-2.1093	-0.343849	0.745261	0.954219	-5.6927	3	-1.99358	-2.28287	-0.289287	0.745261	0.954219	0.127692
P06745	Timm44	TIM44_MOUSE Mitochondrial import inner membrane translocase subunit TIM44 OS	Yes	O35857	Timm44	3	-3.67592	-3.96519	-0.289274	-1.54564	0.96709	-3.82056	-0.532286	0.609193	0.897307	-5.84443	0	-3.67592	-3.96519	-0.289274	0.609193	0.897307	0.215245
Q9CZU6	Blvra	BIEA_MOUSE Biliverdin reductase A OS	No	Q9CY64	Blvra	5	-2.18	-2.4673	-0.287296	-1.8383	1.2637	-2.34417	-0.439477	0.673776	0.932274	-5.81824	1	-2.18	-2.4673	-0.287296	0.673776	0.932274	0.171484
Q9D023	Uqcrc1	QCR1_MOUSE Cytochrome b-c1 complex subunit 1, mitochondrial OS	Yes	Q9CZ13	Uqcrc1	19	5.23977	4.95482	-0.284942	-0.600648	0.0307645	5.0973	-2.08653	0.0708967	0.505316	-4.18616	0	5.23977	4.95482	-0.284942	0.0708967	0.505316	1.14937
Q9D7G0	Acp1	PPAC_MOUSE Low molecular weight phosphotyrosine protein phosphatase OS	No	Q9D358	Acp1	3	-0.285176	-0.568906	-0.28373	-1.27872	0.711262	-0.427041	-0.65923	0.528524	0.85277	-5.76812	0	-0.285176	-0.568906	-0.28373	0.528524	0.85277	0.276936
P23116	Gpd1	GPDA_MOUSE Glycerol-3-phosphate dehydrogenase [NAD(+)], cytoplasmic OS	No	P13707	Gpd1	21	5.70588	5.42225	-0.283627	-0.652377	0.0851241	5.56407	-1.77814	0.113813	0.555784	-4.60137	0	5.70588	5.42225	-0.283627	0.113813	0.555784	0.943809
Q8CG76	Klhl31	KLH31_MOUSE Kelch-like protein 31 OS	No	Q8BWA5	Klhl31	5	0.0587135	-0.222574	-0.281287	-1.46173	0.899154	-0.08193	-0.550879	0.596972	0.887845	-5.83418	0	0.0587135	-0.222574	-0.281287	0.596972	0.887845	0.224046
Q3B7Z2	Apoa1	APOA1_MOUSE Apolipoprotein A-I OS	No	Q00623	Apoa1	11	1.61816	1.3432	-0.274959	-0.655055	0.105137	1.48068	-1.67234	0.133542	0.569186	-4.73834	0	1.61816	1.3432	-0.274959	0.133542	0.569186	0.874384
Q8VDC1	Cacnb1	CACB1_MOUSE Voltage-dependent L-type calcium channel subunit beta-1 OS	No	Q8R3Z5	Cacnb1	10	2.39651	2.12632	-0.270196	-0.631778	0.0913862	2.26142	-1.72752	0.122885	0.556866	-4.66733	0	2.39651	2.12632	-0.270196	0.122885	0.556866	0.910501
Q7TPR4	Atp1a2	AT1A2_MOUSE Sodium/potassium-transporting ATPase subunit alpha-2 OS	No	Q6PIE5	Atp1a2	33	3.62683	3.36202	-0.264818	-0.611156	0.0815193	3.49443	-1.76766	0.115637	0.555784	-4.61508	0	3.62683	3.36202	-0.264818	0.115637	0.555784	0.936904
Q9ESD7	Vps35	VPS35_MOUSE Vacuolar protein sorting-associated protein 35 OS	No	Q9EQH3	Vps35	4	-2.6983	-2.96257	-0.264269	-1.70229	1.17376	-2.83044	-0.424845	0.682303	0.93584	-5.89717	0	-2.6983	-2.96257	-0.264269	0.682303	0.93584	0.166022
O09165	Eif3j1	EI3JA_MOUSE Eukaryotic translation initiation factor 3 subunit J-A OS,EI3JB_MOUSE Eukaryotic translation initiation factor 3 subunit J-B OS	No	Q3UGC7 , Q66JS6	Eif3j1 , Eif3j2	6	-0.0453851	-0.308934	-0.263549	-0.575133	0.0480357	-0.17716	-1.9554	0.0867905	0.515362	-4.36511	0	-0.0453851	-0.308934	-0.263549	0.0867905	0.515362	1.06153
A2AQP0	Tuba1a	TBA1A_MOUSE Tubulin alpha-1A chain OS,TBA3_MOUSE Tubulin alpha-3 chain OS	No	P68369 , P05214	Tuba1a , Tuba3a	17	-0.839675	-1.10119	-0.261517	-0.813255	0.290221	-0.970433	-1.09577	0.305512	0.725849	-5.40305	0	-0.839675	-1.10119	-0.261517	0.305512	0.725849	0.514972
P47738	Fkbp1a	FKB1A_MOUSE Peptidyl-prolyl cis-trans isomerase FKBP1A OS	No	P26883	Fkbp1a	5	1.61649	1.35814	-0.258352	-0.697613	0.180909	1.48732	-1.35969	0.211524	0.652956	-5.11908	0	1.61649	1.35814	-0.258352	0.211524	0.652956	0.674641
O35206	Eif5a	IF5A1_MOUSE Eukaryotic translation initiation factor 5A-1 OS,IF5A2_MOUSE Eukaryotic translation initiation factor 5A-2 OS	No	P63242 , Q8BGY2	Eif5a , Eif5a2	8	2.95373	2.69571	-0.258017	-0.594068	0.0780349	2.82472	-1.77498	0.11436	0.555784	-4.60551	0	2.95373	2.69571	-0.258017	0.11436	0.555784	0.941726
Q9CZ44	Ndufs4	NDUS4_MOUSE NADH dehydrogenase [ubiquinone] iron-sulfur protein 4, mitochondrial OS	Yes	Q9CXZ1	Ndufs4	6	2.79713	2.54137	-0.255762	-0.836553	0.32503	2.66925	-1.01804	0.338869	0.738965	-5.4785	0	2.79713	2.54137	-0.255762	0.338869	0.738965	0.469968
P32921	Rpl13a	RL13A_MOUSE 60S ribosomal protein L13a OS	No	P19253	Rpl13a	3	-0.599759	-0.852619	-0.25286	-0.675978	0.170258	-0.726189	-1.38156	0.204982	0.647339	-5.09384	0	-0.599759	-0.852619	-0.25286	0.204982	0.647339	0.688284
Q9D8N0	Apmap	APMAP_MOUSE Adipocyte plasma membrane-associated protein OS	No	Q9D7N9	Apmap	5	-2.19341	-2.44595	-0.252546	-1.79529	1.2902	-2.31968	-0.37844	0.715088	0.942767	-5.91646	0	-2.19341	-2.44595	-0.252546	0.715088	0.942767	0.145641
Q9WU78	Skp1	SKP1_MOUSE S-phase kinase-associated protein 1 OS	No	Q9WTX5	Skp1	3	-1.72602	-1.97807	-0.252049	-1.26939	0.76529	-1.85204	-0.572757	0.582766	0.883572	-5.82171	0	-1.72602	-1.97807	-0.252049	0.582766	0.883572	0.234506
Q9D5T0	Tmed10	TMEDA_MOUSE Transmembrane emp24 domain-containing protein 10 OS	No	Q9D1D4	Tmed10	2	-0.79465	-1.04586	-0.251213	-1.25321	0.750787	-0.920257	-0.579597	0.578363	0.881977	-5.81772	0	-0.79465	-1.04586	-0.251213	0.578363	0.881977	0.237799
P11404	Cops6	CSN6_MOUSE COP9 signalosome complex subunit 6 OS	No	O88545	Cops6	5	-1.75479	-2.00524	-0.250443	-0.964714	0.463828	-1.88001	-0.810582	0.441378	0.81391	-5.65854	0	-1.75479	-2.00524	-0.250443	0.441378	0.81391	0.355189
P07934	Asna1	ASNA_MOUSE ATPase Asna1 OS	No	O54984	Asna1	4	-1.68751	-1.93597	-0.248458	-1.68092	1.18401	-1.81174	-0.400977	0.699081	0.942486	-5.90736	0	-1.68751	-1.93597	-0.248458	0.699081	0.942486	0.155472
P97822	Mybph	MYBPH_MOUSE Myosin-binding protein H OS	No	P70402	Mybph	23	5.80654	5.55878	-0.247756	-0.62558	0.130068	5.68266	-1.51596	0.168538	0.607835	-4.93384	0	5.80654	5.55878	-0.247756	0.168538	0.607835	0.773301
Q921I1	Cisd1	CISD1_MOUSE CDGSH iron-sulfur domain-containing protein 1 OS	Yes	Q91WS0	Cisd1	5	2.60153	2.35452	-0.247005	-0.744223	0.250212	2.47803	-1.14845	0.284424	0.712278	-5.34966	0	2.60153	2.35452	-0.247005	0.284424	0.712278	0.546034
P52503	Akr1b1	ALDR_MOUSE Aldo-keto reductase family 1 member B1 OS	No	P45376	Akr1b1	15	4.32235	4.07646	-0.245893	-0.650771	0.158986	4.1994	-1.40402	0.198448	0.639255	-5.06768	0	4.32235	4.07646	-0.245893	0.198448	0.639255	0.702353
Q6NZJ6	Speg	SPEG_MOUSE Striated muscle-specific serine/threonine-protein kinase OS	No	Q62407	Speg	22	1.3798	1.13492	-0.244887	-0.663323	0.17355	1.25736	-1.35296	0.213573	0.655701	-5.12679	0	1.3798	1.13492	-0.244887	0.213573	0.655701	0.670454
Q8C1A5	Prkaa2	AAPK2_MOUSE 5-AMP-activated protein kinase catalytic subunit alpha-2 OS	No	Q8BRK8	Prkaa2	9	0.190675	-0.0530999	-0.243775	-0.909365	0.421816	0.0687875	-0.846706	0.422107	0.804907	-5.62957	0	0.190675	-0.0530999	-0.243775	0.422107	0.804907	0.374577
P53994	Capza2	CAZA2_MOUSE F-actin-capping protein subunit alpha-2 OS	No	P47754	Capza2	14	3.86609	3.62307	-0.24302	-0.611735	0.125695	3.74458	-1.52371	0.166624	0.60711	-4.92437	0	3.86609	3.62307	-0.24302	0.166624	0.60711	0.778261
Q9ER60	Atp5pd	ATP5H_MOUSE ATP synthase subunit d, mitochondrial OS	Yes	Q9DCX2	Atp5pd	12	4.55458	4.31194	-0.242638	-0.571087	0.0858107	4.43326	-1.70782	0.126595	0.561858	-4.69279	0	4.55458	4.31194	-0.242638	0.126595	0.561858	0.897583
Q9CQN1	Ndufa2	NDUA2_MOUSE NADH dehydrogenase [ubiquinone] 1 alpha subcomplex subunit 2 OS	Yes	Q9CQ75	Ndufa2	3	0.716783	0.476474	-0.240309	-0.990032	0.509415	0.596628	-0.741002	0.480171	0.833256	-5.71134	0	0.716783	0.476474	-0.240309	0.480171	0.833256	0.318604
P63325	Rps13	RS13_MOUSE 40S ribosomal protein S13 OS	No	P62301	Rps13	5	0.477024	0.237657	-0.239367	-0.80159	0.322855	0.357341	-0.984254	0.354219	0.745757	-5.51	0	0.477024	0.237657	-0.239367	0.354219	0.745757	0.450728
P54285	Gsr	GSHR_MOUSE Glutathione reductase, mitochondrial OS	Yes	P47791	Gsr	2	-2.8467	-3.08286	-0.236161	-0.927352	0.455029	-2.98165	-0.810641	0.444679	0.81391	-5.58662	1	-2.8467	-3.08286	-0.236161	0.444679	0.81391	0.351953
P51410	Eci1	ECI1_MOUSE Enoyl-CoA delta isomerase 1, mitochondrial OS	Yes	P42125	Eci1	8	2.15053	1.91503	-0.235502	-0.73147	0.260466	2.03278	-1.09772	0.304708	0.725849	-5.40111	0	2.15053	1.91503	-0.235502	0.304708	0.725849	0.516116
Q9WTI7	Psmb3	PSB3_MOUSE Proteasome subunit beta type-3 OS	No	Q9R1P1	Psmb3	5	0.037804	-0.19476	-0.232564	-1.35415	0.889024	-0.0784781	-0.479358	0.644694	0.916241	-5.8718	0	0.037804	-0.19476	-0.232564	0.644694	0.916241	0.190646
Q9CWJ9	Mrps36	RT36_MOUSE 28S ribosomal protein S36, mitochondrial OS	Yes	Q9CQX8	Mrps36	5	0.52026	0.288826	-0.231434	-0.800237	0.337369	0.404543	-0.940625	0.374811	0.761063	-5.54947	0	0.52026	0.288826	-0.231434	0.374811	0.761063	0.426187
P47962	Ahsg	FETUA_MOUSE Alpha-2-HS-glycoprotein OS	No	P29699	Ahsg	7	1.28037	1.04938	-0.230991	-0.862367	0.400385	1.16488	-0.845782	0.422593	0.804907	-5.63032	0	1.28037	1.04938	-0.230991	0.422593	0.804907	0.374078
Q3UV70	Acads	ACADS_MOUSE Short-chain specific acyl-CoA dehydrogenase, mitochondrial OS	Yes	Q07417	Acads	14	1.95983	1.72954	-0.230282	-0.666855	0.20629	1.84468	-1.21943	0.257895	0.68491	-5.27501	0	1.95983	1.72954	-0.230282	0.257895	0.68491	0.588557
Q9CWK8	Ndufa6	NDUA6_MOUSE NADH dehydrogenase [ubiquinone] 1 alpha subcomplex subunit 6 OS	Yes	Q9CQZ5	Ndufa6	7	2.34136	2.11122	-0.23014	-0.750107	0.289826	2.22629	-1.02322	0.336563	0.737173	-5.47361	0	2.34136	2.11122	-0.23014	0.336563	0.737173	0.472933
P97315	Acta1	ACTS_MOUSE Actin, alpha skeletal muscle OS	No	P68134	Acta1	31	11.8882	11.6585	-0.229663	-0.600297	0.140972	11.7734	-1.4325	0.190422	0.639037	-5.03415	0	11.8882	11.6585	-0.229663	0.190422	0.639037	0.720283
Q60590	Pbxip1	PBIP1_MOUSE Pre-B-cell leukemia transcription factor-interacting protein 1 OS	No	Q3TVI8	Pbxip1	18	2.15053	1.92201	-0.228517	-0.711947	0.254912	2.03627	-1.09279	0.306739	0.725849	-5.40602	0	2.15053	1.92201	-0.228517	0.306739	0.725849	0.51323
P26638	Glul	GLNA_MOUSE Glutamine synthetase OS	No	P15105	Glul	3	-5.13493	-5.36117	-0.226242	-1.68195	1.22947	-5.24805	-0.382078	0.715816	0.942767	-5.78023	2	-5.13493	-5.36117	-0.226242	0.715816	0.942767	0.145198
Q9JKV1	Pdk2	PDK2_MOUSE [Pyruvate dehydrogenase (acetyl-transferring)] kinase isozyme 2, mitochondrial OS	Yes	Q9JK42	Pdk2	6	0.859657	0.634065	-0.225592	-0.567805	0.116622	0.746861	-1.52397	0.16656	0.60711	-4.92405	0	0.859657	0.634065	-0.225592	0.16656	0.60711	0.77843
P84099	Actc1	ACTC_MOUSE Actin, alpha cardiac muscle 1 OS	No	P68033	Actc1	30	6.6586	6.43334	-0.225257	-0.614716	0.164201	6.54597	-1.33712	0.218467	0.655751	-5.14488	0	6.6586	6.43334	-0.225257	0.218467	0.655751	0.660615
Q9CQX2	Sar1b	SAR1B_MOUSE GTP-binding protein SAR1b OS	No	Q9CQC9	Sar1b	8	2.9044	2.68116	-0.223242	-0.616849	0.170364	2.79278	-1.31119	0.226681	0.655751	-5.17419	0	2.9044	2.68116	-0.223242	0.226681	0.655751	0.644585
Q9D1I5	Pgm1	PGM1_MOUSE Phosphoglucomutase-1 OS	No	Q9D0F9	Pgm1	36	7.38993	7.16698	-0.222949	-0.558616	0.112718	7.27845	-1.53549	0.163752	0.60711	-4.90993	0	7.38993	7.16698	-0.222949	0.163752	0.60711	0.785814
P62702	Eef2	EF2_MOUSE Elongation factor 2 OS	No	P58252	Eef2	36	5.21427	4.99301	-0.221255	-0.605695	0.163185	5.10364	-1.3305	0.220537	0.655751	-5.15239	0	5.21427	4.99301	-0.221255	0.220537	0.655751	0.656518
Q6ZQ73	Atp2a3	AT2A3_MOUSE Sarcoplasmic/endoplasmic reticulum calcium ATPase 3 OS	No	Q64518	Atp2a3	13	6.90484	6.68482	-0.22002	-0.573091	0.133051	6.79483	-1.44063	0.188186	0.638995	-5.02453	0	6.90484	6.68482	-0.22002	0.188186	0.638995	0.725412
O35737	Psma7	PSA7_MOUSE Proteasome subunit alpha type-7 OS,PSMA8_MOUSE Proteasome subunit alpha-type 7-like OS	No	Q9Z2U0 , Q9CWH6	Psma7 , Psma8	8	1.06577	0.846801	-0.218967	-0.713989	0.276055	0.956284	-1.0226	0.336838	0.737173	-5.47419	0	1.06577	0.846801	-0.218967	0.336838	0.737173	0.472579
Q8VEM8	Acaa1b	THIKB_MOUSE 3-ketoacyl-CoA thiolase B, peroxisomal OS	Yes	Q8VCH0	Acaa1b	2	-2.58917	-2.80663	-0.217464	-2.48448	2.04955	-2.6979	-0.269433	0.801295	0.964243	-5.63469	4	-2.58917	-2.80663	-0.217464	0.801295	0.964243	0.0962078
Q9R062	Vps29	VPS29_MOUSE Vacuolar protein sorting-associated protein 29 OS	No	Q9QZ88	Vps29	2	-3.74703	-3.9643	-0.217271	-2.14448	1.70994	-3.85566	-0.260629	0.801054	0.964243	-5.95572	0	-3.74703	-3.9643	-0.217271	0.801054	0.964243	0.096338
Q80YV4	Nap1l4	NP1L4_MOUSE Nucleosome assembly protein 1-like 4 OS	No	Q78ZA7	Nap1l4	4	-2.11131	-2.32847	-0.217162	-1.85493	1.4206	-2.21989	-0.306537	0.767133	0.954219	-5.9421	0	-2.11131	-2.32847	-0.217162	0.767133	0.954219	0.11513
Q8VDI7	Atp2a1	AT2A1_MOUSE Sarcoplasmic/endoplasmic reticulum calcium ATPase 1 OS	No	Q8R429	Atp2a1	52	10.4913	10.2745	-0.216854	-0.59376	0.160053	10.3829	-1.3301	0.220664	0.655751	-5.15284	0	10.4913	10.2745	-0.216854	0.220664	0.655751	0.656269
Q99LC5	Psmd6	PSMD6_MOUSE 26S proteasome non-ATPase regulatory subunit 6 OS	No	Q99JI4	Psmd6	5	-0.908552	-1.12518	-0.21663	-0.76176	0.328501	-1.01687	-0.918689	0.385495	0.766552	-5.56878	0	-0.908552	-1.12518	-0.21663	0.385495	0.766552	0.413982
O54950	Nqo2	NQO2_MOUSE Ribosyldihydronicotinamide dehydrogenase [quinone] OS	No	Q9JI75 , Y-FGCZCont00052	Nqo2	4	-2.21181	-2.42789	-0.216082	-2.28927	1.85711	-2.31985	-0.240952	0.815738	0.967988	-5.9609	0	-2.21181	-2.42789	-0.216082	0.815738	0.967988	0.0884491
P08228	Nipsnap2	NIPS2_MOUSE Protein NipSnap homolog 2 OS	No	O55126	Nipsnap2	12	3.77459	3.55891	-0.215679	-0.633742	0.202384	3.66675	-1.19266	0.267648	0.700134	-5.30351	0	3.77459	3.55891	-0.215679	0.267648	0.700134	0.572436
P61089	Ndufs6	NDUS6_MOUSE NADH dehydrogenase [ubiquinone] iron-sulfur protein 6, mitochondrial OS	Yes	P52503	Ndufs6	7	2.08193	1.86753	-0.214395	-0.691917	0.263127	1.97473	-1.03794	0.330072	0.736561	-5.45958	0	2.08193	1.86753	-0.214395	0.330072	0.736561	0.481391
Q91YE8	Rnh1	RINI_MOUSE Ribonuclease inhibitor OS	No	Q91VI7	Rnh1	16	1.13082	0.919658	-0.211162	-0.829314	0.40699	1.02524	-0.789717	0.452781	0.821893	-5.67479	0	1.13082	0.919658	-0.211162	0.452781	0.821893	0.344112
P50462	Rpl12	RL12_MOUSE 60S ribosomal protein L12 OS	No	P35979	Rpl12	5	1.07345	0.864969	-0.208479	-1.00734	0.590385	0.969209	-0.603311	0.563247	0.870896	-5.80355	0	1.07345	0.864969	-0.208479	0.563247	0.870896	0.249301
Q64691	Nnt	NNTM_MOUSE NAD(P) transhydrogenase, mitochondrial OS	Yes	Q61941	Nnt	21	2.58384	2.37606	-0.207778	-0.910031	0.494475	2.47995	-0.684002	0.513567	0.848762	-5.75153	0	2.58384	2.37606	-0.207778	0.513567	0.848762	0.289403
Q8BZ71	Dlat	ODP2_MOUSE Dihydrolipoyllysine-residue acetyltransferase component of pyruvate dehydrogenase complex, mitochondrial OS	Yes	Q8BMF4	Dlat	17	3.79633	3.58932	-0.207004	-0.511924	0.0979152	3.69282	-1.56944	0.155726	0.599703	-4.86801	0	3.79633	3.58932	-0.207004	0.155726	0.599703	0.807638
Q921T2	Synpo2	SYNP2_MOUSE Synaptopodin-2 OS	No	Q91YE8	Synpo2	24	3.92361	3.71775	-0.205859	-0.575676	0.163958	3.82068	-1.28687	0.234624	0.659357	-5.20136	0	3.92361	3.71775	-0.205859	0.234624	0.659357	0.629627
Q921L3	Hpx	HEMO_MOUSE Hemopexin OS	No	Q91X72	Hpx	12	1.12485	0.91981	-0.205037	-0.657276	0.247203	1.02233	-1.04813	0.325637	0.736561	-5.44979	0	1.12485	0.91981	-0.205037	0.325637	0.736561	0.487266
P70170	Elob	ELOB_MOUSE Elongin-B OS	No	P62869	Elob	2	0.0289846	-0.174583	-0.203568	-0.913546	0.50641	-0.0727993	-0.662851	0.526321	0.85277	-5.76573	0	0.0289846	-0.174583	-0.203568	0.526321	0.85277	0.278749
O70591	Fga	FIBA_MOUSE Fibrinogen alpha chain OS	No	E9PV24	Fga	6	-0.90696	-1.11012	-0.203159	-1.38653	0.98021	-1.00854	-0.396888	0.701974	0.942486	-5.90905	0	-0.90696	-1.11012	-0.203159	0.701974	0.942486	0.153679
Q9CPP6	Park7	PARK7_MOUSE Protein/nucleic acid deglycase DJ-1 OS	Yes	Q99LX0	Park7	9	5.04639	4.84419	-0.202201	-0.517831	0.113429	4.94529	-1.481	0.177415	0.625086	-4.97622	0	5.04639	4.84419	-0.202201	0.177415	0.625086	0.75101
P63158	Rps8	RS8_MOUSE 40S ribosomal protein S8 OS	No	P62242	Rps8	6	0.657599	0.455511	-0.202088	-0.629705	0.225529	0.556555	-1.09254	0.306844	0.725849	-5.40627	0	0.657599	0.455511	-0.202088	0.306844	0.725849	0.513082
Q8BVI4	Ndufv3	NDUV3_MOUSE NADH dehydrogenase [ubiquinone] flavoprotein 3, mitochondrial OS	Yes	Q8BK30	Ndufv3	3	-0.792385	-0.993268	-0.200883	-0.896954	0.495188	-0.892827	-0.667177	0.523696	0.85277	-5.76286	0	-0.792385	-0.993268	-0.200883	0.523696	0.85277	0.28092
Q9DB60	Rpl4	RL4_MOUSE 60S ribosomal protein L4 OS	No	Q9D8E6	Rpl4	10	2.26988	2.07021	-0.19967	-0.713922	0.314583	2.17004	-0.897609	0.39597	0.774778	-5.58699	0	2.26988	2.07021	-0.19967	0.39597	0.774778	0.402338
O70456	Klhl41	KLH41_MOUSE Kelch-like protein 41 OS	No	A2AUC9	Klhl41	23	4.38906	4.1897	-0.199361	-0.591389	0.192666	4.28938	-1.17564	0.274007	0.706704	-5.32142	0	4.38906	4.1897	-0.199361	0.274007	0.706704	0.562239
P11087	Cops3	CSN3_MOUSE COP9 signalosome complex subunit 3 OS	No	O88543	Cops3	3	-0.466614	-0.66525	-0.198636	-0.782726	0.385455	-0.599038	-0.83605	0.435744	0.813144	-5.45374	2	-0.466614	-0.66525	-0.198636	0.435744	0.813144	0.360769
Q3TMH2	Nme2	NDKB_MOUSE Nucleoside diphosphate kinase B OS	No	Q01768	Nme2	11	5.01377	4.81519	-0.198587	-0.59888	0.201705	4.91448	-1.1469	0.285026	0.712278	-5.35126	0	5.01377	4.81519	-0.198587	0.285026	0.712278	0.545115
Q07417	G3bp1	G3BP1_MOUSE Ras GTPase-activating protein-binding protein 1 OS	No	P97855	G3bp1	2	-1.99242	-2.19094	-0.19852	-0.942244	0.545203	-2.09168	-0.617085	0.554572	0.868925	-5.79509	0	-1.99242	-2.19094	-0.19852	0.554572	0.868925	0.256042
P18572	Ndufb1	NDUB1_MOUSE NADH dehydrogenase [ubiquinone] 1 beta subcomplex subunit 1 OS	No	P0DN34	Ndufb1	2	0.362879	0.166443	-0.196436	-0.746056	0.353184	0.264661	-0.826247	0.432948	0.811944	-5.6461	0	0.362879	0.166443	-0.196436	0.432948	0.811944	0.363564
Q9JK42	Myot	MYOTI_MOUSE Myotilin OS	No	Q9JIF9	Myot	29	4.63972	4.44398	-0.195742	-0.582196	0.190711	4.54185	-1.17095	0.275781	0.706704	-5.32632	0	4.63972	4.44398	-0.195742	0.275781	0.706704	0.559435
Q04857	Anxa4	ANXA4_MOUSE Annexin A4 OS	No	P97429	Anxa4	4	-2.25484	-2.44879	-0.193948	-1.33832	0.950428	-2.35182	-0.391802	0.705579	0.942767	-5.91113	0	-2.25484	-2.44879	-0.193948	0.705579	0.942767	0.151455
Q9JJV2	Dync1h1	DYHC1_MOUSE Cytoplasmic dynein 1 heavy chain 1 OS	No	Q9JHU4	Dync1h1	38	1.4816	1.29042	-0.191175	-0.859019	0.476669	1.38601	-0.661771	0.526977	0.85277	-5.76645	0	1.4816	1.29042	-0.191175	0.526977	0.85277	0.278208
Q8K3J1	Dhrs7c	DRS7C_MOUSE Dehydrogenase/reductase SDR family member 7C OS	No	Q8CHS7	Dhrs7c	9	2.43822	2.24903	-0.189192	-0.6004	0.222016	2.34363	-1.06363	0.318975	0.736561	-5.43474	0	2.43822	2.24903	-0.189192	0.318975	0.736561	0.496243
Q920M5	Eif3h	EIF3H_MOUSE Eukaryotic translation initiation factor 3 subunit H OS	No	Q91WK2	Eif3h	2	-2.13743	-2.32387	-0.186446	-0.781096	0.408204	-2.23065	-0.724841	0.489494	0.833256	-5.72302	0	-2.13743	-2.32387	-0.186446	0.489494	0.833256	0.310253
P35700	Plg	PLMN_MOUSE Plasminogen OS	No	P20918	Plg	2	-2.4404	-2.62659	-0.186189	-1.94368	1.5713	-2.58004	-0.297562	0.781263	0.958806	-5.50287	4	-2.4404	-2.62659	-0.186189	0.781263	0.958806	0.107203
P26041	Psmd3	PSMD3_MOUSE 26S proteasome non-ATPase regulatory subunit 3 OS	No	P14685	Psmd3	10	0.345853	0.163509	-0.182344	-0.781415	0.416728	0.254681	-0.70366	0.501887	0.842701	-5.73799	0	0.345853	0.163509	-0.182344	0.501887	0.842701	0.299394
P58252	Ahcy	SAHH_MOUSE Adenosylhomocysteinase OS	No	P50247	Ahcy	11	1.07278	0.890845	-0.181936	-0.70406	0.340188	0.981813	-0.805557	0.444106	0.81391	-5.66249	0	1.07278	0.890845	-0.181936	0.444106	0.81391	0.352513
O88746	Dld	DLDH_MOUSE Dihydrolipoyl dehydrogenase, mitochondrial OS	Yes	O08749	Dld	15	3.99944	3.81805	-0.181393	-0.638894	0.276108	3.90874	-0.916598	0.386525	0.766552	-5.5706	0	3.99944	3.81805	-0.181393	0.386525	0.766552	0.412823
Q6NT99	Sptbn1	SPTB2_MOUSE Spectrin beta chain, non-erythrocytic 1 OS	No	Q62261	Sptbn1	11	-0.506525	-0.686449	-0.179923	-1.36663	1.00679	-0.596487	-0.350505	0.735138	0.953435	-5.92704	0	-0.506525	-0.686449	-0.179923	0.735138	0.953435	0.133631
Q8BJU0	Pank4	PANK4_MOUSE Pantothenate kinase 4 OS	No	Q80YV4	Pank4	2	-4.79933	-4.97867	-0.179338	-1.54164	1.18297	-4.90693	-0.340782	0.74743	0.954219	-5.69381	3	-4.79933	-4.97867	-0.179338	0.74743	0.954219	0.12643
Q9D8W5	Dusp3	DUS3_MOUSE Dual specificity protein phosphatase 3 OS	No	Q9D7X3	Dusp3	5	1.07856	0.899428	-0.179136	-0.632414	0.274143	0.988996	-0.913625	0.387992	0.766552	-5.57318	0	1.07856	0.899428	-0.179136	0.387992	0.766552	0.411177
P28654	Gapdh	G3P_MOUSE Glyceraldehyde-3-phosphate dehydrogenase OS	Yes	P16858	Gapdh	25	10.1948	10.0168	-0.178025	-0.566834	0.210785	10.1058	-1.05851	0.321165	0.736561	-5.43973	0	10.1948	10.0168	-0.178025	0.321165	0.736561	0.493272
O08638	Rac2	RAC2_MOUSE Ras-related C3 botulinum toxin substrate 2 OS,RAC1_MOUSE Ras-related C3 botulinum toxin substrate 1 OS,RAC3_MOUSE Ras-related C3 botuli	No	Q05144 , P63001 , P60764	Rac2 , Rac1	3	-1.76773	-1.94463	-0.176898	-0.982539	0.628742	-1.86882	-0.520955	0.618725	0.90209	-5.77805	1	-1.76773	-1.94463	-0.176898	0.618725	0.90209	0.208502
Q80UY1	Cmya5	CMYA5_MOUSE Cardiomyopathy-associated protein 5 OS	No	Q70KF4	Cmya5	25	1.44864	1.27231	-0.17633	-0.606385	0.253725	1.36047	-0.94788	0.371327	0.761063	-5.543	0	1.44864	1.27231	-0.17633	0.371327	0.761063	0.430244
Q9D0M5	Tomm70	TOM70_MOUSE Mitochondrial import receptor subunit TOM70 OS	Yes	Q9CZW5	Tomm70	3	-2.58466	-2.7548	-0.170146	-1.1599	0.81961	-2.66973	-0.397415	0.701601	0.942486	-5.90883	0	-2.58466	-2.7548	-0.170146	0.701601	0.942486	0.15391
Q9D898	Idh3a	IDH3A_MOUSE Isocitrate dehydrogenase [NAD] subunit alpha, mitochondrial OS	Yes	Q9D6R2	Idh3a	17	4.64444	4.47505	-0.169394	-0.490484	0.151695	4.55975	-1.21962	0.257827	0.68491	-5.2748	0	4.64444	4.47505	-0.169394	0.257827	0.68491	0.588672
P17225	P4hb	PDIA1_MOUSE Protein disulfide-isomerase OS	Yes	P09103	P4hb	20	3.17973	3.01047	-0.169259	-0.496227	0.157709	3.0951	-1.19674	0.266145	0.698264	-5.2992	0	3.17973	3.01047	-0.169259	0.266145	0.698264	0.574883
P27546	Sptb	SPTB1_MOUSE Spectrin beta chain, erythrocytic OS	No	P15508	Sptb	27	0.849214	0.679991	-0.169223	-0.576745	0.238298	0.764603	-0.959977	0.36557	0.759165	-5.53213	0	0.849214	0.679991	-0.169223	0.36557	0.759165	0.437029
Q8BWB1	Pdhx	ODPX_MOUSE Pyruvate dehydrogenase protein X component, mitochondrial OS	Yes	Q8BKZ9	Pdhx	10	1.17817	1.01023	-0.167938	-0.555976	0.2201	1.0942	-1.00052	0.346765	0.741851	-5.49494	0	1.17817	1.01023	-0.167938	0.346765	0.741851	0.459965
Q8VEK3	Txlnb	TXLNB_MOUSE Beta-taxilin OS	No	Q8VBT1	Txlnb	8	-1.43684	-1.60472	-0.167874	-2.30345	1.9677	-1.4928	-0.193252	0.853257	0.984635	-5.78401	2	-1.43684	-1.60472	-0.167874	0.853257	0.984635	0.0689201
P10649	Dync1i2	DC1I2_MOUSE Cytoplasmic dynein 1 intermediate chain 2 OS	No	O88487	Dync1i2	3	-2.86179	-3.02897	-0.167175	-1.70898	1.37463	-2.94538	-0.250665	0.80848	0.96788	-5.9584	0	-2.86179	-3.02897	-0.167175	0.80848	0.96788	0.0923305
Q9CQW2	Ndufb4	NDUB4_MOUSE NADH dehydrogenase [ubiquinone] 1 beta subcomplex subunit 4 OS	Yes	Q9CQC7	Ndufb4	4	1.32264	1.15555	-0.16709	-0.594242	0.260062	1.23909	-0.904312	0.392616	0.770691	-5.58124	0	1.32264	1.15555	-0.16709	0.392616	0.770691	0.406032
Q8BU30	Prune1	PRUN1_MOUSE Exopolyphosphatase PRUNE1 OS	No	Q8BIW1	Prune1	7	1.44166	1.2752	-0.166468	-0.74814	0.415204	1.35843	-0.661613	0.527073	0.85277	-5.76655	0	1.44166	1.2752	-0.166468	0.527073	0.85277	0.278129
Q9CXW4	Rpl14	RL14_MOUSE 60S ribosomal protein L14 OS	No	Q9CR57	Rpl14	2	-0.45844	-0.623083	-0.164643	-0.548233	0.218947	-0.540762	-0.992263	0.350534	0.741851	-5.50261	0	-0.45844	-0.623083	-0.164643	0.350534	0.741851	0.45527
O88342	Acacb	ACACB_MOUSE Acetyl-CoA carboxylase 2 OS	Yes	E9Q4Z2	Acacb	2	-3.83126	-3.99396	-0.162703	-1.78886	1.46346	-3.95329	-0.281029	0.793013	0.961873	-5.50787	4	-3.83126	-3.99396	-0.162703	0.793013	0.961873	0.10072
Q62209	Prdx2	PRDX2_MOUSE Peroxiredoxin-2 OS	Yes	Q61171	Prdx2	9	3.28666	3.12504	-0.161622	-0.653618	0.330375	3.20585	-0.759432	0.469684	0.829774	-5.69774	0	3.28666	3.12504	-0.161622	0.469684	0.829774	0.328195
P61971	Cacnb3	CACB3_MOUSE Voltage-dependent L-type calcium channel subunit beta-3 OS	No	P54285	Cacnb3	2	-1.72303	-1.88456	-0.161531	-0.659916	0.336854	-1.8038	-0.749275	0.475445	0.833256	-5.70527	0	-1.72303	-1.88456	-0.161531	0.475445	0.833256	0.3229
P24369	Slc2a4	GLUT4_MOUSE Solute carrier family 2, facilitated glucose transporter member 4 OS	No	P14142	Slc2a4	2	-3.92737	-4.08856	-0.16119	-0.802695	0.480315	-4.01948	-0.596151	0.570142	0.876101	-5.73543	1	-3.92737	-4.08856	-0.16119	0.570142	0.876101	0.244017
Q8CIB5	Immt	MIC60_MOUSE MICOS complex subunit Mic60 OS	Yes	Q8CAQ8	Immt	22	2.94297	2.78279	-0.160178	-0.568741	0.248384	2.86288	-0.906351	0.391601	0.770691	-5.57948	0	2.94297	2.78279	-0.160178	0.391601	0.770691	0.407156
Q8R086	Oplah	OPLA_MOUSE 5-oxoprolinase OS	No	Q8K010	Oplah	4	-3.41136	-3.57092	-0.159555	-2.50888	2.18977	-3.46455	-0.166964	0.872986	0.984635	-5.78902	2	-3.41136	-3.57092	-0.159555	0.872986	0.984635	0.0589927
Q91YQ5	Atp5f1c	ATPG_MOUSE ATP synthase subunit gamma, mitochondrial OS	Yes	Q91VR2	Atp5f1c	9	3.7149	3.55727	-0.157631	-0.505029	0.189767	3.63608	-1.04897	0.32527	0.736561	-5.44897	0	3.7149	3.55727	-0.157631	0.32527	0.736561	0.487756
P84244	Rack1	RACK1_MOUSE Receptor of activated protein C kinase 1 OS	No	P68040	Rack1	11	0.904065	0.746607	-0.157458	-0.695474	0.380558	0.825336	-0.676582	0.518019	0.848762	-5.75656	0	0.904065	0.746607	-0.157458	0.518019	0.848762	0.285654
Q9Z1P6	Gys1	GYS1_MOUSE Glycogen [starch] synthase, muscle OS	No	Q9Z1E4	Gys1	17	3.95461	3.79738	-0.157231	-0.504214	0.189752	3.87599	-1.04756	0.325881	0.736561	-5.45033	0	3.95461	3.79738	-0.157231	0.325881	0.736561	0.486941
Q9QYR9	Cnpy2	CNPY2_MOUSE Protein canopy homolog 2 OS	No	Q9QXT0	Cnpy2	3	-1.93753	-2.09084	-0.153301	-0.895738	0.589136	-2.01418	-0.477349	0.646062	0.916822	-5.87279	0	-1.93753	-2.09084	-0.153301	0.646062	0.916822	0.189726
Q8K411	Aldh4a1	AL4A1_MOUSE Delta-1-pyrroline-5-carboxylate dehydrogenase, mitochondrial OS	Yes	Q8CHT0	Aldh4a1	9	0.759051	0.608281	-0.15077	-0.709374	0.407835	0.683666	-0.623966	0.550268	0.868882	-5.79079	0	0.759051	0.608281	-0.15077	0.550268	0.868882	0.259426
O88448	Atp2b1	AT2B1_MOUSE Plasma membrane calcium-transporting ATPase 1 OS	No	G5E829	Atp2b1	3	-3.67233	-3.82174	-0.149413	-0.978003	0.679178	-3.74703	-0.416868	0.68789	0.936914	-5.90064	0	-3.67233	-3.82174	-0.149413	0.68789	0.936914	0.162481
P19253	Txn	THIO_MOUSE Thioredoxin OS	No	P10639	Txn	5	2.20118	2.05241	-0.148764	-0.590953	0.293425	2.1268	-0.77775	0.45941	0.821893	-5.68395	0	2.20118	2.05241	-0.148764	0.45941	0.821893	0.337799
Q9CR61	Atp5pb	AT5F1_MOUSE ATP synthase F(0) complex subunit B1, mitochondrial OS	Yes	Q9CQQ7	Atp5pb	10	3.48882	3.34095	-0.147871	-0.587832	0.29209	3.41488	-0.776999	0.459828	0.821893	-5.68452	0	3.48882	3.34095	-0.147871	0.459828	0.821893	0.337404
Q922Y1	Fdps	FPPS_MOUSE Farnesyl pyrophosphate synthase OS	No	Q920E5	Fdps	2	-2.4105	-2.55616	-0.145661	-1.22691	0.935587	-2.48333	-0.311437	0.763542	0.954219	-5.94052	0	-2.4105	-2.55616	-0.145661	0.763542	0.954219	0.117167
O54724	Eif2s3x	IF2G_MOUSE Eukaryotic translation initiation factor 2 subunit 3, X-linked OS,IF2H_MOUSE Eukaryotic translation initiation factor 2 subunit 3, Y-linked OS	No	Q9Z0N1 , Q9Z0N2	Eif2s3x , Eif2s3y	6	-1.28825	-1.42647	-0.138216	-0.801017	0.524585	-1.35736	-0.482087	0.642839	0.916241	-5.87045	0	-1.28825	-1.42647	-0.138216	0.642839	0.916241	0.191898
Q9DC61	Dhdh	DHDH_MOUSE Trans-1,2-dihydrobenzene-1,2-diol dehydrogenase OS	No	Q9DBB8	Dhdh	5	-0.226304	-0.361752	-0.135448	-1.01909	0.74819	-0.294028	-0.354363	0.732355	0.953435	-5.92563	0	-0.226304	-0.361752	-0.135448	0.732355	0.953435	0.135278
Q9R059	Tnnt3	TNNT3_MOUSE Troponin T, fast skeletal muscle OS	No	Q9QZ47	Tnnt3	20	9.71533	9.57998	-0.135354	-0.808496	0.537788	9.64765	-0.464852	0.654602	0.91834	-5.87883	0	9.71533	9.57998	-0.135354	0.654602	0.91834	0.184023
P18826	Nid1	NID1_MOUSE Nidogen-1 OS	No	P10493	Nid1	16	2.17633	2.04302	-0.133318	-0.642806	0.376169	2.10968	-0.604932	0.562221	0.870896	-5.80257	0	2.17633	2.04302	-0.133318	0.562221	0.870896	0.250093
Q9QZ06	Slc25a13	CMC2_MOUSE Calcium-binding mitochondrial carrier protein Aralar2 OS	Yes	Q9QXX4	Slc25a13	4	1.09043	0.960147	-0.13028	-0.578941	0.318381	1.02529	-0.67129	0.521209	0.851681	-5.76011	0	1.09043	0.960147	-0.13028	0.521209	0.851681	0.282988
P67984	Eef1a2	EF1A2_MOUSE Elongation factor 1-alpha 2 OS	No	P62631	Eef1a2	18	6.7354	6.60695	-0.128447	-0.497331	0.240436	6.67118	-0.804984	0.444418	0.81391	-5.66294	0	6.7354	6.60695	-0.128447	0.444418	0.81391	0.352208
Q91VM9	Ptgr2	PTGR2_MOUSE Prostaglandin reductase 2 OS	No	Q8VDQ1	Ptgr2	3	-2.4524	-2.5803	-0.127894	-1.45803	1.20224	-2.55472	-0.248905	0.813557	0.967988	-5.54544	3	-2.4524	-2.5803	-0.127894	0.813557	0.967988	0.0896121
Q61937	Col12a1	COCA1_MOUSE Collagen alpha-1(XII) chain OS	No	Q60847	Col12a1	20	1.07468	0.947569	-0.127109	-1.11382	0.859601	1.01112	-0.297809	0.773544	0.956462	-5.94486	0	1.07468	0.947569	-0.127109	0.773544	0.956462	0.111515
Q9CQZ6	Ndufb5	NDUB5_MOUSE NADH dehydrogenase [ubiquinone] 1 beta subcomplex subunit 5, mitochondrial OS	Yes	Q9CQH3	Ndufb5	5	1.81479	1.68821	-0.126583	-0.631055	0.377889	1.7515	-0.580084	0.578051	0.881977	-5.81744	0	1.81479	1.68821	-0.126583	0.578051	0.881977	0.238034
Q9R0Q3	Gyg1	GLYG_MOUSE Glycogenin-1 OS	No	Q9R062	Gyg1	9	2.9719	2.84811	-0.123793	-0.507433	0.259848	2.91	-0.74597	0.477329	0.833256	-5.7077	0	2.9719	2.84811	-0.123793	0.477329	0.833256	0.321182
P17563	Pgk1	PGK1_MOUSE Phosphoglycerate kinase 1 OS	No	P09411	Pgk1	28	8.15447	8.03228	-0.122198	-0.500512	0.256117	8.09337	-0.746725	0.476898	0.833256	-5.70715	0	8.15447	8.03228	-0.122198	0.476898	0.833256	0.321574
Q9ERT9	Aldh6a1	MMSA_MOUSE Methylmalonate-semialdehyde dehydrogenase [acylating], mitochondrial OS	Yes	Q9EQ20	Aldh6a1	17	2.77604	2.65422	-0.121824	-0.642554	0.398906	2.71513	-0.540843	0.603552	0.893961	-5.83975	0	2.77604	2.65422	-0.121824	0.603552	0.893961	0.219285
Q9CQF9	Ndufc2	NDUC2_MOUSE NADH dehydrogenase [ubiquinone] 1 subunit C2 OS	Yes	Q9CQ54	Ndufc2	4	1.32134	1.19962	-0.121725	-0.550085	0.306636	1.26048	-0.656931	0.529925	0.85277	-5.76963	0	1.32134	1.19962	-0.121725	0.529925	0.85277	0.275786
Q9JI91	Ppp1r1a	PPR1A_MOUSE Protein phosphatase 1 regulatory subunit 1A OS	No	Q9ERT9	Ppp1r1a	3	-1.38472	-1.50615	-0.121429	-0.580013	0.337154	-1.44543	-0.612148	0.557672	0.870426	-5.79814	0	-1.38472	-1.50615	-0.121429	0.557672	0.870426	0.253621
Q9CQ69	Hspb2	HSPB2_MOUSE Heat shock protein beta-2 OS	No	Q99PR8	Hspb2	5	0.390441	0.269108	-0.121333	-1.1458	0.903136	0.329775	-0.273798	0.791274	0.961678	-5.95204	0	0.390441	0.269108	-0.121333	0.791274	0.961678	0.101673
Q9D5V5	Rab1b	RAB1B_MOUSE Ras-related protein Rab-1B OS	No	Q9D1G1	Rab1b	5	-0.124923	-0.245889	-0.120966	-0.418937	0.177006	-0.185406	-0.938507	0.375833	0.761063	-5.55135	0	-0.124923	-0.245889	-0.120966	0.375833	0.761063	0.425005
Q8VDJ3	Myoz3	MYOZ3_MOUSE Myozenin-3 OS	No	Q8R4E4	Myoz3	11	3.6188	3.49792	-0.120879	-0.476825	0.235067	3.55836	-0.785089	0.455337	0.821893	-5.67835	0	3.6188	3.49792	-0.120879	0.455337	0.821893	0.341667
Q924X2	Tf	TRFE_MOUSE Serotransferrin OS	No	Q921I1	Tf	33	4.40171	4.28085	-0.120858	-0.566564	0.324849	4.34128	-0.626867	0.548459	0.867149	-5.78897	0	4.40171	4.28085	-0.120858	0.548459	0.867149	0.260856
P12787	Actn3	ACTN3_MOUSE Alpha-actinin-3 OS	No	O88990	Actn3	72	9.97902	9.85877	-0.120248	-0.500775	0.260279	9.91889	-0.730541	0.486193	0.833256	-5.71892	0	9.97902	9.85877	-0.120248	0.486193	0.833256	0.313191
P50136	Pdha1	ODPA_MOUSE Pyruvate dehydrogenase E1 component subunit alpha, somatic form, mitochondrial OS	Yes	P35486	Pdha1	21	4.06981	3.9507	-0.119111	-0.5141	0.275878	4.01025	-0.697136	0.505745	0.844524	-5.74252	0	4.06981	3.9507	-0.119111	0.505745	0.844524	0.296069
Q9D6K5	Chchd2	CHCH2_MOUSE Coiled-coil-helix-coiled-coil-helix domain-containing protein 2 OS	Yes	Q9D1L0	Chchd2	2	-1.14253	-1.25868	-0.116147	-1.20707	0.974778	-1.20061	-0.261738	0.802441	0.96467	-5.82112	2	-1.14253	-1.25868	-0.116147	0.802441	0.96467	0.095587
P11983	Tom1	TOM1_MOUSE Target of Myb protein 1 OS	No	O88746	Tom1	4	-1.58287	-1.69879	-0.11592	-0.815889	0.584049	-1.64083	-0.382852	0.711942	0.942767	-5.91472	0	-1.58287	-1.69879	-0.11592	0.711942	0.942767	0.147555
P97855	Naca	NACAM_MOUSE Nascent polypeptide-associated complex subunit alpha, muscle-specific form OS	No	P70670	Naca	46	3.75107	3.63539	-0.115678	-0.52031	0.288954	3.69323	-0.66091	0.527501	0.85277	-5.76701	0	3.75107	3.63539	-0.115678	0.527501	0.85277	0.277777
Q61335	Myh4	MYH4_MOUSE Myosin-4 OS	No	Q5SX39	Myh4	206	13.7314	13.6177	-0.113759	-0.515217	0.287699	13.6745	-0.655082	0.531054	0.85277	-5.77085	0	13.7314	13.6177	-0.113759	0.531054	0.85277	0.274861
Q9DCD0	Rpn2	RPN2_MOUSE Dolichyl-diphosphooligosaccharide--protein glycosyltransferase subunit 2 OS	No	Q9DBG6	Rpn2	5	-1.31324	-1.42552	-0.112277	-0.691619	0.467065	-1.36938	-0.44803	0.666183	0.926317	-5.88673	0	-1.31324	-1.42552	-0.112277	0.666183	0.926317	0.176406
P29391	Eno1	ENOA_MOUSE Alpha-enolase OS	No	P17182	Eno1	21	6.70261	6.59314	-0.109477	-0.522244	0.303291	6.64788	-0.613151	0.557042	0.870426	-5.79752	0	6.70261	6.59314	-0.109477	0.557042	0.870426	0.254112
O35343	Hist1h2bp	H2B1P_MOUSE Histone H2B type 1-P OS,H2B1K_MOUSE Histone H2B type 1-K OS,H2B1C_MOUSE Histone H2B type 1-C/E/G OS	No	Q8CGP2 , Q8CGP1 , Q6ZWY9 , Q64525 , Q64478 , Q64475 , P10854 , P10853 , Q9D2U9 , Q8CGP0 , Q64524	Hist1h2bp , Hist1h2bk	4	5.85231	5.74463	-0.107681	-0.504123	0.288761	5.79847	-0.62793	0.547798	0.867149	-5.7883	0	5.85231	5.74463	-0.107681	0.547798	0.867149	0.26138
P50518	Rpl18	RL18_MOUSE 60S ribosomal protein L18 OS	No	P35980	Rpl18	6	0.176959	0.0694331	-0.107526	-0.518534	0.303483	0.123196	-0.604801	0.562305	0.870896	-5.80265	0	0.176959	0.0694331	-0.107526	0.562305	0.870896	0.250028
P13707	Hba	HBA_MOUSE Hemoglobin subunit alpha OS	No	P01942	Hba	7	6.37683	6.27026	-0.106572	-1.05226	0.839111	6.32354	-0.260525	0.801132	0.964243	-5.95575	0	6.37683	6.27026	-0.106572	0.801132	0.964243	0.096296
Q9Z2U0	Sucla2	SUCB1_MOUSE Succinate--CoA ligase [ADP-forming] subunit beta, mitochondrial OS	Yes	Q9Z2I9	Sucla2	24	4.06923	3.9646	-0.104627	-0.449925	0.240671	4.01691	-0.700487	0.503761	0.843523	-5.7402	0	4.06923	3.9646	-0.104627	0.503761	0.843523	0.297775
Q3TMP8	Vcp	TERA_MOUSE Transitional endoplasmic reticulum ATPase OS	No	Q01853	Vcp	33	4.78842	4.68672	-0.101701	-0.54482	0.341418	4.73757	-0.530587	0.610316	0.897307	-5.84535	0	4.78842	4.68672	-0.101701	0.610316	0.897307	0.214445
Q9DCT1	Ndufa9	NDUA9_MOUSE NADH dehydrogenase [ubiquinone] 1 alpha subcomplex subunit 9, mitochondrial OS	Yes	Q9DC69	Ndufa9	12	3.70636	3.60754	-0.0988254	-0.51386	0.316209	3.65695	-0.550473	0.597238	0.887845	-5.83441	0	3.70636	3.60754	-0.0988254	0.597238	0.887845	0.223853
P21107	Camk2a	KCC2A_MOUSE Calcium/calmodulin-dependent protein kinase type II subunit alpha OS	No	P11798	Camk2a	8	2.79719	2.69847	-0.0987199	-0.541491	0.344051	2.74783	-0.515438	0.620381	0.90209	-5.85343	0	2.79719	2.69847	-0.0987199	0.620381	0.90209	0.207342
P10518	Rtn2	RTN2_MOUSE Reticulon-2 OS	No	O70622	Rtn2	5	4.31601	4.21738	-0.0986296	-0.585212	0.387953	4.26669	-0.4686	0.652035	0.91834	-5.87704	0	4.31601	4.21738	-0.0986296	0.652035	0.91834	0.185729
Q9D6Y9	Dlst	ODO2_MOUSE Dihydrolipoyllysine-residue succinyltransferase component of 2-oxoglutarate dehydrogenase complex, mitochondrial OS	Yes	Q9D2G2	Dlst	9	2.98242	2.88404	-0.0983785	-0.577579	0.380822	2.93323	-0.474607	0.647931	0.91689	-5.87413	0	2.98242	2.88404	-0.0983785	0.647931	0.91689	0.188471
Q9D020	Cops7a	CSN7A_MOUSE COP9 signalosome complex subunit 7a OS	No	Q9CZ04	Cops7a	3	-0.753906	-0.851412	-0.0975064	-0.931185	0.736172	-0.802659	-0.270387	0.793804	0.961876	-5.95301	0	-0.753906	-0.851412	-0.0975064	0.793804	0.961876	0.100287
P82349	Rps10	RS10_MOUSE 40S ribosomal protein S10 OS	No	P63325	Rps10	3	1.00957	0.912111	-0.0974601	-0.536964	0.342044	0.960841	-0.512643	0.622247	0.902999	-5.8549	0	1.00957	0.912111	-0.0974601	0.622247	0.902999	0.206037
Q8VDQ8	Actr1b	ACTY_MOUSE Beta-centractin OS	No	Q8R5C5	Actr1b	3	-2.82711	-2.92409	-0.0969811	-0.65028	0.456318	-2.86867	-0.415858	0.690167	0.938966	-5.82869	1	-2.82711	-2.92409	-0.0969811	0.690167	0.938966	0.161046
P26883	Bpgm	PMGE_MOUSE Bisphosphoglycerate mutase OS	No	P15327	Bpgm	3	-1.14092	-1.23765	-0.0967382	-1.30432	1.11084	-1.20541	-0.196941	0.850497	0.984573	-5.78325	2	-1.14092	-1.23765	-0.0967382	0.850497	0.984573	0.0703272
Q8R404	Acat1	THIL_MOUSE Acetyl-CoA acetyltransferase, mitochondrial OS	Yes	Q8QZT1	Acat1	12	3.50088	3.40418	-0.0967008	-0.466862	0.27346	3.45253	-0.603936	0.562851	0.870896	-5.80317	0	3.50088	3.40418	-0.0967008	0.562851	0.870896	0.249606
P14211	Got2	AATM_MOUSE Aspartate aminotransferase, mitochondrial OS	Yes	P05202	Got2	25	5.31726	5.222	-0.0952656	-0.410622	0.220091	5.26963	-0.69837	0.505014	0.844461	-5.74167	0	5.31726	5.222	-0.0952656	0.505014	0.844461	0.296697
P20801	Hsp90ab1	HS90B_MOUSE Heat shock protein HSP 90-beta OS	No	P11499	Hsp90ab1	31	4.74816	4.65404	-0.0941134	-0.478553	0.290327	4.7011	-0.565945	0.587169	0.884428	-5.82564	0	4.74816	4.65404	-0.0941134	0.587169	0.884428	0.231237
O55222	Pfn1	PROF1_MOUSE Profilin-1 OS, P02584 SWISS-PROT:P02584 (Bos taurus) Profilin-1;	No	P62962 , Y-FGCZCont00314	Pfn1	7	2.30438	2.21032	-0.0940642	-0.500467	0.312338	2.25735	-0.535081	0.607347	0.897307	-5.84291	0	2.30438	2.21032	-0.0940642	0.607347	0.897307	0.216563
Q8BG32	Srl	SRCA_MOUSE Sarcalumenin OS	No	Q7TQ48	Srl	31	7.24342	7.14981	-0.0936125	-0.449342	0.262117	7.19661	-0.608367	0.560053	0.870896	-5.80047	0	7.24342	7.14981	-0.0936125	0.560053	0.870896	0.251771
Q8R1I1	Ndufs8	NDUS8_MOUSE NADH dehydrogenase [ubiquinone] iron-sulfur protein 8, mitochondrial OS	Yes	Q8K3J1	Ndufs8	6	1.59055	1.49711	-0.0934346	-0.555693	0.368824	1.54383	-0.467277	0.652941	0.91834	-5.87767	0	1.59055	1.49711	-0.0934346	0.652941	0.91834	0.185126
Q9D6J5	Hhatl	HHATL_MOUSE Protein-cysteine N-palmitoyltransferase HHAT-like protein OS	No	Q9D1G3	Hhatl	7	1.256	1.1632	-0.0928066	-0.602505	0.416892	1.2096	-0.420936	0.685038	0.93584	-5.89888	0	1.256	1.1632	-0.0928066	0.685038	0.93584	0.164285
P31001	Bsg	BASI_MOUSE Basigin OS	No	P18572	Bsg	3	-0.2649	-0.356002	-0.091102	-0.519774	0.33757	-0.310451	-0.491308	0.636589	0.911477	-5.86585	0	-0.2649	-0.356002	-0.091102	0.636589	0.911477	0.196141
Q9CPQ1	Ndufs5	NDUS5_MOUSE NADH dehydrogenase [ubiquinone] iron-sulfur protein 5 OS	Yes	Q99LY9	Ndufs5	4	1.99406	1.90322	-0.0908396	-0.475201	0.293522	1.94864	-0.546369	0.599924	0.890752	-5.8367	0	1.99406	1.90322	-0.0908396	0.599924	0.890752	0.221904
Q99246	Smtn	SMTN_MOUSE Smoothelin OS	No	Q921U8	Smtn	2	-2.55608	-2.64654	-0.090459	-0.999814	0.818896	-2.60777	-0.236013	0.820288	0.967988	-5.88998	1	-2.55608	-2.64654	-0.090459	0.820288	0.967988	0.0860335
Q9CPR4	Pccb	PCCB_MOUSE Propionyl-CoA carboxylase beta chain, mitochondrial OS	Yes	Q99MN9	Pccb	8	0.338701	0.250136	-0.0885652	-0.535026	0.357896	0.294418	-0.458596	0.658897	0.921096	-5.8818	0	0.338701	0.250136	-0.0885652	0.658897	0.921096	0.181182
P40142	Fech	HEMH_MOUSE Ferrochelatase, mitochondrial OS	Yes	P22315	Fech	3	-1.66558	-1.75349	-0.0879068	-0.665531	0.489718	-1.70954	-0.351826	0.734184	0.953435	-5.92656	0	-1.66558	-1.75349	-0.0879068	0.734184	0.953435	0.134195
P21619	Rpl7a	RL7A_MOUSE 60S ribosomal protein L7a OS	No	P12970	Rpl7a	6	-1.5675	-1.65345	-0.0859486	-1.85905	1.68715	-1.61048	-0.112062	0.913574	0.995246	-5.98485	0	-1.5675	-1.65345	-0.0859486	0.913574	0.995246	0.0392561
Q8BP47	Slc25a12	CMC1_MOUSE Calcium-binding mitochondrial carrier protein Aralar1 OS	Yes	Q8BH59	Slc25a12	30	5.21016	5.12433	-0.0858297	-0.430061	0.258402	5.16725	-0.576419	0.580407	0.881977	-5.81958	0	5.21016	5.12433	-0.0858297	0.580407	0.881977	0.236268
Q9CQC9	Glod4	GLOD4_MOUSE Glyoxalase domain-containing protein 4 OS	Yes	Q9CPV4	Glod4	6	-0.945833	-1.03068	-0.0848464	-1.18141	1.01172	-0.982196	-0.183576	0.859634	0.984635	-5.90161	1	-0.945833	-1.03068	-0.0848464	0.859634	0.984635	0.0656863
Q9CQA3	Atp5mg	ATP5L_MOUSE ATP synthase subunit g, mitochondrial OS	Yes	Q9CPQ8	Atp5mg	3	1.91405	1.83057	-0.0834797	-0.600921	0.433961	1.87231	-0.372968	0.718997	0.943261	-5.9186	0	1.91405	1.83057	-0.0834797	0.718997	0.943261	0.143273
P35564	Tnnc2	TNNC2_MOUSE Troponin C, skeletal muscle OS	No	P20801	Tnnc2	12	7.93327	7.85053	-0.0827449	-0.444826	0.279336	7.8919	-0.528308	0.611825	0.897307	-5.84658	0	7.93327	7.85053	-0.0827449	0.611825	0.897307	0.213373
P56135	Crat	CACP_MOUSE Carnitine O-acetyltransferase OS	Yes	P47934	Crat	14	1.92693	1.84697	-0.0799545	-0.405715	0.245806	1.88695	-0.567409	0.586221	0.884428	-5.8248	0	1.92693	1.84697	-0.0799545	0.586221	0.884428	0.231939
Q9CQ60	Nudt7	NUDT7_MOUSE Peroxisomal coenzyme A diphosphatase NUDT7 OS	No	Q99P30	Nudt7	2	-1.348	-1.42542	-0.0774173	-10.1565	10.0017	-1.38671	-0.0215742	0.98385	0.995246	-5.67438	4	-1.348	-1.42542	-0.0774173	0.98385	0.995246	0.00707126
Q99MN1	Aco2	ACON_MOUSE Aconitate hydratase, mitochondrial OS	Yes	Q99KI0	Aco2	36	7.02113	6.94427	-0.0768505	-0.414141	0.26044	6.9827	-0.526737	0.612866	0.897307	-5.84742	0	7.02113	6.94427	-0.0768505	0.612866	0.897307	0.212635
P45591	Msn	MOES_MOUSE Moesin OS	No	P26041	Msn	14	-1.39497	-1.47041	-0.0754381	-1.09754	0.946663	-1.43269	-0.170627	0.868813	0.984635	-5.97612	0	-1.39497	-1.47041	-0.0754381	0.868813	0.984635	0.0610736
Q9D0M3	Cs	CISY_MOUSE Citrate synthase, mitochondrial OS	Yes	Q9CZU6	Cs	18	5.98077	5.90597	-0.0748036	-0.427287	0.27768	5.94337	-0.490608	0.637062	0.911477	-5.86621	0	5.98077	5.90597	-0.0748036	0.637062	0.911477	0.195818
O09053	Ddx5	DDX5_MOUSE Probable ATP-dependent RNA helicase DDX5 OS,DDX17_MOUSE Probable ATP-dependent RNA helicase DDX17 OS	No	Q61656 , Q501J6	Ddx5 , Ddx17	5	-3.09575	-3.16925	-0.0734923	-1.12031	0.973328	-3.12725	-0.166566	0.872496	0.984635	-5.90476	1	-3.09575	-3.16925	-0.0734923	0.872496	0.984635	0.0592364
P08030	Impa1	IMPA1_MOUSE Inositol monophosphatase 1 OS	No	O55023	Impa1	4	-3.08751	-3.15869	-0.0711789	-1.02396	0.881598	-3.1231	-0.172707	0.867231	0.984635	-5.97574	0	-3.08751	-3.15869	-0.0711789	0.867231	0.984635	0.061865
P63038	Timm13	TIM13_MOUSE Mitochondrial import inner membrane translocase subunit Tim13 OS	Yes	P62075	Timm13	3	-0.725642	-0.796761	-0.0711193	-0.576648	0.434409	-0.761201	-0.325232	0.753466	0.954219	-5.93594	0	-0.725642	-0.796761	-0.0711193	0.753466	0.954219	0.122936
Q99KF1	Camk2g	KCC2G_MOUSE Calcium/calmodulin-dependent protein kinase type II subunit gamma OS	No	Q923T9	Camk2g	12	2.41306	2.3422	-0.0708615	-0.561216	0.419493	2.37763	-0.334081	0.747029	0.954219	-5.9329	0	2.41306	2.3422	-0.0708615	0.747029	0.954219	0.126663
Q02789	Psme2	PSME2_MOUSE Proteasome activator complex subunit 2 OS	No	P97372	Psme2	2	-3.97893	-4.04892	-0.0699928	-1.05846	0.918471	-4.01392	-0.163698	0.874086	0.984635	-5.97734	0	-3.97893	-4.04892	-0.0699928	0.874086	0.984635	0.0584458
O70622	Ryr1	RYR1_MOUSE Ryanodine receptor 1 OS	No	E9PZQ0	Ryr1	167	6.93143	6.8626	-0.0688243	-0.45519	0.317542	6.89702	-0.411807	0.691446	0.939657	-5.9028	0	6.93143	6.8626	-0.0688243	0.691446	0.939657	0.160242
Q922B9	Grhpr	GRHPR_MOUSE Glyoxylate reductase/hydroxypyruvate reductase OS	Yes	Q91Z53	Grhpr	7	1.00963	0.941283	-0.0683508	-0.628672	0.491971	0.975459	-0.282005	0.785198	0.959201	-5.94965	0	1.00963	0.941283	-0.0683508	0.785198	0.959201	0.105021
Q62425	Hspa4	HSP74_MOUSE Heat shock 70 kDa protein 4 OS	No	Q61316	Hspa4	10	1.06829	1.00143	-0.0668531	-0.432227	0.298521	1.03486	-0.422995	0.683597	0.93584	-5.89798	0	1.06829	1.00143	-0.0668531	0.683597	0.93584	0.1652
Q9CY58	Tppp3	TPPP3_MOUSE Tubulin polymerization-promoting protein family member 3 OS	No	Q9CRB6	Tppp3	4	-0.459497	-0.526313	-0.0668154	-1.10782	0.974188	-0.492905	-0.14838	0.885767	0.986086	-5.97986	0	-0.459497	-0.526313	-0.0668154	0.885767	0.986086	0.0526807
Q9JIW9	Jph1	JPH1_MOUSE Junctophilin-1 OS	No	Q9ET80	Jph1	11	1.4261	1.36069	-0.0654086	-0.481632	0.350814	1.3934	-0.363296	0.725929	0.948454	-5.9223	0	1.4261	1.36069	-0.0654086	0.725929	0.948454	0.139106
P45952	Rdx	RADI_MOUSE Radixin OS	No	P26043	Rdx	17	2.11288	2.04766	-0.065218	-0.397082	0.266646	2.08027	-0.454317	0.661844	0.923098	-5.88381	0	2.11288	2.04766	-0.065218	0.661844	0.923098	0.179244
Q8VDN2	Ppp1r14c	PP14C_MOUSE Protein phosphatase 1 regulatory subunit 14C OS	No	Q8R4S0	Ppp1r14c	3	-0.820038	-0.884929	-0.0648903	-0.510407	0.380626	-0.852483	-0.336719	0.745114	0.954219	-5.93198	0	-0.820038	-0.884929	-0.0648903	0.745114	0.954219	0.127777
Q99020	Tor1aip1	TOIP1_MOUSE Torsin-1A-interacting protein 1 OS	No	Q921T2	Tor1aip1	2	-2.6514	-2.71619	-0.0647978	-1.02821	0.898613	-2.69027	-0.174111	0.868761	0.984635	-5.73967	3	-2.6514	-2.71619	-0.0647978	0.868761	0.984635	0.0610998
Q9CZW5	Ssbp1	SSBP_MOUSE Single-stranded DNA-binding protein, mitochondrial OS	Yes	Q9CYR0	Ssbp1	2	-3.8445	-3.90925	-0.0647574	-3.58297	3.45346	-3.8963	-0.0476481	0.963883	0.995246	-5.57612	3	-3.8445	-3.90925	-0.0647574	0.963883	0.995246	0.0159758
P05201	Capn1	CAN1_MOUSE Calpain-1 catalytic subunit OS	No	O35350	Capn1	23	2.22345	2.15882	-0.0646253	-0.499241	0.369991	2.19114	-0.343754	0.740016	0.954219	-5.92948	0	2.22345	2.15882	-0.0646253	0.740016	0.954219	0.130759
P29758	Tpi1	TPIS_MOUSE Triosephosphate isomerase OS	Yes	P17751	Tpi1	17	8.25802	8.19402	-0.0639911	-0.409897	0.281914	8.22602	-0.427674	0.680327	0.93584	-5.89592	0	8.25802	8.19402	-0.0639911	0.680327	0.93584	0.167282
Q64433	Kif5b	KINH_MOUSE Kinesin-1 heavy chain OS	No	Q61768	Kif5b	8	-0.871202	-0.934831	-0.0636291	-1.22283	1.09557	-0.903016	-0.126896	0.902198	0.989498	-5.98298	0	-0.871202	-0.934831	-0.0636291	0.902198	0.989498	0.0446979
P68254	Rab1A	RAB1A_MOUSE Ras-related protein Rab-1A OS	No	P62821	Rab1A	3	-0.00448001	-0.0679708	-0.0634908	-1.12345	0.996467	-0.0362254	-0.168244	0.874782	0.984635	-5.65896	4	-0.00448001	-0.0679708	-0.0634908	0.874782	0.984635	0.0581
O55143	Ppia	PPIA_MOUSE Peptidyl-prolyl cis-trans isomerase A OS	No	P17742 , Y-FGCZCont00248	Ppia	8	3.97601	3.91355	-0.0624643	-0.407202	0.282274	3.94478	-0.418884	0.686476	0.936034	-5.89977	0	3.97601	3.91355	-0.0624643	0.686476	0.936034	0.163374
P70402	Hspa8	HSP7C_MOUSE Heat shock cognate 71 kDa protein OS	No	P63017	Hspa8	29	6.38608	6.32573	-0.0603447	-0.392355	0.271666	6.3559	-0.420182	0.685566	0.93584	-5.8992	0	6.38608	6.32573	-0.0603447	0.685566	0.93584	0.16395
Q60692	Ndufb6	NDUB6_MOUSE NADH dehydrogenase [ubiquinone] 1 beta subcomplex subunit 6 OS	Yes	Q3UIU2	Ndufb6	2	0.702438	0.64249	-0.059948	-0.653459	0.533563	0.672464	-0.233506	0.821316	0.968189	-5.96275	0	0.702438	0.64249	-0.059948	0.821316	0.968189	0.0854898
Q7TSQ8	Synm	SYNEM_MOUSE Synemin OS	No	Q70IV5	Synm	40	3.10094	3.04133	-0.0596141	-0.507521	0.388293	3.07114	-0.307689	0.766288	0.954219	-5.94173	0	3.10094	3.04133	-0.0596141	0.766288	0.954219	0.115608
Q04447	Anxa11	ANX11_MOUSE Annexin A11 OS	No	P97384	Anxa11	13	1.4394	1.38009	-0.0593073	-0.549433	0.430819	1.40974	-0.279738	0.786875	0.959201	-5.95032	0	1.4394	1.38009	-0.0593073	0.786875	0.959201	0.104094
Q9JLZ3	Ybx3	YBOX3_MOUSE Y-box-binding protein 3 OS	No	Q9JKB3	Ybx3	8	0.400662	0.341824	-0.0588375	-0.624232	0.506557	0.371243	-0.240577	0.816019	0.967988	-5.961	0	0.400662	0.341824	-0.0588375	0.816019	0.967988	0.0882997
P36536	Gc	VTDB_MOUSE Vitamin D-binding protein OS	No	P21614	Gc	3	-1.57132	-1.62818	-0.0568559	-1.23751	1.1238	-1.61397	-0.13526	0.899121	0.989498	-5.53991	4	-1.57132	-1.62818	-0.0568559	0.899121	0.989498	0.0461818
Q9CPQ8	Kars	SYK_MOUSE Lysine--tRNA ligase OS	Yes	Q99MN1	Kars	4	-2.54209	-2.59837	-0.0562844	-1.4312	1.31863	-2.57023	-0.114982	0.914154	0.995246	-5.6673	4	-2.54209	-2.59837	-0.0562844	0.914154	0.995246	0.0389804
P15105	Ckm	KCRM_MOUSE Creatine kinase M-type OS	No	P07310	Ckm	34	11.8419	11.7869	-0.0550804	-0.427197	0.317036	11.8144	-0.342192	0.741147	0.954219	-5.93004	0	11.8419	11.7869	-0.0550804	0.741147	0.954219	0.130096
Q8R5A0	Aamdc	AAMDC_MOUSE Mth938 domain-containing protein OS	No	Q8R0P4	Aamdc	4	-3.57625	-3.6311	-0.0548477	-1.40723	1.29753	-3.60367	-0.0937587	0.927639	0.995246	-5.98684	0	-3.57625	-3.6311	-0.0548477	0.927639	0.995246	0.032621
Q8VCH0	Coq6	COQ6_MOUSE Ubiquinone biosynthesis monooxygenase COQ6, mitochondrial OS	Yes	Q8R1S0	Coq6	6	-2.34325	-2.39662	-0.0533675	-1.3114	1.20467	-2.36612	-0.100647	0.922698	0.995246	-5.9141	1	-2.34325	-2.39662	-0.0533675	0.922698	0.995246	0.0349403
Q6P5E4	Ndufa4	NDUA4_MOUSE Cytochrome c oxidase subunit NDUFA4 OS	Yes	Q62425	Ndufa4	5	3.12367	3.07121	-0.0524618	-0.399658	0.294735	3.09744	-0.349316	0.735996	0.953435	-5.92748	0	3.12367	3.07121	-0.0524618	0.735996	0.953435	0.133125
P59325	Acadvl	ACADV_MOUSE Very long-chain specific acyl-CoA dehydrogenase, mitochondrial OS	Yes	P50544	Acadvl	29	4.11731	4.06535	-0.0519604	-0.438626	0.334706	4.09133	-0.310662	0.76411	0.954219	-5.94077	0	4.11731	4.06535	-0.0519604	0.76411	0.954219	0.116844
Q8R1G2	Acad10	ACD10_MOUSE Acyl-CoA dehydrogenase family member 10 OS	Yes	Q8K370	Acad10	6	-1.23819	-1.29007	-0.0518764	-0.55849	0.454737	-1.26413	-0.236725	0.818903	0.967988	-5.96196	0	-1.23819	-1.29007	-0.0518764	0.818903	0.967988	0.0867677
Q8BRK9	Iars2	SYIM_MOUSE Isoleucine--tRNA ligase, mitochondrial OS	Yes	Q8BIJ6	Iars2	4	-1.6034	-1.65448	-0.0510746	-1.66035	1.55821	-1.62894	-0.073371	0.943338	0.995246	-5.98864	0	-1.6034	-1.65448	-0.0510746	0.943338	0.995246	0.0253328
P82350	Ppp3ca	PP2BA_MOUSE Serine/threonine-protein phosphatase 2B catalytic subunit alpha isoform OS	No	P63328	Ppp3ca	10	1.16794	1.11712	-0.0508128	-1.12746	1.02583	1.14253	-0.109107	0.915843	0.995246	-5.9852	0	1.16794	1.11712	-0.0508128	0.915843	0.995246	0.0381791
P24527	Mdh1	MDHC_MOUSE Malate dehydrogenase, cytoplasmic OS	Yes	P14152	Mdh1	10	5.64252	5.59298	-0.0495435	-0.457943	0.358856	5.61775	-0.280448	0.78635	0.959201	-5.95011	0	5.64252	5.59298	-0.0495435	0.78635	0.959201	0.104384
Q9Z1Z0	Thbs4	TSP4_MOUSE Thrombospondin-4 OS	No	Q9Z1T2	Thbs4	6	0.427728	0.378381	-0.0493468	-0.386909	0.288216	0.403055	-0.337952	0.744219	0.954219	-5.93154	0	0.427728	0.378381	-0.0493468	0.744219	0.954219	0.128299
P63028	Hnrnpk	HNRPK_MOUSE Heterogeneous nuclear ribonucleoprotein K OS	No	P61979	Hnrnpk	9	0.404096	0.355738	-0.0483578	-0.907313	0.810598	0.379917	-0.130151	0.899706	0.989498	-5.98254	0	0.404096	0.355738	-0.0483578	0.899706	0.989498	0.0458996
Q9JLV5	Uchl3	UCHL3_MOUSE Ubiquitin carboxyl-terminal hydrolase isozyme L3 OS	No	Q9JKB1	Uchl3	7	-0.636328	-0.683889	-0.0475607	-0.753819	0.658698	-0.660109	-0.155681	0.880195	0.985062	-5.97869	0	-0.636328	-0.683889	-0.0475607	0.880195	0.985062	0.0554209
Q6NSR8	Myom1	MYOM1_MOUSE Myomesin-1 OS	No	Q62234	Myom1	106	7.57637	7.52906	-0.0473105	-0.395393	0.300772	7.55271	-0.314215	0.761509	0.954219	-5.93961	0	7.57637	7.52906	-0.0473105	0.761509	0.954219	0.118325
Q8C0L9	Rpl24	RL24_MOUSE 60S ribosomal protein L24 OS	No	Q8BP67	Rpl24	3	-0.141481	-0.188284	-0.0468033	-0.87567	0.782064	-0.164882	-0.13054	0.899408	0.989498	-5.98249	0	-0.141481	-0.188284	-0.0468033	0.899408	0.989498	0.0460433
P07356	Cavin1	CAVN1_MOUSE Caveolae-associated protein 1 OS	No	O54724	Cavin1	10	3.8192	3.77345	-0.045753	-0.385291	0.293785	3.79633	-0.311518	0.763483	0.954219	-5.94049	0	3.8192	3.77345	-0.045753	0.763483	0.954219	0.117201
P27773	Gstm2	GSTM2_MOUSE Glutathione S-transferase Mu 2 OS	No	P15626	Gstm2	17	4.25239	4.20696	-0.0454297	-0.387346	0.296486	4.22967	-0.307165	0.766672	0.954219	-5.9419	0	4.25239	4.20696	-0.0454297	0.766672	0.954219	0.11539
O09110	Kpna6	IMA7_MOUSE Importin subunit alpha-7 OS,IMA5_MOUSE Importin subunit alpha-5 OS	No	O35345 , Q60960	Kpna6 , Kpna1	2	-2.10154	-2.1453	-0.043758	-0.908407	0.820891	-2.1278	-0.131007	0.900992	0.989498	-5.74678	3	-2.10154	-2.1453	-0.043758	0.900992	0.989498	0.0452791
Q91WS0	Ndufs1	NDUS1_MOUSE NADH-ubiquinone oxidoreductase 75 kDa subunit, mitochondrial OS	Yes	Q91VD9	Ndufs1	31	4.326	4.28375	-0.0422547	-0.348243	0.263734	4.30488	-0.319243	0.757835	0.954219	-5.93795	0	4.326	4.28375	-0.0422547	0.757835	0.954219	0.120426
P35385	Prdx3	PRDX3_MOUSE Thioredoxin-dependent peroxide reductase, mitochondrial OS	Yes	P20108	Prdx3	7	2.80277	2.76168	-0.0410928	-0.411315	0.329129	2.78222	-0.256599	0.804056	0.964708	-5.95682	0	2.80277	2.76168	-0.0410928	0.804056	0.964708	0.0947139
P52825	Acadm	ACADM_MOUSE Medium-chain specific acyl-CoA dehydrogenase, mitochondrial OS	Yes	P45952	Acadm	13	2.63342	2.59305	-0.0403726	-0.496306	0.415561	2.61323	-0.204709	0.842984	0.979597	-5.96939	0	2.63342	2.59305	-0.0403726	0.842984	0.979597	0.0741806
Q922B2	Ndufv1	NDUV1_MOUSE NADH dehydrogenase [ubiquinone] flavoprotein 1, mitochondrial OS	Yes	Q91YT0	Ndufv1	22	3.94774	3.90743	-0.0403068	-0.367913	0.287299	3.92758	-0.284432	0.783405	0.958806	-5.94893	0	3.94774	3.90743	-0.0403068	0.783405	0.958806	0.106014
Q6ZWN5	Gpd2	GPDM_MOUSE Glycerol-3-phosphate dehydrogenase, mitochondrial OS	Yes	Q64521	Gpd2	36	5.07202	5.03653	-0.0354923	-0.431878	0.360893	5.05427	-0.206999	0.841256	0.978522	-5.96889	0	5.07202	5.03653	-0.0354923	0.841256	0.978522	0.075072
Q64152	Arhgdib	GDIR2_MOUSE Rho GDP-dissociation inhibitor 2 OS	No	Q61599	Arhgdib	2	-2.99549	-3.03017	-0.0346788	-1.55522	1.48586	-3.01861	-0.0560689	0.957142	0.995246	-5.80216	2	-2.99549	-3.03017	-0.0346788	0.957142	0.995246	0.0190238
O70435	Ttn	TITIN_MOUSE Titin OS	No	A2ASS6	Ttn	1776	12.0594	12.0262	-0.0331386	-0.445801	0.379524	12.0428	-0.185648	0.857407	0.984635	-5.9733	0	12.0594	12.0262	-0.0331386	0.857407	0.984635	0.0668131
P62880	Ube2m	UBC12_MOUSE NEDD8-conjugating enzyme Ubc12 OS	No	P61082	Ube2m	3	-1.44351	-1.47627	-0.0327642	-0.886181	0.820652	-1.45989	-0.0943831	0.927935	0.995246	-5.85296	2	-1.44351	-1.47627	-0.0327642	0.927935	0.995246	0.0324822
P21812	Tnni2	TNNI2_MOUSE Troponin I, fast skeletal muscle OS	No	P13412	Tnni2	11	8.32859	8.29628	-0.0323063	-0.491101	0.426488	8.31243	-0.162787	0.87478	0.984635	-5.9775	0	8.32859	8.29628	-0.0323063	0.87478	0.984635	0.0581012
Q62407	Snta1	SNTA1_MOUSE Alpha-1-syntrophin OS	No	Q61234	Snta1	9	0.904631	0.872549	-0.0320813	-0.501818	0.437655	0.88859	-0.157888	0.878513	0.985062	-5.97832	0	0.904631	0.872549	-0.0320813	0.878513	0.985062	0.0562519
Q8C6K9	Iars	SYIC_MOUSE Isoleucine--tRNA ligase, cytoplasmic OS	No	Q8BU30	Iars	3	-3.25167	-3.28278	-0.0311076	-2.11854	2.05633	-3.26945	-0.0353567	0.972798	0.995246	-5.91883	1	-3.25167	-3.28278	-0.0311076	0.972798	0.995246	0.0119772
Q8JZQ2	Akr7a2	ARK72_MOUSE Aflatoxin B1 aldehyde reductase member 2 OS	Yes	Q8CG76	Akr7a2	7	-1.52772	-1.55858	-0.0308565	-1.05004	0.98833	-1.54315	-0.0699912	0.945943	0.995246	-5.9889	0	-1.52772	-1.55858	-0.0308565	0.945943	0.995246	0.0241351
P61021	Slc25a5	ADT2_MOUSE ADP/ATP translocase 2 OS	Yes	P51881	Slc25a5	13	-0.532004	-0.561896	-0.0298915	-0.543983	0.4842	-0.54695	-0.134418	0.896439	0.989498	-5.98194	0	-0.532004	-0.561896	-0.0298915	0.896439	0.989498	0.0474793
O88543	Cacna2d1	CA2D1_MOUSE Voltage-dependent calcium channel subunit alpha-2/delta-1 OS	No	O08532	Cacna2d1	31	4.02275	3.99286	-0.0298861	-0.361943	0.302171	4.00781	-0.208069	0.840448	0.978515	-5.96866	0	4.02275	3.99286	-0.0298861	0.840448	0.978515	0.0754893
P62192	Acyp2	ACYP2_MOUSE Acylphosphatase-2 OS	Yes	P56375	Acyp2	4	2.32924	2.29977	-0.0294695	-0.433681	0.374742	2.31451	-0.168545	0.870397	0.984635	-5.97649	0	2.32924	2.29977	-0.0294695	0.870397	0.984635	0.0602825
P14824	Gpi	G6PI_MOUSE Glucose-6-phosphate isomerase OS	Yes	P06745	Gpi	24	6.63062	6.60213	-0.0284895	-0.385305	0.328326	6.61638	-0.184583	0.858214	0.984635	-5.97351	0	6.63062	6.60213	-0.0284895	0.858214	0.984635	0.0664042
P24452	Rpl7	RL7_MOUSE 60S ribosomal protein L7 OS	No	P14148	Rpl7	8	0.732093	0.703735	-0.0283579	-0.736641	0.679925	0.717914	-0.092559	0.928562	0.995246	-5.98696	0	0.732093	0.703735	-0.0283579	0.928562	0.995246	0.0321891
Q8QZT1	Fermt2	FERM2_MOUSE Fermitin family homolog 2 OS	No	Q8CIB5	Fermt2	4	-0.971639	-0.999922	-0.0282824	-0.515068	0.458503	-0.985781	-0.134317	0.896517	0.989498	-5.98196	0	-0.971639	-0.999922	-0.0282824	0.896517	0.989498	0.0474417
P14602	Myl1	MYL1_MOUSE Myosin light chain 1/3, skeletal muscle isoform OS	No	P05977	Myl1	22	11.0135	10.9864	-0.0270291	-0.399814	0.345755	11	-0.16762	0.871101	0.984635	-5.97666	0	11.0135	10.9864	-0.0270291	0.871101	0.984635	0.0599316
P48453	Aimp1	AIMP1_MOUSE Aminoacyl tRNA synthase complex-interacting multifunctional protein 1 OS	No	P31230	Aimp1	6	0.179592	0.152794	-0.0267978	-0.703945	0.650349	0.166193	-0.0914886	0.929386	0.995246	-5.98706	0	0.179592	0.152794	-0.0267978	0.929386	0.995246	0.0318041
Q8VEL0	Scrn2	SCRN2_MOUSE Secernin-2 OS	No	Q8VCA8	Scrn2	3	-1.87355	-1.90028	-0.0267371	-1.00566	0.95219	-1.88692	-0.0631415	0.951225	0.995246	-5.98938	0	-1.87355	-1.90028	-0.0267371	0.951225	0.995246	0.0217168
Q99LF4	Hadhb	ECHB_MOUSE Trifunctional enzyme subunit beta, mitochondrial OS	Yes	Q99JY0	Hadhb	20	3.65892	3.63236	-0.0265627	-0.397447	0.344321	3.64564	-0.165571	0.87266	0.984635	-5.97702	0	3.65892	3.63236	-0.0265627	0.87266	0.984635	0.059155
Q62422	Lamb2	LAMB2_MOUSE Laminin subunit beta-2 OS	No	Q61292	Lamb2	25	1.28852	1.26267	-0.0258467	-0.546225	0.494531	1.2756	-0.114825	0.911453	0.995246	-5.98452	0	1.28852	1.26267	-0.0258467	0.911453	0.995246	0.0402656
Q9JMH6	Adrm1	ADRM1_MOUSE Proteasomal ubiquitin receptor ADRM1 OS	No	Q9JKV1	Adrm1	2	-4.63613	-4.66037	-0.024233	-0.79169	0.743224	-4.64652	-0.0749154	0.942412	0.995246	-5.91651	1	-4.63613	-4.66037	-0.024233	0.942412	0.995246	0.0257593
P54775	Mapk14	MK14_MOUSE Mitogen-activated protein kinase 14 OS	No	P47811	Mapk14	2	-2.22747	-2.25086	-0.0233975	-0.730812	0.684017	-2.23917	-0.0928995	0.930575	0.995246	-5.66985	4	-2.22747	-2.25086	-0.0233975	0.930575	0.995246	0.0312488
P31938	Phka1	KPB1_MOUSE Phosphorylase b kinase regulatory subunit alpha, skeletal muscle isoform OS	No	P18826	Phka1	28	3.92871	3.90577	-0.0229368	-0.423733	0.377859	3.91724	-0.1323	0.89806	0.989498	-5.98224	0	3.92871	3.90577	-0.0229368	0.89806	0.989498	0.0466946
Q9DB73	Eef1g	EF1G_MOUSE Elongation factor 1-gamma OS	No	Q9D8N0	Eef1g	12	2.04483	2.02204	-0.0227913	-0.440237	0.394655	2.03343	-0.126218	0.902718	0.989498	-5.98307	0	2.04483	2.02204	-0.0227913	0.902718	0.989498	0.0444478
P62254	Cox6b1	CX6B1_MOUSE Cytochrome c oxidase subunit 6B1 OS	Yes	P56391	Cox6b1	4	3.80257	3.78017	-0.0224018	-0.379105	0.334301	3.79137	-0.145187	0.888205	0.986086	-5.98035	0	3.80257	3.78017	-0.0224018	0.888205	0.986086	0.0514866
Q60668	Hdhd2	HDHD2_MOUSE Haloacid dehalogenase-like hydrolase domain-containing protein 2 OS	No	Q3UGR5	Hdhd2	5	-0.767421	-0.78943	-0.0220085	-1.68427	1.64025	-0.778426	-0.0306085	0.976342	0.995246	-5.99099	0	-0.767421	-0.78943	-0.0220085	0.976342	0.995246	0.010398
Q8VBT1	Cmbl	CMBL_MOUSE Carboxymethylenebutenolidase homolog OS	No	Q8R1G2	Cmbl	10	2.02069	1.99908	-0.0216073	-0.603611	0.560396	2.00989	-0.0858273	0.933743	0.995246	-5.98759	0	2.02069	1.99908	-0.0216073	0.933743	0.995246	0.0297728
Q9CZX8	Cap2	CAP2_MOUSE Adenylyl cyclase-associated protein 2 OS	No	Q9CYT6	Cap2	7	-0.654677	-0.674525	-0.0198479	-0.618253	0.578558	-0.664601	-0.0766779	0.940789	0.995246	-5.98838	0	-0.654677	-0.674525	-0.0198479	0.940789	0.995246	0.0265076
Q11136	Rplp2	RLA2_MOUSE 60S acidic ribosomal protein P2 OS	No	P99027	Rplp2	4	1.96839	1.94911	-0.019284	-0.553362	0.514794	1.95875	-0.0834726	0.935556	0.995246	-5.9878	0	1.96839	1.94911	-0.019284	0.935556	0.995246	0.0289304
P56395	Cbr1	CBR1_MOUSE Carbonyl reductase [NADPH] 1 OS	No	P48758	Cbr1	9	0.288083	0.270929	-0.017154	-0.551946	0.517639	0.279506	-0.0741532	0.942735	0.995246	-5.98858	0	0.288083	0.270929	-0.017154	0.942735	0.995246	0.0256105
P18242	Sod2	SODM_MOUSE Superoxide dismutase [Mn], mitochondrial OS	Yes	P09671	Sod2	5	2.30943	2.29289	-0.0165407	-0.385883	0.352801	2.30116	-0.103533	0.920125	0.995246	-5.98582	0	2.30943	2.29289	-0.0165407	0.920125	0.995246	0.0361534
Q8K4Z3	Pdlim5	PDLI5_MOUSE PDZ and LIM domain protein 5 OS	No	Q8CI51	Pdlim5	9	4.9951	4.97905	-0.0160476	-0.363911	0.331816	4.98707	-0.106648	0.917731	0.995246	-5.98548	0	4.9951	4.97905	-0.0160476	0.917731	0.995246	0.0372845
Q9CQX8	RTRAF	RTRAF_MOUSE RNA transcription, translation and transport factor protein OS	No	Q9CQE8	RTRAF	4	-1.93118	-1.94606	-0.0148806	-0.604636	0.574875	-1.93862	-0.058331	0.954936	0.995246	-5.98969	0	-1.93118	-1.94606	-0.0148806	0.954936	0.995246	0.0200258
Q02788	Psme1	PSME1_MOUSE Proteasome activator complex subunit 1 OS	No	P97371	Psme1	4	-2.18043	-2.19496	-0.0145299	-1.12443	1.09537	-2.18666	-0.0310596	0.976103	0.995246	-5.91898	1	-2.18043	-2.19496	-0.0145299	0.976103	0.995246	0.0105043
P35980	Eno3	ENOB_MOUSE Beta-enolase OS	No	P21550	Eno3	25	9.85829	9.84394	-0.0143551	-0.379891	0.351181	9.85111	-0.0907874	0.929925	0.995246	-5.98713	0	9.85829	9.84394	-0.0143551	0.929925	0.995246	0.0315521
P19324	Gstm1	GSTM1_MOUSE Glutathione S-transferase Mu 1 OS	No	P10649	Gstm1	14	4.11345	4.09917	-0.0142778	-0.343045	0.314489	4.10631	-0.100398	0.922534	0.995246	-5.98616	0	4.11345	4.09917	-0.0142778	0.922534	0.995246	0.0350177
Q9CYR0	Arpc2	ARPC2_MOUSE Actin-related protein 2/3 complex subunit 2 OS	No	Q9CVB6	Arpc2	3	-3.98991	-4.00406	-0.0141523	-1.84282	1.81451	-3.99699	-0.019026	0.985449	0.995246	-5.85756	2	-3.98991	-4.00406	-0.0141523	0.985449	0.995246	0.00636592
Q05920	Mylpf	MLRS_MOUSE Myosin regulatory light chain 2, skeletal muscle isoform OS	No	P97457	Mylpf	20	10.2098	10.1961	-0.0137095	-0.416396	0.388977	10.2029	-0.0787053	0.939227	0.995246	-5.98821	0	10.2098	10.1961	-0.0137095	0.939227	0.995246	0.0272293
Q91WP6	Fitm1	FITM1_MOUSE Fat storage-inducing transmembrane protein 1 OS	No	Q91V79	Fitm1	3	0.0921833	0.079102	-0.0130813	-0.478682	0.45252	0.0856426	-0.0649513	0.949829	0.995246	-5.98926	0	0.0921833	0.079102	-0.0130813	0.949829	0.995246	0.0223546
Q9D783	Dtna	DTNA_MOUSE Dystrobrevin alpha OS	No	Q9D2N4	Dtna	8	-1.0317	-1.04467	-0.0129699	-1.12211	1.09617	-1.03819	-0.0270334	0.979105	0.995246	-5.9911	0	-1.0317	-1.04467	-0.0129699	0.979105	0.995246	0.00917091
P14206	Got1	AATC_MOUSE Aspartate aminotransferase, cytoplasmic OS	No	P05201	Got1	22	5.6643	5.65207	-0.0122304	-0.33973	0.31527	5.65818	-0.0863337	0.933353	0.995246	-5.98755	0	5.6643	5.65207	-0.0122304	0.933353	0.995246	0.0299542
P57780	Cav1	CAV1_MOUSE Caveolin-1 OS	No	P49817	Cav1	3	0.0155076	0.00343338	-0.0120742	-0.473914	0.449765	0.00947049	-0.0604392	0.953309	0.995246	-5.98956	0	0.0155076	0.00343338	-0.0120742	0.953309	0.995246	0.0207661
P54728	Map2k4	MP2K4_MOUSE Dual specificity mitogen-activated protein kinase kinase 4 OS	No	P47809	Map2k4	5	-0.676657	-0.687942	-0.0112851	-1.27308	1.2505	-0.682299	-0.0206762	0.984017	0.995246	-5.99126	0	-0.676657	-0.687942	-0.0112851	0.984017	0.995246	0.00699719
O09161	Selenbp1	SBP1_MOUSE Methanethiol oxidase OS,SBP2_MOUSE Selenium-binding protein 2 OS	No	P17563 , Q63836	Selenbp1 , Selenbp2	14	0.538406	0.527657	-0.0107486	-0.619171	0.597674	0.533031	-0.0408411	0.968438	0.995246	-5.99061	0	0.538406	0.527657	-0.0107486	0.968438	0.995246	0.0139284
P62855	Rab5b	RAB5B_MOUSE Ras-related protein Rab-5B OS	No	P61021	Rab5b	3	-3.12177	-3.13175	-0.00997963	-0.478636	0.458677	-3.12605	-0.0505217	0.961141	0.995246	-5.91813	1	-3.12177	-3.13175	-0.00997963	0.961141	0.995246	0.017213
P53810	Aldh2	ALDH2_MOUSE Aldehyde dehydrogenase, mitochondrial OS	Yes	P47738	Aldh2	16	1.88686	1.87789	-0.00897121	-0.940312	0.922369	1.88237	-0.0222686	0.982787	0.995246	-5.99123	0	1.88686	1.87789	-0.00897121	0.982787	0.995246	0.00754069
Q8VIJ6	Ces1d	CES1D_MOUSE Carboxylesterase 1D OS	No	Q8VCT4	Ces1d	12	2.07451	2.06567	-0.00884719	-0.411797	0.394102	2.07009	-0.0507582	0.96078	0.995246	-5.99012	0	2.07451	2.06567	-0.00884719	0.96078	0.995246	0.0173759
P14685	Ldha	LDHA_MOUSE L-lactate dehydrogenase A chain OS	No	P06151	Ldha	24	8.42985	8.42154	-0.00831407	-0.439024	0.422396	8.42569	-0.0446252	0.965515	0.995246	-5.99043	0	8.42985	8.42154	-0.00831407	0.965515	0.995246	0.0152408
P97372	Ywhah	1433F_MOUSE 14-3-3 protein eta OS	No	P68510	Ywhah	6	-1.53371	-1.53981	-0.00609911	-0.366192	0.353994	-1.53676	-0.0391564	0.969739	0.995246	-5.99068	0	-1.53371	-1.53981	-0.00609911	0.969739	0.995246	0.0133452
O70251	Obscn	OBSCN_MOUSE Obscurin OS	Yes	A2AAJ9	Obscn	144	5.18605	5.18113	-0.00492107	-0.468649	0.458807	5.18359	-0.0245328	0.981037	0.995246	-5.99117	0	5.18605	5.18113	-0.00492107	0.981037	0.995246	0.00831462
P60766	Acadl	ACADL_MOUSE Long-chain specific acyl-CoA dehydrogenase, mitochondrial OS	Yes	P51174	Acadl	16	3.67401	3.67081	-0.00320196	-0.386629	0.380225	3.67241	-0.0193057	0.985077	0.995246	-5.99129	0	3.67401	3.67081	-0.00320196	0.985077	0.995246	0.00652992
P63328	Psmc6	PRS10_MOUSE 26S proteasome regulatory subunit 10B OS	No	P62334	Psmc6	9	0.88433	0.882634	-0.0016956	-0.639027	0.635635	0.883482	-0.00615048	0.995245	0.998289	-5.99147	0	0.88433	0.882634	-0.0016956	0.995245	0.998289	0.00206982
P68037	Rpl18a	RL18A_MOUSE 60S ribosomal protein L18a OS	No	P62717	Rpl18a	2	-1.9279	-1.92657	0.00133855	-1.39655	1.39923	-1.92723	0.00221368	0.998289	0.998289	-5.99148	0	-1.9279	-1.92657	0.00133855	0.998289	0.998289	0.000743839
O35344	Hist1h2ah	H2A1H_MOUSE Histone H2A type 1-H OS,H2AJ_MOUSE Histone H2A.J OS,H2A2C_MOUSE Histone H2A type 2-C OS	No	Q8CGP6 , Q8R1M2 , Q64523 , Q8CGP7 , Q8CGP5 , Q8BFU2 , Q6GSS7 , C0HKE9 , C0HKE8 , C0HKE7 , C0HKE6 , C0HKE5 , C0HKE4 , C0HKE3 , C0HKE2 , C0HKE1 , P27661	Hist1h2ah , H2afj , Hist2h2ac	3	5.93918	5.94087	0.00168435	-0.405985	0.409354	5.94003	0.00955156	0.992616	0.99709	-5.99144	0	5.93918	5.94087	0.00168435	0.992616	0.99709	0.00321861
Q9WTX5	Myo1c	MYO1C_MOUSE Unconventional myosin-Ic OS	No	Q9WTI7	Myo1c	6	-3.59299	-3.5906	0.00239262	-1.1442	1.14898	-3.5918	0.0048241	0.996271	0.998289	-5.99148	0	-3.59299	-3.5906	0.00239262	0.996271	0.998289	0.00162263
O88685	Prdx6	PRDX6_MOUSE Peroxiredoxin-6 OS	Yes	O08709	Prdx6	12	3.05605	3.05873	0.00268442	-0.325453	0.330822	3.05739	0.0189124	0.985381	0.995246	-5.9913	0	3.05605	3.05873	0.00268442	0.985381	0.995246	0.00639594
Q9D8B3	Gbe1	GLGB_MOUSE 1,4-alpha-glucan-branching enzyme OS	No	Q9D6Y9	Gbe1	9	1.07085	1.07389	0.00303603	-0.761552	0.767624	1.07237	0.00917974	0.992904	0.99709	-5.99144	0	1.07085	1.07389	0.00303603	0.992904	0.99709	0.00309287
Q9R1P0	Ptges3	TEBP_MOUSE Prostaglandin E synthase 3 OS	No	Q9R0Q7	Ptges3	3	-2.03062	-2.02754	0.00308333	-1.90783	1.91399	-2.0296	0.00396675	0.996966	0.998289	-5.80383	2	-2.03062	-2.02754	0.00308333	0.996966	0.998289	0.00131965
Q8BFR5	Ndufa12	NDUAC_MOUSE NADH dehydrogenase [ubiquinone] 1 alpha subcomplex subunit 12 OS	Yes	Q7TMF3	Ndufa12	8	1.82738	1.83149	0.00411353	-0.388192	0.396419	1.82943	0.0242405	0.981263	0.995246	-5.99118	0	1.82738	1.83149	0.00411353	0.981263	0.995246	0.00821463
Q3UHX2	Col6a1	CO6A1_MOUSE Collagen alpha-1(VI) chain OS	No	Q04857	Col6a1	19	3.94909	3.95395	0.00485765	-0.344719	0.354434	3.95152	0.0321244	0.975171	0.995246	-5.99094	0	3.94909	3.95395	0.00485765	0.975171	0.995246	0.0109192
P48024	Ppic	PPIC_MOUSE Peptidyl-prolyl cis-trans isomerase C OS	No	P30412	Ppic	2	-2.65613	-2.6512	0.00493314	-1.07862	1.08849	-2.65367	0.010525	0.991864	0.99709	-5.99143	0	-2.65613	-2.6512	0.00493314	0.991864	0.99709	0.00354798
Q9DBG5	Phpt1	PHP14_MOUSE 14 kDa phosphohistidine phosphatase OS	No	Q9DAK9	Phpt1	5	0.846785	0.852903	0.00611752	-1.05982	1.07206	0.849844	0.0132676	0.989744	0.99709	-5.99139	0	0.846785	0.852903	0.00611752	0.989744	0.99709	0.00447722
Q9QYJ0	Plec	PLEC_MOUSE Plectin OS	No	Q9QXS1	Plec	192	6.40415	6.41078	0.00662997	-0.351119	0.364379	6.40746	0.0428435	0.966891	0.995246	-5.99052	0	6.40415	6.41078	0.00662997	0.966891	0.995246	0.0146224
P63330	Selenot	SELT_MOUSE Thioredoxin reductase-like selenoprotein T OS	No	P62342	Selenot	2	-2.08844	-2.08166	0.0067785	-0.838178	0.851735	-2.08618	0.0197222	0.984916	0.995246	-5.80363	2	-2.08844	-2.08166	0.0067785	0.984916	0.995246	0.00660059
Q9EQP2	Ndufs3	NDUS3_MOUSE NADH dehydrogenase [ubiquinone] iron-sulfur protein 3, mitochondrial OS	Yes	Q9DCT2	Ndufs3	10	3.36639	3.37706	0.0106763	-0.332487	0.353839	3.37172	0.0719234	0.944453	0.995246	-5.98875	0	3.36639	3.37706	0.0106763	0.944453	0.995246	0.0248195
Q5XKE0	Tmem38a	TM38A_MOUSE Trimeric intracellular cation channel type A OS	No	Q3TMP8	Tmem38a	3	-0.28266	-0.271136	0.0115234	-0.573803	0.59685	-0.276898	0.045513	0.96483	0.995246	-5.99039	0	-0.28266	-0.271136	0.0115234	0.96483	0.995246	0.0155493
P62075	Adsl	PUR8_MOUSE Adenylosuccinate lyase OS	No	P54822	Adsl	18	3.39633	3.40799	0.0116587	-0.401119	0.424436	3.40216	0.0652959	0.949563	0.995246	-5.98923	0	3.39633	3.40799	0.0116587	0.949563	0.995246	0.0224761
P11531	Parg	PARG_MOUSE Poly(ADP-ribose) glycohydrolase OS	No	O88622	Parg	4	-0.274751	-0.261532	0.0132187	-0.786011	0.812448	-0.268142	0.0382358	0.97045	0.995246	-5.99071	0	-0.274751	-0.261532	0.0132187	0.97045	0.995246	0.0130269
Q8BGH2	Phkb	KPBB_MOUSE Phosphorylase b kinase regulatory subunit beta OS	No	Q7TSH2	Phkb	20	2.65134	2.66477	0.0134301	-0.446843	0.473703	2.65805	0.0674549	0.947898	0.995246	-5.98908	0	2.65134	2.66477	0.0134301	0.947898	0.995246	0.0232382
Q9Z1N5	Cog1	COG1_MOUSE Conserved oligomeric Golgi complex subunit 1 OS	No	Q9Z160	Cog1	2	1.96053	1.97416	0.0136307	-0.452333	0.479595	1.96735	0.0676262	0.947766	0.995246	-5.98907	0	1.96053	1.97416	0.0136307	0.947766	0.995246	0.0232988
P97355	Tuba4a	TBA4A_MOUSE Tubulin alpha-4A chain OS	No	P68368	Tuba4a	19	4.95601	4.97083	0.0148214	-0.358086	0.387728	4.96342	0.0918838	0.929081	0.995246	-5.98702	0	4.95601	4.97083	0.0148214	0.929081	0.995246	0.0319462
Q8BW75	Ipo5	IPO5_MOUSE Importin-5 OS	No	Q8BKC5	Ipo5	5	-2.86799	-2.85316	0.0148252	-1.46812	1.49777	-2.86057	0.0231115	0.982135	0.995246	-5.9912	0	-2.86799	-2.85316	0.0148252	0.982135	0.995246	0.00782862
Q9D172	Nt5c3a	5NT3A_MOUSE Cytosolic 5-nucleotidase 3A OS	No	Q9D020	Nt5c3a	8	-1.45725	-1.43982	0.0174335	-1.26061	1.29548	-1.44854	0.0315348	0.975627	0.995246	-5.99096	0	-1.45725	-1.43982	0.0174335	0.975627	0.995246	0.0107164
Q6ZWV7	Gart	PUR2_MOUSE Trifunctional purine biosynthetic protein adenosine-3 OS	No	Q64737	Gart	11	0.224128	0.241958	0.0178301	-0.633085	0.668745	0.233043	0.0633259	0.951083	0.995246	-5.98937	0	0.224128	0.241958	0.0178301	0.951083	0.995246	0.0217818
Q61554	Myo1d	MYO1D_MOUSE Unconventional myosin-Id OS	No	Q5SYD0	Myo1d	2	-2.03722	-2.019	0.0182212	-1.62755	1.66399	-2.02811	0.0255952	0.980216	0.995246	-5.99114	0	-2.03722	-2.019	0.0182212	0.980216	0.995246	0.00867821
P38060	Mcpt4	MCPT4_MOUSE Mast cell protease 4 OS	No	P21812	Mcpt4	3	-1.5314	-1.51287	0.0185274	-1.02594	1.063	-1.52213	0.041008	0.968309	0.995246	-5.9906	0	-1.5314	-1.51287	0.0185274	0.968309	0.995246	0.0139862
Q91X72	Memo1	MEMO1_MOUSE Protein MEMO1 OS	No	Q91VH6	Memo1	4	-2.45337	-2.43422	0.0191467	-1.20312	1.24141	-2.44379	0.0362142	0.972011	0.995246	-5.99079	0	-2.45337	-2.43422	0.0191467	0.972011	0.995246	0.0123286
P60843	Myl2	MLRV_MOUSE Myosin regulatory light chain 2, ventricular/cardiac muscle isoform OS	No	P51667	Myl2	11	2.98325	3.00386	0.0206162	-0.54348	0.584712	2.99355	0.0844902	0.934772	0.995246	-5.98771	0	2.98325	3.00386	0.0206162	0.934772	0.995246	0.0292943
Q9CQE8	Lap3	AMPL_MOUSE Cytosol aminopeptidase OS	Yes	Q9CPY7	Lap3	17	0.730883	0.751663	0.0207804	-0.59035	0.631911	0.741273	0.0786086	0.939302	0.995246	-5.98822	0	0.730883	0.751663	0.0207804	0.939302	0.995246	0.0271948
Q922D8	Myh7	MYH7_MOUSE Myosin-7 OS	No	Q91Z83	Myh7	125	8.17239	8.19417	0.0217808	-0.304415	0.347976	8.18328	0.154364	0.8812	0.985062	-5.9789	0	8.17239	8.19417	0.0217808	0.8812	0.985062	0.0549256
Q99PL5	Etfa	ETFA_MOUSE Electron transfer flavoprotein subunit alpha, mitochondrial OS	Yes	Q99LC5	Etfa	10	3.92898	3.9526	0.023622	-0.334506	0.38175	3.94079	0.152486	0.882633	0.985062	-5.97921	0	3.92898	3.9526	0.023622	0.882633	0.985062	0.0542199
Q61584	Mybpc2	MYPC2_MOUSE Myosin-binding protein C, fast-type OS	No	Q5XKE0	Mybpc2	76	9.30649	9.33339	0.0269093	-0.328757	0.382575	9.31994	0.174908	0.865559	0.984635	-5.97534	0	9.30649	9.33339	0.0269093	0.865559	0.984635	0.0627034
Q3UGC7	Atp5f1a	ATPA_MOUSE ATP synthase subunit alpha, mitochondrial OS	Yes	Q03265	Atp5f1a	30	7.80069	7.82833	0.027644	-0.389605	0.444893	7.81451	0.153164	0.882115	0.985062	-5.9791	0	7.80069	7.82833	0.027644	0.882115	0.985062	0.0544747
Q9D6K8	Erp44	ERP44_MOUSE Endoplasmic reticulum resident protein 44 OS	No	Q9D1Q6	Erp44	4	-2.95022	-2.92254	0.0276748	-0.893044	0.948393	-2.93638	0.0694878	0.946331	0.995246	-5.98893	0	-2.95022	-2.92254	0.0276748	0.946331	0.995246	0.0239569
P30412	Ctsd	CATD_MOUSE Cathepsin D OS	No	P18242	Ctsd	8	1.5971	1.62633	0.0292257	-0.403509	0.461961	1.61171	0.156133	0.879851	0.985062	-5.97862	0	1.5971	1.62633	0.0292257	0.879851	0.985062	0.0555909
P99026	Cct2	TCPB_MOUSE T-complex protein 1 subunit beta OS	No	P80314	Cct2	14	0.922999	0.952345	0.0293458	-0.525245	0.583937	0.937672	0.122328	0.905699	0.990177	-5.98358	0	0.922999	0.952345	0.0293458	0.905699	0.990177	0.043016
Q78IK2	Uggt1	UGGG1_MOUSE UDP-glucose:glycoprotein glucosyltransferase 1 OS	No	Q6P5E4	Uggt1	8	-1.20992	-1.18046	0.0294608	-0.825741	0.884663	-1.19519	0.0796393	0.938508	0.995246	-5.98813	0	-1.20992	-1.18046	0.0294608	0.938508	0.995246	0.0275621
Q9Z0N1	Tagln2	TAGL2_MOUSE Transgelin-2 OS	No	Q9WVA4	Tagln2	6	-0.27345	-0.242975	0.0304749	-0.874365	0.935314	-0.258212	0.0778612	0.939878	0.995246	-5.98828	0	-0.27345	-0.242975	0.0304749	0.939878	0.995246	0.0269287
Q91VH6	Psmd2	PSMD2_MOUSE 26S proteasome non-ATPase regulatory subunit 2 OS	No	Q8VDM4	Psmd2	9	0.319523	0.350294	0.030771	-0.594727	0.656269	0.334909	0.113728	0.912295	0.995246	-5.98465	0	0.319523	0.350294	0.030771	0.912295	0.995246	0.0398645
O09111	Ran	RAN_MOUSE GTP-binding nuclear protein Ran OS,RANT_MOUSE GTP-binding nuclear protein Ran, testis-specific isoform OS	No	P62827 , Q61820	Ran , Rasl2-9	5	0.765473	0.796574	0.0311013	-0.812662	0.874864	0.781023	0.0852136	0.934215	0.995246	-5.98765	0	0.765473	0.796574	0.0311013	0.934215	0.995246	0.0295531
P43277	Rps2	RS2_MOUSE 40S ribosomal protein S2 OS	No	P25444	Rps2	10	0.368426	0.400522	0.0320962	-0.762489	0.826681	0.384474	0.0933823	0.927929	0.995246	-5.98688	0	0.368426	0.400522	0.0320962	0.927929	0.995246	0.0324854
G5E8K5	Ftl1	FRIL1_MOUSE Ferritin light chain 1 OS,FRIL2_MOUSE Ferritin light chain 2 OS	No	P29391 , P49945	Ftl1 , Ftl2	4	0.574984	0.607313	0.0323297	-0.408286	0.472946	0.591149	0.169626	0.869574	0.984635	-5.9763	0	0.574984	0.607313	0.0323297	0.869574	0.984635	0.0606932
Q9JMH9	Tmod4	TMOD4_MOUSE Tropomodulin-4 OS	No	Q9JLH8	Tmod4	12	4.12575	4.15814	0.032388	-0.30962	0.374396	4.14195	0.218926	0.832267	0.97364	-5.96622	0	4.12575	4.15814	0.032388	0.832267	0.97364	0.0797374
Q9Z2W0	Dnpep	DNPEP_MOUSE Aspartyl aminopeptidase OS	No	Q9Z2W0	Dnpep	8	-0.209592	-0.177198	0.0323935	-0.276917	0.341704	-0.193395	0.242111	0.814871	0.967988	-5.96061	0	-0.209592	-0.177198	0.0323935	0.814871	0.967988	0.0889109
P50608	Hspa9	GRP75_MOUSE Stress-70 protein, mitochondrial OS	Yes	P38647	Hspa9	24	3.33442	3.36748	0.0330566	-0.385119	0.451232	3.35095	0.182747	0.859607	0.984635	-5.97386	0	3.33442	3.36748	0.0330566	0.859607	0.984635	0.0657002
Q8R164	Sdha	SDHA_MOUSE Succinate dehydrogenase [ubiquinone] flavoprotein subunit, mitochondrial OS	Yes	Q8K2B3	Sdha	27	4.25549	4.28919	0.0337038	-0.335844	0.403252	4.27234	0.210843	0.838356	0.977013	-5.96805	0	4.25549	4.28919	0.0337038	0.838356	0.977013	0.0765716
P62835	Actb	ACTB_MOUSE Actin, cytoplasmic 1 OS	No	P60710	Actb	24	3.86769	3.90416	0.0364667	-0.442228	0.515161	3.88593	0.176112	0.864644	0.984635	-5.97512	0	3.86769	3.90416	0.0364667	0.864644	0.984635	0.0631626
Q8CI51	Col6a6	CO6A6_MOUSE Collagen alpha-6(VI) chain OS	No	Q8C6K9	Col6a6	6	-2.26531	-2.22803	0.0372837	-0.79339	0.867957	-2.24667	0.103762	0.919948	0.995246	-5.9858	0	-2.26531	-2.22803	0.0372837	0.919948	0.995246	0.0362367
P54822	Pfkm	PFKAM_MOUSE ATP-dependent 6-phosphofructokinase, muscle type OS	No	P47857	Pfkm	36	7.69175	7.72918	0.0374272	-0.363322	0.438176	7.71046	0.215907	0.83454	0.975364	-5.96691	0	7.69175	7.72918	0.0374272	0.83454	0.975364	0.0785528
P23953	Rps16	RS16_MOUSE 40S ribosomal protein S16 OS	No	P14131	Rps16	4	0.173566	0.211963	0.0383974	-0.429282	0.506077	0.192765	0.189804	0.854257	0.984635	-5.97248	0	0.173566	0.211963	0.0383974	0.854257	0.984635	0.0684114
P83940	Phb	PHB_MOUSE Prohibitin OS	Yes	P67778	Phb	13	2.63493	2.67338	0.0384445	-0.365273	0.442162	2.65415	0.220144	0.83135	0.97364	-5.96594	0	2.63493	2.67338	0.0384445	0.83135	0.97364	0.0802159
Q921G7	Gcsh	GCSH_MOUSE Glycine cleavage system H protein, mitochondrial OS	Yes	Q91WK5	Gcsh	2	-2.09933	-2.05669	0.0426363	-1.71424	1.79951	-2.08228	0.0628227	0.952396	0.995246	-5.75394	3	-2.09933	-2.05669	0.0426363	0.952396	0.995246	0.0211823
Q8CHT0	Thop1	THOP1_MOUSE Thimet oligopeptidase OS	No	Q8C1A5	Thop1	4	-2.91921	-2.87576	0.0434524	-2.99348	3.08038	-2.89749	0.040188	0.969923	0.995246	-5.67374	4	-2.91921	-2.87576	0.0434524	0.969923	0.995246	0.0132629
Q9CQC7	Glo1	LGUL_MOUSE Lactoylglutathione lyase OS	No	Q9CPU0	Glo1	9	2.38325	2.42678	0.0435356	-0.294205	0.381277	2.40501	0.297997	0.773405	0.956462	-5.9448	0	2.38325	2.42678	0.0435356	0.773405	0.956462	0.111593
P70236	Rpl30	RL30_MOUSE 60S ribosomal protein L30 OS	No	P62889	Rpl30	3	-1.21082	-1.16632	0.0444992	-0.582509	0.671508	-1.18857	0.16407	0.873803	0.984635	-5.97728	0	-1.21082	-1.16632	0.0444992	0.873803	0.984635	0.0585866
P61164	Rida	RIDA_MOUSE 2-iminobutanoate/2-iminopropanoate deaminase OS	Yes	P52760	Rida	2	-4.11238	-4.06751	0.0448703	-1.61769	1.70743	-4.09443	0.0698649	0.94707	0.995246	-5.75344	3	-4.11238	-4.06751	0.0448703	0.94707	0.995246	0.0236179
Q00897	Sgcd	SGCD_MOUSE Delta-sarcoglycan OS	No	P82347	Sgcd	5	-1.46353	-1.41772	0.045808	-0.682862	0.774478	-1.44062	0.145332	0.888094	0.986086	-5.98033	0	-1.46353	-1.41772	0.045808	0.888094	0.986086	0.0515409
Q9CY50	Uqcrfs1	UCRI_MOUSE Cytochrome b-c1 complex subunit Rieske, mitochondrial OS	Yes	Q9CR68	Uqcrfs1	12	4.08737	4.13525	0.0478881	-0.388259	0.484035	4.11131	0.253832	0.806118	0.966232	-5.95756	0	4.08737	4.13525	0.0478881	0.806118	0.966232	0.0936014
P43025	Lta4h	LKHA4_MOUSE Leukotriene A-4 hydrolase OS	No	P24527	Lta4h	8	-0.924271	-0.87572	0.0485507	-1.68673	1.78383	-0.899996	0.0646809	0.950038	0.995246	-5.98928	0	-0.924271	-0.87572	0.0485507	0.950038	0.995246	0.0222592
Q61598	Ogdh	ODO1_MOUSE 2-oxoglutarate dehydrogenase, mitochondrial OS	Yes	Q60597	Ogdh	46	5.2983	5.34855	0.0502503	-0.261058	0.361558	5.32343	0.373164	0.718857	0.943261	-5.91852	0	5.2983	5.34855	0.0502503	0.718857	0.943261	0.143357
Q60737	Mccc2	MCCB_MOUSE Methylcrotonoyl-CoA carboxylase beta chain, mitochondrial OS	Yes	Q3ULD5	Mccc2	3	-2.11467	-2.06406	0.0506169	-0.97134	1.07257	-2.0843	0.128216	0.903088	0.989498	-5.74717	3	-2.11467	-2.06406	0.0506169	0.903088	0.989498	0.0442701
Q8R3Z5	Hibch	HIBCH_MOUSE 3-hydroxyisobutyryl-CoA hydrolase, mitochondrial OS	Yes	Q8QZS1	Hibch	7	0.22192	0.272974	0.0510537	-0.485471	0.587578	0.247447	0.219983	0.831472	0.97364	-5.96598	0	0.22192	0.272974	0.0510537	0.831472	0.97364	0.0801524
P63017	Nutf2	NTF2_MOUSE Nuclear transport factor 2 OS	No	P61971	Nutf2	5	0.994181	1.04542	0.0512384	-0.380591	0.483068	1.0198	0.274305	0.790898	0.961678	-5.95189	0	0.994181	1.04542	0.0512384	0.790898	0.961678	0.10188
P48036	Des	DESM_MOUSE Desmin OS	No	P31001	Des	33	6.62286	6.67537	0.0525086	-0.323066	0.428083	6.64911	0.32321	0.754939	0.954219	-5.93662	0	6.62286	6.67537	0.0525086	0.754939	0.954219	0.122088
O08997	Acot9	ACOT9_MOUSE Acyl-coenzyme A thioesterase 9, mitochondrial OS,ACO10_MOUSE Acyl-coenzyme A thioesterase 10, mitochondrial OS	No	Q9R0X4 , Q32MW3	Acot9 , Acot10	3	-1.92798	-1.87475	0.0532377	-0.707901	0.814377	-1.89756	0.165948	0.872964	0.984635	-5.90487	1	-1.92798	-1.87475	0.0532377	0.872964	0.984635	0.0590034
P35979	Cst3	CYTC_MOUSE Cystatin-C OS	No	P21460	Cst3	3	-2.29009	-2.23606	0.0540293	-2.27849	2.38655	-2.25407	0.0569455	0.956472	0.995246	-5.80211	2	-2.29009	-2.23606	0.0540293	0.956472	0.995246	0.0193276
Q60597	Psmd1	PSMD1_MOUSE 26S proteasome non-ATPase regulatory subunit 1 OS	No	Q3TXS7	Psmd1	9	-0.0858066	-0.0309407	0.0548659	-0.422644	0.532375	-0.0583736	0.265626	0.797339	0.964242	-5.95435	0	-0.0858066	-0.0309407	0.0548659	0.797339	0.964242	0.0983572
Q91V92	Ubac1	UBAC1_MOUSE Ubiquitin-associated domain-containing protein 1 OS	No	Q8VDI7	Ubac1	3	-3.9161	-3.86102	0.0550798	-2.80487	2.91503	-3.88856	0.0445231	0.965594	0.995246	-5.99044	0	-3.9161	-3.86102	0.0550798	0.965594	0.995246	0.0152054
A2AMM0	Hbb-b1	HBB1_MOUSE Hemoglobin subunit beta-1 OS,HBB2_MOUSE Hemoglobin subunit beta-2 OS	No	P02088 , P02089	Hbb-b1 , Hbb-b2	10	6.85497	6.91065	0.0556804	-0.582106	0.693466	6.88281	0.201827	0.845161	0.980374	-5.97	0	6.85497	6.91065	0.0556804	0.845161	0.980374	0.0730605
Q9JMC3	Ldb3	LDB3_MOUSE LIM domain-binding protein 3 OS	No	Q9JKS4	Ldb3	20	6.94301	6.99924	0.0562328	-0.288653	0.401118	6.97113	0.376935	0.716162	0.942767	-5.91705	0	6.94301	6.99924	0.0562328	0.716162	0.942767	0.144989
Q9D8B4	Klhl40	KLH40_MOUSE Kelch-like protein 40 OS	No	Q9D783	Klhl40	9	1.79945	1.85641	0.0569653	-0.35534	0.46927	1.82793	0.319406	0.757715	0.954219	-5.9379	0	1.79945	1.85641	0.0569653	0.757715	0.954219	0.120494
P09405	Pgam2	PGAM2_MOUSE Phosphoglycerate mutase 2 OS	No	O70250	Pgam2	21	8.47927	8.53681	0.0575459	-0.375136	0.490227	8.50804	0.307466	0.766451	0.954219	-5.9418	0	8.47927	8.53681	0.0575459	0.766451	0.954219	0.115515
Q9D832	Ndufv2	NDUV2_MOUSE NADH dehydrogenase [ubiquinone] flavoprotein 2, mitochondrial OS	Yes	Q9D6J6	Ndufv2	7	3.23107	3.28884	0.0577745	-0.501326	0.616875	3.25995	0.23889	0.817282	0.967988	-5.96142	0	3.23107	3.28884	0.0577745	0.817282	0.967988	0.0876281
P61961	Idh2	IDHP_MOUSE Isocitrate dehydrogenase [NADP], mitochondrial OS	Yes	P54071	Idh2	19	3.95073	4.00861	0.0578755	-0.348817	0.464568	3.97967	0.328988	0.750731	0.954219	-5.93466	0	3.95073	4.00861	0.0578755	0.750731	0.954219	0.124515
Q2TPA8	Prdx5	PRDX5_MOUSE Peroxiredoxin-5, mitochondrial OS	Yes	P99029	Prdx5	11	2.86873	2.92715	0.0584285	-0.522465	0.639322	2.89794	0.23253	0.822047	0.968189	-5.96299	0	2.86873	2.92715	0.0584285	0.822047	0.968189	0.0851033
Q9ER35	Etfb	ETFB_MOUSE Electron transfer flavoprotein subunit beta OS	Yes	Q9DCW4	Etfb	14	3.44932	3.5094	0.0600788	-0.292854	0.413012	3.47936	0.393532	0.704352	0.942486	-5.91042	0	3.44932	3.5094	0.0600788	0.704352	0.942486	0.15221
P24547	Rpsa	RSSA_MOUSE 40S ribosomal protein SA OS	No	P14206	Rpsa	11	1.71867	1.77969	0.0610202	-0.272801	0.394841	1.74918	0.422582	0.683886	0.93584	-5.89816	0	1.71867	1.77969	0.0610202	0.683886	0.93584	0.165016
P62264	Usp5	UBP5_MOUSE Ubiquitin carboxyl-terminal hydrolase 5 OS	No	P56399	Usp5	11	1.38472	1.44606	0.0613431	-0.482706	0.605392	1.41539	0.260663	0.801029	0.964243	-5.95572	0	1.38472	1.44606	0.0613431	0.801029	0.964243	0.0963515
Q9WV55	Sh3bgr	SH3BG_MOUSE SH3 domain-binding glutamic acid-rich protein OS	No	Q9WUZ7	Sh3bgr	12	2.89605	2.95873	0.0626838	-0.301891	0.427259	2.92739	0.397484	0.701552	0.942486	-5.9088	0	2.89605	2.95873	0.0626838	0.701552	0.942486	0.15394
P97823	Idh3g	IDHG1_MOUSE Isocitrate dehydrogenase [NAD] subunit gamma 1, mitochondrial OS	Yes	P70404	Idh3g	14	3.67085	3.73398	0.0631268	-0.301186	0.427439	3.70241	0.400581	0.699361	0.942486	-5.90752	0	3.67085	3.73398	0.0631268	0.699361	0.942486	0.155299
Q8K010	Lonp1	LONM_MOUSE Lon protease homolog, mitochondrial OS	Yes	Q8CGK3	Lonp1	12	-0.17843	-0.115147	0.0632831	-0.448573	0.575139	-0.146788	0.285819	0.78238	0.958806	-5.94852	0	-0.17843	-0.115147	0.0632831	0.78238	0.958806	0.106582
P62806	Eif5	IF5_MOUSE Eukaryotic translation initiation factor 5 OS	No	P59325	Eif5	3	-2.57624	-2.51158	0.064655	-1.36483	1.49414	-2.54391	0.104562	0.919334	0.995246	-5.98571	0	-2.57624	-2.51158	0.064655	0.919334	0.995246	0.0365269
Q9CZ04	Psmd8	PSMD8_MOUSE 26S proteasome non-ATPase regulatory subunit 8 OS	No	Q9CX56	Psmd8	6	-1.22996	-1.16277	0.0671897	-1.71196	1.84634	-1.19636	0.0873056	0.932605	0.995246	-5.98746	0	-1.22996	-1.16277	0.0671897	0.932605	0.995246	0.0303024
Q99JY9	Clip1	CLIP1_MOUSE CAP-Gly domain-containing linker protein 1 OS	No	Q922J3	Clip1	15	-0.735865	-0.668408	0.0674569	-1.12993	1.26484	-0.702137	0.13024	0.899638	0.989498	-5.98253	0	-0.735865	-0.668408	0.0674569	0.899638	0.989498	0.0459324
P15089	Ttr	TTHY_MOUSE Transthyretin OS	No	P07309	Ttr	6	0.970045	1.03801	0.0679651	-0.34316	0.47909	1.00403	0.382176	0.712424	0.942767	-5.91499	0	0.970045	1.03801	0.0679651	0.712424	0.942767	0.147262
Q9D024	Ola1	OLA1_MOUSE Obg-like ATPase 1 OS	No	Q9CZ30	Ola1	12	2.02163	2.09063	0.068992	-0.334388	0.472372	2.05613	0.395398	0.703029	0.942486	-5.90966	0	2.02163	2.09063	0.068992	0.703029	0.942486	0.153027
O88544	Bin1	BIN1_MOUSE Myc box-dependent-interacting protein 1 OS	No	O08539	Bin1	14	4.47237	4.54171	0.0693483	-0.337507	0.476204	4.50704	0.394046	0.703988	0.942486	-5.91021	0	4.47237	4.54171	0.0693483	0.703988	0.942486	0.152435
P14094	Lamc1	LAMC1_MOUSE Laminin subunit gamma-1 OS	Yes	P02468	Lamc1	30	2.59814	2.66783	0.0696875	-0.438163	0.577538	2.63298	0.317227	0.759307	0.954219	-5.93862	0	2.59814	2.66783	0.0696875	0.759307	0.954219	0.119583
Q9QXX4	Glrx	GLRX1_MOUSE Glutaredoxin-1 OS	No	Q9QUH0	Glrx	2	-1.37819	-1.30844	0.0697471	-0.633996	0.77349	-1.34331	0.22912	0.824606	0.970265	-5.96382	0	-1.37819	-1.30844	0.0697471	0.824606	0.970265	0.0837537
Q9D358	Gatd3a	GAL3A_MOUSE Glutamine amidotransferase-like class 1 domain-containing protein 3A, mitochondrial OS	Yes	Q9D172	Gatd3a	9	2.90199	2.97241	0.0704169	-0.250462	0.391296	2.9372	0.507326	0.625805	0.906005	-5.85767	0	2.90199	2.97241	0.0704169	0.625805	0.906005	0.203561
P35293	Hspa5	BIP_MOUSE Endoplasmic reticulum chaperone BiP OS	No	P20029	Hspa5	24	3.32736	3.39784	0.070486	-0.602448	0.74342	3.3626	0.242148	0.814843	0.967988	-5.9606	0	3.32736	3.39784	0.070486	0.814843	0.967988	0.0889259
Q9WV06	Suclg1	SUCA_MOUSE Succinate--CoA ligase [ADP/GDP-forming] subunit alpha, mitochondrial OS	Yes	Q9WUM5	Suclg1	9	3.00667	3.07728	0.070614	-0.307775	0.449003	3.04198	0.431423	0.677712	0.934537	-5.89426	0	3.00667	3.07728	0.070614	0.677712	0.934537	0.168955
Q9QUR7	Dnaja4	DNJA4_MOUSE DnaJ homolog subfamily A member 4 OS	No	Q9JMC3	Dnaja4	3	-2.18486	-2.11406	0.0707972	-0.766196	0.907791	-2.14946	0.195544	0.849911	0.984573	-5.97132	0	-2.18486	-2.11406	0.0707972	0.849911	0.984573	0.0706266
Q9QZJ6	Ndrg2	NDRG2_MOUSE Protein NDRG2 OS	No	Q9QYG0	Ndrg2	15	4.34994	4.42137	0.0714347	-0.33123	0.474099	4.38565	0.410126	0.692629	0.940119	-5.90352	0	4.34994	4.42137	0.0714347	0.692629	0.940119	0.1595
P09528	Gpx4	GPX4_MOUSE Phospholipid hydroperoxide glutathione peroxidase OS	Yes	O70325	Gpx4	4	-0.314333	-0.241631	0.0727021	-1.29979	1.4452	-0.277982	0.122458	0.905599	0.990177	-5.98356	0	-0.314333	-0.241631	0.0727021	0.905599	0.990177	0.043064
O09061	Serpina3n	SPA3N_MOUSE Serine protease inhibitor A3N OS,SPA3G_MOUSE Serine protease inhibitor A3G OS,SPA3C_MOUSE Serine protease inhibitor A3C OS	No	Q91WP6 , Q5I2A0 , P29621 , Q80X76	Serpina3n , Serpina3g	2	2.08232	2.15504	0.0727118	-0.495793	0.641217	2.11868	0.29568	0.77511	0.956875	-5.94552	0	2.08232	2.15504	0.0727118	0.77511	0.956875	0.110637
O55023	Gsn	GELS_MOUSE Gelsolin OS	No	P13020 , Y-FGCZCont00150 , Y-FGCZCont00316	Gsn	8	0.948163	1.02195	0.0737852	-0.734287	0.881857	0.985055	0.211091	0.838168	0.977013	-5.96799	0	0.948163	1.02195	0.0737852	0.838168	0.977013	0.0766687
P15508	Alb	ALBU_MOUSE Serum albumin OS	No	P07724	Alb	46	8.28746	8.36194	0.0744848	-0.255336	0.404306	8.3247	0.522084	0.615955	0.89922	-5.84991	0	8.28746	8.36194	0.0744848	0.615955	0.89922	0.210451
O35943	Snx2	SNX2_MOUSE Sorting nexin-2 OS,SNX1_MOUSE Sorting nexin-1 OS	No	Q9CWK8 , Q9WV80	Snx2 , Snx1	2	-3.56907	-3.49384	0.0752322	-0.513086	0.663551	-3.53683	0.303395	0.770549	0.956462	-5.87086	1	-3.56907	-3.49384	0.0752322	0.770549	0.956462	0.1132
P63260	Ywhae	1433E_MOUSE 14-3-3 protein epsilon OS	No	P62259	Ywhae	18	4.92715	5.00364	0.0764837	-0.291208	0.444175	4.9654	0.48088	0.643659	0.916241	-5.87105	0	4.92715	5.00364	0.0764837	0.643659	0.916241	0.191344
Q9R1P1	Ak1	KAD1_MOUSE Adenylate kinase isoenzyme 1 OS	No	Q9R0Y5	Ak1	12	7.92016	7.99711	0.0769559	-0.304968	0.45888	7.95863	0.465818	0.65394	0.91834	-5.87837	0	7.92016	7.99711	0.0769559	0.65394	0.91834	0.184462
P42932	Capg	CAPG_MOUSE Macrophage-capping protein OS	No	P24452	Capg	2	-3.6546	-3.57744	0.0771588	-3.23827	3.39259	-3.61051	0.0552158	0.957534	0.995246	-5.91787	1	-3.6546	-3.57744	0.0771588	0.957534	0.995246	0.0188456
P82198	Rps17	RS17_MOUSE 40S ribosomal protein S17 OS	No	P63276	Rps17	4	1.51376	1.59171	0.0779491	-0.898725	1.05462	1.55274	0.184507	0.858272	0.984635	-5.97352	0	1.51376	1.59171	0.0779491	0.858272	0.984635	0.0663751
P19123	Ctsb	CATB_MOUSE Cathepsin B OS	No	P10605	Ctsb	4	-0.603565	-0.525549	0.078016	-3.01602	3.17206	-0.564557	0.0708231	0.947033	0.995246	-5.67185	4	-0.603565	-0.525549	0.078016	0.947033	0.995246	0.0236351
Q60936	Ampd1	AMPD1_MOUSE AMP deaminase 1 OS	No	Q3V1D3	Ampd1	32	6.16244	6.24108	0.0786366	-0.287052	0.444325	6.20176	0.497123	0.632663	0.909675	-5.86291	0	6.16244	6.24108	0.0786366	0.632663	0.909675	0.198827
P50543	Sar1a	SAR1A_MOUSE GTP-binding protein SAR1a OS	No	P36536	Sar1a	3	-0.840612	-0.761593	0.0790192	-0.48075	0.638788	-0.801102	0.326343	0.752656	0.954219	-5.93556	0	-0.840612	-0.761593	0.0790192	0.752656	0.954219	0.123403
P62242	Nudt2	AP4A_MOUSE Bis(5-nucleosyl)-tetraphosphatase [asymmetrical] OS	Yes	P56380	Nudt2	3	-1.74495	-1.66585	0.0790982	-0.897064	1.05526	-1.7054	0.187325	0.856135	0.984635	-5.97297	0	-1.74495	-1.66585	0.0790982	0.856135	0.984635	0.0674576
Q8JZQ9	Eprs	SYEP_MOUSE Bifunctional glutamate/proline--tRNA ligase OS	No	Q8CGC7	Eprs	26	2.08225	2.16271	0.0804588	-0.410466	0.571383	2.12248	0.378887	0.714769	0.942767	-5.91629	0	2.08225	2.16271	0.0804588	0.714769	0.942767	0.145834
Q8K370	Pgp	PGP_MOUSE Glycerol-3-phosphate phosphatase OS	No	Q8CHP8	Pgp	7	1.07567	1.15626	0.0805861	-0.788579	0.949751	1.11597	0.214343	0.835718	0.975805	-5.96726	0	1.07567	1.15626	0.0805861	0.835718	0.975805	0.0779403
P26350	Anxa6	ANXA6_MOUSE Annexin A6 OS	No	P14824	Anxa6	39	5.00633	5.08788	0.0815441	-0.241833	0.404921	5.0471	0.582954	0.576209	0.881977	-5.81575	0	5.00633	5.08788	0.0815441	0.576209	0.881977	0.23942
P62141	Atp5mf	ATPK_MOUSE ATP synthase subunit f, mitochondrial OS	Yes	P56135	Atp5mf	3	2.77534	2.85951	0.0841728	-0.338758	0.507103	2.81742	0.460102	0.657863	0.920706	-5.88109	0	2.77534	2.85951	0.0841728	0.657863	0.920706	0.181865
Q91WD5	Flnc	FLNC_MOUSE Filamin-C OS	No	Q8VHX6	Flnc	102	6.31632	6.40128	0.0849509	-0.265441	0.435343	6.3588	0.560486	0.590711	0.884428	-5.82876	0	6.31632	6.40128	0.0849509	0.590711	0.884428	0.228625
Q9JI75	Ndufa13	NDUAD_MOUSE NADH dehydrogenase [ubiquinone] 1 alpha subcomplex subunit 13 OS	Yes	Q9ERS2	Ndufa13	8	2.66406	2.75052	0.0864566	-0.270775	0.443688	2.70729	0.559499	0.591352	0.884428	-5.82932	0	2.66406	2.75052	0.0864566	0.591352	0.884428	0.228154
Q63810	Fxr1	FXR1_MOUSE Fragile X mental retardation syndrome-related protein 1 OS	No	Q61584	Fxr1	6	-0.304791	-0.217342	0.0874494	-0.485861	0.66076	-0.261067	0.352629	0.733605	0.953435	-5.92627	0	-0.304791	-0.217342	0.0874494	0.733605	0.953435	0.134538
Q80X50	Ppp2r1a	2AAA_MOUSE Serine/threonine-protein phosphatase 2A 65 kDa regulatory subunit A alpha isoform OS	No	Q76MZ3	Ppp2r1a	9	1.56787	1.65634	0.0884727	-0.346981	0.523927	1.6121	0.469697	0.651284	0.91834	-5.87651	0	1.56787	1.65634	0.0884727	0.651284	0.91834	0.186229
Q61941	Serpinb6	SPB6_MOUSE Serpin B6 OS	No	Q60854	Serpinb6	13	2.07966	2.16895	0.0892868	-0.277872	0.456445	2.1243	0.562192	0.589603	0.884428	-5.82779	0	2.07966	2.16895	0.0892868	0.589603	0.884428	0.229441
Q8BZJ7	Hadha	ECHA_MOUSE Trifunctional enzyme subunit alpha, mitochondrial OS	Yes	Q8BMS1	Hadha	34	5.27883	5.36831	0.0894795	-0.244518	0.423477	5.32357	0.619343	0.553158	0.868925	-5.79368	0	5.27883	5.36831	0.0894795	0.553158	0.868925	0.257151
Q9DC50	Uqcrc2	QCR2_MOUSE Cytochrome b-c1 complex subunit 2, mitochondrial OS	Yes	Q9DB77	Uqcrc2	21	5.04334	5.13454	0.091205	-0.301482	0.483892	5.08894	0.536937	0.606123	0.89668	-5.8419	0	5.04334	5.13454	0.091205	0.606123	0.89668	0.217439
P47963	Oat	OAT_MOUSE Ornithine aminotransferase, mitochondrial OS	Yes	P29758	Oat	7	-0.695204	-0.603313	0.0918905	-0.628012	0.811793	-0.649259	0.295086	0.775548	0.956875	-5.9457	0	-0.695204	-0.603313	0.0918905	0.775548	0.956875	0.110392
Q99KK7	Cpt1b	CPT1B_MOUSE Carnitine O-palmitoyltransferase 1, muscle isoform OS	Yes	Q924X2	Cpt1b	20	3.09216	3.18418	0.092017	-0.277611	0.461645	3.13817	0.575512	0.58099	0.881977	-5.82011	0	3.09216	3.18418	0.092017	0.58099	0.881977	0.235831
Q9CPV4	Col25a1	COPA1_MOUSE Collagen alpha-1(XXV) chain OS	No	Q99MQ5	Col25a1	2	2.58678	2.67927	0.0924914	-0.789481	0.974464	2.6099	0.294553	0.783396	0.958806	-5.5038	4	2.58678	2.67927	0.0924914	0.783396	0.958806	0.106019
Q6PDI5	Btf3	BTF3_MOUSE Transcription factor BTF3 OS	No	Q64152	Btf3	2	-0.849926	-0.756261	0.0936652	-1.68569	1.87302	-0.787482	0.129411	0.901341	0.989498	-5.79493	2	-0.849926	-0.756261	0.0936652	0.901341	0.989498	0.0451108
P53026	Psmc2	PRS7_MOUSE 26S proteasome regulatory subunit 7 OS	No	P46471	Psmc2	6	-0.945311	-0.848155	0.0971564	-0.451827	0.64614	-0.896733	0.409132	0.693328	0.940119	-5.90394	0	-0.945311	-0.848155	0.0971564	0.693328	0.940119	0.159061
Q9R1P4	Psma4	PSA4_MOUSE Proteasome subunit alpha type-4 OS	No	Q9R1P0	Psma4	5	0.328346	0.426472	0.0981261	-0.592726	0.788979	0.377409	0.32836	0.751188	0.954219	-5.93487	0	0.328346	0.426472	0.0981261	0.751188	0.954219	0.124251
Q8R5C5	Apeh	APEH_MOUSE Acylamino-acid-releasing enzyme OS	No	Q8R146	Apeh	6	-0.0329309	0.0671851	0.100116	-0.521567	0.721799	0.0171271	0.372294	0.71948	0.943261	-5.91886	0	-0.0329309	0.0671851	0.100116	0.71948	0.943261	0.142982
Q9D819	Ndufb8	NDUB8_MOUSE NADH dehydrogenase [ubiquinone] 1 beta subcomplex subunit 8, mitochondrial OS	Yes	Q9D6J5	Ndufb8	7	2.02643	2.12676	0.100329	-0.424346	0.625003	2.0766	0.442066	0.670313	0.92951	-5.88947	0	2.02643	2.12676	0.100329	0.670313	0.92951	0.173722
Q3ULD5	Fabp5	FABP5_MOUSE Fatty acid-binding protein 5 OS	No	Q05816	Fabp5	2	-1.08118	-0.980215	0.100961	-0.856035	1.05796	-1.02348	0.250299	0.809659	0.96788	-5.88632	1	-1.08118	-0.980215	0.100961	0.809659	0.96788	0.0916979
P48774	Wars	SYWC_MOUSE Tryptophan--tRNA ligase, cytoplasmic OS	No	P32921	Wars	3	-0.627974	-0.525039	0.102936	-0.954126	1.16	-0.576506	0.225121	0.827609	0.971922	-5.96477	0	-0.627974	-0.525039	0.102936	0.827609	0.971922	0.082175
O35857	Alyref	THOC4_MOUSE THO complex subunit 4 OS,ALRF2_MOUSE Aly/REF export factor 2 OS	No	O08583 , Q9JJW6	Alyref , Alyref2	4	0.37216	0.47592	0.103761	-0.604177	0.811698	0.42404	0.338835	0.743579	0.954219	-5.93123	0	0.37216	0.47592	0.103761	0.743579	0.954219	0.128673
Q6PB66	Spr	SPRE_MOUSE Sepiapterin reductase OS	Yes	Q64105	Spr	9	1.3245	1.42925	0.104753	-0.708461	0.917968	1.37687	0.297792	0.773556	0.956462	-5.94486	0	1.3245	1.42925	0.104753	0.773556	0.956462	0.111508
Q8R2Y8	Gpt	ALAT1_MOUSE Alanine aminotransferase 1 OS	No	Q8QZR5	Gpt	2	-2.46435	-2.35635	0.108	-0.99193	1.20793	-2.41035	0.226991	0.826204	0.971208	-5.96433	0	-2.46435	-2.35635	0.108	0.826204	0.971208	0.0829125
Q00896	Tgfbi	BGH3_MOUSE Transforming growth factor-beta-induced protein ig-h3 OS	No	P82198	Tgfbi	4	-1.05408	-0.942449	0.111631	-0.424938	0.6482	-0.998265	0.480961	0.643604	0.916241	-5.87101	0	-1.05408	-0.942449	0.111631	0.643604	0.916241	0.191381
Q3ULJ0	Pc	PYC_MOUSE Pyruvate carboxylase, mitochondrial OS	No	Q05920	Pc	22	2.46865	2.58047	0.111819	-0.304587	0.528226	2.52456	0.620799	0.552247	0.868925	-5.79278	0	2.46865	2.58047	0.111819	0.552247	0.868925	0.257867
Q8CGN5	Acaa2	THIM_MOUSE 3-ketoacyl-CoA thiolase, mitochondrial OS	Yes	Q8BWT1	Acaa2	16	3.71399	3.82851	0.114523	-0.254176	0.483222	3.77125	0.71808	0.493429	0.836564	-5.72784	0	3.71399	3.82851	0.114523	0.493429	0.836564	0.306776
Q99LB2	Mpst	THTM_MOUSE 3-mercaptopyruvate sulfurtransferase OS	Yes	Q99J99	Mpst	4	0.220105	0.335515	0.115411	-0.501106	0.731927	0.27781	0.432765	0.676777	0.934537	-5.89366	0	0.220105	0.335515	0.115411	0.676777	0.934537	0.169555
P80313	Eif4e	IF4E_MOUSE Eukaryotic translation initiation factor 4E OS	No	P63073	Eif4e	2	-3.26661	-3.1501	0.116502	-0.576289	0.809294	-3.20836	0.388761	0.707738	0.942767	-5.91236	0	-3.26661	-3.1501	0.116502	0.707738	0.942767	0.150128
Q923T9	Coro6	CORO6_MOUSE Coronin-6 OS	No	Q920M5	Coro6	2	-1.04225	-0.922148	0.120099	-2.14424	2.38443	-0.990776	0.125839	0.903454	0.989498	-5.91107	1	-1.04225	-0.922148	0.120099	0.903454	0.989498	0.0440938
P51174	Acsl1	ACSL1_MOUSE Long-chain-fatty-acid--CoA ligase 1 OS	Yes	P41216	Acsl1	29	3.69475	3.81547	0.120722	-0.259662	0.501105	3.75511	0.733694	0.484373	0.833256	-5.71665	0	3.69475	3.81547	0.120722	0.484373	0.833256	0.31482
P47809	Adh5	ADHX_MOUSE Alcohol dehydrogenase class-3 OS	No	P28474	Adh5	8	1.26444	1.38605	0.121607	-0.353559	0.596773	1.32524	0.59165	0.570651	0.876101	-5.81058	0	1.26444	1.38605	0.121607	0.570651	0.876101	0.243629
Q8BRK8	Echs1	ECHM_MOUSE Enoyl-CoA hydratase, mitochondrial OS	Yes	Q8BH95	Echs1	8	1.41049	1.54181	0.13132	-0.509199	0.771839	1.47615	0.473969	0.648367	0.91689	-5.87444	0	1.41049	1.54181	0.13132	0.648367	0.91689	0.188179
O09131	Rhoa	RHOA_MOUSE Transforming protein RhoA OS,RHOC_MOUSE Rho-related GTP-binding protein RhoC OS	No	Q9QUI0 , Q62159	Rhoa , Rhoc	5	-2.13624	-2.00443	0.131814	-1.47824	1.74187	-2.07033	0.189265	0.854665	0.984635	-5.97259	0	-2.13624	-2.00443	0.131814	0.854665	0.984635	0.068204
O88492	Capn2	CAN2_MOUSE Calpain-2 catalytic subunit OS	No	O08529	Capn2	6	-1.50562	-1.37357	0.132047	-0.74186	1.00595	-1.4396	0.349312	0.735999	0.953435	-5.92748	0	-1.50562	-1.37357	0.132047	0.735999	0.953435	0.133123
Q64105	Gdi2	GDIB_MOUSE Rab GDP dissociation inhibitor beta OS	No	Q61598	Gdi2	18	1.93057	2.06566	0.13509	-0.251395	0.521575	1.99812	0.808054	0.442749	0.81391	-5.66053	0	1.93057	2.06566	0.13509	0.442749	0.81391	0.353842
Q8JZL3	Synpo	SYNPO_MOUSE Synaptopodin OS	No	Q8CC35	Synpo	7	-0.955702	-0.820297	0.135405	-0.956721	1.22753	-0.887999	0.286625	0.781785	0.958806	-5.94828	0	-0.955702	-0.820297	0.135405	0.781785	0.958806	0.106913
Q9QUM9	Auh	AUHM_MOUSE Methylglutaconyl-CoA hydratase, mitochondrial OS	Yes	Q9JLZ3	Auh	2	-2.01183	-1.87621	0.135616	-2.23826	2.5095	-1.91012	0.16046	0.880512	0.985062	-5.53594	4	-2.01183	-1.87621	0.135616	0.880512	0.985062	0.0552648
Q9DCV4	Smpx	SMPX_MOUSE Small muscular protein OS	No	Q9DC77	Smpx	3	0.743983	0.880266	0.136283	-0.308898	0.581464	0.812125	0.70771	0.499503	0.841405	-5.73516	0	0.743983	0.880266	0.136283	0.499503	0.841405	0.301462
Q68FD5	Dag1	DAG1_MOUSE Dystroglycan OS	No	Q62165	Dag1	5	-1.78858	-1.65017	0.138415	-1.0104	1.28723	-1.71937	0.278537	0.787764	0.959325	-5.95067	0	-1.78858	-1.65017	0.138415	0.787764	0.959325	0.103604
Q8R1S0	Pitrm1	PREP_MOUSE Presequence protease, mitochondrial OS	Yes	Q8K411	Pitrm1	2	-3.53263	-3.39308	0.139554	-0.958353	1.23746	-3.46286	0.293852	0.776456	0.957027	-5.94608	0	-3.53263	-3.39308	0.139554	0.776456	0.957027	0.109883
Q99P72	Ndufa10	NDUAA_MOUSE NADH dehydrogenase [ubiquinone] 1 alpha subcomplex subunit 10, mitochondrial OS	Yes	Q99LC3	Ndufa10	13	4.16492	4.30536	0.14044	-0.317225	0.598104	4.23514	0.709404	0.498507	0.841405	-5.73397	0	4.16492	4.30536	0.14044	0.498507	0.841405	0.302329
P02469	Casq1	CASQ1_MOUSE Calsequestrin-1 OS	No	O09165	Casq1	15	8.48138	8.62606	0.144676	-0.283986	0.573339	8.55372	0.78025	0.45802	0.821893	-5.68205	0	8.48138	8.62606	0.144676	0.45802	0.821893	0.339115
Q99KQ4	Taldo1	TALDO_MOUSE Transaldolase OS	No	Q93092	Taldo1	6	-2.04026	-1.8946	0.145658	-1.27121	1.56253	-1.96743	0.237661	0.818202	0.967988	-5.96173	0	-2.04026	-1.8946	0.145658	0.818202	0.967988	0.0871393
P50431	Cd81	CD81_MOUSE CD81 antigen OS	No	P35762	Cd81	2	-3.81424	-3.6664	0.147837	-2.59506	2.89074	-3.7551	0.139525	0.894604	0.989498	-5.74553	3	-3.81424	-3.6664	0.147837	0.894604	0.989498	0.0483694
Q02053	Rps3a	RS3A_MOUSE 40S ribosomal protein S3a OS	No	P97351	Rps3a	10	-0.0356953	0.112159	0.147854	-0.214694	0.510402	0.0382318	0.942799	0.373765	0.761063	-5.54753	0	-0.0356953	0.112159	0.147854	0.373765	0.761063	0.427402
Q08642	Lama4	LAMA4_MOUSE Laminin subunit alpha-4 OS	No	P97927	Lama4	6	-1.74381	-1.59293	0.150883	-0.883136	1.1849	-1.66837	0.337337	0.744666	0.954219	-5.93176	0	-1.74381	-1.59293	0.150883	0.744666	0.954219	0.128039
Q9D0E1	Nsfl1c	NSF1C_MOUSE NSFL1 cofactor p47 OS	No	Q9CZ44	Nsfl1c	8	-0.0849539	0.0667707	0.151725	-0.758727	1.06218	-0.00909163	0.385257	0.71023	0.942767	-5.91376	0	-0.0849539	0.0667707	0.151725	0.71023	0.942767	0.148601
P56375	Rplp1	RLA1_MOUSE 60S acidic ribosomal protein P1 OS	No	P47955	Rplp1	2	2.04237	2.19417	0.151791	-0.306869	0.610451	2.11827	0.765079	0.4665	0.82775	-5.69352	0	2.04237	2.19417	0.151791	0.4665	0.82775	0.331148
Q9CQ89	Ndufa5	NDUA5_MOUSE NADH dehydrogenase [ubiquinone] 1 alpha subcomplex subunit 5 OS	Yes	Q9CPP6	Ndufa5	8	1.98789	2.1419	0.154013	-0.405653	0.713678	2.0649	0.636178	0.542678	0.862522	-5.78307	0	1.98789	2.1419	0.154013	0.542678	0.862522	0.265457
P80316	Hmgb1	HMGB1_MOUSE High mobility group protein B1 OS	No	P63158	Hmgb1	5	-1.07935	-0.925017	0.154332	-1.35612	1.66478	-1.00218	0.236212	0.819288	0.967988	-5.96209	0	-1.07935	-0.925017	0.154332	0.819288	0.967988	0.0865636
Q8BK64	Tufm	EFTU_MOUSE Elongation factor Tu, mitochondrial OS	Yes	Q8BFR5	Tufm	18	2.71389	2.8708	0.156915	-0.473067	0.786897	2.79234	0.57582	0.580792	0.881977	-5.81993	0	2.71389	2.8708	0.156915	0.580792	0.881977	0.23598
Q8BG05	Nexn	NEXN_MOUSE Nexilin OS	No	Q7TPW1	Nexn	3	-2.68218	-2.52339	0.15879	-2.16853	2.48611	-2.60278	0.157731	0.878632	0.985062	-5.97835	0	-2.68218	-2.52339	0.15879	0.878632	0.985062	0.0561928
P62270	Atp5f1b	ATPB_MOUSE ATP synthase subunit beta, mitochondrial OS	Yes	P56480	Atp5f1b	27	7.98083	8.14077	0.159945	-0.229379	0.549268	8.0608	0.949752	0.370431	0.761063	-5.54133	0	7.98083	8.14077	0.159945	0.370431	0.761063	0.431292
Q76MZ3	Ppp2r2a	2ABA_MOUSE Serine/threonine-protein phosphatase 2A 55 kDa regulatory subunit B alpha isoform OS	No	Q6P1F6	Ppp2r2a	5	-0.497064	-0.336264	0.1608	-0.521946	0.843546	-0.416664	0.544474	0.601167	0.891512	-5.83775	0	-0.497064	-0.336264	0.1608	0.601167	0.891512	0.221005
Q3U1J4	Col6a2	CO6A2_MOUSE Collagen alpha-2(VI) chain OS	No	Q02788	Col6a2	16	3.60826	3.77018	0.161914	-0.220502	0.54433	3.68922	0.97881	0.356741	0.748481	-5.515	0	3.60826	3.77018	0.161914	0.356741	0.748481	0.447647
P10922	Plin4	PLIN4_MOUSE Perilipin-4 OS	No	O88492	Plin4	19	1.95237	2.11449	0.162121	-0.205406	0.529649	2.03343	1.01977	0.3381	0.738608	-5.47687	0	1.95237	2.11449	0.162121	0.3381	0.738608	0.470955
Q9CXW3	Atp6v1g1	VATG1_MOUSE V-type proton ATPase subunit G 1 OS	No	Q9CR51	Atp6v1g1	2	-5.86179	-5.69915	0.162639	-0.880125	1.2054	-5.79208	0.370047	0.722466	0.944942	-5.84739	1	-5.86179	-5.69915	0.162639	0.722466	0.944942	0.141183
O08539	Arf1	ARF1_MOUSE ADP-ribosylation factor 1 OS,ARF3_MOUSE ADP-ribosylation factor 3 OS,ARF2_MOUSE ADP-ribosylation factor 2 OS	Yes	P84078 , P61205 , Q8BSL7	H3f3a , H3f3c , Hist1h3a	5	-0.425692	-0.262399	0.163293	-1.12961	1.4562	-0.344046	0.291979	0.777836	0.957759	-5.94666	0	-0.425692	-0.262399	0.163293	0.777836	0.957759	0.109112
P21614	Cox5a	COX5A_MOUSE Cytochrome c oxidase subunit 5A, mitochondrial OS	Yes	P12787	Cox5a	8	3.83151	3.99505	0.163539	-0.175341	0.502418	3.91328	1.11565	0.297412	0.720766	-5.38312	0	3.83151	3.99505	0.163539	0.297412	0.720766	0.526642
Q8C0C7	Nars	SYNC_MOUSE Asparagine--tRNA ligase, cytoplasmic OS	No	Q8BP47	Nars	5	-0.670244	-0.50594	0.164303	-0.553798	0.882405	-0.588092	0.528946	0.611402	0.897307	-5.84623	0	-0.670244	-0.50594	0.164303	0.611402	0.897307	0.213673
P51859	Cct8	TCPQ_MOUSE T-complex protein 1 subunit theta OS	No	P42932	Cct8	9	-1.1713	-1.00633	0.164978	-1.29973	1.62969	-1.08882	0.260391	0.801232	0.964243	-5.95579	0	-1.1713	-1.00633	0.164978	0.801232	0.964243	0.0962419
P07901	Banf1	BAF_MOUSE Barrier-to-autointegration factor OS	No	O54962	Banf1	2	1.34823	1.5133	0.16507	-0.30414	0.63428	1.43077	0.813301	0.439907	0.813144	-5.6564	0	1.34823	1.5133	0.16507	0.439907	0.813144	0.356639
P84228	Ube2l3	UB2L3_MOUSE Ubiquitin-conjugating enzyme E2 L3 OS	No	P68037	Ube2l3	6	2.811	2.97699	0.165988	-0.240042	0.572017	2.89399	0.945082	0.372668	0.761063	-5.5455	0	2.811	2.97699	0.165988	0.372668	0.761063	0.428678
P63030	Ywhag	1433G_MOUSE 14-3-3 protein gamma OS	No	P61982	Ywhag	8	3.30991	3.47635	0.166447	-0.208113	0.541006	3.39313	1.02732	0.334745	0.736561	-5.46971	0	3.30991	3.47635	0.166447	0.334745	0.736561	0.475285
Q07076	Lypla1	LYPA1_MOUSE Acyl-protein thioesterase 1 OS	Yes	P97823	Lypla1	5	0.318832	0.48842	0.169588	-0.373318	0.712493	0.403626	0.72214	0.491064	0.833714	-5.72495	0	0.318832	0.48842	0.169588	0.491064	0.833714	0.308862
O89104	Mapk12	MK12_MOUSE Mitogen-activated protein kinase 12 OS	No	O08911	Mapk12	4	-1.24694	-1.07697	0.169967	-0.53342	0.873354	-1.16195	0.558627	0.591919	0.884428	-5.82982	0	-1.24694	-1.07697	0.169967	0.591919	0.884428	0.227737
Q9R1P3	Sqor	SQOR_MOUSE Sulfide:quinone oxidoreductase, mitochondrial OS	Yes	Q9R112	Sqor	3	-3.28042	-3.10946	0.170955	-0.373659	0.715569	-3.19494	0.725679	0.489008	0.833256	-5.72242	0	-3.28042	-3.10946	0.170955	0.489008	0.833256	0.310684
P21981	Myh3	MYH3_MOUSE Myosin-3 OS	No	P13541	Myh3	72	7.09134	7.26236	0.171022	-0.331651	0.673695	7.17685	0.786535	0.454537	0.821893	-5.67724	0	7.09134	7.26236	0.171022	0.454537	0.821893	0.34243
P97371	Tubb4b	TBB4B_MOUSE Tubulin beta-4B chain OS	No	P68372	Tubb4b	24	5.56175	5.73326	0.171511	-0.191732	0.534755	5.64751	1.09156	0.30725	0.725849	-5.40725	0	5.56175	5.73326	0.171511	0.30725	0.725849	0.512508
A2AAJ9	Acot2	ACOT2_MOUSE Acyl-coenzyme A thioesterase 2, mitochondrial OS,ACOT1_MOUSE Acyl-coenzyme A thioesterase 1 OS	No	Q9QYR9 , O55137	Acot2 , Acot1	7	-0.36984	-0.196406	0.173434	-2.22952	2.57639	-0.270735	0.17124	0.868958	0.984635	-5.90392	1	-0.36984	-0.196406	0.173434	0.868958	0.984635	0.0610013
Q9CQH3	Pgls	6PGL_MOUSE 6-phosphogluconolactonase OS	No	Q9CQ60	Pgls	4	-1.14913	-0.975676	0.173451	-0.227031	0.573932	-1.0624	1.00126	0.346431	0.741851	-5.49425	0	-1.14913	-0.975676	0.173451	0.346431	0.741851	0.460384
P26043	Lmnb1	LMNB1_MOUSE Lamin-B1 OS	No	P14733	Lmnb1	12	-0.55063	-0.374547	0.176083	-0.781892	1.13406	-0.462589	0.424928	0.682246	0.93584	-5.89713	0	-0.55063	-0.374547	0.176083	0.682246	0.93584	0.166059
Q922B1	Rpn1	RPN1_MOUSE Dolichyl-diphosphooligosaccharide--protein glycosyltransferase subunit 1 OS	No	Q91YQ5	Rpn1	9	-0.890898	-0.713433	0.177464	-1.01013	1.36506	-0.802165	0.345457	0.738784	0.954219	-5.92887	0	-0.890898	-0.713433	0.177464	0.738784	0.954219	0.131482
Q9WVJ2	Vapa	VAPA_MOUSE Vesicle-associated membrane protein-associated protein A OS	No	Q9WV55	Vapa	9	1.87253	2.0506	0.178069	-0.255021	0.611158	1.96157	0.950518	0.370066	0.761063	-5.54064	0	1.87253	2.0506	0.178069	0.370066	0.761063	0.431721
Q9DCL9	Acadsb	ACDSB_MOUSE Short/branched chain specific acyl-CoA dehydrogenase, mitochondrial OS	Yes	Q9DBL1	Acadsb	4	-0.922154	-0.743911	0.178243	-0.90877	1.26526	-0.833033	0.379078	0.714632	0.942767	-5.91621	0	-0.922154	-0.743911	0.178243	0.714632	0.942767	0.145917
Q61171	Opa3	OPA3_MOUSE Optic atrophy 3 protein homolog OS	Yes	Q505D7	Opa3	3	-2.75403	-2.5748	0.179223	-0.562707	0.921153	-2.66442	0.558446	0.592037	0.884428	-5.82992	0	-2.75403	-2.5748	0.179223	0.592037	0.884428	0.227651
P70695	Hspd1	CH60_MOUSE 60 kDa heat shock protein, mitochondrial OS	Yes	P63038	Hspd1	26	4.07399	4.25442	0.180426	-0.161358	0.52221	4.16421	1.22039	0.257549	0.68491	-5.27397	0	4.07399	4.25442	0.180426	0.257549	0.68491	0.58914
Q8VCA8	Uqcr10	QCR9_MOUSE Cytochrome b-c1 complex subunit 9 OS	Yes	Q8R1I1	Uqcr10	2	0.742199	0.927577	0.185378	-1.07206	1.44282	0.834888	0.340818	0.742142	0.954219	-5.93053	0	0.742199	0.927577	0.185378	0.742142	0.954219	0.129513
Q9JJZ2	Actn2	ACTN2_MOUSE Alpha-actinin-2 OS	No	Q9JI91	Actn2	63	7.32972	7.51661	0.186892	-0.232545	0.606329	7.42316	1.03009	0.333522	0.736561	-5.46708	0	7.32972	7.51661	0.186892	0.333522	0.736561	0.476876
Q9EQU5	Rmdn1	RMD1_MOUSE Regulator of microtubule dynamics protein 1 OS	Yes	Q9DCV4	Rmdn1	3	-1.98446	-1.7975	0.186958	-1.16112	1.53504	-1.90433	0.329037	0.751908	0.954219	-5.86236	1	-1.98446	-1.7975	0.186958	0.751908	0.954219	0.123835
O70373	Cavin4	CAVN4_MOUSE Caveolae-associated protein 4 OS	No	A2AMM0	Cavin4	4	0.168218	0.35584	0.187623	-0.247195	0.622441	0.262029	0.997537	0.348123	0.741851	-5.49772	0	0.168218	0.35584	0.187623	0.348123	0.741851	0.458267
Q9D7N9	Atad1	ATAD1_MOUSE ATPase family AAA domain-containing protein 1 OS	Yes	Q9D5T0	Atad1	2	-3.07886	-2.88798	0.190882	-1.45653	1.83829	-3.01524	0.284851	0.785514	0.959201	-5.76093	2	-3.07886	-2.88798	0.190882	0.785514	0.959201	0.104846
P63101	Psmc1	PRS4_MOUSE 26S proteasome regulatory subunit 4 OS	No	P62192	Psmc1	7	0.00540935	0.198692	0.193283	-0.281432	0.667997	0.102051	0.941265	0.374503	0.761063	-5.5489	0	0.00540935	0.198692	0.193283	0.374503	0.761063	0.426545
Q99KJ8	Mpi	MPI_MOUSE Mannose-6-phosphate isomerase OS	No	Q924M7	Mpi	9	1.09345	1.28688	0.193425	-0.598205	0.985055	1.19016	0.564861	0.587871	0.884428	-5.82626	0	1.09345	1.28688	0.193425	0.587871	0.884428	0.230718
P80318	Actg1	ACTG_MOUSE Actin, cytoplasmic 2 OS	No	P63260	Actg1	24	-0.811315	-0.615903	0.195412	-0.173419	0.564243	-0.713609	1.22483	0.255962	0.68425	-5.2692	0	-0.811315	-0.615903	0.195412	0.255962	0.68425	0.591824
Q9Z2I8	Letm1	LETM1_MOUSE Mitochondrial proton/calcium exchanger protein OS	Yes	Q9Z2I0	Letm1	7	-0.728137	-0.531499	0.196637	-0.474311	0.867586	-0.629818	0.677528	0.51745	0.848762	-5.75592	0	-0.728137	-0.531499	0.196637	0.51745	0.848762	0.286132
P27573	Nme1	NDKA_MOUSE Nucleoside diphosphate kinase A OS	No	P15532	Nme1	9	0.150188	0.347719	0.19753	-0.260641	0.655701	0.248953	0.996683	0.348513	0.741851	-5.49851	0	0.150188	0.347719	0.19753	0.348513	0.741851	0.457781
O88346	Trdn	TRDN_MOUSE Triadin OS	No	E9Q9K5	Trdn	6	1.36257	1.56073	0.198168	-0.541021	0.937357	1.46165	0.619767	0.552892	0.868925	-5.79342	0	1.36257	1.56073	0.198168	0.552892	0.868925	0.25736
Q8CGC7	Synpo2l	SYP2L_MOUSE Synaptopodin 2-like protein OS	No	Q8BWB1	Synpo2l	14	1.95663	2.15485	0.198219	-0.143912	0.54035	2.05574	1.33938	0.217761	0.655751	-5.1423	0	1.95663	2.15485	0.198219	0.217761	0.655751	0.662019
Q8K2B3	Unc45b	UN45B_MOUSE Protein unc-45 homolog B OS	No	Q8CGY6	Unc45b	18	0.953318	1.15275	0.199436	-0.712264	1.11114	1.05304	0.505712	0.626888	0.906496	-5.8585	0	0.953318	1.15275	0.199436	0.626888	0.906496	0.20281
P61255	Dbt	ODB2_MOUSE Lipoamide acyltransferase component of branched-chain alpha-keto acid dehydrogenase complex, mitochondrial OS	Yes	P53395	Dbt	8	-0.341248	-0.141557	0.199691	-0.481772	0.881153	-0.241402	0.677434	0.517506	0.848762	-5.75599	0	-0.341248	-0.141557	0.199691	0.517506	0.848762	0.286084
Q9JK92	Rpl38	RL38_MOUSE 60S ribosomal protein L38 OS	No	Q9JJI8	Rpl38	2	-2.51557	-2.31576	0.199803	-1.21312	1.61273	-2.39568	0.366069	0.729627	0.951246	-5.68436	3	-2.51557	-2.31576	0.199803	0.729627	0.951246	0.136899
Q06138	Fh	FUMH_MOUSE Fumarate hydratase, mitochondrial OS	Yes	P97807	Fh	20	4.26477	4.4668	0.202033	-0.130521	0.534587	4.36579	1.40447	0.198319	0.639255	-5.06715	0	4.26477	4.4668	0.202033	0.198319	0.639255	0.702637
Q9CVB6	Cyb5b	CYB5B_MOUSE Cytochrome b5 type B OS	Yes	Q9CQX2	Cyb5b	2	-1.97614	-1.77353	0.202611	-1.19715	1.60238	-1.87483	0.334626	0.746633	0.954219	-5.93271	0	-1.97614	-1.77353	0.202611	0.746633	0.954219	0.126893
Q8BG95	Lnpk	LNP_MOUSE Endoplasmic reticulum junction formation protein lunapark OS	No	Q7TQ95	Lnpk	2	-3.56444	-3.36035	0.204085	-0.730382	1.13855	-3.4624	0.536911	0.611005	0.897307	-5.7066	2	-3.56444	-3.36035	0.204085	0.611005	0.897307	0.213955
Q8VCR8	Art3	NAR3_MOUSE Ecto-ADP-ribosyltransferase 3 OS	No	Q8R2G4	Art3	4	-2.20875	-2.00444	0.204309	-2.66605	3.07466	-2.09201	0.168877	0.870747	0.984635	-5.90435	1	-2.20875	-2.00444	0.204309	0.870747	0.984635	0.0601081
Q9Z1T2	Vars	SYVC_MOUSE Valine--tRNA ligase OS	No	Q9Z1Q9	Vars	2	-3.00834	-2.79915	0.209191	-0.545824	0.964205	-2.91869	0.657362	0.532296	0.85277	-5.69697	1	-3.00834	-2.79915	0.209191	0.532296	0.85277	0.273847
Q62009	Vdac2	VDAC2_MOUSE Voltage-dependent anion-selective channel protein 2 OS	Yes	Q60930	Vdac2	11	3.41122	3.6207	0.209482	-0.163525	0.582488	3.51596	1.29832	0.230857	0.658199	-5.18861	0	3.41122	3.6207	0.209482	0.230857	0.658199	0.636658
Q99MQ5	Nampt	NAMPT_MOUSE Nicotinamide phosphoribosyltransferase OS	No	Q99KQ4	Nampt	12	0.894061	1.10484	0.21078	-0.334819	0.756378	0.999451	0.893114	0.398229	0.777951	-5.59083	0	0.894061	1.10484	0.21078	0.398229	0.777951	0.399867
Q61035	Xirp2	XIRP2_MOUSE Xin actin-binding repeat-containing protein 2 OS	No	Q4U4S6	Xirp2	2	-4.2136	-4.00181	0.211793	-0.409758	0.833343	-4.10771	0.787745	0.453869	0.821893	-5.67631	0	-4.2136	-4.00181	0.211793	0.453869	0.821893	0.34307
Q3UIU2	Hspg2	PGBM_MOUSE Basement membrane-specific heparan sulfate proteoglycan core protein OS	No	Q05793	Hspg2	39	2.56383	2.77582	0.211987	-0.209061	0.633035	2.66983	1.16393	0.278453	0.709177	-5.33363	0	2.56383	2.77582	0.211987	0.278453	0.709177	0.555248
P0DP28	Psma3	PSA3_MOUSE Proteasome subunit alpha type-3 OS	No	O70435	Psma3	6	-1.55347	-1.34144	0.212035	-1.2994	1.72347	-1.44746	0.324317	0.754133	0.954219	-5.93625	0	-1.55347	-1.34144	0.212035	0.754133	0.954219	0.122552
Q9JK53	Akr1a1	AK1A1_MOUSE Aldo-keto reductase family 1 member A1 OS	No	Q9JII6	Akr1a1	2	-2.96399	-2.75106	0.21293	-0.484637	0.910496	-2.85753	0.70567	0.500703	0.841872	-5.73658	0	-2.96399	-2.75106	0.21293	0.500703	0.841872	0.30042
P63248	Ube2g1	UB2G1_MOUSE Ubiquitin-conjugating enzyme E2 G1 OS	No	P62254	Ube2g1	2	-3.59131	-3.37793	0.213386	-1.41029	1.83707	-3.49986	0.311805	0.764417	0.954219	-5.86815	1	-3.59131	-3.37793	0.213386	0.764417	0.954219	0.11667
Q5DTJ9	Trim72	TRI72_MOUSE Tripartite motif-containing protein 72 OS	No	Q1XH17	Trim72	22	4.15889	4.37348	0.214588	-0.236207	0.665383	4.26618	1.10047	0.303581	0.725617	-5.39836	0	4.15889	4.37348	0.214588	0.303581	0.725617	0.517726
Q9JII6	Jph2	JPH2_MOUSE Junctophilin-2 OS	No	Q9ET78	Jph2	13	2.16568	2.38453	0.218854	-0.171063	0.608771	2.27511	1.29758	0.231098	0.658199	-5.18944	0	2.16568	2.38453	0.218854	0.231098	0.658199	0.636203
P28474	Ca3	CAH3_MOUSE Carbonic anhydrase 3 OS	No	P16015	Ca3	21	8.55333	8.77573	0.222405	-0.176385	0.621195	8.66453	1.28929	0.233823	0.659357	-5.19867	0	8.55333	8.77573	0.222405	0.233823	0.659357	0.631114
P59017	S100a11	S10AB_MOUSE Protein S100-A11 OS	No	P50543	S100a11	2	-0.553358	-0.328922	0.224436	-0.374118	0.82299	-0.44114	0.866844	0.411624	0.79394	-5.61297	0	-0.553358	-0.328922	0.224436	0.411624	0.79394	0.385499
Q9CQM5	Mtap	MTAP_MOUSE S-methyl-5-thioadenosine phosphorylase OS	No	Q9CQ65	Mtap	4	-1.57261	-1.3468	0.225809	-0.769613	1.22123	-1.4597	0.524427	0.614398	0.898023	-5.84866	0	-1.57261	-1.3468	0.225809	0.614398	0.898023	0.21155
Q78IK4	Ckmt2	KCRS_MOUSE Creatine kinase S-type, mitochondrial OS	Yes	Q6P8J7	Ckmt2	20	5.95745	6.18331	0.225857	-0.224131	0.675844	6.07038	1.16033	0.279831	0.709177	-5.33737	0	5.95745	6.18331	0.225857	0.279831	0.709177	0.553104
P17427	Ncl	NUCL_MOUSE Nucleolin OS	No	P09405	Ncl	10	0.353001	0.58118	0.22818	-0.179147	0.635506	0.467091	1.29505	0.231927	0.65902	-5.19226	0	0.353001	0.58118	0.22818	0.231927	0.65902	0.634648
Q61233	Hspb6	HSPB6_MOUSE Heat shock protein beta-6 OS	No	Q5EBG6	Hspb6	7	3.48192	3.71155	0.229635	-0.134629	0.5939	3.59673	1.45738	0.183649	0.633138	-5.00457	0	3.48192	3.71155	0.229635	0.183649	0.633138	0.736012
Q9ET78	Set	SET_MOUSE Protein SET OS	No	Q9EQU5	Set	3	-1.02954	-0.79802	0.231524	-0.174126	0.637175	-0.913782	1.31946	0.224033	0.655751	-5.16488	0	-1.02954	-0.79802	0.231524	0.224033	0.655751	0.649688
Q99KC8	Ubxn1	UBXN1_MOUSE UBX domain-containing protein 1 OS	No	Q922Y1	Ubxn1	5	-1.46844	-1.23469	0.233756	-1.1811	1.64862	-1.35156	0.381945	0.712588	0.942767	-5.91508	0	-1.46844	-1.23469	0.233756	0.712588	0.942767	0.147161
Q62167	Vdac1	VDAC1_MOUSE Voltage-dependent anion-selective channel protein 1 OS	Yes	Q60932	Vdac1	18	6.46519	6.69946	0.234262	-0.286504	0.755027	6.58233	1.03994	0.329196	0.736561	-5.45766	0	6.46519	6.69946	0.234262	0.329196	0.736561	0.482546
Q9QUR6	Usp14	UBP14_MOUSE Ubiquitin carboxyl-terminal hydrolase 14 OS	No	Q9JMA1	Usp14	5	-1.48154	-1.24696	0.234582	-0.310123	0.779287	-1.36425	0.9956	0.349007	0.741851	-5.49952	0	-1.48154	-1.24696	0.234582	0.349007	0.741851	0.457166
Q05144	Smyd1	SMYD1_MOUSE Histone-lysine N-methyltransferase Smyd1 OS	No	P97443	Smyd1	21	3.87649	4.11684	0.240347	-0.250938	0.731632	3.99666	1.13098	0.29128	0.718515	-5.36756	0	3.87649	4.11684	0.240347	0.29128	0.718515	0.535689
O88587	Myh11	MYH11_MOUSE Myosin-11 OS	No	O08638	Myh11	15	-1.79822	-1.55736	0.24086	-0.80671	1.28843	-1.67779	0.531537	0.609688	0.897307	-5.84483	0	-1.79822	-1.55736	0.24086	0.609688	0.897307	0.214892
O35658	Mcts1	MCTS1_MOUSE Malignant T-cell-amplified sequence 1 OS,MCTS2_MOUSE Malignant T-cell-amplified sequence 2 OS	No	Q9DB27 , Q9CQ21	Mcts1 , Mcts2	4	-1.55357	-1.31003	0.24354	-0.477359	0.96444	-1.4318	0.780994	0.457607	0.821893	-5.68148	0	-1.55357	-1.31003	0.24354	0.457607	0.821893	0.339507
P70404	Tpt1	TCTP_MOUSE Translationally-controlled tumor protein OS	No	P63028	Tpt1	4	2.86862	3.11397	0.245358	-0.151004	0.641719	2.9913	1.43107	0.19082	0.639037	-5.03586	0	2.86862	3.11397	0.245358	0.19082	0.639037	0.719376
P60335	Fmod	FMOD_MOUSE Fibromodulin OS	No	P50608	Fmod	8	2.78004	3.0273	0.247261	-0.282871	0.777393	2.90367	1.07826	0.312791	0.730446	-5.42041	0	2.78004	3.0273	0.247261	0.312791	0.730446	0.504745
O54984	Anxa5	ANXA5_MOUSE Annexin A5 OS	No	P48036 , Y-FGCZCont00110	Anxa5	8	0.755631	1.00501	0.249378	-0.33489	0.833646	0.88032	0.986729	0.353078	0.744639	-5.50772	0	0.755631	1.00501	0.249378	0.353078	0.744639	0.45213
Q91V41	Fyco1	FYCO1_MOUSE FYVE and coiled-coil domain-containing protein 1 OS	No	Q8VDC1	Fyco1	2	-5.27469	-5.02528	0.249409	-0.51623	1.01505	-5.12504	0.843269	0.438397	0.813144	-5.39792	3	-5.27469	-5.02528	0.249409	0.438397	0.813144	0.358133
P61982	Psmc4	PRS6B_MOUSE 26S proteasome regulatory subunit 6B OS	No	P54775	Psmc4	8	-0.190467	0.0589823	0.24945	-0.547311	1.04621	-0.0657424	0.723779	0.490111	0.833256	-5.72378	0	-0.190467	0.0589823	0.24945	0.490111	0.833256	0.309706
P97927	Fbp2	F16P2_MOUSE Fructose-1,6-bisphosphatase isozyme 2 OS	No	P70695	Fbp2	11	3.35462	3.60511	0.250497	-0.159729	0.660722	3.47987	1.41166	0.196265	0.639255	-5.05872	0	3.35462	3.60511	0.250497	0.196265	0.639255	0.707157
P97461	Ufd1	UFD1_MOUSE Ubiquitin recognition factor in ER-associated degradation protein 1 OS	No	P70362	Ufd1	3	-3.08129	-2.82879	0.2525	-1.67137	2.17637	-2.95504	0.303416	0.769423	0.956092	-5.9431	0	-3.08129	-2.82879	0.2525	0.769423	0.956092	0.113835
P11798	Psmc3	PRS6A_MOUSE 26S proteasome regulatory subunit 6A OS	No	O88685	Psmc3	9	0.46011	0.712813	0.252703	-0.44163	0.947036	0.586461	0.841383	0.424909	0.805544	-5.6339	0	0.46011	0.712813	0.252703	0.424909	0.805544	0.371704
Q9D1D4	Ccdc47	CCD47_MOUSE Coiled-coil domain-containing protein 47 OS	No	Q9D024	Ccdc47	3	-3.96392	-3.70687	0.25705	-0.250409	0.764508	-3.8354	1.17103	0.275752	0.706704	-5.32624	0	-3.96392	-3.70687	0.25705	0.275752	0.706704	0.559481
Q99PT1	Grpel1	GRPE1_MOUSE GrpE protein homolog 1, mitochondrial OS	Yes	Q99LP6	Grpel1	2	-3.36155	-3.10356	0.257991	-0.824647	1.34063	-3.29705	0.669327	0.540946	0.862522	-5.32451	4	-3.36155	-3.10356	0.257991	0.540946	0.862522	0.266846
Q9JKB3	Myoz2	MYOZ2_MOUSE Myozenin-2 OS	No	Q9JJW5	Myoz2	11	1.63162	1.89028	0.25866	-0.124058	0.641378	1.76095	1.56243	0.157354	0.599703	-4.8767	0	1.63162	1.89028	0.25866	0.157354	0.599703	0.803123
Q62446	Hadh	HCDH_MOUSE Hydroxyacyl-coenzyme A dehydrogenase, mitochondrial OS	Yes	Q61425	Hadh	8	1.93349	2.19256	0.259071	-0.108457	0.6266	2.06303	1.62959	0.14238	0.582356	-4.79267	0	1.93349	2.19256	0.259071	0.14238	0.582356	0.846552
O70325	Myom3	MYOM3_MOUSE Myomesin-3 OS	No	A2ABU4	Myom3	27	1.06957	1.33065	0.261073	-0.308934	0.831079	1.20011	1.05885	0.321021	0.736561	-5.4394	0	1.06957	1.33065	0.261073	0.321021	0.736561	0.493467
P42669	Ppib	PPIB_MOUSE Peptidyl-prolyl cis-trans isomerase B OS	No	P24369	Ppib	8	0.0576347	0.319622	0.261987	-0.800153	1.32413	0.188628	0.570229	0.584398	0.884428	-5.82317	0	0.0576347	0.319622	0.261987	0.584398	0.884428	0.233292
Q8C878	Hook3	HOOK3_MOUSE Protein Hook homolog 3 OS	No	Q8BUK6	Hook3	2	-2.48437	-2.22139	0.262984	-0.985176	1.51114	-2.33409	0.499892	0.632725	0.909675	-5.78904	1	-2.48437	-2.22139	0.262984	0.632725	0.909675	0.198785
P62900	Cops2	CSN2_MOUSE COP9 signalosome complex subunit 2 OS	No	P61202	Cops2	9	-1.6028	-1.33954	0.263266	-2.07241	2.59895	-1.48998	0.267423	0.796975	0.964242	-5.88165	1	-1.6028	-1.33954	0.263266	0.796975	0.964242	0.0985551
P97351	Ywhaq	1433T_MOUSE 14-3-3 protein theta OS	No	P68254	Ywhaq	5	-1.93322	-1.66814	0.265081	-0.252769	0.78293	-1.80068	1.18338	0.2711	0.704628	-5.3133	0	-1.93322	-1.66814	0.265081	0.2711	0.704628	0.566871
Q01768	Hist1h3b	H32_MOUSE Histone H3.2 OS	No	P84228	Hist1h3b	4	1.55906	1.82596	0.266899	-0.602706	1.1365	1.69251	0.754537	0.479614	0.833256	-5.56642	2	1.55906	1.82596	0.266899	0.479614	0.833256	0.319108
Q7TPW1	Cand2	CAND2_MOUSE Cullin-associated NEDD8-dissociated protein 2 OS	No	Q6ZQ73	Cand2	17	1.51554	1.78277	0.267225	-0.356204	0.890654	1.64915	0.990927	0.351147	0.741851	-5.50385	0	1.51554	1.78277	0.267225	0.351147	0.741851	0.454511
Q8BFS6	Syncrip	HNRPQ_MOUSE Heterogeneous nuclear ribonucleoprotein Q OS	No	Q7TMK9	Syncrip	5	0.0916741	0.360276	0.268602	-0.582593	1.1198	0.225975	0.729509	0.486789	0.833256	-5.71967	0	0.0916741	0.360276	0.268602	0.486789	0.833256	0.312659
Q99KB8	Pdia6	PDIA6_MOUSE Protein disulfide-isomerase A6 OS	No	Q922R8	Pdia6	2	-2.04379	-1.7743	0.269493	-1.65575	2.19474	-1.90905	0.344125	0.742712	0.954219	-5.79471	2	-2.04379	-1.7743	0.269493	0.742712	0.954219	0.12918
Q99LP6	Actr3	ARP3_MOUSE Actin-related protein 3 OS	No	Q99JY9	Actr3	4	-1.99034	-1.71871	0.271621	-0.553881	1.09712	-1.85452	0.76067	0.468984	0.829741	-5.69682	0	-1.99034	-1.71871	0.271621	0.468984	0.829741	0.328842
Q9QUI0	Cul3	CUL3_MOUSE Cullin-3 OS	No	Q9JLV5	Cul3	3	-3.11121	-2.83909	0.272116	-0.423038	0.967269	-2.99458	0.928732	0.384427	0.766552	-5.48895	1	-3.11121	-2.83909	0.272116	0.384427	0.766552	0.415186
Q9WVL0	Timm8a1	TIM8A_MOUSE Mitochondrial import inner membrane translocase subunit Tim8 A OS	Yes	Q9WVA2	Timm8a1	3	-2.73312	-2.46045	0.272666	-1.05232	1.59765	-2.59678	0.578013	0.59509	0.887614	-5.49727	4	-2.73312	-2.46045	0.272666	0.59509	0.887614	0.225417
Q9Z2I0	Mecp2	MECP2_MOUSE Methyl-CpG-binding protein 2 OS	No	Q9Z2D6	Mecp2	2	-4.949	-4.6756	0.273397	-0.807049	1.35384	-4.8123	0.62208	0.5572	0.870426	-5.65659	2	-4.949	-4.6756	0.273397	0.5572	0.870426	0.253989
O88569	Endog	NUCG_MOUSE Endonuclease G, mitochondrial OS	Yes	O08600	Endog	2	-2.73459	-2.46089	0.2737	-1.58517	2.13257	-2.59774	0.413563	0.700993	0.942486	-5.5818	4	-2.73459	-2.46089	0.2737	0.700993	0.942486	0.154286
Q6P1F6	Ostf1	OSTF1_MOUSE Osteoclast-stimulating factor 1 OS	No	Q62422	Ostf1	3	-2.30831	-2.03294	0.275368	-1.2391	1.78983	-2.17063	0.420345	0.685453	0.93584	-5.89913	0	-2.30831	-2.03294	0.275368	0.685453	0.93584	0.164022
Q9EP69	Mettl26	MTL26_MOUSE Methyltransferase-like 26 OS	No	Q9DCS2	Mettl26	3	-3.2789	-3.00163	0.277275	-1.4993	2.05385	-3.12046	0.370292	0.722292	0.944942	-5.8473	1	-3.2789	-3.00163	0.277275	0.722292	0.944942	0.141287
P47811	Adssl1	PURA1_MOUSE Adenylosuccinate synthetase isozyme 1 OS	No	P28650	Adssl1	22	5.15223	5.43016	0.27793	-0.17358	0.72944	5.2912	1.42305	0.193054	0.639255	-5.04533	0	5.15223	5.43016	0.27793	0.193054	0.639255	0.714321
P09055	Psmb5	PSB5_MOUSE Proteasome subunit beta type-5 OS	No	O55234	Psmb5	6	-1.44138	-1.16052	0.280861	-0.510815	1.07254	-1.30095	0.820154	0.436214	0.813144	-5.65097	0	-1.44138	-1.16052	0.280861	0.436214	0.813144	0.360301
P62908	Abce1	ABCE1_MOUSE ATP-binding cassette sub-family E member 1 OS	No	P61222	Abce1	8	-1.37652	-1.09522	0.281297	-0.390528	0.953121	-1.23587	0.967966	0.361805	0.754572	-5.5249	0	-1.37652	-1.09522	0.281297	0.361805	0.754572	0.441525
Q9JJI8	Ivd	IVD_MOUSE Isovaleryl-CoA dehydrogenase, mitochondrial OS	Yes	Q9JHI5	Ivd	10	0.767503	1.04928	0.281774	-0.333104	0.896651	0.90839	1.05941	0.32078	0.736561	-5.43886	0	0.767503	1.04928	0.281774	0.32078	0.736561	0.493792
P63073	Rps7	RS7_MOUSE 40S ribosomal protein S7 OS	No	P62082	Rps7	6	1.74886	2.03168	0.282822	-0.12892	0.694564	1.89027	1.58796	0.151501	0.592629	-4.84496	0	1.74886	2.03168	0.282822	0.151501	0.592629	0.819585
Q9ERS2	Sacm1l	SAC1_MOUSE Phosphatidylinositide phosphatase SAC1 OS	No	Q9EP69	Sacm1l	2	-2.16346	-1.87965	0.283808	-0.561487	1.1291	-2.02155	0.943049	0.400505	0.779897	-5.23488	4	-2.16346	-1.87965	0.283808	0.400505	0.779897	0.397392
O08911	Rpl10	RL10_MOUSE 60S ribosomal protein L10 OS,RL10L_MOUSE 60S ribosomal protein L10-like OS	No	Q6ZWV3 , P86048	Rpl10 , Rpl10l	5	-0.976875	-0.690089	0.286785	-1.16683	1.7404	-0.833482	0.456098	0.660617	0.922442	-5.88298	0	-0.976875	-0.690089	0.286785	0.660617	0.922442	0.18005
Q62186	Coq8a	COQ8A_MOUSE Atypical kinase COQ8A, mitochondrial OS	Yes	Q60936	Coq8a	14	2.24464	2.53282	0.288182	-0.12037	0.696734	2.38873	1.63069	0.142147	0.582356	-4.79129	0	2.24464	2.53282	0.288182	0.142147	0.582356	0.847262
Q924M7	Acaa1a	THIKA_MOUSE 3-ketoacyl-CoA thiolase A, peroxisomal OS	Yes	Q921H8	Acaa1a	2	-2.94711	-2.65584	0.291267	-0.201574	0.784108	-2.80147	1.45291	0.197391	0.639255	-4.89996	2	-2.94711	-2.65584	0.291267	0.197391	0.639255	0.704672
P62082	Adk	ADK_MOUSE Adenosine kinase OS	No	P55264	Adk	6	-2.94815	-2.65631	0.291845	-2.50727	3.09096	-2.80223	0.241036	0.815675	0.967988	-5.96088	0	-2.94815	-2.65631	0.291845	0.815675	0.967988	0.0884828
P14142	Fabp4	FABP4_MOUSE Fatty acid-binding protein, adipocyte OS	No	P04117	Fabp4	11	4.02256	4.31971	0.297155	-0.109256	0.703567	4.17113	1.69032	0.129979	0.561858	-4.71531	0	4.02256	4.31971	0.297155	0.129979	0.561858	0.886128
P28652	Ldhb	LDHB_MOUSE L-lactate dehydrogenase B chain OS	No	P16125	Ldhb	15	3.44241	3.7396	0.297191	-0.128861	0.723244	3.591	1.61259	0.146042	0.587087	-4.8141	0	3.44241	3.7396	0.297191	0.146042	0.587087	0.835521
P99027	Cct4	TCPD_MOUSE T-complex protein 1 subunit delta OS	No	P80315	Cct4	9	-0.0579146	0.244715	0.30263	-0.282264	0.887523	0.0934002	1.19615	0.26636	0.698264	-5.29982	0	-0.0579146	0.244715	0.30263	0.26636	0.698264	0.574531
Q9WV35	Tnni1	TNNI1_MOUSE Troponin I, slow skeletal muscle OS	No	Q9WUZ5	Tnni1	6	0.0194142	0.324344	0.304929	-0.252538	0.862397	0.171879	1.26453	0.242127	0.662852	-5.22603	0	0.0194142	0.324344	0.304929	0.242127	0.662852	0.615957
P19157	Eif4a2	IF4A2_MOUSE Eukaryotic initiation factor 4A-II OS	No	P10630	Eif4a2	12	2.45961	2.76992	0.310317	-0.23449	0.855125	2.61477	1.31678	0.224887	0.655751	-5.1679	0	2.45961	2.76992	0.310317	0.224887	0.655751	0.648035
P61979	Rad23b	RD23B_MOUSE UV excision repair protein RAD23 homolog B OS	No	P54728	Rad23b	5	-1.1909	-0.879963	0.310938	-0.525248	1.14712	-1.03543	0.859651	0.415347	0.794833	-5.61893	0	-1.1909	-0.879963	0.310938	0.415347	0.794833	0.381589
Q60605	Ddb1	DDB1_MOUSE DNA damage-binding protein 1 OS	No	Q3U1J4	Ddb1	8	-0.438907	-0.127345	0.311561	-0.294114	0.917237	-0.283126	1.1892	0.268932	0.701988	-5.30717	0	-0.438907	-0.127345	0.311561	0.268932	0.701988	0.570357
Q99JI4	Itprid2	ITPI2_MOUSE Protein ITPRID2 OS	No	Q922B9	Itprid2	2	3.16372	3.4824	0.318678	-1.1267	1.76405	3.32306	0.509709	0.624209	0.904769	-5.85643	0	3.16372	3.4824	0.318678	0.624209	0.904769	0.20467
P23506	Atp1b1	AT1B1_MOUSE Sodium/potassium-transporting ATPase subunit beta-1 OS	No	P14094	Atp1b1	6	-0.375892	-0.0558667	0.320025	-0.497379	1.13743	-0.215879	0.905103	0.392222	0.770691	-5.58056	0	-0.375892	-0.0558667	0.320025	0.392222	0.770691	0.406468
O54962	Hars	SYHC_MOUSE Histidine--tRNA ligase, cytoplasmic OS	No	Q61035 , Y-FGCZCont00077	Hars	4	-1.70507	-1.38364	0.321425	-0.793909	1.43676	-1.54436	0.666233	0.524269	0.85277	-5.76349	0	-1.70507	-1.38364	0.321425	0.524269	0.85277	0.280446
Q99LC3	Pacsin3	PACN3_MOUSE Protein kinase C and casein kinase II substrate protein 3 OS	No	Q99JB8	Pacsin3	12	1.54866	1.87075	0.322098	-0.118207	0.762404	1.7097	1.69116	0.129814	0.561858	-4.71423	0	1.54866	1.87075	0.322098	0.129814	0.561858	0.886679
P99029	Cct6a	TCPZ_MOUSE T-complex protein 1 subunit zeta OS	No	P80317	Cct6a	10	-0.542416	-0.215769	0.326647	-0.58173	1.23502	-0.379092	0.831311	0.430247	0.808193	-5.64204	0	-0.542416	-0.215769	0.326647	0.430247	0.808193	0.366282
Q60864	Mcu	MCU_MOUSE Calcium uniporter protein, mitochondrial OS	Yes	Q3UMR5	Mcu	3	-1.75757	-1.43012	0.327449	-0.481823	1.13672	-1.61724	0.959992	0.369545	0.761063	-5.46139	1	-1.75757	-1.43012	0.327449	0.369545	0.761063	0.432333
Q61595	Orm1	A1AG1_MOUSE Alpha-1-acid glycoprotein 1 OS	No	Q60590	Orm1	2	-4.56452	-4.23669	0.327826	-0.329559	0.98521	-4.4006	1.15285	0.282714	0.712041	-5.34512	0	-4.56452	-4.23669	0.327826	0.282714	0.712041	0.548653
P14869	Me1	MAOX_MOUSE NADP-dependent malic enzyme OS	Yes	P06801	Me1	14	1.48084	1.80869	0.327847	-0.283888	0.939582	1.64477	1.23896	0.250963	0.679745	-5.25394	0	1.48084	1.80869	0.327847	0.250963	0.679745	0.60039
P15532	Serpina3k	SPA3K_MOUSE Serine protease inhibitor A3K OS	No	P07759	Serpina3k	9	1.53259	1.86081	0.328213	-0.234717	0.891143	1.6967	1.34789	0.215131	0.655701	-5.1326	0	1.53259	1.86081	0.328213	0.215131	0.655701	0.667298
Q9EQ20	Ndufb10	NDUBA_MOUSE NADH dehydrogenase [ubiquinone] 1 beta subcomplex subunit 10 OS	Yes	Q9DCS9	Ndufb10	7	2.61236	2.9414	0.329043	-0.230488	0.888574	2.77688	1.3595	0.211581	0.652956	-5.11929	0	2.61236	2.9414	0.329043	0.211581	0.652956	0.674523
P10639	Capns1	CPNS1_MOUSE Calpain small subunit 1 OS	No	O88456	Capns1	7	1.49818	1.82728	0.329101	-0.0731714	0.731373	1.66273	1.8913	0.0957656	0.535899	-4.4514	0	1.49818	1.82728	0.329101	0.0957656	0.535899	1.01879
E9PV24	Ddx3x	DDX3X_MOUSE ATP-dependent RNA helicase DDX3X OS,DDX3L_MOUSE Putative ATP-dependent RNA helicase Pl10 OS	No	Q62167 , P16381	Ddx3x , D1Pas1	11	0.441228	0.770851	0.329623	-0.11053	0.769776	0.60604	1.73127	0.12219	0.555784	-4.66247	0	0.441228	0.770851	0.329623	0.12219	0.555784	0.912963
P40240	Eif3a	EIF3A_MOUSE Eukaryotic translation initiation factor 3 subunit A OS	No	P23116	Eif3a	4	-3.17184	-2.84025	0.331584	-1.69163	2.3548	-2.98236	0.38884	0.709137	0.942767	-5.83997	1	-3.17184	-2.84025	0.331584	0.709137	0.942767	0.14927
P97429	Psmb7	PSB7_MOUSE Proteasome subunit beta type-7 OS	No	P70195	Psmb7	3	-0.466955	-0.134321	0.332635	-0.185367	0.850636	-0.300638	1.48453	0.176502	0.625086	-4.97198	0	-0.466955	-0.134321	0.332635	0.176502	0.625086	0.75325
P15327	Anxa2	ANXA2_MOUSE Annexin A2 OS	No	P07356	Anxa2	14	2.37748	2.71013	0.332656	-0.0588629	0.724175	2.54381	1.96424	0.0856192	0.515362	-4.35315	0	2.37748	2.71013	0.332656	0.0856192	0.515362	1.06743
Q4U4S6	Npepps	PSA_MOUSE Puromycin-sensitive aminopeptidase OS	No	Q11011	Npepps	23	1.87988	2.21842	0.338538	-0.201148	0.878225	2.04915	1.45017	0.18559	0.63371	-5.01318	0	1.87988	2.21842	0.338538	0.18559	0.63371	0.731445
O88844	Hsd17b10	HCD2_MOUSE 3-hydroxyacyl-CoA dehydrogenase type-2 OS	Yes	O08756	Hsd17b10	6	0.0450599	0.390191	0.345132	-0.146937	0.8372	0.217626	1.62147	0.144118	0.582356	-4.80292	0	0.0450599	0.390191	0.345132	0.144118	0.582356	0.841282
Q3V132	Padi2	PADI2_MOUSE Protein-arginine deiminase type-2 OS	No	Q08642	Padi2	17	2.85627	3.20143	0.345163	-0.109638	0.799964	3.02885	1.7545	0.117967	0.555784	-4.63226	0	2.85627	3.20143	0.345163	0.117967	0.555784	0.928238
P68369	Rps15	RS15_MOUSE 40S ribosomal protein S15 OS	No	P62843	Rps15	2	-0.549357	-0.202428	0.346929	-0.113996	0.807854	-0.375893	1.74005	0.120579	0.555784	-4.65108	0	-0.549357	-0.202428	0.346929	0.120579	0.555784	0.91873
Q8VII8	Mylk2	MYLK2_MOUSE Myosin light chain kinase 2, skeletal/cardiac muscle OS	No	Q8VCR8	Mylk2	16	2.48184	2.8348	0.352958	-0.18928	0.895196	2.65832	1.50482	0.171323	0.614243	-4.9474	0	2.48184	2.8348	0.352958	0.171323	0.614243	0.766184
P97450	Stim1	STIM1_MOUSE Stromal interaction molecule 1 OS	No	P70302	Stim1	8	-1.56477	-1.21157	0.353197	-0.705609	1.412	-1.38817	0.771173	0.463081	0.824547	-5.68894	0	-1.56477	-1.21157	0.353197	0.463081	0.824547	0.334343
Q9CQR2	Ndufa3	NDUA3_MOUSE NADH dehydrogenase [ubiquinone] 1 alpha subcomplex subunit 3 OS	Yes	Q9CQ91	Ndufa3	4	-0.396222	-0.0387163	0.357506	-0.71003	1.42504	-0.217469	0.774198	0.461391	0.823478	-5.68665	0	-0.396222	-0.0387163	0.357506	0.461391	0.823478	0.335931
G5E829	Gstp1	GSTP1_MOUSE Glutathione S-transferase P 1 OS,GSTP2_MOUSE Glutathione S-transferase P 2 OS	No	P19157 , P46425	Gstp1 , Gstp2	7	3.75835	4.11762	0.359271	-0.0588185	0.77736	3.93798	1.98657	0.0827253	0.515362	-4.32285	0	3.75835	4.11762	0.359271	0.0827253	0.515362	1.08236
P50580	Hmgcl	HMGCL_MOUSE Hydroxymethylglutaryl-CoA lyase, mitochondrial OS	Yes	P38060	Hmgcl	4	-2.03061	-1.67116	0.359448	-0.0241416	0.743038	-1.85088	2.16631	0.0626586	0.505316	-4.07598	0	-2.03061	-1.67116	0.359448	0.0626586	0.505316	1.20302
P57787	Bckdha	ODBA_MOUSE 2-oxoisovalerate dehydrogenase subunit alpha, mitochondrial OS	Yes	P50136	Bckdha	3	-3.51153	-3.15176	0.359768	-0.678704	1.39824	-3.33164	0.800901	0.446644	0.816281	-5.66613	0	-3.51153	-3.15176	0.359768	0.446644	0.816281	0.350038
Q9CR51	Glrx3	GLRX3_MOUSE Glutaredoxin-3 OS	No	Q9CQM9	Glrx3	8	0.770194	1.13053	0.360336	-0.240169	0.960841	0.950362	1.38721	0.20332	0.645436	-5.08728	0	0.770194	1.13053	0.360336	0.20332	0.645436	0.691819
Q64310	Ddx19a	DD19A_MOUSE ATP-dependent RNA helicase DDX19A OS	No	Q61655	Ddx19a	2	-3.07706	-2.71573	0.361329	-0.513799	1.23646	-2.87058	0.979601	0.360436	0.754572	-5.44375	1	-3.07706	-2.71573	0.361329	0.360436	0.754572	0.443172
P29341	Il7r	IL7RA_MOUSE Interleukin-7 receptor subunit alpha OS	No	P16872	Il7r	2	2.16877	2.53382	0.365046	-0.0238944	0.753987	2.3513	2.16978	0.0623225	0.505316	-4.07116	0	2.16877	2.53382	0.365046	0.0623225	0.505316	1.20536
Q6PAM0	Cavin2	CAVN2_MOUSE Caveolae-associated protein 2 OS	No	Q63918	Cavin2	6	-0.268952	0.096212	0.365164	-0.357004	1.08733	-0.0863699	1.16896	0.276536	0.706704	-5.3284	0	-0.268952	0.096212	0.365164	0.276536	0.706704	0.558248
Q9D0I9	Rpl15	RL15_MOUSE 60S ribosomal protein L15 OS	No	Q9CZM2	Rpl15	3	-0.50135	-0.135836	0.365513	-0.0248651	0.755892	-0.318593	2.16455	0.0628292	0.505316	-4.07841	0	-0.50135	-0.135836	0.365513	0.0628292	0.505316	1.20184
P63085	Ppp1cb	PP1B_MOUSE Serine/threonine-protein phosphatase PP1-beta catalytic subunit OS	No	P62141	Ppp1cb	13	1.51857	1.88675	0.368183	-0.323181	1.05955	1.70266	1.23114	0.25372	0.679745	-5.2624	0	1.51857	1.88675	0.368183	0.25372	0.679745	0.595646
Q9D8X2	Ppa1	IPYR_MOUSE Inorganic pyrophosphatase OS	No	Q9D819	Ppa1	6	0.466417	0.834953	0.368536	-0.0366616	0.773734	0.650685	2.10264	0.0691517	0.505316	-4.16398	0	0.466417	0.834953	0.368536	0.0691517	0.505316	1.1602
Q8R146	Coq9	COQ9_MOUSE Ubiquinone biosynthesis protein COQ9, mitochondrial OS	Yes	Q8K1Z0	Coq9	7	1.81211	2.18153	0.369425	-0.0550512	0.793901	1.99682	2.01198	0.0795479	0.515362	-4.28826	0	1.81211	2.18153	0.369425	0.0795479	0.515362	1.09937
P47758	Pdia3	PDIA3_MOUSE Protein disulfide-isomerase A3 OS	No	P27773	Pdia3	10	0.692594	1.0658	0.373207	-0.0937742	0.840188	0.879197	1.84757	0.10239	0.554006	-4.50973	0	0.692594	1.0658	0.373207	0.10239	0.554006	0.989741
P56382	Eif1	EIF1_MOUSE Eukaryotic translation initiation factor 1 OS	No	P48024	Eif1	6	-0.513096	-0.139576	0.37352	-0.736449	1.48349	-0.326336	0.777954	0.459297	0.821893	-5.6838	0	-0.513096	-0.139576	0.37352	0.459297	0.821893	0.337907
P62869	Rab10	RAB10_MOUSE Ras-related protein Rab-10 OS	No	P61027	Rab10	5	1.34136	1.71573	0.37437	-0.229312	0.978052	1.52855	1.43365	0.190104	0.639037	-5.03279	0	1.34136	1.71573	0.37437	0.190104	0.639037	0.721008
Q8R010	Thtpa	THTPA_MOUSE Thiamine-triphosphatase OS	No	Q8JZL3	Thtpa	2	-4.10441	-3.72906	0.375355	-0.261886	1.0126	-3.95427	1.52482	0.189155	0.639037	-4.7448	3	-4.10441	-3.72906	0.375355	0.189155	0.639037	0.723183
Q9D8E6	Lhpp	LHPP_MOUSE Phospholysine phosphohistidine inorganic pyrophosphate phosphatase OS	No	Q9D7I5	Lhpp	2	-3.184	-2.80821	0.375781	-0.37283	1.12439	-2.99611	1.16046	0.279784	0.709177	-5.33724	0	-3.184	-2.80821	0.375781	0.279784	0.709177	0.553178
O35678	Prps1	PRPS1_MOUSE Ribose-phosphate pyrophosphokinase 1 OS,PRPS2_MOUSE Ribose-phosphate pyrophosphokinase 2 OS	No	Q9D7G0 , Q9CS42	Prps1 , Prps2	6	-1.7081	-1.33199	0.376109	-0.815559	1.56778	-1.52005	0.729642	0.486712	0.833256	-5.71957	0	-1.7081	-1.33199	0.376109	0.486712	0.833256	0.312728
O55131	Serpinc1	ANT3_MOUSE Antithrombin-III OS	No	P32261 , Y-FGCZCont00238	Serpinc1	4	-2.85652	-2.47961	0.37691	-1.63899	2.39281	-2.66807	0.432236	0.677145	0.934537	-5.8939	0	-2.85652	-2.47961	0.37691	0.677145	0.934537	0.169318
P26039	Hspb1	HSPB1_MOUSE Heat shock protein beta-1 OS	No	P14602	Hspb1	10	3.18003	3.55784	0.377817	-0.0389772	0.794612	3.36893	2.09561	0.0699073	0.505316	-4.17365	0	3.18003	3.55784	0.377817	0.0699073	0.505316	1.15548
Q9JLH8	Prelp	PRELP_MOUSE Prolargin OS	No	Q9JK53	Prelp	10	2.00891	2.3877	0.378788	0.0573953	0.700181	2.19831	2.72465	0.0264083	0.462889	-3.29307	0	2.00891	2.3877	0.378788	0.0264083	0.462889	1.57826
Q8VEE1	Arl6ip5	PRAF3_MOUSE PRA1 family protein 3 OS	No	Q8R5J9	Arl6ip5	4	-0.406842	-0.0271642	0.379678	-0.817305	1.57666	-0.217003	0.733295	0.484603	0.833256	-5.71693	0	-0.406842	-0.0271642	0.379678	0.484603	0.833256	0.314614
Q91V79	Myh9	MYH9_MOUSE Myosin-9 OS	No	Q8VDD5	Myh9	28	1.13715	1.51837	0.381225	-0.507143	1.26959	1.32776	0.992063	0.350626	0.741851	-5.5028	0	1.13715	1.51837	0.381225	0.350626	0.741851	0.455156
Q9DBG6	Napa	SNAA_MOUSE Alpha-soluble NSF attachment protein OS	No	Q9DB05	Napa	6	-0.887733	-0.501173	0.38656	-0.650008	1.42313	-0.694453	0.862125	0.414064	0.794833	-5.61688	0	-0.887733	-0.501173	0.38656	0.414064	0.794833	0.382933
Q9WTP7	Psmb2	PSB2_MOUSE Proteasome subunit beta type-2 OS	No	Q9R1P3	Psmb2	2	-0.364207	0.0229811	0.387189	-0.221655	0.996032	-0.170613	1.47017	0.18025	0.629186	-4.98925	0	-0.364207	0.0229811	0.387189	0.18025	0.629186	0.744126
P01942	Ndufb11	NDUBB_MOUSE NADH dehydrogenase [ubiquinone] 1 beta subcomplex subunit 11, mitochondrial OS	Yes	O09111	Ndufb11	4	0.150626	0.540027	0.389401	-0.508075	1.28688	0.345327	1.00306	0.345614	0.741851	-5.49257	0	0.150626	0.540027	0.389401	0.345614	0.741851	0.461409
P08551	Atp2a2	AT2A2_MOUSE Sarcoplasmic/endoplasmic reticulum calcium ATPase 2 OS	No	O55143	Atp2a2	26	-0.0974246	0.29284	0.390265	-0.0445377	0.825067	0.0977078	2.075	0.0721715	0.507682	-4.202	0	-0.0974246	0.29284	0.390265	0.0721715	0.507682	1.14163
O35350	Arl8b	ARL8B_MOUSE ADP-ribosylation factor-like protein 8B OS,ARL8A_MOUSE ADP-ribosylation factor-like protein 8A OS	No	Q9CQW2 , Q8VEH3	Arl8b , Arl8a	3	-2.67827	-2.28676	0.391511	-0.838536	1.62156	-2.48252	0.735823	0.483147	0.833256	-5.7151	0	-2.67827	-2.28676	0.391511	0.483147	0.833256	0.315921
Q9JMA1	Hyou1	HYOU1_MOUSE Hypoxia up-regulated protein 1 OS	No	Q9JKR6	Hyou1	2	-3.68772	-3.29126	0.396461	-0.37237	1.16529	-3.52914	1.3349	0.240724	0.662852	-4.94443	3	-3.68772	-3.29126	0.396461	0.240724	0.662852	0.618481
P10126	Tcap	TELT_MOUSE Telethonin OS	No	O70548	Tcap	6	0.902267	1.2994	0.397132	-0.144651	0.938914	1.10083	1.69457	0.129149	0.561858	-4.70985	0	0.902267	1.2994	0.397132	0.129149	0.561858	0.88891
Q78PY7	Oxsr1	OXSR1_MOUSE Serine/threonine-protein kinase OSR1 OS	No	Q6P9R2	Oxsr1	8	0.418538	0.817875	0.399337	-0.127224	0.925898	0.618206	1.75324	0.118193	0.555784	-4.6339	0	0.418538	0.817875	0.399337	0.118193	0.555784	0.927408
Q9D1A2	Mpc2	MPC2_MOUSE Mitochondrial pyruvate carrier 2 OS	Yes	Q9D023	Mpc2	4	0.566086	0.969525	0.403439	-0.394185	1.20106	0.767806	1.16931	0.276402	0.706704	-5.32803	0	0.566086	0.969525	0.403439	0.276402	0.706704	0.558458
P41216	Pcmt1	PIMT_MOUSE Protein-L-isoaspartate(D-aspartate) O-methyltransferase OS	No	P23506	Pcmt1	6	1.0954	1.50047	0.405069	-0.305226	1.11536	1.29793	1.31838	0.224376	0.655751	-5.16609	0	1.0954	1.50047	0.405069	0.224376	0.655751	0.649023
Q6ZWX6	Cltc	CLH1_MOUSE Clathrin heavy chain 1 OS	No	Q68FD5	Cltc	23	1.30322	1.70983	0.406608	-0.26353	1.07675	1.50652	1.40269	0.198827	0.639255	-5.06923	0	1.30322	1.70983	0.406608	0.198827	0.639255	0.701524
Q9DCJ5	Pgam1	PGAM1_MOUSE Phosphoglycerate mutase 1 OS	No	Q9DBJ1	Pgam1	9	-0.930439	-0.523655	0.406784	0.0185897	0.794978	-0.727047	2.42251	0.0421102	0.472368	-3.71796	0	-0.930439	-0.523655	0.406784	0.0421102	0.472368	1.37561
P52760	Cfl2	COF2_MOUSE Cofilin-2 OS	No	P45591	Cfl2	12	4.9424	5.35048	0.408079	-0.00148617	0.817644	5.14644	2.30342	0.0506551	0.505316	-3.88498	0	4.9424	5.35048	0.408079	0.0506551	0.505316	1.29538
P63005	Ufm1	UFM1_MOUSE Ubiquitin-fold modifier 1 OS	No	P61961	Ufm1	2	-2.78861	-2.37929	0.409326	-0.853417	1.67207	-2.58395	0.749387	0.475381	0.833256	-5.70519	0	-2.78861	-2.37929	0.409326	0.475381	0.833256	0.322958
Q8BU85	Sun2	SUN2_MOUSE SUN domain-containing protein 2 OS	No	Q8BJS4	Sun2	6	-3.53244	-3.12089	0.41155	-1.13005	1.95315	-3.32666	0.617165	0.554522	0.868925	-5.79504	0	-3.53244	-3.12089	0.41155	0.554522	0.868925	0.256081
P48678	Dbi	ACBP_MOUSE Acyl-CoA-binding protein OS	Yes	P31786	Dbi	4	2.62773	3.04307	0.415333	-0.13876	0.969427	2.8354	1.73287	0.121896	0.555784	-4.6604	0	2.62773	3.04307	0.415333	0.121896	0.555784	0.914012
P47911	Bgn	PGS1_MOUSE Biglycan OS	No	P28653	Bgn	12	1.50802	1.92492	0.416898	-0.169905	1.0037	1.71647	1.64244	0.13967	0.580879	-4.77642	0	1.50802	1.92492	0.416898	0.13967	0.580879	0.854898
Q91VI7	Atp1a1	AT1A1_MOUSE Sodium/potassium-transporting ATPase subunit alpha-1 OS	No	Q8VDN2	Atp1a1	16	-2.66174	-2.24272	0.419021	-0.912458	1.7505	-2.45223	0.727533	0.487933	0.833256	-5.72109	0	-2.66174	-2.24272	0.419021	0.487933	0.833256	0.311639
Q61696	Lama2	LAMA2_MOUSE Laminin subunit alpha-2 OS	No	Q60675	Lama2	55	2.87535	3.29482	0.419467	-0.0290939	0.868028	3.08509	2.16186	0.0630921	0.505316	-4.08214	0	2.87535	3.29482	0.419467	0.0630921	0.505316	1.20003
Q3UMR5	Cab39	CAB39_MOUSE Calcium-binding protein 39 OS	No	Q06138	Cab39	3	-1.01862	-0.598959	0.419664	-0.516822	1.35615	-0.778815	1.06321	0.323543	0.736561	-5.36568	1	-1.01862	-0.598959	0.419664	0.323543	0.736561	0.490067
Q91VR5	Lmcd1	LMCD1_MOUSE LIM and cysteine-rich domains protein 1 OS	No	Q8VEE1	Lmcd1	7	-0.47093	-0.0445535	0.426376	-0.448668	1.30142	-0.257742	1.12646	0.29308	0.718515	-5.37217	0	-0.47093	-0.0445535	0.426376	0.29308	0.718515	0.533014
Q64521	Npm1	NPM_MOUSE Nucleophosmin OS	No	Q61937	Npm1	3	-1.04271	-0.616019	0.42669	-0.265321	1.1187	-0.829363	1.42544	0.192383	0.639255	-5.0425	0	-1.04271	-0.616019	0.42669	0.192383	0.639255	0.715833
O35864	Prkab2	AAKB2_MOUSE 5-AMP-activated protein kinase subunit beta-2 OS,AAKB1_MOUSE 5-AMP-activated protein kinase subunit beta-1 OS	No	Q6PAM0 , Q9R078	Prkab2 , Prkab1	2	-1.1199	-0.691415	0.428485	-0.377402	1.23437	-0.862809	1.37638	0.228428	0.655751	-4.90161	3	-1.1199	-0.691415	0.428485	0.228428	0.655751	0.64125
P09542	Xirp1	XIRP1_MOUSE Xin actin-binding repeat-containing protein 1 OS	No	O70373	Xirp1	6	-3.7373	-3.30723	0.43007	-2.17782	3.03796	-3.52227	0.381242	0.713089	0.942767	-5.91536	0	-3.7373	-3.30723	0.43007	0.713089	0.942767	0.146856
Q9DBF1	Mdp1	MGDP1_MOUSE Magnesium-dependent phosphatase 1 OS	No	Q9D967	Mdp1	3	-1.20927	-0.775574	0.433691	-0.575792	1.44317	-0.99242	0.993191	0.350109	0.741851	-5.50175	0	-1.20927	-0.775574	0.433691	0.350109	0.741851	0.455797
P47934	Dcn	PGS2_MOUSE Decorin OS	No	P28654	Dcn	11	3.22478	3.66158	0.4368	-0.00528788	0.878889	3.44318	2.28415	0.0521921	0.505316	-3.91192	0	3.22478	3.66158	0.4368	0.0521921	0.505316	1.2824
Q9JIF9	Map3k20	M3K20_MOUSE Mitogen-activated protein kinase kinase kinase 20 OS	No	Q9ESL4	Map3k20	3	-4.17676	-3.73982	0.436939	-0.313797	1.18767	-3.95829	1.3455	0.215865	0.655751	-5.13532	0	-4.17676	-3.73982	0.436939	0.215865	0.655751	0.665818
P62843	Cdc42	CDC42_MOUSE Cell division control protein 42 homolog OS	No	P60766	Cdc42	4	-1.71276	-1.27375	0.439012	-0.482984	1.36101	-1.49326	1.10077	0.303455	0.725617	-5.39806	0	-1.71276	-1.27375	0.439012	0.303455	0.725617	0.517905
Q9JIF0	Dysf	DYSF_MOUSE Dysferlin OS	No	Q9ESD7	Dysf	15	0.142279	0.587813	0.445534	-0.127112	1.01818	0.365046	1.79865	0.110319	0.555784	-4.57444	0	0.142279	0.587813	0.445534	0.110319	0.555784	0.957349
Q9JK37	Prmt1	ANM1_MOUSE Protein arginine N-methyltransferase 1 OS	No	Q9JIF0	Prmt1	2	-3.42964	-2.98043	0.449208	-0.983108	1.88152	-3.20504	0.725037	0.48938	0.833256	-5.72288	0	-3.42964	-2.98043	0.449208	0.48938	0.833256	0.310353
O88487	Hk2	HXK2_MOUSE Hexokinase-2 OS	Yes	O08528	Hk2	28	2.59232	3.04232	0.449997	-0.0845544	0.984548	2.81732	1.94613	0.0880372	0.515362	-4.37765	0	2.59232	3.04232	0.449997	0.0880372	0.515362	1.05533
P62737	Tpm1	TPM1_MOUSE Tropomyosin alpha-1 chain OS	No	P58771	Tpm1	28	10.6747	11.1259	0.451178	-0.313243	1.2156	10.9003	1.36448	0.210077	0.65295	-5.11357	0	10.6747	11.1259	0.451178	0.210077	0.65295	0.677621
Q9WUZ7	Eif4h	IF4H_MOUSE Eukaryotic translation initiation factor 4H OS	No	Q9WUK2	Eif4h	3	-2.28705	-1.82437	0.462679	-0.293945	1.2193	-2.05571	1.50333	0.184384	0.633138	-4.84316	2	-2.28705	-1.82437	0.462679	0.184384	0.633138	0.734277
O35367	Afg3l2	AFG32_MOUSE AFG3-like protein 2 OS,AFG31_MOUSE AFG3-like protein 1 OS,ANK2_MOUSE Ankyrin-2 OS	No	Q8JZQ2 , Q920A7 , Q8C8R3	Afg3l2 , Afg3l1 , Ank2	2	-2.79	-2.32522	0.464777	-0.130389	1.05994	-2.55761	1.80534	0.109202	0.555784	-4.56563	0	-2.79	-2.32522	0.464777	0.109202	0.555784	0.96177
Q64518	Pzp	PZP_MOUSE Pregnancy zone protein OS	No	Q61838	Pzp	13	-0.621361	-0.154845	0.466516	-0.821296	1.75433	-0.388103	0.837462	0.426982	0.806962	-5.63708	0	-0.621361	-0.154845	0.466516	0.426982	0.806962	0.369591
Q9Z2I9	Suclg2	SUCB2_MOUSE Succinate--CoA ligase [GDP-forming] subunit beta, mitochondrial OS	Yes	Q9Z2I8	Suclg2	6	-1.26953	-0.802726	0.466804	-0.182274	1.11588	-1.03613	1.66261	0.135509	0.570525	-4.75077	0	-1.26953	-0.802726	0.466804	0.135509	0.570525	0.868031
Q6PA06	Ppp3r1	CANB1_MOUSE Calcineurin subunit B type 1 OS	No	Q63810	Ppp3r1	4	-0.0908566	0.382011	0.472867	-0.163805	1.10954	0.145577	1.71702	0.124851	0.561858	-4.68092	0	-0.0908566	0.382011	0.472867	0.124851	0.561858	0.903609
P62754	Bcl2l13	B2L13_MOUSE Bcl-2-like protein 13 OS	Yes	P59017	Bcl2l13	7	-2.52401	-2.0509	0.473111	-1.41634	2.36256	-2.28745	0.578867	0.578832	0.881977	-5.81815	0	-2.52401	-2.0509	0.473111	0.578832	0.881977	0.237447
Q8CGY6	Farsa	SYFA_MOUSE Phenylalanine--tRNA ligase alpha subunit OS	No	Q8C0C7	Farsa	3	NA	-3.38481	NA	NA	NA	-3.38481	NA	NA	NA	NA	4	-3.86439	-3.38481	0.479575	0	0	5
Q9CR57	Trap1	TRAP1_MOUSE Heat shock protein 75 kDa, mitochondrial OS	Yes	Q9CQN1	Trap1	7	-2.98178	-2.5011	0.480679	-1.82244	2.7838	-2.7071	0.495172	0.635885	0.911477	-5.79145	1	-2.98178	-2.5011	0.480679	0.635885	0.911477	0.196621
Q8BH64	Col14a1	COEA1_MOUSE Collagen alpha-1(XIV) chain OS	No	Q80X19	Col14a1	3	-3.58894	-3.1063	0.482639	-1.30141	2.26669	-3.42806	0.665073	0.531181	0.85277	-5.57735	2	-3.58894	-3.1063	0.482639	0.531181	0.85277	0.274757
P15626	Hsp90aa1	HS90A_MOUSE Heat shock protein HSP 90-alpha OS	No	P07901	Hsp90aa1	12	-2.86678	-2.38297	0.48381	-0.602367	1.56999	-2.62487	1.02973	0.333678	0.736561	-5.46742	0	-2.86678	-2.38297	0.48381	0.333678	0.736561	0.476672
Q6ZWR6	Capn3	CAN3_MOUSE Calpain-3 OS	No	Q64691	Capn3	6	-2.46204	-1.97349	0.488551	-1.18368	2.16078	-2.21777	0.675407	0.518726	0.848762	-5.75735	0	-2.46204	-1.97349	0.488551	0.518726	0.848762	0.285062
Q9JKB1	Pfn2	PROF2_MOUSE Profilin-2 OS	No	Q9JJV2	Pfn2	6	0.525329	1.01534	0.490011	-0.611432	1.59145	0.770335	1.02848	0.334233	0.736561	-5.46861	0	0.525329	1.01534	0.490011	0.334233	0.736561	0.475951
O35226	H2afy	H2AY_MOUSE Core histone macro-H2A.1 OS,H2AW_MOUSE Core histone macro-H2A.2 OS	No	Q9QZQ8 , Q8CCK0	H2afy , H2afy2	3	-1.12819	-0.633181	0.495009	-0.237214	1.22723	-0.880685	1.56286	0.157254	0.599703	-4.87617	0	-1.12819	-0.633181	0.495009	0.157254	0.599703	0.803399
Q5EBG6	Hsdl2	HSDL2_MOUSE Hydroxysteroid dehydrogenase-like protein 2 OS	Yes	Q2TPA8	Hsdl2	5	-0.660829	-0.16534	0.495489	-1.44788	2.43886	-0.413084	0.589426	0.57207	0.877174	-5.81191	0	-0.660829	-0.16534	0.495489	0.57207	0.877174	0.242551
Q9QYG0	Pin1	PIN1_MOUSE Peptidyl-prolyl cis-trans isomerase NIMA-interacting 1 OS	No	Q9QUR7	Pin1	3	NA	-3.36811	NA	NA	NA	-3.36811	NA	NA	NA	NA	4	-3.86439	-3.36811	0.49628	0	0	5
P02468	Casq2	CASQ2_MOUSE Calsequestrin-2 OS	No	O09161	Casq2	9	2.68577	3.18213	0.496363	-0.152138	1.14486	2.93395	1.76946	0.115323	0.555784	-4.61273	0	2.68577	3.18213	0.496363	0.115323	0.555784	0.938086
P14231	Tuba1b	TBA1B_MOUSE Tubulin alpha-1B chain OS	No	P05213	Tuba1b	17	1.10995	1.60652	0.496565	-0.0503497	1.04348	1.35823	2.09898	0.0695444	0.505316	-4.16902	0	1.10995	1.60652	0.496565	0.0695444	0.505316	1.15774
Q91YP0	Ppa2	IPYR2_MOUSE Inorganic pyrophosphatase 2, mitochondrial OS	Yes	Q91VM9	Ppa2	4	-3.37706	-2.8666	0.51046	-1.14765	2.16857	-3.20691	0.756841	0.478333	0.833256	-5.51384	2	-3.37706	-2.8666	0.51046	0.478333	0.833256	0.32027
Q9CX56	Psmd9	PSMD9_MOUSE 26S proteasome non-ATPase regulatory subunit 9 OS	No	Q9CR00	Psmd9	3	-2.69588	-2.18334	0.512546	-0.857447	1.88254	-2.403	0.88763	0.404674	0.784769	-5.52412	1	-2.69588	-2.18334	0.512546	0.404674	0.784769	0.392895
P49813	Rab18	RAB18_MOUSE Ras-related protein Rab-18 OS	No	P35293	Rab18	5	-1.59715	-1.08377	0.513379	-0.971279	1.99804	-1.2549	0.850094	0.428489	0.807308	-5.44261	2	-1.59715	-1.08377	0.513379	0.428489	0.807308	0.36806
P51667	Pura	PURA_MOUSE Transcriptional activator protein Pur-alpha OS	No	P42669	Pura	3	-1.09374	-0.578183	0.51556	-0.0465436	1.07766	-0.835963	2.12038	0.0672784	0.505316	-4.13951	0	-1.09374	-0.578183	0.51556	0.0672784	0.505316	1.17212
Q9D1G3	Hnrnpm	HNRPM_MOUSE Heterogeneous nuclear ribonucleoprotein M OS	No	Q9D0E1	Hnrnpm	3	-4.29869	-3.78172	0.516968	-0.629681	1.66362	-4.04021	1.04228	0.328177	0.736561	-5.45542	0	-4.29869	-3.78172	0.516968	0.328177	0.736561	0.483892
Q9D1X0	Cyc1	CY1_MOUSE Cytochrome c1, heme protein, mitochondrial OS	Yes	Q9D0M3	Cyc1	10	4.1203	4.63884	0.518532	0.0441768	0.992887	4.37957	2.5271	0.0358124	0.462889	-3.57086	0	4.1203	4.63884	0.518532	0.0358124	0.462889	1.44597
P62821	Arpc4	ARPC4_MOUSE Actin-related protein 2/3 complex subunit 4 OS	No	P59999	Arpc4	2	-2.78531	-2.26669	0.518625	-0.690872	1.72812	-2.526	1.05415	0.333147	0.736561	-5.31396	2	-2.78531	-2.26669	0.518625	0.333147	0.736561	0.477364
Q9QZQ8	Dnaja2	DNJA2_MOUSE DnaJ homolog subfamily A member 2 OS	No	Q9QYJ0	Dnaja2	8	-0.257997	0.26288	0.520877	-0.530396	1.57215	0.00244133	1.14544	0.285596	0.712278	-5.35276	0	-0.257997	0.26288	0.520877	0.285596	0.712278	0.544248
Q02357	Sms	SPSY_MOUSE Spermine synthase OS	No	P97355	Sms	5	-0.829953	-0.307381	0.522572	-0.142406	1.18755	-0.568667	1.81673	0.107323	0.555784	-4.55059	0	-0.829953	-0.307381	0.522572	0.107323	0.555784	0.969306
O70548	Cilp2	CILP2_MOUSE Cartilage intermediate layer protein 2 OS	No	D3Z7H8	Cilp2	7	0.0770288	0.601724	0.524695	-0.122165	1.17155	0.339376	1.8752	0.0981553	0.545829	-4.47293	0	0.0770288	0.601724	0.524695	0.0981553	0.545829	1.00809
Q80X19	Kyat3	KAT3_MOUSE Kynurenine--oxoglutarate transaminase 3 OS	Yes	Q71RI9	Kyat3	2	0.219396	0.750832	0.531436	-3.68324	4.74611	0.447154	0.299161	0.773644	0.956462	-5.8722	1	0.219396	0.750832	0.531436	0.773644	0.956462	0.111459
Q9DB77	Psmd12	PSD12_MOUSE 26S proteasome non-ATPase regulatory subunit 12 OS	No	Q9D8W5	Psmd12	7	0.209082	0.741228	0.532146	0.0203805	1.04391	0.475155	2.40387	0.0433452	0.472368	-3.74415	0	0.209082	0.741228	0.532146	0.0433452	0.472368	1.36306
Q920E5	Spryd4	SPRY4_MOUSE SPRY domain-containing protein 4 OS	Yes	Q91WK1	Spryd4	2	-2.05153	-1.51594	0.53559	-0.495054	1.56624	-1.78374	1.45962	0.220173	0.655751	-4.75666	4	-2.05153	-1.51594	0.53559	0.220173	0.655751	0.657236
P14733	Apoa4	APOA4_MOUSE Apolipoprotein A-IV OS	No	P06728	Apoa4	5	-0.996943	-0.456608	0.540336	-0.41796	1.49863	-0.726775	1.30351	0.229163	0.655751	-5.1828	0	-0.996943	-0.456608	0.540336	0.229163	0.655751	0.639855
E9Q4Z2	Hspa1a	HS71A_MOUSE Heat shock 70 kDa protein 1A OS,HS71B_MOUSE Heat shock 70 kDa protein 1B OS	No	Q61696 , P17879	Hspa1a , Hspa1b	5	-3.02015	-2.47892	0.541227	-1.17875	2.2612	-2.74953	0.883841	0.428067	0.807308	-5.28319	4	-3.02015	-2.47892	0.541227	0.428067	0.807308	0.368488
Q8BH61	Mtdh	LYRIC_MOUSE Protein LYRIC OS	No	Q80WJ7	Mtdh	2	-4.59099	-4.04706	0.543935	-1.18327	2.27114	-4.40968	0.774209	0.468752	0.829741	-5.50107	2	-4.59099	-4.04706	0.543935	0.468752	0.829741	0.329057
Q99MR9	St13	F10A1_MOUSE Hsc70-interacting protein OS	No	Q99L47	St13	3	-1.34889	-0.803778	0.54511	-0.617712	1.70793	-1.07633	1.08373	0.310501	0.726488	-5.415	0	-1.34889	-0.803778	0.54511	0.310501	0.726488	0.507938
Q9D6J6	Mcee	MCEE_MOUSE Methylmalonyl-CoA epimerase, mitochondrial OS	Yes	Q9D1I5	Mcee	2	-2.01617	-1.46013	0.556042	-0.623913	1.736	-1.73815	1.08942	0.308137	0.726488	-5.40937	0	-2.01617	-1.46013	0.556042	0.308137	0.726488	0.511256
Q8BIW1	Bdh1	BDH_MOUSE D-beta-hydroxybutyrate dehydrogenase, mitochondrial OS	Yes	Q80XN0	Bdh1	4	-2.36221	-1.8025	0.559713	-0.228272	1.3477	-2.08235	1.6421	0.139741	0.580879	-4.77685	0	-2.36221	-1.8025	0.559713	0.139741	0.580879	0.854677
Q6ZWV3	Vcl	VINC_MOUSE Vinculin OS	No	Q64727	Vcl	17	0.955819	1.51647	0.560647	-0.00635292	1.12765	1.23614	2.2859	0.0520506	0.505316	-3.90947	0	0.955819	1.51647	0.560647	0.0520506	0.505316	1.28357
O70423	Myh7b	MYH7B_MOUSE Myosin-7B OS	No	A2AQP0	Myh7b	15	1.23282	1.79351	0.560686	-1.59176	2.71313	1.51316	0.602197	0.563952	0.870896	-5.80423	0	1.23282	1.79351	0.560686	0.563952	0.870896	0.248758
O88545	Dpysl2	DPYL2_MOUSE Dihydropyrimidinase-related protein 2 OS	No	O08553	Dpysl2	11	-1.17028	-0.605802	0.564478	-0.859636	1.98859	-0.888041	0.916332	0.386655	0.766552	-5.57083	0	-1.17028	-0.605802	0.564478	0.386655	0.766552	0.412676
P19536	H1f0	H10_MOUSE Histone H1.0 OS	No	P10922	H1f0	4	0.715815	1.28151	0.565699	-0.384184	1.51558	0.998664	1.37679	0.206395	0.650117	-5.09937	0	0.715815	1.28151	0.565699	0.206395	0.650117	0.685301
Q9DC70	Aldh7a1	AL7A1_MOUSE Alpha-aminoadipic semialdehyde dehydrogenase OS	Yes	Q9DBF1	Aldh7a1	6	-0.964386	-0.395925	0.568461	-0.329199	1.46612	-0.680156	1.464	0.181883	0.629874	-4.99666	0	-0.964386	-0.395925	0.568461	0.181883	0.629874	0.740207
Q99PR8	Rtcb	RTCB_MOUSE tRNA-splicing ligase RtcB homolog OS	No	Q99LF4	Rtcb	5	-2.16895	-1.59673	0.572214	-1.03246	2.17688	-1.88284	0.824373	0.433951	0.812575	-5.6476	0	-2.16895	-1.59673	0.572214	0.433951	0.812575	0.362559
P47955	Pabpc1	PABP1_MOUSE Polyadenylate-binding protein 1 OS	No	P29341	Pabpc1	2	-1.41724	-0.844864	0.572377	0.0542253	1.09053	-1.13105	2.55374	0.0343673	0.462889	-3.53338	0	-1.41724	-0.844864	0.572377	0.0343673	0.462889	1.46385
Q9QZZ6	Tollip	TOLIP_MOUSE Toll-interacting protein OS	No	Q9QZ06	Tollip	3	-3.13525	-2.56116	0.574088	-0.430366	1.57854	-2.84821	1.32129	0.223449	0.655751	-5.16281	0	-3.13525	-2.56116	0.574088	0.223449	0.655751	0.650822
Q8BLY2	Psmd11	PSD11_MOUSE 26S proteasome non-ATPase regulatory subunit 11 OS	No	Q8BG32	Psmd11	12	0.216349	0.792386	0.576037	-0.024794	1.17687	0.504368	2.21641	0.0579763	0.505316	-4.0064	0	0.216349	0.792386	0.576037	0.0579763	0.505316	1.23675
Q9QY76	Psma6	PSA6_MOUSE Proteasome subunit alpha type-6 OS	No	Q9QUM9	Psma6	4	-1.67716	-1.09786	0.579306	-0.745801	1.90441	-1.42889	1.03723	0.334672	0.736561	-5.39042	1	-1.67716	-1.09786	0.579306	0.334672	0.736561	0.475381
Q8R4E4	Blmh	BLMH_MOUSE Bleomycin hydrolase OS	No	Q8R016	Blmh	3	-0.997409	-0.416943	0.580467	-0.115476	1.27641	-0.707176	1.92821	0.0904941	0.517898	-4.40182	0	-0.997409	-0.416943	0.580467	0.0904941	0.517898	1.04338
Q9QXS1	Txnrd1	TRXR1_MOUSE Thioredoxin reductase 1, cytoplasmic OS	Yes	Q9JMH6	Txnrd1	4	-0.330513	0.251643	0.582157	-0.055152	1.21947	-0.0394349	2.11174	0.068184	0.505316	-4.15142	0	-0.330513	0.251643	0.582157	0.068184	0.505316	1.16632
P50247	Canx	CALX_MOUSE Calnexin OS	No	P35564	Canx	6	-2.28101	-1.6979	0.583113	-2.45029	3.61651	-1.98946	0.444401	0.668695	0.928405	-5.8884	0	-2.28101	-1.6979	0.583113	0.668695	0.928405	0.174772
Q91Z83	Txndc5	TXND5_MOUSE Thioredoxin domain-containing protein 5 OS	No	Q91W90	Txndc5	2	-4.00161	-3.41704	0.584567	-0.722662	1.8918	-3.76778	1.15761	0.300459	0.724946	-5.12092	3	-4.00161	-3.41704	0.584567	0.300459	0.724946	0.522215
Q64727	Ogn	MIME_MOUSE Mimecan OS	No	Q62000	Ogn	7	1.25875	1.84506	0.586315	-0.158769	1.3314	1.5519	1.81918	0.106923	0.555784	-4.54735	0	1.25875	1.84506	0.586315	0.106923	0.555784	0.970931
P62849	Eif4a1	IF4A1_MOUSE Eukaryotic initiation factor 4A-I OS	No	P60843	Eif4a1	10	-2.14325	-1.55073	0.592523	-0.983465	2.16851	-1.88932	0.892011	0.402479	0.782491	-5.52043	1	-2.14325	-1.55073	0.592523	0.402479	0.782491	0.395257
Q99MR8	Hibadh	3HIDH_MOUSE 3-hydroxyisobutyrate dehydrogenase, mitochondrial OS	Yes	Q99L13	Hibadh	9	-0.0262179	0.572851	0.599069	-0.15527	1.35341	0.273316	1.83595	0.104223	0.554795	-4.52516	0	-0.0262179	0.572851	0.599069	0.104223	0.554795	0.982036
P14148	Mb	MYG_MOUSE Myoglobin OS	No	P04247	Mb	12	5.99022	6.59274	0.602512	-0.111408	1.31643	6.29148	1.95104	0.0873742	0.515362	-4.371	0	5.99022	6.59274	0.602512	0.0873742	0.515362	1.05862
O35887	Eci3	ECI3_MOUSE Enoyl-CoA delta isomerase 3, peroxisomal OS,ECI2_MOUSE Enoyl-CoA delta isomerase 2, mitochondrial OS	No	Q78JN3 , Q9WUR2	Eci3 , Eci2	2	-2.41092	-1.79724	0.613677	-0.595947	1.8233	-2.10408	1.17284	0.275064	0.706704	-5.32434	0	-2.41092	-1.79724	0.613677	0.275064	0.706704	0.560566
Q9Z2U1	Psma5	PSA5_MOUSE Proteasome subunit alpha type-5 OS	No	Q9Z2U1	Psma5	3	-0.722197	-0.103833	0.618364	-1.66034	2.89707	-0.258424	0.762208	0.489566	0.833256	-5.26284	4	-0.722197	-0.103833	0.618364	0.489566	0.833256	0.310188
P51125	Tkt	TKT_MOUSE Transketolase OS	Yes	P40142	Tkt	6	-1.50366	-0.883728	0.619934	-0.511164	1.75103	-1.1937	1.26706	0.241269	0.662852	-5.22326	0	-1.50366	-0.883728	0.619934	0.241269	0.662852	0.617498
Q06185	Anp32e	AN32E_MOUSE Acidic leucine-rich nuclear phosphoprotein 32 family member E OS	No	P97822	Anp32e	3	-4.46204	-3.83536	0.626674	-0.327656	1.581	-4.21137	1.69989	0.15126	0.592629	-4.55465	3	-4.46204	-3.83536	0.626674	0.15126	0.592629	0.820277
P18760	Eef1a1	EF1A1_MOUSE Elongation factor 1-alpha 1 OS	No	P10126	Eef1a1	11	0.838272	1.4693	0.631027	0.0136936	1.24836	1.15379	2.36308	0.0461758	0.489464	-3.8014	0	0.838272	1.4693	0.631027	0.0461758	0.489464	1.33559
P42125	Cryab	CRYAB_MOUSE Alpha-crystallin B chain OS	No	P23927	Cryab	10	4.52902	5.162	0.632981	0.241362	1.0246	4.84551	3.73661	0.00588226	0.379281	-1.92135	0	4.52902	5.162	0.632981	0.00588226	0.379281	2.23046
P68372	Rps24	RS24_MOUSE 40S ribosomal protein S24 OS	No	P62849	Rps24	2	-0.309038	0.326914	0.635952	0.129095	1.14281	0.00893788	2.90061	0.0201782	0.455212	-3.04689	0	-0.309038	0.326914	0.635952	0.0201782	0.455212	1.69512
P28653	Sptan1	SPTN1_MOUSE Spectrin alpha chain, non-erythrocytic 1 OS	No	P16546	Sptan1	29	0.301112	0.937384	0.636272	-0.0825925	1.35514	0.619248	2.04619	0.0754566	0.508186	-4.24151	0	0.301112	0.937384	0.636272	0.0754566	0.508186	1.1223
P07309	Calu	CALU_MOUSE Calumenin OS	No	O35887	Calu	5	-0.301194	0.338801	0.639995	-0.264446	1.54444	0.0188034	1.63587	0.14105	0.580879	-4.78474	0	-0.301194	0.338801	0.639995	0.14105	0.580879	0.850626
P38647	Tgm2	TGM2_MOUSE Protein-glutamine gamma-glutamyltransferase 2 OS	No	P21981	Tgm2	13	-1.23024	-0.587817	0.642427	-0.365486	1.65034	-0.909031	1.47351	0.179373	0.62832	-4.98525	0	-1.23024	-0.587817	0.642427	0.179373	0.62832	0.746244
P46471	Ptma	PTMA_MOUSE Prothymosin alpha OS	No	P26350	Ptma	2	-4.07416	-3.42573	0.648438	-2.01185	3.30873	-3.74994	0.563496	0.588756	0.884428	-5.82704	0	-4.07416	-3.42573	0.648438	0.588756	0.884428	0.230064
P09671	Pdlim1	PDLI1_MOUSE PDZ and LIM domain protein 1 OS	No	O70400	Pdlim1	7	-0.447622	0.205386	0.653008	-0.112921	1.41894	-0.121118	1.97098	0.0847358	0.515362	-4.34402	0	-0.447622	0.205386	0.653008	0.0847358	0.515362	1.07193
P10630	Tnnt1	TNNT1_MOUSE Troponin T, slow skeletal muscle OS	No	O88346	Tnnt1	9	1.50591	2.16011	0.654206	-0.0807533	1.38916	1.83301	2.0578	0.0741164	0.508186	-4.22561	0	1.50591	2.16011	0.654206	0.0741164	0.508186	1.13009
P60840	Rpl9	RL9_MOUSE 60S ribosomal protein L9 OS	No	P51410	Rpl9	6	0.192372	0.850154	0.657783	-0.160171	1.47574	0.521263	1.85911	0.100601	0.549082	-4.49439	0	0.192372	0.850154	0.657783	0.100601	0.549082	0.997397
O35855	Shmt1	GLYC_MOUSE Serine hydroxymethyltransferase, cytosolic OS,GLYM_MOUSE Serine hydroxymethyltransferase, mitochondrial OS	No	P50431 , Q9CZN7	Shmt1 , Shmt2	2	-3.77407	-3.11477	0.659301	-0.769091	2.08769	-3.37849	1.19485	0.286898	0.712278	-5.08483	3	-3.77407	-3.11477	0.659301	0.286898	0.712278	0.542273
P70302	Rpl31	RL31_MOUSE 60S ribosomal protein L31 OS	No	P62900	Rpl31	2	-1.90302	-1.2339	0.669129	-1.51787	2.85613	-1.56846	0.707314	0.499735	0.841405	-5.73543	0	-1.90302	-1.2339	0.669129	0.499735	0.841405	0.30126
Q9JKR6	Tuba8	TBA8_MOUSE Tubulin alpha-8 chain OS	No	Q9JJZ2	Tuba8	14	0.236249	0.925776	0.689527	0.113625	1.26543	0.581012	2.76792	0.0247119	0.462889	-3.23237	0	0.236249	0.925776	0.689527	0.0247119	0.462889	1.60709
P60867	Hdgf	HDGF_MOUSE Hepatoma-derived growth factor OS	No	P51859	Hdgf	4	-1.53202	-0.83994	0.692082	-1.05849	2.44266	-1.18598	0.913963	0.387825	0.766552	-5.57289	0	-1.53202	-0.83994	0.692082	0.387825	0.766552	0.411364
P06728	Bcat2	BCAT2_MOUSE Branched-chain-amino-acid aminotransferase, mitochondrial OS	Yes	O35855	Bcat2	5	-0.658265	0.0360948	0.69436	-1.02298	2.4117	-0.311085	0.934717	0.377667	0.762212	-5.5547	0	-0.658265	0.0360948	0.69436	0.377667	0.762212	0.422891
E9PZQ0	Ap2a2	AP2A2_MOUSE AP-2 complex subunit alpha-2 OS,AP2A1_MOUSE AP-2 complex subunit alpha-1 OS	No	P17427 , P17426	Ap2a2 , Ap2a1	5	-2.31376	-1.61562	0.698137	-0.227328	1.6236	-1.96469	1.74394	0.11987	0.555784	-4.64601	0	-2.31376	-1.61562	0.698137	0.11987	0.555784	0.92129
Q8CGK3	Ptges2	PGES2_MOUSE Prostaglandin E synthase 2 OS	Yes	Q8BWM0	Ptges2	2	-2.95951	-2.2605	0.699004	-0.0898342	1.48784	-2.61	2.04853	0.0751846	0.508186	-4.23831	0	-2.95951	-2.2605	0.699004	0.0751846	0.508186	1.12387
O55234	Tpm2	TPM2_MOUSE Tropomyosin beta chain OS, Q3SX28 TREMBL:Q3SX28;Q5KR48 (Bos taurus) Tropomyosin 2;	No	P58774 , Y-FGCZCont00333	Tpm2	20	8.91943	9.61976	0.70033	-0.250481	1.65114	9.26959	1.70278	0.127561	0.561858	-4.69928	0	8.91943	9.61976	0.70033	0.127561	0.561858	0.894284
Q9CQR4	Fis1	FIS1_MOUSE Mitochondrial fission 1 protein OS	Yes	Q9CQ92	Fis1	6	0.174467	0.876987	0.70252	-0.138285	1.54332	0.525727	1.93159	0.090026	0.51765	-4.39727	0	0.174467	0.876987	0.70252	0.090026	0.51765	1.04563
P0DN34	Aoc3	AOC3_MOUSE Membrane primary amine oxidase OS	No	O70423	Aoc3	2	-2.17715	-1.47415	0.702998	-0.0711698	1.47717	-1.82565	2.09928	0.0695119	0.505316	-4.1686	0	-2.17715	-1.47415	0.702998	0.0695119	0.505316	1.15794
P58281	Gdi1	GDIA_MOUSE Rab GDP dissociation inhibitor alpha OS	No	P50396	Gdi1	10	-1.17484	-0.470118	0.704722	-0.535529	1.94497	-0.822478	1.31359	0.22591	0.655751	-5.17149	0	-1.17484	-0.470118	0.704722	0.22591	0.655751	0.646064
P62983	Vbp1	PFD3_MOUSE Prefoldin subunit 3 OS	No	P61759	Vbp1	5	-1.06289	-0.356802	0.706088	-0.093331	1.50551	-0.709846	2.0419	0.0759581	0.508753	-4.24738	0	-1.06289	-0.356802	0.706088	0.0759581	0.508753	1.11943
Q9DCN2	Cmpk1	KCY_MOUSE UMP-CMP kinase OS	No	Q9DBP5	Cmpk1	3	-0.86017	-0.152125	0.708045	-0.0849341	1.50102	-0.506148	2.06419	0.0733874	0.508186	-4.21684	0	-0.86017	-0.152125	0.708045	0.0733874	0.508186	1.13438
P42232	Ces1c	EST1C_MOUSE Carboxylesterase 1C OS	No	P23953	Ces1c	8	0.0136945	0.724203	0.710509	-0.356057	1.77707	0.368949	1.54004	0.162655	0.60711	-4.90434	0	0.0136945	0.724203	0.710509	0.162655	0.60711	0.788732
Q8VDD5	Micos13	MIC13_MOUSE MICOS complex subunit MIC13 OS	Yes	Q8R404	Micos13	5	-1.62297	-0.910265	0.712703	-0.259573	1.68498	-1.26662	1.69461	0.129141	0.561858	-4.7098	0	-1.62297	-0.910265	0.712703	0.129141	0.561858	0.888935
Q8C7E7	Msrb3	MSRB3_MOUSE Methionine-R-sulfoxide reductase B3, mitochondrial OS	No	Q8BU85	Msrb3	2	-2.16396	-1.43708	0.72688	-0.502987	1.95675	-1.6188	1.66005	0.174324	0.621347	-4.48438	4	-2.16396	-1.43708	0.72688	0.174324	0.621347	0.758643
Q8R1V4	Abhd11	ABHDB_MOUSE Protein ABHD11 OS	Yes	Q8K4F5	Abhd11	4	-1.59379	-0.856611	0.737176	-0.894048	2.3684	-1.2252	1.04474	0.327106	0.736561	-5.45305	0	-1.59379	-0.856611	0.737176	0.327106	0.736561	0.485312
P08553	Ilk	ILK_MOUSE Integrin-linked protein kinase OS	No	O55222	Ilk	3	-4.04798	-3.30971	0.738267	0.0723356	1.4042	-3.67885	2.72546	0.035065	0.462889	-3.37869	2	-4.04798	-3.30971	0.738267	0.035065	0.462889	1.45513
P62334	Pdcd5	PDCD5_MOUSE Programmed cell death protein 5 OS	No	P56812	Pdcd5	3	-1.09631	-0.344949	0.751365	-0.129482	1.63221	-0.720632	2.09703	0.0817042	0.515362	-4.13662	2	-1.09631	-0.344949	0.751365	0.0817042	0.515362	1.08776
P43276	Aldh1a1	AL1A1_MOUSE Retinal dehydrogenase 1 OS	No	P24549	Aldh1a1	5	-4.26893	-3.51541	0.753527	-0.847253	2.35431	-3.83835	1.11682	0.301516	0.724946	-5.31328	1	-4.26893	-3.51541	0.753527	0.301516	0.724946	0.52069
O08553	Rab11b	RB11B_MOUSE Ras-related protein Rab-11B OS,RB11A_MOUSE Ras-related protein Rab-11A OS	No	P46638 , P62492	Rab11b , Rab11a	5	-1.92788	-1.16621	0.761666	-0.513318	2.03665	-1.49264	1.41735	0.199999	0.639255	-4.99068	1	-1.92788	-1.16621	0.761666	0.199999	0.639255	0.698971
P80317	Pkia	IPKA_MOUSE cAMP-dependent protein kinase inhibitor alpha OS	No	P63248	Pkia	3	-0.743701	0.0184184	0.762119	-0.222575	1.74681	-0.362641	1.78926	0.111906	0.555784	-4.58678	0	-0.743701	0.0184184	0.762119	0.111906	0.555784	0.951147
Q60866	Slmap	SLMAP_MOUSE Sarcolemmal membrane-associated protein OS	No	Q3URD3	Slmap	2	-3.41075	-2.64555	0.765202	-0.378654	1.90906	-3.02815	1.6446	0.152111	0.592629	-4.68029	2	-3.41075	-2.64555	0.765202	0.152111	0.592629	0.81784
Q9R0X4	Dstn	DEST_MOUSE Destrin OS	No	Q9R0P5	Dstn	5	-1.40536	-0.636729	0.768635	-0.635324	2.17259	-1.02105	1.26566	0.241744	0.662852	-5.2248	0	-1.40536	-0.636729	0.768635	0.241744	0.662852	0.616644
Q9WVA2	Ankrd2	ANKR2_MOUSE Ankyrin repeat domain-containing protein 2 OS	No	Q9WV06	Ankrd2	9	-0.211457	0.568194	0.77965	-1.2358	2.7951	0.122679	0.917794	0.389739	0.768758	-5.49843	1	-0.211457	0.568194	0.77965	0.389739	0.768758	0.409226
Q9CZM2	Ssr1	SSRA_MOUSE Translocon-associated protein subunit alpha OS	No	Q9CY50	Ssr1	2	-1.79626	-1.01458	0.781679	0.171804	1.39155	-1.46125	3.04092	0.0192021	0.455212	-2.92027	1	-1.79626	-1.01458	0.781679	0.0192021	0.455212	1.71665
P60670	Cast	ICAL_MOUSE Calpastatin OS	No	P51125	Cast	2	-2.65665	-1.85873	0.797919	-0.356182	1.95202	-2.25769	1.59833	0.149181	0.591983	-4.832	0	-2.65665	-1.85873	0.797919	0.149181	0.591983	0.826288
Q99JY0	Mthfd1	C1TC_MOUSE C-1-tetrahydrofolate synthase, cytoplasmic OS	Yes	Q922D8	Mthfd1	13	-0.0610885	0.7459	0.806988	0.229144	1.38483	0.342406	3.22855	0.012317	0.417066	-2.59487	0	-0.0610885	0.7459	0.806988	0.012317	0.417066	1.9095
P62897	Actr1a	ACTZ_MOUSE Alpha-centractin OS	No	P61164	Actr1a	4	-1.17054	-0.349227	0.821309	-0.272737	1.91536	-0.759882	1.73549	0.121413	0.555784	-4.65699	0	-1.17054	-0.349227	0.821309	0.121413	0.555784	0.915735
P62196	Acyp1	ACYP1_MOUSE Acylphosphatase-1 OS	No	P56376	Acyp1	4	-1.44803	-0.622145	0.825887	-0.934192	2.58597	-1.03509	1.08478	0.310066	0.726488	-5.41397	0	-1.44803	-0.622145	0.825887	0.310066	0.726488	0.508546
Q61316	Tom1l2	TM1L2_MOUSE TOM1-like protein 2 OS	No	Q5SRX1	Tom1l2	2	-2.98923	-2.16188	0.827346	0.0202408	1.63445	-2.57556	2.36978	0.0456987	0.488655	-3.792	0	-2.98923	-2.16188	0.827346	0.0456987	0.488655	1.3401
P97807	Usp9x	USP9X_MOUSE Probable ubiquitin carboxyl-terminal hydrolase FAF-X OS	No	P70398	Usp9x	2	-3.94069	-3.10831	0.832378	-2.45452	4.11927	-3.5245	0.711299	0.517259	0.848762	-5.41208	4	-3.94069	-3.10831	0.832378	0.517259	0.848762	0.286292
Q9WTX6	Ak3	KAD3_MOUSE GTP:AMP phosphotransferase AK3, mitochondrial OS	Yes	Q9WTP7	Ak3	4	-3.50106	-2.6674	0.833656	-0.591557	2.25887	-3.02469	1.38779	0.208445	0.651523	-5.02432	1	-3.50106	-2.6674	0.833656	0.208445	0.651523	0.68101
A2ABU4	Klc2	KLC2_MOUSE Kinesin light chain 2 OS,KLC1_MOUSE Kinesin light chain 1 OS	No	O88448 , O88447	Klc2 , Klc1	2	-4.11036	-3.27161	0.838751	-0.288518	1.96602	-3.69099	2.08989	0.106875	0.555784	-4.1324	4	-4.11036	-3.27161	0.838751	0.106875	0.555784	0.971124
Q70KF4	Npepl1	PEPL1_MOUSE Probable aminopeptidase NPEPL1 OS	No	Q6NSR8	Npepl1	3	-3.20886	-2.36856	0.840296	0.253313	1.42728	-2.78871	3.30947	0.0109248	0.417066	-2.48517	0	-3.20886	-2.36856	0.840296	0.0109248	0.417066	1.96158
O35459	Rap1a	RAP1A_MOUSE Ras-related protein Rap-1A OS,RAP1B_MOUSE Ras-related protein Rap-1b OS	No	P62835 , Q99JI6	Rap1a , Rap1b	2	-0.768272	0.0820605	0.850333	-0.0153948	1.71606	-0.484828	2.4147	0.0530297	0.505316	-3.72488	2	-0.768272	0.0820605	0.850333	0.0530297	0.505316	1.27548
Q9D051	Naxd	NNRD_MOUSE ATP-dependent (S)-NAD(P)H-hydrate dehydratase OS	Yes	Q9CZ42	Naxd	2	-2.57285	-1.72146	0.851385	0.25217	1.4506	-2.20797	3.37102	0.0121991	0.417066	-2.51172	1	-2.57285	-1.72146	0.851385	0.0121991	0.417066	1.91367
Q8CI94	Uba3	UBA3_MOUSE NEDD8-activating enzyme E1 catalytic subunit OS	No	Q8C878	Uba3	2	-4.29899	-3.44336	0.855636	-0.0581462	1.76942	-3.72857	2.30198	0.0617664	0.505316	-3.8592	2	-4.29899	-3.44336	0.855636	0.0617664	0.505316	1.20925
Q9DBB8	Ccdc124	CC124_MOUSE Coiled-coil domain-containing protein 124 OS	No	Q9D8X2	Ccdc124	3	-4.30267	-3.44252	0.860153	-0.398148	2.11845	-3.81116	1.62184	0.149574	0.591983	-4.74897	1	-4.30267	-3.44252	0.860153	0.149574	0.591983	0.825144
P61759	Cnbp	CNBP_MOUSE Cellular nucleic acid-binding protein OS	No	P53996	Cnbp	2	-1.8591	-0.992956	0.866148	-0.226358	1.95865	-1.36416	1.88099	0.102712	0.554006	-4.42537	1	-1.8591	-0.992956	0.866148	0.102712	0.554006	0.988381
P16872	Nefl	NFL_MOUSE Neurofilament light polypeptide OS	No	P08551	Nefl	7	-0.566461	0.303258	0.869719	-0.0651256	1.80456	-0.131602	2.15075	0.0641872	0.505316	-4.09752	0	-0.566461	0.303258	0.869719	0.0641872	0.505316	1.19255
Q8K4F5	Smtnl2	SMTL2_MOUSE Smoothelin-like protein 2 OS	No	Q8CI12	Smtnl2	9	-0.0726493	0.806468	0.879117	0.46865	1.28958	0.366909	4.9513	0.0011672	0.214987	-0.487389	0	-0.0726493	0.806468	0.879117	0.0011672	0.214987	2.93285
Q9CZY3	Tpd52l2	TPD54_MOUSE Tumor protein D54 OS	No	Q9CYZ2	Tpd52l2	3	-2.82932	-1.94754	0.881781	-0.226683	1.99025	-2.38843	1.83904	0.103734	0.554795	-4.52106	0	-2.82932	-1.94754	0.881781	0.103734	0.554795	0.98408
Q9CQ65	Rrbp1	RRBP1_MOUSE Ribosome-binding protein 1 OS	No	Q99PL5	Rrbp1	5	-5.2326	-4.3401	0.892506	-0.00338707	1.7884	-4.7226	2.36359	0.0506589	0.505316	-3.79721	1	-5.2326	-4.3401	0.892506	0.0506589	0.505316	1.29534
P11499	Comt	COMT_MOUSE Catechol O-methyltransferase OS	Yes	O88587	Comt	2	-2.17015	-1.26952	0.900629	-0.412981	2.21424	-1.71983	1.585	0.152168	0.592629	-4.84865	0	-2.17015	-1.26952	0.900629	0.152168	0.592629	0.817676
P49817	Hspb7	HSPB7_MOUSE Heat shock protein beta-7 OS	Yes	P35385	Hspb7	3	-0.491818	0.412986	0.904804	-0.373605	2.18321	-0.0394159	1.6362	0.14098	0.580879	-4.78432	0	-0.491818	0.412986	0.904804	0.14098	0.580879	0.850842
Q9CPY7	Mccc1	MCCA_MOUSE Methylcrotonoyl-CoA carboxylase subunit alpha, mitochondrial OS	Yes	Q99MR8	Mccc1	9	-2.43573	-1.52987	0.905866	-0.400767	2.2125	-1.9828	1.60273	0.148205	0.591115	-4.82648	0	-2.43573	-1.52987	0.905866	0.148205	0.591115	0.829138
P46638	Psmd7	PSMD7_MOUSE 26S proteasome non-ATPase regulatory subunit 7 OS	No	P26516	Psmd7	2	-2.88678	-1.97163	0.915148	-0.760734	2.59103	-2.27668	1.34247	0.228899	0.655751	-4.97689	2	-2.88678	-1.97163	0.915148	0.228899	0.655751	0.640355
Q8CDN6	Maob	AOFB_MOUSE Amine oxidase [flavin-containing] B OS	Yes	Q8BW75	Maob	2	-3.41806	-2.50171	0.916353	-1.20518	3.03789	-3.05152	1.11813	0.315449	0.735244	-5.15852	3	-3.41806	-2.50171	0.916353	0.315449	0.735244	0.50107
Q505D7	Pepd	PEPD_MOUSE Xaa-Pro dipeptidase OS	No	Q11136	Pepd	3	-4.05688	-3.12662	0.930254	-1.94766	3.80817	-3.59175	0.794655	0.457647	0.821893	-5.53631	2	-4.05688	-3.12662	0.930254	0.457647	0.821893	0.339469
Q8VDQ1	Smyd2	SMYD2_MOUSE N-lysine methyltransferase SMYD2 OS	No	Q8R5A0	Smyd2	2	-3.93647	-3.00132	0.935143	0.0945362	1.77575	-3.4689	2.57179	0.0334215	0.462889	-3.50797	0	-3.93647	-3.00132	0.935143	0.0334215	0.462889	1.47597
Q6IRU2	Ssr4	SSRD_MOUSE Translocon-associated protein subunit delta OS	No	Q62186	Ssr4	3	-1.8278	-0.885162	0.942643	-0.348618	2.2339	-1.35648	1.68766	0.130501	0.562122	-4.71873	0	-1.8278	-0.885162	0.942643	0.130501	0.562122	0.884387
O55103	Mapt	TAU_MOUSE Microtubule-associated protein tau OS	No	P10637 , Y-FGCZCont00172	Mapt	2	-3.35674	-2.40959	0.947153	-0.994497	2.8888	-2.59902	1.26278	0.263575	0.693948	-4.87778	3	-3.35674	-2.40959	0.947153	0.263575	0.693948	0.579096
Q60847	Gpd1l	GPD1L_MOUSE Glycerol-3-phosphate dehydrogenase 1-like protein OS	No	Q3ULJ0	Gpd1l	5	-3.85653	-2.89126	0.965268	-0.236288	2.16682	-3.37389	1.85718	0.100898	0.549082	-4.49695	0	-3.85653	-2.89126	0.965268	0.100898	0.549082	0.996119
Q8R5J9	Bphl	BPHL_MOUSE Valacyclovir hydrolase OS	Yes	Q8R164	Bphl	3	-2.58779	-1.61176	0.976033	0.0774337	1.87463	-2.09977	2.51102	0.036715	0.462889	-3.5935	0	-2.58779	-1.61176	0.976033	0.036715	0.462889	1.43516
Q5SYD0	Scrn3	SCRN3_MOUSE Secernin-3 OS	No	Q3TMH2	Scrn3	8	0.944771	1.9295	0.984727	0.120634	1.84882	1.43713	2.63455	0.0303362	0.462889	-3.41968	0	0.944771	1.9295	0.984727	0.0303362	0.462889	1.51804
Q63918	Ktn1	KTN1_MOUSE Kinectin OS	No	Q61595	Ktn1	6	-1.69047	-0.693058	0.997416	-0.80071	2.79554	-1.19177	1.28235	0.236126	0.660169	-5.20637	0	-1.69047	-0.693058	0.997416	0.236126	0.660169	0.626856
Q3USB7	Anxa7	ANXA7_MOUSE Annexin A7 OS	No	Q07076	Anxa7	7	-2.30557	-1.29265	1.01292	-0.632595	2.65844	-1.79911	1.42307	0.193048	0.639255	-5.0453	0	-2.30557	-1.29265	1.01292	0.193048	0.639255	0.714334
Q91ZA3	Acsl6	ACSL6_MOUSE Long-chain-fatty-acid--CoA ligase 6 OS	Yes	Q91WC3	Acsl6	3	0.0153401	1.07476	1.05942	-5.55378	7.67262	0.721619	0.393832	0.707575	0.942767	-5.72236	2	0.0153401	1.07476	1.05942	0.707575	0.942767	0.150228
Q9DCS9	Pmpca	MPPA_MOUSE Mitochondrial-processing peptidase subunit alpha OS	Yes	Q9DC61	Pmpca	3	-2.02345	-0.953071	1.07038	-0.415588	2.55634	-1.30986	1.77086	0.127927	0.561858	-4.49316	2	-2.02345	-0.953071	1.07038	0.127927	0.561858	0.893037
Q01149	Sgca	SGCA_MOUSE Alpha-sarcoglycan OS	No	P82350	Sgca	7	-0.696612	0.389313	1.08592	-0.712062	2.88391	-0.153649	1.39625	0.200685	0.639255	-5.07675	0	-0.696612	0.389313	1.08592	0.200685	0.639255	0.697484
P53395	Cryz	QOR_MOUSE Quinone oxidoreductase OS	Yes	P47199	Cryz	2	-4.02798	-2.9334	1.09459	-0.939405	3.12858	-3.29826	1.32299	0.234908	0.659357	-4.99759	2	-4.02798	-2.9334	1.09459	0.234908	0.659357	0.629102
Q8VDM4	Clybl	CLYBL_MOUSE Citramalyl-CoA lyase, mitochondrial OS	Yes	Q8R4N0	Clybl	7	-0.872351	0.227145	1.0995	-0.320426	2.51942	-0.322603	1.79011	0.11176	0.555784	-4.58566	0	-0.872351	0.227145	1.0995	0.11176	0.555784	0.951712
Q9D0R2	Rps19	RS19_MOUSE 40S ribosomal protein S19 OS	No	Q9CZX8	Rps19	4	-0.441676	0.665071	1.10675	-1.18067	3.39417	0.111698	1.11854	0.296245	0.719369	-5.38019	0	-0.441676	0.665071	1.10675	0.296245	0.719369	0.528349
Q99MQ4	Dpp3	DPP3_MOUSE Dipeptidyl peptidase 3 OS	No	Q99KK7	Dpp3	5	-2.63475	-1.51665	1.11811	-0.593664	2.82988	-1.88935	1.60581	0.160392	0.603449	-4.68484	2	-2.63475	-1.51665	1.11811	0.160392	0.603449	0.794818
Q9CR16	Txndc17	TXD17_MOUSE Thioredoxin domain-containing protein 17 OS	No	Q9CQM5	Txndc17	3	-3.44519	-2.32058	1.12461	-0.0270264	2.27625	-2.69545	2.40072	0.0540387	0.505316	-3.74149	2	-3.44519	-2.32058	1.12461	0.0540387	0.505316	1.26729
P82347	Rps12	RS12_MOUSE 40S ribosomal protein S12 OS	No	P63323	Rps12	5	-0.211829	0.973875	1.1857	0.205744	2.16566	0.381023	2.79717	0.0236292	0.457207	-3.1914	0	-0.211829	0.973875	1.1857	0.0236292	0.457207	1.62655
Q9CQZ5	Pcyox1	PCYOX_MOUSE Prenylcysteine oxidase OS	No	Q9CQF9	Pcyox1	2	NA	-2.6667	NA	NA	NA	-2.6667	NA	NA	NA	NA	4	-3.86439	-2.6667	1.1977	0	0	5
O08756	Prkaca	KAPCA_MOUSE cAMP-dependent protein kinase catalytic subunit alpha OS,KAPCB_MOUSE cAMP-dependent protein kinase catalytic subunit beta OS	No	P05132 , P68181	Prkaca , Prkacb	4	-1.33027	-0.12464	1.20563	-0.624743	3.03601	-0.727457	1.52274	0.166862	0.60711	-4.92555	0	-1.33027	-0.12464	1.20563	0.166862	0.60711	0.777642
Q9JHW2	Trim54	TRI54_MOUSE Tripartite motif-containing protein 54 OS	No	Q9ERP3	Trim54	2	-3.22801	-1.98817	1.23984	0.250157	2.22953	-2.60809	3.07981	0.0222088	0.455212	-2.97039	2	-3.22801	-1.98817	1.23984	0.0222088	0.455212	1.65348
P45376	Tln1	TLN1_MOUSE Talin-1 OS	No	P26039	Tln1	9	-3.13461	-1.8916	1.24301	-0.157364	2.64338	-2.51311	2.05202	0.0747807	0.508186	-4.23353	0	-3.13461	-1.8916	1.24301	0.0747807	0.508186	1.12621
P99024	Cct7	TCPH_MOUSE T-complex protein 1 subunit eta OS	Yes	P80313	Cct7	7	-1.70089	-0.413007	1.28789	-0.201926	2.7777	-1.05695	1.99847	0.0812226	0.515362	-4.30667	0	-1.70089	-0.413007	1.28789	0.0812226	0.515362	1.09032
Q9JHU4	Cse1l	XPO2_MOUSE Exportin-2 OS	No	Q9ERK4	Cse1l	7	-1.09969	0.19194	1.29163	-1.40393	3.98719	-0.453875	1.10774	0.300611	0.724946	-5.39107	0	-1.09969	0.19194	1.29163	0.300611	0.724946	0.521995
P00405	Atox1	ATOX1_MOUSE Copper transport protein ATOX1 OS	No	O08997	Atox1	2	-1.18872	0.117677	1.3064	0.550846	2.06195	-0.535523	3.99725	0.00408222	0.331749	-1.59156	0	-1.18872	0.117677	1.3064	0.00408222	0.331749	2.3891
Q9CPU0	Aspn	ASPN_MOUSE Asporin OS	No	Q99MQ4	Aspn	7	-0.173505	1.15133	1.32484	0.273588	2.37608	0.488913	2.91345	0.0197878	0.455212	-3.02901	0	-0.173505	1.15133	1.32484	0.0197878	0.455212	1.7036
Q8BH95	Ubap2l	UBP2L_MOUSE Ubiquitin-associated protein 2-like OS	No	Q80X50	Ubap2l	2	-3.91835	-2.57705	1.34129	-0.0453344	2.72792	-3.34351	2.29499	0.0560011	0.505316	-3.88729	1	-3.91835	-2.57705	1.34129	0.0560011	0.505316	1.2518
Q91YT0	Ddx1	DDX1_MOUSE ATP-dependent RNA helicase DDX1 OS	No	Q91VR5	Ddx1	5	-2.04517	-0.692769	1.35241	0.366469	2.33834	-1.36897	3.17109	0.0134183	0.423041	-2.67325	0	-2.04517	-0.692769	1.35241	0.0134183	0.423041	1.8723
Q9CXT8	Ppid	PPID_MOUSE Peptidyl-prolyl cis-trans isomerase D OS	No	Q9CR16	Ppid	3	-1.95046	-0.53502	1.41544	-0.0928245	2.9237	-1.24274	2.16953	0.0623469	0.505316	-4.07151	0	-1.95046	-0.53502	1.41544	0.0623469	0.505316	1.20519
P47754	Map4	MAP4_MOUSE Microtubule-associated protein 4 OS	No	P27546	Map4	11	-0.353358	1.07346	1.42681	1.02406	1.82957	0.360049	8.18981	4.00548e-05	0.0488267	2.15047	0	-0.353358	1.07346	1.42681	4.00548e-05	0.0488267	4.39735
Q8BVQ5	Ahsa1	AHSA1_MOUSE Activator of 90 kDa heat shock protein ATPase homolog 1 OS	No	Q8BK64	Ahsa1	4	-2.51413	-1.079	1.43514	0.603076	2.2672	-1.36603	4.46495	0.00698102	0.379281	-2.12551	3	-2.51413	-1.079	1.43514	0.00698102	0.379281	2.15608
Q9D2N4	Serpinb1a	ILEUA_MOUSE Leukocyte elastase inhibitor A OS	No	Q9D154	Serpinb1a	2	-4.28184	-2.83466	1.44719	-1.24451	4.13888	-3.31705	1.32176	0.235292	0.659357	-4.99889	2	-4.28184	-2.83466	1.44719	0.235292	0.659357	0.628394
Q9DB05	Arpc5l	ARP5L_MOUSE Actin-related protein 2/3 complex subunit 5-like protein OS	No	Q9D898	Arpc5l	2	-4.52226	-3.06063	1.46163	-3.36696	6.29022	-4.15685	0.850225	0.444406	0.81391	-5.19933	4	-4.52226	-3.06063	1.46163	0.444406	0.81391	0.35222
Q70IV5	Capn11	CAN11_MOUSE Calpain-11 OS	No	Q6J756	Capn11	2	-2.25987	-0.784847	1.47502	0.148498	2.80154	-1.417	2.63816	0.0340122	0.462889	-3.43759	1	-2.25987	-0.784847	1.47502	0.0340122	0.462889	1.46836
Q8K1M6	Plin1	PLIN1_MOUSE Perilipin-1 OS	No	Q8CGN5	Plin1	10	-2.27918	-0.763265	1.51592	0.14653	2.8853	-1.52122	2.55918	0.0340796	0.462889	-3.52573	0	-2.27918	-0.763265	1.51592	0.0340796	0.462889	1.46751
P51881	Clec3b	TETN_MOUSE Tetranectin OS	No	P43025	Clec3b	2	-2.80333	-1.2665	1.53682	0.136335	2.93731	-1.92514	2.60353	0.0357538	0.462889	-3.48276	1	-2.80333	-1.2665	1.53682	0.0357538	0.462889	1.44668
Q91VD9	Hdlbp	VIGLN_MOUSE Vigilin OS	No	Q8VDJ3	Hdlbp	7	-3.46807	-1.88137	1.5867	0.743883	2.42952	-2.93917	4.62825	0.00376481	0.327808	-1.48772	2	-3.46807	-1.88137	1.5867	0.00376481	0.327808	2.42426
Q11011	Psmb4	PSB4_MOUSE Proteasome subunit beta type-4 OS	No	P99026	Psmb4	6	-0.732362	0.918823	1.65119	0.521192	2.78118	0.0932308	3.37809	0.00987451	0.417066	-2.3928	0	-0.732362	0.918823	1.65119	0.00987451	0.417066	2.00548
Q91WQ3	Acly	ACLY_MOUSE ATP-citrate synthase OS	Yes	Q91V92	Acly	11	-2.94616	-1.24592	1.70024	-0.656661	4.05714	-2.09604	1.66771	0.134475	0.570525	-4.74426	0	-2.94616	-1.24592	1.70024	0.134475	0.570525	0.871359
Q9EQH3	Akr1e2	AKCL2_MOUSE 1,5-anhydro-D-fructose reductase OS	No	Q9DCT1	Akr1e2	4	-3.09547	-1.28241	1.81306	0.727842	2.89827	-1.73568	4.6926	0.0100348	0.417066	-2.40439	4	-3.09547	-1.28241	1.81306	0.0100348	0.417066	1.99849
P00920	Wrn	WRN_MOUSE Werner syndrome ATP-dependent helicase homolog OS	No	O09053	Wrn	2	-1.75127	0.223745	1.97501	0.5746	3.37543	-0.763762	3.26035	0.0117487	0.417066	-2.55165	0	-1.75127	0.223745	1.97501	0.0117487	0.417066	1.93001
P11352	Cops4	CSN4_MOUSE COP9 signalosome complex subunit 4 OS	No	O88544	Cops4	7	-2.04164	-0.034228	2.00741	1.06153	2.95328	-1.03793	4.90628	0.00123454	0.214987	-0.535785	0	-2.04164	-0.034228	2.00741	0.00123454	0.214987	2.90849
Q71LX4	Dusp23	DUS23_MOUSE Dual specificity protein phosphatase 23 OS	No	Q6NT99	Dusp23	5	-3.33273	-1.30578	2.02695	1.12423	2.92966	-2.31926	5.19091	0.000870194	0.214987	-0.235954	0	-3.33273	-1.30578	2.02695	0.000870194	0.214987	3.06038
Q93092	Tmco1	TMCO1_MOUSE Calcium load-activated calcium channel OS	No	Q921L3	Tmco1	2	-5.70515	-3.47532	2.22983	-0.161539	4.6212	-4.59023	2.15564	0.0637031	0.505316	-4.09076	0	-5.70515	-3.47532	2.22983	0.0637031	0.505316	1.19584
P80314	Mapk1	MK01_MOUSE Mitogen-activated protein kinase 1 OS	No	P63085	Mapk1	4	-2.09113	0.246356	2.33748	-2.10747	6.78243	-1.08935	1.24767	0.252906	0.679745	-5.17843	1	-2.09113	0.246356	2.33748	0.252906	0.679745	0.597041
Q8BK30	Mfn1	MFN1_MOUSE Mitofusin-1 OS	Yes	Q811U4	Mfn1	2	-4.27768	-1.35081	2.92687	-1.05598	6.90971	-3.10693	1.90234	0.116863	0.555784	-4.33126	3	-4.27768	-1.35081	2.92687	0.116863	0.555784	0.932323
