# Supplementary material for: MacroD1 sustains mitochondrial integrity and oxidative metabolism
Source: Nat Commun. 2025 Aug 15;16:7595. doi: 10.1038/s41467-025-62410-9 (PMC12356970; doi:10.1038/s41467-025-62410-9)
Supplement: Supplementary file 8 — Source Data [file 41467_2025_62410_MOESM8_ESM.xlsx]

## Sheet: Figure 1A
Figure 1A
	WT female	KO female	WT male	KO male
	18.4	19.7	24.8	25.2
	18.2	20.3	23.4	23.4
	18.2	19.9	23.9	25.2
	20.9	19.3	26.9	26.2
	18.4	21.9	28.1	23.1
	20.6	20.3		25.8
		19.5		24.4
				25.7

## Sheet: Figure 1B
Figure 1B
	WT female	KO female	WT male	KO male
	0.0983696	0.142132	0.0497312	0.0784391
	0.0928571	0.140558	0.0650997	0.0609687
	0.0833333	0.0947236	0.0737796	0.121561
	0.120574	0.0772021	0.0361834	0.144402
	0.103442	0.14003	0.0633209	0.0770563
	0.127994	0.115271	0.0642942	0.0590439
		0.126667		0.106831
				0.0744488

## Sheet: Figure 1C
Figure 1C
	WT	KO
	19.3	19
	18.4	21
	18.2	19.2
	20.1	17.6
	18	18.2
	17.95	12.95
		13
		16.25

## Sheet: Figure 1D
Figure 1D
	WT						KO
	0.7978	0.7923	0.8214	0.8184	0.7819	0.7902	0.8379	0.8175	0.8157	0.8038	0.8444	0.8407	0.8246	0.7994
	0.7972	0.7858	0.7937	0.7911	0.7628	0.7664	0.8141	0.7966	0.7937	0.7858	0.815	0.8054	0.7946	0.7863
	0.7948	0.7953	0.7888	0.7847	0.757	0.7644	0.8086	0.7928	0.7975	0.7862	0.8068	0.81	0.7842	0.7815
	0.7863	0.7897	0.7804	0.78	0.7589	0.7617	0.8026	0.7848	0.7996	0.7819	0.8046	0.8151	0.7783	0.7782
	0.7856	0.7947	0.7698	0.7806	0.7563	0.761	0.8036	0.7825	0.8004	0.7792	0.808	0.8123	0.7791	0.7777
	0.7878	0.7917	0.7654	0.7844	0.757	0.7604	0.8059	0.7864	0.7999	0.7811	0.8043	0.8134	0.7855	0.7839
	0.7881	0.7908	0.7654	0.7877	0.7593	0.7601	0.8072	0.791	0.8018	0.7877	0.7972	0.8149	0.7951	0.785
	0.7821	0.796	0.7625	0.781	0.7605	0.7681	0.8057	0.7864	0.8058	0.7912	0.7979	0.8188	0.791	0.7882
	0.7864	0.8012	0.7668	0.781	0.7622	0.7734	0.8109	0.7918	0.8099	0.7996	0.7902	0.815	0.7996	0.7922
	0.7953	0.8169	0.777	0.7786	0.7644	0.7791	0.815	0.7972	0.8141	0.811	0.7974	0.8193	0.8102	0.8008
	0.8002	0.8374	0.7818	0.7741	0.7711	0.7803	0.822	0.799	0.8237	0.8193	0.7995	0.8249	0.8132	0.8007
	0.8099	0.8425	0.7896	0.7817	0.7985	0.7885	0.8316	0.8123	0.8354	0.8194	0.8147	0.8331	0.8189	0.8101
	0.8161	0.8448	0.7914	0.7826	0.8105	0.7977	0.8458	0.8233	0.8448	0.8268	0.826	0.8512	0.8297	0.8189
	0.8271	0.8524	0.7959	0.7844	0.8145	0.8008	0.8584	0.8315	0.8573	0.8445	0.8308	0.877	0.844	0.8338
	0.8388	0.8686	0.8092	0.7961	0.8149	0.8104	0.877	0.85	0.8761	0.8617	0.8424	0.8849	0.9057	0.8508
	0.8431	0.8709	0.8237	0.8065	0.8174	0.8253	0.8913	0.8576	0.8967	0.8687	0.8521	0.89	0.9225	0.8764
	0.8457	0.874	0.8277	0.8158	0.8244	0.8229	0.9019	0.8631	0.907	0.8732	0.8606			0.8854
	0.8546	0.8765	0.8274	0.8247	0.8262	0.8244	0.9144	0.8676	0.9229	0.8787	0.8779			0.8881
	0.8705	0.8878	0.8485	0.8327	0.8397	0.8245	0.9239	0.8708	0.9267	0.8898	0.8856			0.8982
	0.909	0.889		0.839	0.8449	0.834	0.9325	0.8792	0.9337		0.8972			0.914
	0.92			0.8423	0.8522	0.8454	0.943	0.89	0.938		0.9164

## Sheet: Figure 1E
Figure 1E
	WT						KO
	6695	6581.3	6651.5	7143.8	7223	6974.1	6471.8	6462.7	6707	6354.3	7079.6	7198.8	7054.2	7304.3
	6948.4	6746.8	6990.1	7317.4	7416.2	7097	6764	6516.1	6884.2	6508.6	7396.7	7300.3	7331.3	7368
	6952.8	6852	7067.7	7193.9	7410.2	7042.5	6906.1	6385.3	6859.8	6447	7417	7172.2	7341.9	7142.2
	6907.2	6819.2	7105.8	7139.5	7386.9	6930.7	6971.6	6321.3	6751.9	6332.2	7388.4	7022	7286.4	7016
	6858.6	6819	6970.2	7154.2	7424.6	6820.5	6973.4	6245.6	6670.6	6228.2	7282.5	7065.5	7198.7	7066.9
	6780.1	6900.2	6844.1	7170.2	7356.4	6759.3	6943.8	6224.4	6618.1	6247.2	7228.9	7132.9	7091.9	7146.8
	6773.6	6961.2	6817.3	7108.9	7324.2	6831.9	6894.9	6275.3	6552.7	6276.2	7337.5	7135.6	7089.7	7166.8
	6775.9	6993.4	6796.2	7173.9	7283.1	6850.6	6891.4	6307.5	6555.7	6324.2	7298.7	7067.1	7138.9	7138.5
	6760.2	7024.9	6892.9	7186.2	7222.8	6938.6	6885.9	6365.2	6521.2	6331.7	7342.5	7005.8	7055.1	7106.3
	6858	7146.8	7008.5	7268.3	7282.2	6948.3	6863.9	6324.9	6493.1	6353.6	7354.3	6966.8	7106.5	7117.8
	6849.9	7211.6	7088.8	7304.5	7316.5	6961.2	6773.6	6220.1	6456	6368.4	7384	6978.7	7121.4	7150.5
	6988.5	7257.8	7189.7	7360.4	7337.6	6917.6	6803.9	6194.1	6442.7	6466.2	7487.9	7095.5	7028.7	7153.4
	7052.4	7280.1	7229.9	7467.5	7273	6919.9	6758.2	6265.7	6435.3	6524.4	7459.8	7219.1	6801.9	7110.4
	7141.7	7289.5	7283.7	7483.5	7078.6	7002.6	6690.6	6349.5	6385.4	6647.1	7407.8	7391.9	6642.3	7164.8
	7190.2	7330.6	7357.1	7446.9	6996.8	7126.6	6583.3	6462.8	6348.3	6651.2	7303.6	7446.6	6385.6	7192.6
	7229.9	7417.2	7232.5	7433.2	6986.1	7172.9	6451.6	6530.2	6289.7	6582.5	7103.7	7480	6358	7236.1
	7281.1	7437.8	7153	7383.4	6958.8	7279.3	6370.4	6668.4	6278.7	6477.4	7009.8			7119.3
	7306	7406.8	7175.9	7353.2	6996.9	7335.6	6285.1	6796.6	6293.4	6450.7	6981.3			7117.2
	7479.1	7496.8	7130.7	7378.9	7008.6	7420.4	6267.7	6833	6297.2	6470.7	6860.6			7229.3
	7662.22		7170	7354.22	7056.22	7383.56	6250.33		6354.44	6508.89	6936			7231
	7688.75			7357.1	7187.9	7402.6	6247		6412	6639.9	7257.8

## Sheet: Figure 1F
Figure 1F
	MacroD1		ERRa		Ndufa9
	WT	KO	WT	KO	WT	KO
	1.31179	0.0422923	1.36005	0.205707	1.23851	0.625725
	0.821618	0.00790258	0.767726	0.843034	1.03785	1.337e-08
	1.37225	0.0116102	1.33206	0.612874	1.46774	0.4825
	0.892881	0	0.85777	0.0446147	0.828515	0.363141
	0.60146	0.0204968	0.682388	0.632292	0.427383	0.0127232

## Sheet: Figure 2A
Figure 2A	Quadriceps		Diaphragm		Myocardium
	WT	KO	WT	KO	WT	KO
	0.86	0.33	2.13	0.9	0.72	0.65
	0.91	0.54	1.73	0.8	0.8	0.64
	0.91	0.33	1.64	0.87	0.91	0.66
	0.96	0.43	1.82	0.89	0.84	0.67
	1.24	0.4	1.99	0.82	0.87	0.52
		0.9	1.6
		0.5
		0.95
		0.86
		0.67

## Sheet: Figure 2B
Figure 2B
M. gastrocnemius			M. quadriceps femoris			M. soleus			M. triceps brachii
WT	KO		WT	KO		WT	KO		WT	KO
11.9303	21.2864		39.422	43.0069		47.5841	13.8749		18.1683	19.529
28.8607	68.1844		30.9712	43.0958		23.1148	26.1023		41.9193	29.62
30.5045	50.0254		66.8008	30.706		17.8571	34.1508		47.0118	14.2693
41.0766	50.6331		13.6749	34.7716		28.598	21.3786		26.6879	16.8037
32.8357	62.0139		40.5671	41.2623		42.2393	26.7686		56.3664	43.677
26.7969	49.2998		70.1604	33.7051		33.1051	16.8325		45.0059	31.7706
18.0034	60.1588		38.0232	23.7971		13.2613	28.4858		33.2613	12.6809
24.2244	18.6763		55.6754	17.427		26.187	19.598		39.8883	26.123
17.0465	65.3299		21.4489	71.4467		20.771	19.1356		60.8006	35.4046
29.536	37.7842		43.7389	22.7899		26.6687	21.7788		47.2691	22.4884
19.7987	29.3744		48.735	31.4472		22.4099	32.9471		27.1427	11.9202
27.8609	54.3838		60.4643	27.4191		23.6078	18.4269		56.1093	34.7031
40.6599	43.4568		31.8177	37.9693		13.5252	18.7404		49.8238	45.4476
24.3609	19.114		44.9823	23.6775		25.7992	30.2114		22.035	46.5448
39.7614	34.8634		36.1825	22.8555		25.4085	25.5351		39.6771	20.274
34.2682	47.9002		16.5608	78.0184		13.9068	26.5694		31.0813	33.0463
27.1189	14.6675		58.9243	27.9203		26.065	24.127		42.75	28.8593
46.385	33.8328		48.0567	47.5207		22.8502	24.2026		46.406	23.0505
28.4023	60.5799		23.7656	10.2252		18.7616	20.0094		29.5429	36.7425
34.1705	17.761		16.7896	39.2527		18.9121	20.2607		30.5389	15.0846
50.6292	51.7138		46.0108	50.0185		23.072	21.5928		34.2432	31.6642
42.6636	54.8544		64.1732	52.8905		21.4917	22.7244		37.0695	35.7107
25.8354	40.8218		59.7986	42.6628		25.7007	16.2953		27.4768	38.8203
30.9584	43.6507		32.6641	48.3541		21.2979	20.9356		26.3855	38.099
40.9468	44.8428		24.7247	79.6375		12.5191	26.7151		54.0112	33.0835
38.5844	57.6067		51.1954	34.3171		27.2948	26.9966		43.5711	31.7845
43.1959	39.0184		48.2801	89.0981		22.8953	27.3272		62.681	47.3119
33.9464	47.0273		63.958	42.7506		23.6539	19.9882		49.4011	27.1447
32.8542	56.8555		55.8247	23.156		23.4092	21.8965		44.2895	30.2307
85.8405	68.0565		44.4828	41.1659		19.627	22.9639		46.9139	36.0934
47.4559	47.4941		13.6961	42.7896		17.5894	22.1941		32.2646	25.3873
35.8255	55.127		19.6974	34.4564		17.6972	18.4296		26.2225	41.1502
33.9582	49.6776		53.9493	32.9514		28.1182	18.7701		77.1901	29.8053
21.8454	51.8272		52.6117	47.8281		21.4812	27.8327		10.4879	42.1001
22.6005	33.8296		48.8837	48.1948		12.5773	29.6831		39.799	33.6921
39.3056	36.6296		38.1016	39.6693		19.0133	28.1271		22.6687	33.2007
39.1382	55.6936		54.9542	55.3194		14.9281	20.49		29.0805	22.6052
32.8297	42.6875		70.6468	46.8557		24.5366	24.3694		31.5933	49.7146
43.6433	48.3613		43.1285	30.4893		19.8733	23.9426		21.4556	49.6912
44.5794	31.148		57.7706	21.001		16.4741	37.4215		47.1692	24.3422
55.4516	56.8024		52.8312	42.7569		15.2279	20.5375		35.4356	34.5325
46.9206	39.0941		48.6749	49.9866		27.9782	23.5615		49.4585	35.3624
44.6135	57.8644		37.2661	66.5616		20.8833	29.6351		56.2928	40.6361
26.5254	60.7531		42.4662	77.6302		20.075	30.1874		37.7806	30.0545
41.0818	34.0536		46.0812	39.8312		20.2725	25.3349		37.1506	50.5354
38.0006	66.5732		47.2481	37.7385		28.2069	23.6591		28.9395	34.367
21.6949	54.788		56.8257	25.2018		24.9955	30.252		37.1693	12.9184
34.7928	63.3675		15.733	51.364		22.3097	38.2952		26.2791	19.8621
38.3054	58.7809		50.9563	44.883		23.8859	32.7447		48.9985	27.2375
36.2169	51.8109		51.647	42.6631		22.6802	29.7496		50.4985	43.523
27.142	48.1505		59.0961	41.4502		28.3974	24.6976		32.4756	50.2424
32.5482	61.3888		62.4939	41.9341		32.8158	30.269		55.8068	38.0153
41.5808	21.039		43.763	26.7142		25.8699	20.5693		42.8739	24.6136
41.2034	67.47		49.1523	37.4606		38.079	33.1025		32.1934	44.6145
40.32	57.4487		42.9366	38.3485		17.9572	25.1871		46.9844	17.4643
43.8626	49.3821		35.1354	39.3699		13.9898	22.0428		67.7734	47.1153
37.0469	58.7321		72.1965	45.2529		16.3684	28.9476		42.0331	35.8746
37.5699	47.1324		41.2347	38.0295		27.9477	35.8003		32.2525	54.3469
33.2726	64.5246		71.1932	49.0728		27.677	24.4993		23.4791	51.6449
33.0679	62.6075		59.0061	25.1688		52.2592	27.1275		39.8101	43.2403
38.8032	32.3528		47.2045	48.7168		18.7977	21.4533		51.3564	44.4285
26.9975	52.0371		48.3777	49.8869		29.1202	32.4746		29.4916	31.7125
26.0926	47.414		23.7365	41.7266		30.2707	26.6393		32.6505	34.9233
45.4459	28.2124		44.2357	42.3464		23.1978	24.2426		38.8672	31.2171
26.4204	45.0465		61.8599	48.3567		24.9454	25.4128		46.7303	41.615
42.7922	31.95		46.4511	49.261		26.4379	30.3894		46.8519	34.651
46.2946	60.3644		28.3296	27.5917		31.6471	30.4528		36.575	51.5326
39.1618	57.2016		33.817	42.3072		27.27	28.6214		28.529	26.8817
29.9226	57.0932		73.0354	40.929		25.6918	27.7482		44.7207	26.1079
24.8648	55.4176		43.8766	40.0025		15.8096	21.8323		36.9093	34.5941
34.0048	48.432		57.431	29.0071		30.4561	22.9971		42.2054	32.2312
25.3759	51.5497		46.7087	30.4641		24.2342	24.1882		44.2154	34.4802
51.7146	47.1752		44.0961	46.4575		35.5859	34.9182		53.2879	39.3136
41.5472	40.3257		34.1645	38.2122		21.1045	42.1976		50.2024	21.1227
43.4916	39.0605		37.9562	41.4859		30.1299	28.943		46.2378	35.3125
32.3145	55.6045		51.6431	40.8417		33.8644	37.1552		47.6741	41.9302
33.6684	44.4105		31.3953	48.5671		38.9084	23.8549		29.3961	29.0491
27.6171	56.6972		42.3351	37.4113		28.4957	33.1218		38.3732	30.9957
39.2075	53.3187		48.4638	51.3466		16.3989	47.1174		39.1535	34.6435
32.8202	46.6182		47.3608	17.5755		35.884	31.0322		32.2622	50.6373
36.8525	25.6099		36.1021	31.072		17.2054	31.7403		21.1399	41.8035
37.4859	43.6816		27.538	51.4899		18.5922	23.7969		57.144	37.4463
33.3623	51.4518		62.2973	56.411		28.808	28.804		59.7487	39.2235
33.9138	35.4675		40.2731	37.5882		20.2433	30.1503		50.9993	39.0239
49.7356	60.0478		50.2659	32.8107		17.2347	28.9876		24.9104	26.8666
34.9489	48.1408		40.756	41.5553		32.6097	23.7213		38.1215	35.6408
33.6768	53.5496		49.4666	41.0989		13.3256	25.814		36.25	36.4469
32.653	50.2651		53.7241	41.6294		30.8385	30.3627		55.4928	26.538
27.2299	48.9344		48.8455	26.1751		29.1807	26.4118		54.142	22.4493
35.6494	54.8874		45.0875	37.4226		16.1448	38.0821		47.0607	48.0023
30.2726	52.2722		35.7179	49.9902		54.0974	29.4916		44.6314	32.7135
34.7994	48.4733		45.1349	26.5377		25.593	29.3945		32.9713	43.8756
34.122	44.8591		34.5852	28.3138		19.4581	31.061		53.7397	59.2298
39.0505	40.3967		43.1534	40.44		25.0177	28.3801		31.7185	39.1101
35.8203	59.4958		13.8044	40.5691		24.9008	27.1186		39.9872	36.5577
40.6491	49.2278		53.1325	38.0533		17.7261	23.1847		31.0047	52.974
20.6971	57.2451		50.7299	45.4366		24.4258	53.3259		20.0183	35.8599
69.368	64.0252		71.2178	53.9858		16.1688	33.4814		38.0588	32.5944
29.0532	34.5648		53.0651	45.6575		22.4433	32.1932		50.7414	47.403
48.9392	37.5917		50.2973	32.1151		37.2861	27.9003		39.5532	33.8147
34.8488	34.731		44.4623	40.3267		20.0619	16.7207		37.686	40.5842
46.5329	52.4522		34.0247	44.9543		22.5899	32.1325		56.1616	24.3368
43.1903	47.0789		37.6788	32.7871		15.4416	22.7667		43.8878	41.5643
36.0896	60.4266		52.1162	44.4302		34.4517	18.563		35.0661	30.6868
51.3783	56.652		32.1006	44.092		22.2063	29.1604		77.6975	35.8303
41.1396	37.1856		35.0009	40.778		37.3122	32.2969		29.9798	32.379
35.356	56.9696		47.8021	35.3306		25.5982	21.0626		33.0476	39.6635
39.743	52.3287		53.2326	27.916		25.4762	27.5418		14.5985	26.8046
42.9133	54.3318		68.3316	47.644		32.3566	17.3401		34.376	30.5837
44.216	51.6863		43.8639	41.76		15.5289	28.8248		54.2009	43.4465
46.273	17.5786		56.9708	44.487		18.3443	27.6572		40.3386	31.2539
48.7249	59.7994		53.3228	43.0264		20.4512	25.9737		44.4267	43.8325
49.8296	57.2465		42.8324	34.0592		36.9994	35.5223		31.2182	27.1766
31.9096	50.4531		46.3274	40.7393		18.0034	22.7366		23.3033	44.2214
35.1885	49.4714		24.2705	34.6282		14.8601	21.3458		30.6134	36.8138
45.0034	45.2349		46.2177	50.0808		29.832	30.4196		32.9811	53.6791
34.025	54.9421		52.4542	47.9702		33.1915	22.39		35.902	27.355
32.1705	52.4583		32.1612	44.3625		28.4497	25.7614		24.4484	39.5896
37.6029	51.3285		60.2377	34.9112		29.0265	22.1176		45.674	29.5528
47.1725	56.2766		14.5655	27.4608		29.0396	32.23		38.9731	31.1816
55.4105	52.8362		55.2377	46.9344		34.6383	28.7944		26.3067	40.7848
31.0724	59.4903		30.6647	53.0496		22.8377	20.0205		31.5373	48.3697
30.2212	54.7848		44.7548	39.2318		18.8955	28.0895		19.7747	50.3839
28.8346	46.7206		39.9497	44.5902		35.1918	30.0454		36.7004	46.1459
44.1138	47.0333		50.8075	45.6956		23.5596	25.5516		42.0392	43.5729
26.2162	38.8994		65.9462	43.9371		22.9606	27.3732		35.7744	35.4129
36.7921	36.7729		50.0287	37.1003		39.3832	26.0026		40.4876	23.1017
42.1422	44.1131		64.0913	30.4816		25.2383	13.1089		35.7003	56.5082
46.1264	12.0578		57.0003	52.9111		35.9618	40.2023		18.4779	23.2286
31.2697	82.5955		34.8798	28.5757		28.9589	18.079		36.675	46.7937
26.4406	38.9624		49.0336	51.554		16.1167	32.3182		38.8029	50.557
44.1601	57.8682		51.7318	35.2718		16.7786	22.4876		34.628	58.4898
42.2476	44.8029		54.2228	52.724		29.2963	33.6466		47.2126	45.1601
42.6112	57.1291		52.7885	48.0009		43.1185	24.2437		55.2846	26.4413
10.4624	48.7904		53.9408	36.5368		22.2198	22.0391		39.4913	35.0077
40.5297	51.0014		48.5461	18.5376		34.5527	39.3689		30.6305	24.8011
20.7977	63.0479		45.9292	87.1653		27.731	28.9005		39.1283	31.848
42.8186	38.0509		28.0792	46.1402		22.113	22.4535		45.1377	21.1734
42.2581	39.6164		32.2249	31.5814		43.8346	20.9597		45.078	32.639
45.9473	46.2523		50.9271	35.0256		31.5587	16.008		21.5829	39.9819
29.0219	39.9547		48.8463	34.5558		33.8061	32.9594		45.9806	37.9707
41.0558	42.0415		47.2728	29.2326		34.4662	26.4539		44.9015	34.3593
47.9676	60.6193		43.4534	39.3591		32.5169	26.775		33.1147	32.2384
28.0418	65.1703		57.1717	40.6733		26.0012	21.5972		34.9477	48.8558
27.5621	50.344		63.7987	58.3876		37.3042	23.6946		37.6978	51.625
40.5178	50.9093		56.2466	43.0698		17.2713	23.6488		37.0913	44.4877
43.0604	63.5021		60.3808	54.4469		35.0477	27.4582		54.3459	50.7939
45.4853	27.6843		53.1938	42.7191		31.6676	33.233		38.3223	33.8265
18.8049	55.1499		38.6303	57.5612		22.7984	24.8262		43.1402	30.1652
35.0778	62.4847		49.4955	31.1785		42.6806	46.3448		34.7274	27.9966
45.7476	33.1952		41.514	32.1948		16.9351	21.4216		18.0957	28.9362
25.6317	45.1105		58.2102	18.6316		31.7392	28.8334		42.9118	40.608
39.4455	51.4176		42.9595	45.2172		28.6728	35.7169		44.5738	24.3366
21.0377	57.5819		33.1121	40.5093		24.1038	25.6624		27.5261	37.6349
37.0179	56.1263		49.6394	50.89		25.8644	21.4142		30.8585	39.9094
42.6712	42.7544		46.5769	60.5712		22.1221	42.2272		30.4079	37.2509
41.9113	37.4957		55.9895	28.8588		41.5876	24.7568		48.5746	53.466
25.9526	51.7376		11.8152	38.9545		13.7085	21.9006		41.7559	45.6599
35.7079	52.742		57.5471	40.7442		26.7244	29.2532		35.2692	56.5366
49.1814	50.3422		39.3132	38.9616		28.4757	25.0251		41.9001	36.8871
47.7985	45.1388		47.5307	58.7163		39.5689	27.1776		61.9228	36.9614
31.2202	84.1203		63.2251	41.5644		40.9859	15.8444		30.4742	39.0019
31.2453	53.3092		37.4592	42.1541		28.4942	32.4173		37.0754	42.726
33.559	52.4577		23.6074	48.8224		32.8233	34.9927		38.4191	39.5715
38.3097	56.2062		33.9579	51.0412		28.7282	27.3804		30.8369	34.3936
43.6995	61.1343		46.928	23.8315		30.8334	21.9983		35.0879	35.3937
37.1684	52.3109		34.7071	44.16		29.8251	28.4783		42.7715	41.9086
27.4532	54.76		59.2343	45.1292		24.1768	27.7447		35.938	13.7499
54.8713	58.2991		30.0328	46.9469		22.5367	32.0319		16.9627	43.2624
48.4849	52.6468		57.8312	67.161		21.989	27.7813		22.5368	39.3836
37.8649	48.6119		49.1239	61.9461		36.2821	33.4935		33.6148	41.6154
38.1432	39.3865		48.944	44.7253		30.4688	12.0407		39.1209	27.3112
43.7182	48.3928		50.336	41.0734		30.9882	31.9578		16.0524	40.3115
34.477	49.0676		49.1625	42.7813		35.352	29.362		39.2108	32.8478
40.452	40.9058		54.9665	37.9551		29.8272	28.9353		28.1764	29.1088
43.4781	54.2984		49.8035	36.2753		18.5099	27.7944		38.6978	39.2336
29.0902	43.195		55.0605	35.7096		22.3916	31.679		28.0313	41.0282
39.2046	18.6998		42.598	48.9372		33.8337	25.8873		54.5172	31.9515
27.572	52.5962		57.6806	46.4844		36.177	33.698		30.8094	17.5004
43.5532	60.9866		34.8558	27.0114		28.195	21.796		25.8726	31.9076
44.7648	70.6599		31.5183	14.8086		26.619	21.7511		32.796	40.9063
48.6234	44.7298		58.8264	33.6685		31.7105	35.8962		34.4657	44.06
28.7037	54.1085		48.5543	38.3119		36.3656	39.0837		48.5554	48.4714
42.0854	48.303		71.6517	38.9288		40.8367	32.7466		37.7715	29.8521
41.0758	60.0193		54.2741	31.951		30.6654	29.2877		44.1857	50.3364
43.7975	49.2803		49.2157	38.9885		33.3972	26.7429		26.5527	41.1175
38.5311	40.8445		61.169	80.3829		33.2664	34.9263		50.2372	50.081
29.0643	37.8709		50.6479	36.7427		36.0175	19.3337		40.6222	33.0782
38.3659	45.2688		51.7626	47.3823		44.9504	25.8672		29.2474	38.2692
42.0018	40.5459		42.777	49.5472		25.005	42.7337		40.8898	28.0185
41.6164	60.3087		60.7051	52.6083		39.0498	29.7072		22.3343	43.2901
47.139	48.4446		47.8692	40.17		29.9989	28.0975		30.0494	30.3975
32.0506	63.4318		61.4098	46.9262		31.7165	32.1513		29.2808	34.7549
49.8102	54.4066		23.838	49.4078		29.5418	37.6319		34.0875	34.9443
41.5319	47.8374		44.5321	50.378		30.726	33.2431		42.3426	45.3862
50.131	67.8411		10.7937	42.9512		24.7826	29.9528		27.6553	49.4639
42.3186	37.1431		38.9115	26.8666		28.166	31.0395		26.8681	33.8648
24.9915	36.8201		32.0719	50.3238		28.7384	25.025		55.1069	36.6281
32.5902	35.9028		33.9455	44.0497		19.5708	14.9917		45.2644	42.2041
45.4296	42.3243		35.1702	45.7528		40.4687	28.5334		44.6272	40.5951
35.8277	14.1248		37.0892	48.1756		37.3144	31.1826		23.4093	45.1746
25.8587	67.7859		48.8453	56.5383		35.0477	23.2969		41.0761	49.5502
31.0958	55.4043		51.7659	37.9858		42.3446	25.615		32.2896	26.2018
38.9231	42.7731		40.6942	50.2135		31.6571	29.439		39.249	31.3194
28.8359	70.4926		47.2617	49.0855		30.1653	37.196		37.7098	22.6767
33.6788	39.593		50.8749	32.1671		26.1311	23.914		25.3772	37.6317
36.2192	37.6244		49.3114	36.675		18.5971	19.2223		32.122	41.1216
25.1153	59.1332		44.0259	50.1807		35.09	21.1925		35.7561	48.9544
42.5045	61.7981		65.9385	49.5635		28.5137	32.5446		30.7679	56.4524
35.6824	55.1355		33.0387	39.5514		45.7813	31.598		35.1583	28.2956
42.6838	52.3395		62.381	10.4063		22.3666	23.055		48.6559	50.2712
44.3709	34.1206		58.8711	46.0233		35.355	23.2154		43.8107	42.3798
48.2032	47.7183		51.854	44.5454		41.2516	41.72		41.4495	35.6107
40.4088	58.4563		64.3993	55.1452		48.0272	29.98		39.9489	31.9739
35.2932	36.5181		53.6754	52.25		27.5189	41.0426		39.822	38.0389
28.5253	34.1528		67.5799	32.1464		31.9057	31.5947		32.2711	65.7085
31.5175	35.2728		59.5506	40.3991		41.4175	33.8111		36.8042	34.9306
33.0372	29.948		62.59	42.6618		30.2176	34.0109		45.3644	58.6759
38.86	38.4685		58.1872	37.7763		39.5663	49.5369		42.9441	25.6556
47.5936	53.5543		27.6923	55.9905		40.1623	29.7754		44.0961	25.0315
36.3199	50.6103		49.2141	57.3767		41.3354	22.7925		39.5833	17.6853
43.2651	41.8058		33.4848	45.4988		36.0752	53.9702		36.7022	40.9895
37.8578	53.9637		51.0378	50.5194		28.155	23.8274		29.8042	22.6218
40.7094	55.6531		27.6916	55.405		41.3768	33.6198		26.2371	39.1808
34.1646	14.5208		58.8877	55.8406		19.6526	32.8233		38.4245	40.6806
46.6418	36.5687		39.5793	41.4832		34.8311	39.8945		27.9683	36.3124
32.1586	49.2921		49.9617	44.7316		33.0281	36.7698		48.1571	30.6741
41.7043	59.0891		55.2107	50.0367		26.8912	29.5367		33.0217	39.9184
38.1141	42.1066		30.6318	52.1102		29.6837	37.9988		55.0538	52.2163
28.4436	44.6188		35.1735	45.7922		33.9512	38.9598		42.4588	50.2024
33.1629	47.3626		18.3818	30.3421		45.0787	21.04		43.1145	44.3502
33.6892	64.8922		42.8548	48.5201		37.5877	29.6552		25.7461	40.2911
38.763	53.1417		43.3693	13.3823		35.5109	59.9408		35.4847	30.2716
38.1508	38.2894		45.9268	40.3965		44.2516	31.6576		42.4022	27.4077
33.4416	43.746		50.7128	47.9523		25.3412	32.5421		42.9654	51.6157
35.3868	17.8862		54.0268	52.215		40.1905	31.0721		56.2284	27.2158
52.9819	20.2389		61.1218	43.5391		29.3033	34.9373		36.5741	35.4752
26.8663	65.9821		37.1409	34.6995		32.6022	40.4749		31.8178	34.2007
42.7715	66.4179		43.6295	55.2007		45.3136	37.0025		22.0178	29.9431
45.253	41.2657		49.449	47.5372		28.5941	32.9951		35.0131	28.4773
43.7794	62.7651		46.0505	48.0078		18.603	39.0066		39.0035	53.8313
42.9783	49.5064		62.2416	31.3041		35.93	39.2427		32.5977	28.2669
42.3085	54.8221		39.7243	34.131		23.8484	30.4748		31.9748	39.0959
32.0391	58.2828		47.7715	54.4613		38.1937	44.3104		41.5053	22.607
50.375	48.1424		52.2616	27.233		18.548	29.2022		31.1664	20.5442
41.4525	51.7384		42.8137	34.4976		35.3362	31.9332		36.0687	39.2792
45.0598	46.7044		33.7653	16.2056		20.9206	43.3691		26.581	42.8723
36.2664	29.4202		34.5028	52.9259		32.493	30.4387		29.8089	27.8765
43.4019	47.7615		51.587	51.241		31.9393	27.9022		30.3531	33.7027
29.6347	105.103		62.541	45.0045		26.227	16.6891		41.2267	14.2157
33.4325	23.7248		54.7224	36.1755		30.7022	34.1283		29.3809	43.0464
34.7911	25.9553		57.8397	28.0335		17.687	40.3368		24.3951	43.4416
39.3132	25.2574		26.2223	36.3734		26.129	35.9725		18.758	58.9969
42.2248	60.0456		42.8398	41.8045		45.1136	85.6178		28.2205	50.8443
44.5185	36.407		43.9579	52.2018		31.3001	36.7821		30.3642	27.486
42.8559	41.9273		47.5415	30.2244		26.6653	33.4968		27.4072	46.3201
42.6757	41.3436		53.1818	49.366		34.2908	42.3953		25.7189	54.5886
44.1549	65.6447		73.6995	47.3283		26.7873	31.7407		34.9138	44.0981
46.8306	44.2437		32.9646	51.9863		19.5707	20.193		33.606	35.7532
33.4437	26.2351		57.4579	37.284		32.093	33.6062		39.139	18.7035
40.66	52.8966		49.1321	57.5911		23.9709	33.7684		42.5607	27.6703
28.7056	46.5934		20.1551	41.7296		34.1461	47.231		43.232	28.9081
13.8746	36.6213		54.8339	65.6104		14.3073	27.9481		47.7094	44.3394
30.5509	45.7421		38.0453	40.2765		34.239	32.8372		28.4521	40.2154
43.1403	32.8925		39.4472	53.2983		35.1956	36.0576		24.4332	15.2326
32.5161	45.8892		51.3276	49.9221		33.829	35.4037		43.3734	24.3271
35.3665	13.4826		53.9664	42.8546		35.9377	40.2326		34.8177	39.864
41.2275	57.8608		57.738	49.4542		29.5544	28.2572		33.067	40.3766
34.163	43.8651		47.5631	48.4504		40.7908	30.1312		39.7973	22.0785
46.0478	45.9548		66.0393	18.6109		36.3955	15.6719		41.7889	41.6172
38.0417	61.6554		35.7606	43.9159		31.7269	31.0838		35.8275	42.7567
45.0864	11.597		55.6109	38.6056		27.9407	31.2855		34.6816	36.724
41.7165	70.9843		52.0355	49.7783		45.2066	34.3713		25.8038	48.0912
52.7733	62.0099		15.5519	51.8133		38.9738	47.4301		25.0747	36.4232
47.514	41.9596		44.0301	24.965		18.8467	28.9411		21.5949	52.9437
40.6786	84.402		29.2833	57.7949		23.7967	35.1262		41.7758	36.0585
42.6596	19.1956		52.2455	37.3225		35.055	39.9561		24.349	37.6096
50.2797	58.9773		45.1091	49.3739		24.9444	39.1615		26.4219	43.527
49.5806	45.5508		50.6409	52.4625		35.6837	36.2475		29.365	51.5799
37.153	40.9146		43.0442	43.8555		29.9003	31.7918		29.0846	34.2886
32.4158	37.6708		59.3678	53.1434		22.8464	38.5845		18.7191	40.7243
42.6202	28.8483		19.1592	31.1585		26.7299	43.5348		22.2826	22.2052
42.2224	47.9326		62.871	47.9125		38.3134	61.8783		34.0801	34.6123
28.2947	16.6137		39.3498	50.5296		15.0766	18.0468		15.8025	42.0155
36.9603	56.736		57.1139	33.5544		32.7688	34.0216		44.0846	28.8137
38.6373	52.5673		37.4486	30.1926		36.8699	34.9246		49.0545	45.5108
24.0697	41.2654		61.3303	52.0475		30.817	33.1504		32.1118	25.5566
47.8989	60.5633		55.7618	45.292		30.9367	34.8551		47.7073	24.3273
32.4385	47.3104		70.1422	57.6608		32.8008	32.067		38.3828	43.8441
43.7276	47.1216		63.0831	49.6152		26.0348	30.8975		33.3495	38.2302
37.5833	41.4036		32.7912	49.25		28.4142	39.92		43.7354	36.3563
44.2976	58.6948		42.7303	55.4185		29.2327	29.8228		38.4875	39.4992
32.3251	43.4619		51.2414	38.0937		33.6151	37.6619		38.8206	36.4555
43.2239	39.5842		23.7757	32.8645		31.9241	38.0947		29.5723	37.6459
31.5766	36.04		53.0482	30.3833		38.5497	41.716		28.3548	43.3509
50.8918	55.143		45.8151	45.6003		36.1756	16.7706		40.0807	36.4101
38.2283	49.4299		37.8632	43.3364		21.2192	35.4621		30.9396	37.2041
44.8268	46.8981		41.3946	48.7897		29.3194	36.6936		28.5669	38.6723
32.7259	39.1715		40.383	50.2479		31.7769	35.8206		47.8931	34.2293
37.7558	16.5156		31.2219	50.8666		28.7643	15.6043		36.1329	39.3723
44.7996	54.1427		35.2354	55.7477		19.1831	27.2762		47.7614	28.9055
34.8331	46.3392		60.2576	29.2145		38.2196	33.4469		38.5645	40.0761
42.8059	41.3382		37.9401	39.2836		34.2249	18.6779		47.2186	45.0045
40.6809	58.6625		39.328	44.5262		34.1195	29.1779		43.6061	42.9901
40.174	11.1274		47.8855	47.2217		31.4645	34.4079		40.5292	40.9279
39.0698	49.1214		59.6793	55.4607		33.3672	19.6222		28.4869	29.6734
36.3492	33.2631		48.9024	50.799		30.3552	40.1635		38.4552	42.9174
38.9463	44.2199		53.0716	63.601		33.2761	37.5945		15.5732	41.2158
29.3802	43.1009		52.4348	43.906		22.1157	34.7217		45.901	42.6873
42.8809	55.7911		50.3006	49.0822		26.6309	31.9283		35.3821	46.8834
42.2188	40.1479		65.6021	55.5897		39.2742	21.7761		44.5289	28.4632
44.0759	47.7182		33.2073	45.9951		28.024	36.1101		33.7588	52.3977
29.6934	58.3167		56.7343	20.8697		39.9917	33.6739		29.664	40.4987
42.3018	45.078		53.9145	54.8665		29.8546	32.1887		31.232	24.3748
39.4302	63.8207		43.4642	49.6541		23.301	22.6549		56.4971	47.1421
44.9027	28.0816		53.9354	38.0707		36.717	31.874		32.7681	43.7544
33.534	50.0872		59.6595	30.0641		32.8961	23.5255		42.4826	41.9961
27.8411	37.1963		63.4065	24.4341		39.4631	35.1637		41.8448	36.7846
32.9661	42.3027		27.9268	47.6134		25.965	32.6928		43.238	34.7847
34.611	29.9087		45.0625	58.8442		35.471	29.159		39.3175	40.9524
23.5449	41.6709		28.3607	29.0647		29.0331	34.3311		37.9492	48.8149
45.3755	45.6481		40.8331	31.1142		36.7263	33.8639		39.4512	49.6314
26.8348	42.4868		41.057	70.0098		37.2132	32.5424		47.6589	28.7741
37.2054	42.1777		36.2983	45.23		30.9021	28.644		45.5235	31.7283
40.3253	13.6905		52.1238	54.5225		29.2628	20.9163		37.7998	39.6226
49.828	35.5059		79.6486	35.8795		39.3358	25.894		32.9809	39.3382
23.9222	30.8197		55.083	49.3145		39.2276	31.102		24.7304	33.5938
42.9536	30.5114		32.2623	60.3817		41.1708	39.0494		36.9973	35.0016
30.2884	33.2056		37.9456	50.0305		26.6969	37.7125		31.3838	49.5572
44.987	35.6989		50.8801	57.0486		31.843	28.6519		14.9881	34.8923
33.5186	27.4916		46.7592	58.6422		32.5655	37.1909		33.0276	41.7558
30.67	41.7283		58.2308	59.0854		27.8388	24.3359		41.1432	41.9157
48.3463	32.5819		31.0806	50.389		34.1937	37.2222		18.6759	33.4832
41.5482	27.6108		40.0907	54.4679		23.4427	33.8575		39.7972	24.7699
47.4083	22.5303		42.314	42.3634		26.5388	34.9899		47.9679	34.5173
17.8414	21.0919		45.6836	48.6892		25.6127	32.249		42.0142	37.2112
47.6739	20.8367		54.0686	45.9026		33.9442	37.422		28.1376	47.5377
40.5924	16.0268		34.081	40.2632		35.1185	31.7422		32.4447	38.3385
41.6887	24.9547		50.8416	52.3289		33.3564	33.5698		46.5095	38.2085
38.6709	40.4774		53.4924	58.3455		31.9495	40.2561		26.1408	30.3186
20.6474	36.2585		18.9806	53.0423		26.4539	40.9072		39.9676	48.0951
41.1234	35.1011		43.47	48.6795		34.3069	37.9819		31.9202	39.1286
38.3848	17.3829		52.8969	45.6098		48.8319	37.4409		43.1937	33.6824
46.6613	40.3871		46.1296	30.6176		46.6674	33.1781		32.0051	34.8653
27.1996	61.5423		42.5772	47.2917		37.3845	50.0148		38.375	61.62
51.2936	26.523		43.1064	55.121		33.123	31.9177		38.683	29.6809
39.1556	48.893		34.5974	32.8449		25.0163	31.1057		35.7139	49.452
51.1771	49.8438		45.9617	44.1778		40.9911	25.9908		43.9833	25.7728
40.4237	26.397		34.3895	52.0726		28.5556	43.4998		16.7989	30.7714
40.8676	40.3968		34.4765	42.8008		15.8866	20.5916		48.4084	38.1446
29.1047	35.5233		34.8812	36.1632		39.9252	39.4575		33.5055	15.5127
47.5614	52.0446		36.3127	42.0846		33.6703	32.0887		57.3006	56.0564
38.1516	51.4074		32.2773	56.6115		37.1357	32.3697		31.7114	36.2737
40.5352	20.8802		24.995	24.549		28.9025	37.6921		40.5109	38.0529
39.1667	15.1318		21.5789	57.5174		27.2563	36.7008		35.5189	26.4022
49.9376	49.6071		26.3986	27.89		28.7368	33.9869		29.2896	49.0192
23.0939	43.9555		14.9849	39.7718		38.6552	29.247		51.6079	37.664
45.74	44.5148		18.0215	56.5449		35.0598	15.1977		45.6388	33.4504
44.5529	55.981		13.0823	53.7448		34.444	14.8334		79.5783	36.3613
37.724	42.1262		16.0671	48.8863		31.8074	34.1207		28.052	36.308
30.6664	45.2739		45.0863	56.8615		28.9841	36.9689		30.3083	39.3705
38.8838	12.641		41.0125	43.5804		28.4761	30.3058		28.9638	35.6357
33.0429	51.8226		26.1646	40.2852		44.5225	32.2863		49.0894	39.172
36.1916	19.0778		46.046	67.737		30.1296	39.0742		65.6688	50.491
15.6833	49.1229		51.1081	50.8878		42.2651	28.4444		32.5877	16.7489
31.0226	56.6892		23.2231	52.534		33.5527	30.7719		39.9931	26.4619
35.8972	18.2884		24.2588	41.6865		38.6747	29.085		27.025	16.1696
32.447	49.7374		37.5373	27.6355		28.0648	32.5754		34.3576	25.8952
48.2257	47.2946		15.4329	42.1388		37.6843	29.8607		49.2902	34.0708
41.6931	46.281		18.9541	38.4605		29.0227	34.2673		33.7447	29.5648
43.5635	52.2749		47.9877	56.6374		32.4647	19.9187		33.8771	30.1794
44.4324	29.3976		50.5119	35.8771		38.52	32.2867		38.177	34.2297
43.7883	47.3585		21.4173	54.5092		45.7065	23.5052		36.4779	52.672
53.1406	38.8995		36.9488	29.3969		33.4669	31.7613		15.136	39.9254
47.1812	46.5345		27.2488	37.342		34.7083	28.4786		36.977	56.8675
30.6078	30.4858		33.667	50.6309		33.6952	31.1596		34.211	47.4443
65.3949	46.4786		49.63	46.0743		29.6985	34.1462		34.5602	26.6551
42.4369	52.5231		56.6158	60.3114		39.2329	32.0266		16.6243	60.444
41.7875	41.5886		34.1566	43.2687		35.5347	35.8113		38.5002	51.963
22.7544	59.2443		52.8688	33.0419		41.2693	35.5399		37.2753	67.8401
41.094	54.1641		51.9905	54.1241		28.2357	25.6246		35.7033	43.0319
28.6099	56.5537		35.3902	28.8403		38.7126	21.2748		39.0185	36.9913
48.6442	56.1852		59.2141	48.8345		24.7219	22.568		31.5214	22.2701
30.8809	53.959		48.308	17.2559		34.3312	23.6206		33.45	40.9006
50.1088	47.9498		49.5572	52.0636		43.3373	32.938		29.5122	44.458
19.3516	57.964		36.0745	24.7351		30.5864	17.3132		39.7507	30.0861
42.4442	42.8899		61.9303	24.6803		34.1035	47.2582		33.0358	40.599
23.509	52.3183		67.5393	46.7344		37.559	31.2237		34.078	41.3412
30.0013	28.3287		27.0001	61.4421		43.9038	23.0555		44.7485	20.8958
35.8888	52.2834		40.1107	36.4404		31.1578	30.5371		19.8111	51.8659
37.3773	59.8916		31.0008	64.6686		38.95	35.8051		34.4848	32.3075
45.3898	48.2191		32.8565	48.9464		38.1699	39.9095		40.5349	53.6464
48.306	49.7842		50.3927	51.5313		30.0039	18.4625		16.6941	58.6697
44.4513	39.7932		24.7131	63.5548		37.512	24.5102		30.712	62.7421
38.4103	44.1343		45.4799	44.9841		28.8072	25.5285		34.9516	30.0684
47.6493	52.7506		57.0266	59.6636		38.8083	30.0108		26.1779	21.7156
45.5752	55.2479		55.783	53.0519		27.963	39.2453		40.1339	63.9986
50.3629	47.3134		40.0455	61.5678		73.2681	36.0222		27.565	45.0401
49.989	61.5438		63.3078	53.5904		42.7391	22.4531		31.3764	39.493
39.9242	37.9479		56.2986	60.5806		24.5032	22.1457		31.1921	37.4537
52.9492	58.702		59.8454	55.8117		28.9705	15.0639		33.4625	38.226
36.9993	51.0859		40.2944	25.7984		39.5676	28.2453		33.4333	38.2132
23.8396	37.2955		39.174	37.9457		35.154	26.9211		18.2352	31.3017
21.7264	44.586		52.245	55.6987		33.9353	35.5159		42.5172	22.3544
28.5014	75.0439		57.266	36.5215		30.5496	40.1103		37.5397	49.8481
30.2916	58.3973		43.4659	54.0106		47.829	30.0014		38.4085	35.1657
45.7384	54.6463		43.9397	32.9077		41.9347	18.1933		24.871	52.9962
48.1425	44.2431		49.7983	42.082		33.1026	37.8139		28.3223	32.8985
50.8886	45.6734		59.3611	42.5983		33.3111	34.0963		28.1782	37.4853
41.5009	38.5821		58.5386	32.7998		42.0265	34.9615		25.9141	43.3102
40.4425	41.1675		47.0757	28.5403		43.096	35.0786		36.4665	24.6925
29.2444	62.8667		30.2435	26.5982		43.9522	23.8907		25.512	80.0634
47.7661	48.3818		62.7521	27.2126		43.2908	19.8699		30.9406	44.5314
35.1171	43.8608		37.3626	18.3866		77.4603	26.1443		28.7043	21.7191
51.5182	46.4894		43.7332	25.3634		36.0707	21.1802		20.5434	23.882
43.3506	41.0685		40.802	29.0586		34.4931	32.043		23.4695	37.4197
34.9847	56.7336		30.1795	30.8277		34.7289	30.343		30.5475	17.3897
35.2364	42.8249		55.3155	29.8568		34.5387	34.1951		26.6	44.3831
33.8462	53.5412		46.6676	27.0783		30.8393	37.3346		46.6488	18.6904
49.1066	44.0956		46.1416	17.6101		16.4224	26.3111		36.9708	32.1737
41.7187	20.0395		56.9276	15.6637		28.7713	34.6369		38.4093	48.2617
37.5686	53.7135		37.9031	14.6283		52.6279	41.9839		46.1825	37.0765
38.5811	20.1219		37.4984	37.7616		34.2809	21.6625		47.3167	52.2125
30.7581	62.0615		48.6381	41.2963		41.8532	17.4724		34.4031	37.6283
83.825	61.9182		58.2879	19.9075		34.7951	33.9989		35.0625	32.9846
22.5983	41.7027		53.7073	35.6215		25.3104	31.5101		42.3816	42.5821
34.0352	45.0608		41.4265	35.3969		36.8951	20.8164		36.654	19.2672
47.1481	53.8397		42.1375	37.2926		48.253	43.6541		22.3504	26.336
29.8649	53.0772		66.6768	39.6802		33.2583	33.9413		32.5568	21.6417
41.6909	54.7877		42.7376	30.5363		48.9583	29.6526		55.5941	24.0232
40.3612	19.7239		65.7638	33.9436		40.0617	28.7881		41.7871	24.1984
48.8423	47.9137		61.1688	19.1732		27.8869	18.3031		39.1836	30.8788
46.2483	55.4044		61.9384	18.589		29.7436	28.8291		28.8682	24.0737
47.326	71.5722		27.1286	23.3742		37.762	17.9554		40.4945	37.7374
22.7046	44.9279		40.1134	16.1267		30.9825	28.6458		24.1093	44.7737
36.9183	36.3974		47.6044	44.3953		32.1556	34.7096		37.8	25.1473
25.7753	30.107		43.0452	26.3308		37.6004	19.7301		36.2306	35.8022
47.7234	49.8403		53.3602	23.1721		33.5041	20.1424		23.4458	52.448
47.6277	55.8333		44.1261	46.9655		39.4016	22.025		36.6004	32.4649
28.2643	49.1308		52.7445	43.8566		38.1885	39.4373		53.1838	32.9605
37.614	44.9544		40.982	38.234		39.5928	29.7922		43.4692	51.286
54.6417	53.4896		61.4504	35.0944		39.8712	22.0216		26.3178	46.0451
41.4618	58.663		32.1558	13.108		51.3646	19.742		47.2449	72.9792
35.8015	67.009		41.4893	32.6929		39.8893	30.6051		37.5729	42.1061
36.1228	47.7645		39.8778	41.8863		25.557	19.9065		30.5423	28.8024
40.2098	56.3036		56.7323	27.5321		46.8798	35.6671		40.8758	35.7087
41.7766	43.0797		29.0249	36.4383		42.2062	22.8876		21.2336	49.2337
40.3181	45.6164		38.2878	45.8307		36.9367	23.4301		25.9755	50.9761
29.5822	69.0871		50.1523	12.4387		43.8916	36.053		35.3991	20.8543
28.4157	28.1077		35.5731	40.0524		37.069	36.2578		28.5892	31.5872
30.3977	48.1832		19.6429	47.7568		33.4667	34.1405		28.3843	26.9668
41.3717	47.4421		31.2709	55.6503		29.1898	32.9089		26.7175	22.2825
34.8589	37.1787		53.0236	44.7288		49.7911	32.8936		36.2629	33.0024
49.1839	45.492		47.976	46.2824		25.0774	38.4583		27.6011	34.527
42.1062	46.911		50.5203	52.9105		27.3225	28.8977		32.073	24.188
39.3977	58.1015		35.0763	48.5847		20.5218	26.635		33.5255	34.2803
37.747	44.4017		54.7068	37.2014		28.3856	25.7728		20.7094	31.7349
42.3927	24.432		54.433	33.5655		33.2598	37.2872		34.6344	22.1632
36.1779	50.4453		29.4139	23.6145		44.5654	28.7041		18.0208	23.3558
39.3093	57.8147		64.1199	38.8274		27.0303	27.8191		27.2772	30.2516
41.0415	49.3502		53.8205	34.2229		43.59	33.0078		13.7132	15.2711
46.5953	46.7805		54.6952	53.301		34.4987	31.3171		29.9426	18.1135
46.4996	55.5755		45.0665	29.1366		25.3356	41.8706		28.6809	21.7444
27.3655	48.5256		40.1564	41.639		35.0105	47.5933		38.3366	17.1002
30.2486	44.5792		30.3365	43.8497		50.3311	36.0347		34.798	48.6346
22.0025	45.283		62.4237	46.5692		35.3995	44.4201		37.5622	50.5493
51.9389	55.5955		68.4728	39.6042		34.6752	41.6596		30.6549	62.8555
40.4298	46.8507		49.9527	27.4586		26.0332	29.418		30.2904	34.8447
27.6965	52.1219		28.9139	45.3877		34.5718	42.0397		21.4758	57.1627
43.8884	43.7748		38.9542	40.4335		29.191	25.8471		42.0886	73.0672
42.9498	28.2596		54.6556	33.8856		40.483	23.1237		20.2597	20.1768
36.9252	59.3012		32.4613	47.7767		49.8178	37.1711		28.1258	36.8863
45.6517	49.2437		56.7459	54.3334		18.7372	20.1672		35.8404	37.4182
38.9487	20.8555		25.3972	51.121		27.8409	34.8505		24.4566	22.3433
40.1055	48.5143		46.8869	48.0886		40.6572	28.1727		40.3319	47.9877
42.616	35.2021		54.5072	38.5852		30.0194	33.8901		32.1295	24.7831
44.6035	46.4933		42.7554	40.3827		25.0849	21.9714		20.895	47.6527
22.05	26.2453		59.7839	45.0995		25.9196	44.338		21.2181	18.7306
32.592	45.796		60.6603	39.0992		39.2716	42.7004		24.8342	60.5069
41.0045	35.213		59.1179	43.5285		20.2824	53.3383		27.3857	22.2474
39.8525	43.519		35.296	46.882		36.1894	24.3855		24.477	48.9987
33.8817	50.2812		68.2997	40.9949		31.2149	32.4648		24.2494	62.3262
43.4846	27.5255		53.4442	51.3331		25.7493	26.9114		39.8951	46.24
51.6291	56.3199		65.3648	15.6044		29.3929	37.3797		39.4031	59.7018
49.233	68.8711		45.9566	48.4959		29.4703	31.6919		25.5715	22.7462
33.3947	44.0131		44.0466	42.9917		27.6554	33.5089		42.8962	27.4858
38.8323	55.8338		33.8912	44.3743		24.8276	39.1482		32.2244	40.7644
48.967	47.2999		37.4509	35.376		27.8112	39.4973		23.3327	69.0021
41.3559	46.2983		57.8281	61.379		34.8242	28.2215		32.2119	47.965
38.3626	51.1097		47.5458	51.4519		32.5942	26.1876		36.2914	50.6433
44.7112	76.68		31.2896	28.9781		28.9549	22.4582		22.5352	46.4994
44.4922	41.1435		34.11	38.9919		30.1859	38.487		34.1488	33.8885
31.4726	53.7265		57.1161	22.1799		26.4411	34.3097		42.4499	82.7181
25.8525	53.2299		56.3647	41.2671		28.106	39.714		36.5883	55.3329
39.4882	55.5387		48.0797	45.1405		34.3204	18.658		30.1832	62.7663
40.2398	46.9303		48.5326	30.5698		39.0342	23.5225		35.0069	64.5345
40.7713	48.3361		56.2253	43.631		27.9321	15.41		21.4261	60.4952
43.9684	49.4963		52.3431	44.0693		24.7932	42.5631		30.9113	62.0095
38.4345	54.125		40.3161	43.3805		31.5553	22.3366		33.0744	68.3042
38.118	56.0513		49.0319	38.7808		37.2047	19.8376		39.4361	43.1608
25.3551	26.3607		50.161	38.9203		33.0315	48.1949		19.859	21.1916
43.0239	36.2919		49.6805	14.3766		36.3148	32.9541		22.0372	71.3233
32.7973	54.0193		43.5897	35.7065		19.7928	43.0375		27.249	39.0782
46.711	48.8885		55.2314	35.071		24.3157	32.4764		21.0377	46.4086
38.4944	49.2023		45.6088	29.1634		20.3503	40.0551		25.4938	46.7565
32.5453	65.3495		36.8785	44.8332		28.7586	28.6374		26.3306	76.3493
40.2672	56.7155		26.17	53.9567		33.4601	39.1806		28.6085	45.75
27.3641	58.4603		21.5162	51.3913		40.8179	40.2376		24.0052	66.5098
32.3098	61.5507		32.7675	51.5594		23.851	22.9702		23.8904	65.5984
48.1502	51.997		59.4251	40.8121		33.9469	34.4807		21.8605	69.7807
27.1097	33.9951		32.9059	47.1986		32.0574	48.0651		19.6352	50.5338
44.6285	55.3567		14.9976	33.2128		27.0792	22.0779		16.265	66.4766
35.3608	32.9654		46.8097	53.5013		37.1176	35.2789		11.6948	66.6182
38.0781	45.8433		59.6099	39.7955		33.1613	38.1583		48.2966	69.1244
32.7978	51.6203		49.8915	33.1855		27.8486	39.3194		32.9925	48.9158
32.8837	38.5524		30.5328	47.6291		25.8794	34.9753		25.5823	60.2855
53.105	59.2388		65.6927	48.758		36.6725	34.1198		38.9839	45.1941
37.2343	23.2086		59.9426	43.3533		20.7551	35.6788		12.4839	47.4072
45.4642	51.2151		46.5232	33.2852		33.2247	29.1443		31.94	70.9768
56.1619	54.5834		63.3345	34.721		35.8101	42.9981		56.0025	34.214
41.1291	34.1764		50.3483	43.0917		46.701	31.3374		23.963	62.1035
47.2373	32.9888		51.685	34.2203		35.4025	40.418		54.4806	21.5496
40.0692	46.9711		22.5666	29.8549		29.4042	47.213		46.499	20.2783
42.0795	45.9135		41.5115	31.0306		32.5238	25.148		39.3217	59.9285
53.457	50.7667		39.0867	43.2278		31.9237	35.0947		18.8335	75.6989
45.8251	45.7998		46.3857	34.0422		16.8928	30.2577		29.2975	54.622
51.5203	32.5396		57.6914	43.8342		47.0154	39.6501		35.1382	55.6435
37.0072	53.6634		57.2342	37.0988		31.1992	33.4785		28.7314	63.1116
48.4861	23.0017		39.1708	39.4062		43.0963	16.6466		18.5004	54.6473
27.3339	47.3387		32.7054	41.2122		25.0662	46.5906		60.7648	47.5019
40.7883	56.1442		50.9336	58.1711		29.1383	49.8477		41.7034	37.1325
33.5345	44.6367		70.2548	41.3341		51.6199	42.5222		48.1294	58.1829
32.4259	59.4418		46.3194	38.9481		31.0547	12.1698		31.55	56.422
35.3102	74.1514		40.6855	31.0839		36.741	27.9239		41.9965	105.429
29.4241	33.179		56.4129	45.3731		21.5895	27.5913		34.3869	55.6743
25.6124	40.2582		56.4343	51.9145		33.3706	54.1037		68.5693	39.7272
23.7259	52.7849		12.1558	51.2215		26.5706	37.0778		41.7292	28.7362
30.1658	40.6589		37.841	42.2216		24.5559	26.3428		30.4502	33.2281
20.2282	48.9426		60.5171	38.2419		30.1787	42.3378		50.3724	60.7777
21.0103	20.4825		49.1899	46.574		29.7874	52.6539		60.7641	48.4987
29.9293	53.8986		35.3542	49.2443		37.4351	44.5292		32.8543	22.8023
19.6867	60.4759		38.0179	52.8448		32.5573	18.2726		39.6077	41.7182
13.4723	38.344		54.9449	36.6207		32.3114	37.0023		42.4085	57.0156
20.1279	28.7784		46.023	37.2362		28.3294	27.8251		30.989	36.3338
15.7696	46.7282		68.2183	51.7152		42.9087	44.9444		35.4892	73.3603
19.401	14.704		42.8433	38.9746		32.8859	27.0747		32.612	59.9203
68.0677	48.5594		34.2193	37.9936		39.0189	38.4399		32.9593	47.7898
46.2329	58.1923		49.623	30.0674		28.8045	25.7492		51.9344	51.7637
37.2673	33.1213		56.0984	52.1125		24.748	28.0564		27.6373	61.3606
66.2044	35.7298		65.4846	21.8629		27.5527	30.3636		52.9436	40.5267
20.9925	48.8225		44.8823	44.4262		24.8487	42.3223		54.8502	64.431
54.5591	52.7435		62.3368	45.0668		34.2412	27.6716		69.3021	120.951
51.6668	49.3021		54.6634	34.4587		31.8371	17.3183		55.9036	68.9423
11.7748	39.0931		55.5996	32.4845		33.7613	24.5373		52.9767	65.9565
39.9756	22.5365		50.7257	52.454		23.6417	55.3655		59.8653	40.0838
59.8471	33.8355		53.9029	36.5588		35.5301	41.1223		27.9328	74.1203
21.5262	35.4255		53.4852	46.1855		51.2067	33.371		53.2179	15.8459
37.8967	60.3444		28.9078	38.1071		26.018	40.9444		40.3025	57.7754
108.206	39.0449		59.8991	27.0443		21.3351	46.8786		46.7112	49.1462
44.3743	56.186		51.4967	55.9609		34.4823	45.2053		34.8467	40.3572
28.4563	62.2931		31.383	46.0053		30.5263	49.4691		46.7298	42.4319
58.1919	70.366		58.6091	25.9794		35.6945	14.1113		56.5669	64.5672
34.6943	56.8296		62.6693	36.9546		20.2124	40.9515		56.6709	50.3381
35.3999	52.6546		35.9184	41.9128		34.7323	38.0562		39.7773	57.2343
46.1671	38.5158		31.0869	43.3397		32.9203	35.8721		40.5691	57.1207
45.7406	60.567		46.5364	39.8011		23.5934	27.4152		33.2677	41.2071
60.5153	47.8358		32.0233	47.2265		23.6998	29.8587		36.5147	49.4233
24.4935	61.2366		61.1706	54.7159		30.9598	31.1841		38.0185	44.5892
52.2767	50.2028		54.4114	42.2872		42.0208	34.6337		51.7421	69.3724
55.6373	35.4067		31.8597	39.0999		27.966	29.0675		56.084	45.9695
44.0149	73.1974		41.8968	34.4022		33.5721	40.2457		56.921	22.7788
54.2998	49.1858		51.7018	46.9464		14.2012	25.0845		53.7224	33.4916
32.5364	40.3668		48.4079	41.5404		24.54	19.8801		51.2856	66.3317
63.6541	31.3224		52.4326	50.5621		30.5333	29.3867		24.5412	23.0039
41.3937	69.9071		54.5137	47.6006		33.2126	30.1882		44.2119	36.539
58.7714	57.6723		28.2068	53.0254		34.4727	33.9327		36.5628	65.7744
31.0841	65.2277		47.8931	32.2485		31.8516	18.5553		60.9643	64.7875
59.2431	68.6335		35.6865	35.9709		31.9795	29.2037		29.1763	73.6996
59.209	45.3607		45.1546	38.594		26.0621	46.9966		31.9392	68.8655
45.3009	49.415		54.8182	47.9739		27.6428	29.3812		46.3684	52.0102
49.5692	26.1214		34.7525	39.2601		17.273	49.2786		40.857	51.0713
23.8253	42.9234		33.7885	29.7225		28.3726	22.9639		27.8407	32.7849
62.0627	31.5655		52.0733	41.2793		27.3359	20.3799		58.0486	57.9855
50.0845	24.1803		56.7652	39.446		27.2513	26.6079		45.444	63.2907
65.2927	34.3474		37.9073	35.6382		32.6666	27.5791		52.438	70.8231
54.1211	21.2887		64.7639	43.9653		28.9972	33.3336		50.537	54.9304
54.1994	56.688		45.9162	43.9376		36.6663	37.6467		26.9845	27.4279
62.3637	44.7733		28.0865	42.6241		26.7814	36.4413		37.4066	34.2613
61.9278	29.5963		42.0481	25.6038		29.4367	15.8896		21.4611	46.3845
71.6827	60.5067		52.1414	48.5879		30.1735	25.9761		30.6051	59.1319
59.0259	51.5784		73.9256	54.9395		32.2276	41.0615		39.1937	57.6818
58.0748	52.1078		30.1006	26.8458		32.3544	67.5214		56.0363	66.0282
48.1887	49.4544		56.3555	46.4697		30.6098	24.8044		30.7684	68.4301
57.9155	65.5077		50.2483	39.6671		31.5762	24.0474		57.7101	23.8293
49.5863	58.6536		66.7854	49.8052		25.5826	30.6563		42.2872	54.411
34.7727	33.5087		44.7065	42.9096		29.1856	52.9124		46.1935	26.5614
48.1205	73.7369		47.3294	36.9193		17.29	30.5996		56.2602	65.0195
52.5932	50.6605		60.3028	38.3136		20.141	50.4758		32.8668	57.3734
55.2614	51.2452		59.2571	37.7556		31.453	23.6812		31.9155	33.5094
47.5174	85.2394		34.7414	52.609		28.0359	20.115		21.2559	48.0278
38.5732	40.5317		31.1911	45.5344		26.504	36.9482		62.4182	57.6963
66.4695	20.0696		45.2634	49.8772		27.4199	18.4979		41.9946	47.2302
49.849	56.2557		46.54	44.8834		27.8386	56.4869		24.7934	73.3108
60.5871	56.3514		51.3373	49.6036		42.2281	47.1702		48.9135	51.9994
26.3404	56.2385		19.0662	48.4175		25.0362	29.8393		44.3782	43.2309
52.1647	25.084		60.8856	40.3816		26.4341	37.1896		53.5529	21.1579
48.2281	60.0471		69.9553	48.2774		24.3935	16.0266		57.2766	44.3279
47.6643	44.6887		40.6848	19.3782		21.6487	30.6965		33.1054	65.2837
43.9058	64.0948		46.1794	45.2934		34.6949	31.3215		36.2149	18.5098
59.1646	41.3937		55.1825	51.1351		29.6112	20.5817		22.9254	34.6202
65.6954	36.8484		48.4185	46.9961		33.9269	49.1511		50.4771	32.7962
38.0099	19.1757		64.0298	20.2173		27.2779	26.3468		41.6461	45.7086
62.3191	39.9121		49.23	48.8543		31.1975	28.369		42.6717	44.156
60.3003	46.1788		51.9211	43.0368		28.9508	35.6288		40.9561	76.473
55.1479	73.3677		46.388	45.0901		31.9524	30.612		49.2894	63.1283
54.5852	53.1625		37.7393	38.9039		22.1161	58.1299		31.743	64.9471
58.3195	36.7222		80.927	31.6816		40.7923	20.1032		37.2627	17.0648
46.618	48.546		71.1496	39.6447		29.0049	13.6946		23.5979	63.4893
59.9528	55.8049		41.552	52.4673		41.0009	27.7982		56.1233	52.7497
55.7826	59.1284		58.9467	40.3474		30.7252	23.7047		44.6356	55.6775
58.4057	38.1856		61.5769	39.3217		28.8307	29.2921		44.6816	64.2439
48.316	31.3383		51.7739	48.6728		26.6964	24.1281		46.059	65.2217
58.6825	59.2792		41.6809	35.0462		27.9598	33.4092		41.9646	54.7721
56.0382	53.2864		64.6263	28.9797		25.367	31.2798		26.5154	61.6766
55.0696	49.8807		19.7693	52.3603		30.4804	14.1389		51.6076	30.6173
64.7875	42.7935		33.2434	48.5983		25.6561	29.082		64.8771	38.9501
38.2242	73.3157		37.2778	33.1455		28.7604	43.5309		39.2688	38.0234
55.5788	18.7469		55.9997	40.4752		24.1968	38.9109		38.7352	73.3606
58.3352	54.7671		52.8224	32.9648		28.0166	35.2086		43.1985	77.2088
44.0535	54.2923		47.0908	42.9538		25.578	48.1127		47.8775	15.3808
19.2795	44.31		35.9482	42.3454		31.6642	21.862		41.1281	38.8764
13.1305	46.8219		48.9439	23.8929		28.2736	24.9375		17.5266	57.135
26.4749	15.3466		41.1341	43.4507		41.3566	18.3284		31.6733	39.5902
58.5083	27.126		53.9994	52.4116		22.2663	26.5936		53.8486	63.0388
84.0772	30.0027		53.9332	27.3785		27.0618	17.2804		43.0725	65.3801
61.2805	53.1865		61.4877	44.8469		20.1213	20.065		57.9553	62.0297
50.6684	53.4384		34.8709	50.4546		21.0996	27.3146		39.3458	58.5665
55.1758	46.5812		31.1281	48.0745		29.1541	38.3266		42.9609	39.2691
33.4104	41.206		52.0767	20.6034		33.9525	38.3183		44.6684	30.2652
48.6396	31.3376		64.332	45.6632		33.769	16.1721		34.414	38.2285
51.2393	33.5486		38.2902	38.917		32.2844	48.1339		34.5457	53.9819
51.4678	26.6753		35.2221	24.5026		30.9378	56.2812		36.9202	51.9692
40.2325	18.9147		50.2627	25.0059		28.6946	33.2818		34.1016	55.1814
61.8499	26.6644		76.5605	39.467		25.5552	40.7993		37.3176	44.2996
47.6704	42.143		60.5537	41.0453		43.5885	25.3929		56.2609	71.8557
48.9056	49.0008		55.2005	41.5036		25.2202	24.9722		16.0927	50.6611
62.8393	10.1461		47.0483	53.9958		29.5118	59.2533		33.8628	63.9958
60.9327	48.6807		56.4349	42.9934		27.3198	39.9714		51.2307	37.3385
46.2822	17.7864		66.1771	43.3171		31.4793	39.2277		47.5279	52.7467
60.2658	44.1518		52.0682	32.5513		31.3727	21.3155		19.0611	54.4494
54.1913	56.7598		57.4448	49.7017		31.3711	22.8957		44.1768	75.4862
56.7511	51.9053		51.2806	40.2714		26.7053	15.0926		42.3304	98.9953
58.5763	48.853		60.4173	48.1976		22.9484	52.9916		38.0303	61.7093
35.9406	49.2795		29.4014	45.1555		31.0974	37.3461		45.9396	10.5351
58.6485	49.0242		47.3431	33.5577		35.3546	32.8046		44.0103	58.2419
58.486	45.9182		67.1193	42.9712		26.7301	40.816		45.098	52.1392
52.6834	42.8273		35.6659	49.5074		32.5834	34.8656		42.0866	35.7491
46.0208	21.5938		41.1159	48.8708		30.9252	21.9495		42.263	76.6098
50.1153	53.7749		64.2466	20.3017		39.1883	26.6927		60.5102	65.3617
33.9739	53.4062		37.9016	47.9211		27.3426	22.674		53.3727	47.5017
41.4808	51.4153		62.0963	39.2435		24.6078	27.8795		27.0814	40.4862
39.1854	47.1696		44.6528	38.9809		26.4909	36.7358		60.9846	73.5577
54.7298	57.0509		57.5469	38.7456		35.358	22.4849		49.6784	69.1789
51.5621	53.5688		57.2155	50.0422		11.8173	29.259		46.2704	69.3068
40.5957	41.1715		37.4782	16.686		37.1492	39.7242		35.0131	57.4795
54.3093	58.5094		41.9981	27.0352		31.1762	27.776		60.0486	68.6126
58.4616	46.8239		30.4106	17.3309		32.4422	21.7704		68.3246	61.2834
65.8995	51.2973		40.4612	43.4055		26.5188	26.5929		46.895	49.5311
48.282	37.209		35.436	45.4149		27.2835	23.2783		59.9088	48.8584
69.4771	48.381		30.0275	47.1863		31.7602	25.5328		31.7794	58.8613
34.9006	41.5282		31.1997	52.537		26.4416	39.8551		56.1536	58.8194
56.1627	52.2294		21.8813	37.7023		33.3746	34.9104		26.7035	75.6154
32.447	51.3965		23.2598	33.8452		32.4135	25.2113		54.0078	54.0778
72.0887	27.0929		17.9874	27.498		24.7547	29.6183		43.6424	59.0611
52.3658	54.7045		20.1278	50.1		29.4022	26.57		39.681	21.6652
40.8661	50.6024		44.4672	43.3286		40.0259	48.2756		65.588	37.0869
45.9745	57.2335		22.7873	51.3539		26.491	20.11		33.9483	49.1991
55.7685	48.7089		37.9519	39.2119		30.1704	23.0987		26.1333	43.6186
20.6108	56.0489		34.1863	18.7641		28.2402	33.0673		41.8489	44.2545
63.4099	39.8824		36.8231	33.1065		35.6957	26.6521		35.7401	36.641
43.84	31.3162		44.1648	42.6352		20.5565	25.9133		40.4022	22.734
51.4937	48.3718		24.614	48.9423		18.266	21.8794		44.5652	16.1365
33.7211	40.1597		52.4584	49.5656		26.8812	40.2723		51.0509	13.8663
34.0895	45.3379		46.7067	43.931		29.3604	23.7219		48.2963	31.6474
43.6022	51.9908		41.3514	43.0741		27.2779	25.0757		31.5785	16.7508
54.7711	14.9243		35.4164	35.4873		29.0809	17.8962		28.9394	34.8359
50.1072	34.1543		37.2439	43.1023		24.0068	27.6406		52.2815	41.1432
63.7609	58.1657		36.936	41.499		29.4308	29.797		44.2017	12.2029
50.6344	47.0713		42.6177	51.2976		14.1743	40.0858		25.3101	65.1499
45.6237	56.3775		16.8038	38.4164		30.4202	14.5004		57.7273	55.2377
70.0663	17.7817		20.1836	50.4276		35.2041	37.5672		46.1129	18.2176
52.3939	54.7042		41.497	49.0917		33.9989	40.1073		37.6365	17.2233
35.9313	53.5208		39.291	26.2941		33.6033	32.5442		48.809	40.4086
57.2615	46.495		39.5941	44.8238		13.139	30.2976		21.5819	40.9727
54.7736	58.1408		49.2266	44.1427		30.5357	16.5666		26.6026	56.0219
57.9511	50.7615		48.7303	38.9464		26.1452	28.6478		40.4085	36.922
59.5479	45.0749		31.2977	51.3314		19.3209	51.9192		36.8179	59.1361
40.2501	55.4548		54.7962	34.0575		25.9035	26.5144		23.3604	57.6168
57.2794	44.2032		38.4314	45.0998		32.5143	36.3281		47.9245	44.6193
48.5306	49.8584		42.6215	59.3151		39.3294	14.7881		53.1396	21.1995
63.5582	52.5171		33.0932	53.0729		29.9525	47.7961		76.7042	37.367
66.5075	42.7363		26.9559	27.7173		18.0224	25.2669		47.2022	22.7861
65.4263	44.1228		45.423	47.9875		21.3681	17.1614		30.1135	47.9607
62.3041	30.5311		42.8896	46.9827		33.1255	39.8753		37.6444	50.3441
48.555	53.1864		51.7852	45.2589		31.0613	19.0882		42.6355	17.3769
37.7572	42.3307		42.954	41.0587		33.2921	32.7245		31.7737	43.1248
68.9843	61.3586		45.6692	26.673		17.1077	16.1424		36.8793	28.5761
36.102	26.9819		37.5794	47.4887		22.5491	60.8657		56.8425	39.39
55.5382	21.8669		19.5022	47.1462		40.3033	22.8625		36.4135	45.4091
43.6382	54.7928		35.5047	42.9983		17.3081	25.8818		19.4196	49.8051
56.2944	58.6895		40.7062	25.8802		30.9253	44.2143		51.5713	46.0719
37.3571	47.7324		38.8786	48.0277		21.181	51.4913		31.5481	56.2004
49.6229	39.8809		32.9291	43.2139		24.3811	23.962		58.6146	48.7684
47.5188	39.6211		41.3142	51.4226		29.8731	16.8703		65.011	61.7956
56.2151	63.3982		33.6818	42.8409		16.4379	54.7439		42.0598	54.0859
60.7226	35.8978		38.5492	46.3325		20.6567	14.3457		49.8109	44.7942
28.3833	54.8099		32.2199	58.6163		49.0125	30.0315		45.2365	48.4596
64.8215	36.6547		33.4342	41.3733		41.0062	15.336		46.5678	36.8921
54.0284	52.0148		37.9987	41.2524		28.8536	23.8473		52.8105	43.2903
55.8089	63.4185		43.6611	45.6173		36.9455	31.4609		55.3889	25.3517
60.7374	47.5815		34.412	37.6926		56.3232	82.9828		51.2904	54.8391
46.6035	47.3506		48.3134	38.1415		44.5205	15.1801		60.2543	52.1508
54.4605	47.9933		40.4074	51.4981		42.9533	25.6693		64.6031	41.5722
48.3403	53.9083		44.4073	25.2223		32.2358	23.6593		63.7107	42.4
33.0392	54.7604		29.6821	41.4661		22.5342	34.9623		70.6555	40.476
65.7893	55.2955		47.0881	40.9251		41.5207	50.2124		58.165	68.5285
60.7685	64.3472		49.198	49.3744		29.414	36.3567		46.6121	43.6386
58.4557	21.1826		54.6229	30.6084		29.386	35.5031		24.6322	54.6766
66.5314	51.7302		23.8032	42.6228		40.0079	52.0641		29.4333	49.791
49.9412	55.3084		48.7585	44.856		38.2417	38.3361		48.8228	61.605
47.5878	47.9379		32.5438	38.2068		44.9214	32.8753		29.6679	42.182
57.7024	58.6125		43.6612	33.5148		33.8298	32.6445		43.772	51.9107
29.6513	53.7066		26.3953	17.3757		39.9464	23.2027		47.8761	54.474
50.4877	50.7085		38.1326	44.6353		37.7137	40.895		74.0595	49.5307
40.6248	55.9616		43.1041	37.8592		41.1203	38.6188		51.0624	56.8146
49.4355	51.1896		44.6025	44.8567		36.3539	17.3784		34.8253	60.251
54.765	53.1351		36.8266	53.82		42.6953	26.0661		52.0178	37.8433
26.6003	61.5824		50.5272	35.2076		40.4406	31.8209		41.6188	49.3339
47.2883	46.6228		41.0687	56.3531		32.1626	25.4959		42.2824	16.431
46.533	38.4507		43.8163	44.0602		36.43	18.1802		47.5907	38.6628
55.4426	44.4979		35.6798	47.4023		42.3306	30.0115		34.3961	41.5213
54.6142	52.5065		36.5356	47.945		33.7605	15.6503		52.7034	29.5655
63.0173	44.7491		29.2474	49.4056		37.3279	44.2438		19.6288	44.8737
54.5981	42.0927		51.3847	39.2575		40.14	36.6197		25.5459	72.3952
56.9075	65.8252		49.1487	24.0513		34.9233	13.0486		52.2105	55.0311
58.7024	39.1103		42.6247	43.0133		34.0809	32.0979		18.8938	55.7133
59.3192	53.8432		19.8009	28.5562		35.1275	29.6637		59.6333	50.8058
58.6138	57.4604		32.9993	49.2999		40.7897	57.8217		30.5648	55.2709
38.9672	34.9028		47.8621	41.4773		44.621	27.2926		38.2604	62.7201
64.1648	57.0303		31.9238	47.3722		49.3601	20.0314		32.9231	43.3393
56.7857	18.027		44.4856	48.718		38.9488	45.3111		47.4097	22.5688
27.997	62.681		23.6237	33.3038		40.0139	55.3644		31.6558	61.4337
67.2596	53.2882		20.6771	40.5312		36.1337	40.4381		61.7907	22.7778
47.6779	37.6519		17.2736	50.8772		30.2717	32.7129		60.0591	57.8804
56.8466	18.0722		38.7139	48.0144		34.2096	34.1412		56.644	50.5173
39.9785	16.8153		40.6619	46.5911		37.4956	27.2243		62.5206	50.9799
62.6612	49.5202		51.8713	41.8507		33.821	57.8751		55.9745	62.7544
53.8749	47.314		26.7118	49.4618		35.7726	17.0688		21.9377	37.1187
46.8649	59.7992		37.5145	36.7004		41.2942	14.4607		37.3662	46.8792
48.5893	47.3703		41.5889	26.2343		28.844	15.9921		54.6096	46.1735
56.9942	43.9609		31.1322	44.4338		41.345	13.944		27.8397	42.8682
60.0004	39.7391		50.6714	47.5285		39.4278	12.2626		40.658	51.0437
42.9111	49.9177		41.6509	45.355		13.7737	17.0283		25.9186	47.4143
62.6498	50.2739		34.1284	44.9024		61.0149	25.4205		47.2695	60.458
48.1592	55.4084		31.0298	40.4588		25.1241	40.032		52.0046	55.5493
61.8544	37.6738		45.3055	44.1547		46.6157	56.4459		60.0484	48.8302
65.2153	37.3863		26.2358	43.6144		35.3925	38.842		37.3802	21.4964
51.2428	33.4746		50.886	50.1328		43.5309	20.0538		36.3123	61.2206
41.4467	45.1556		40.9132	43.2765		42.9035	28.5598		42.8128	39.2066
54.0613	50.0004		22.6389	33.8573		27.4916	21.2045		29.824	40.8368
42.5087	54.3581		25.6803	42.9076		24.7062	32.6593		59.3925	42.5874
32.8401	47.5954		45.8898	37.2341		30.0861	31.4433		54.9866	53.9242
58.5373	52.4895		48.5784	55.1779		50.5144	46.9985		58.6836	20.3758
60.6023	73.6192		40.8986	49.533		46.6091	21.6315		26.0427	35.5741
20.6675	41.8386		28.5366	40.3426		39.9975	33.7257		21.3828	43.3533
55.1066	64.7801		55.1131	50.8445		20.0012	16.6666		40.2799	44.3112
32.8275	60.1098		42.1469	52.6947		40.6044	20.7791		44.2714	22.141
50.3054	49.7802		41.9608	33.3583		40.6886	34.0721		29.5648	45.869
65.1549	50.3129		36.0287	43.3233		25.824	24.6172		17.3697	39.8538
47.1444	59.6577		38.6859	48.3027		24.1894	33.0701		53.8383	53.0772
55.5201	33.2843		49.8313	20.1681		37.0998	48.3442		59.7854	32.5638
57.9858	48.3761		47.8479	21.4659		32.1517	16.7383		39.0565	51.4733
43.8591	52.9253		25.0456	40.287		27.2922	22.4327		28.1797	47.9843
55.8688	41.2534		36.0164	44.3298		39.3927	44.0562		50.8795	50.5581
66.4542	58.1733		35.2616	31.0062		42.352	22.0856		34.563	40.6738
57.4591	66.737		41.3696	44.0798		42.1283	12.9416		24.0889	41.2035
33.4505	31.4938		48.3881	41.6867		35.7676	27.1749		30.6181	54.8187
58.5242	41.3144		38.8476	46.608		32.1376	35.0254		62.2897	51.5145
38.0639	38.1355		30.478	53.1827		30.0089	22.5541		56.6703	35.7874
52.6854	48.6025		52.4757	67.4087		33.3752	35.6986		47.4657	42.6918
30.2888	60.0444		33.5366	44.586		35.8217	36.2574		63.2953	50.8249
30.723	48.6825		20.0021	40.9738		33.7353	28.7795		50.2497	44.2406
56.8695	36.7303		53.1673	44.8223		34.1761	36.0793		44.8005	48.7296
56.1956	56.247		44.3068	28.4471		34.8068	16.05		44.192	44.8624
66.8927	55.5727		44.6864	26.1311		36.0082	38.6902		41.8607	54.1089
60.0331	57.6355		23.2228	39.7912		27.2084	34.2294		30.3776	47.968
58.0052	39.5212		24.0884	55.1193		40.6933	39.7185		62.9163	63.5027
38.9638	61.1669		57.4779	46.7146		23.6009	33.9332		23.4761	63.9005
63.8465	15.8037		43.9179	23.1424		24.9579	32.3204		23.9461	25.8066
34.164	54.8594		26.4381	58.0199		35.1046	18.1075		56.727	45.6131
57.0218	57.7257		43.1349	30.4108		19.5847	23.7283		22.5965	52.1122
59.8871	46.3383		47.7659	52.2007		40.9515	18.6718		37.2548	39.1362
45.489	30.2235		40.0058	39.3783		35.3666	47.4754		49.2866	46.3262
46.43	11.9704		46.7471	32.9091		32.3353	40.7098		16.5937	15.9909
40.569	27.0686		22.3152	62.3001		28.3959	31.4455		46.4962	53.3154
67.4348	57.9398		50.6573	20.4706		16.7651	29.088		21.7491	39.6921
36.9686	21.1436		43.9378	44.5913		31.5731	38.1315		57.5289	60.0924
60.0875	53.1285		41.994	30.1422		34.3286	32.5291		56.6275	51.9721
60.1231	62.1332		41.8513	43.2772		25.7489	23.6877		52.9826	37.3455
26.1868	50.5594		40.4264	47.8601		29.7861	45.7509		25.4082	60.2942
54.9768	43.3634		42.6949	47.3628		38.368	26.207		57.9048	42.1582
64.1927	46.2325		37.3826	29.6155		28.4606	50.4505		49.2353	59.0746
30.0572	43.7166		40.8721	36.3993		32.3227	50.9506		42.6896	52.1294
52.6503	52.6783		21.9643	45.9369		27.7599	40.6103		32.2322	31.0804
25.337	54.5061		27.5658	35.0664		39.2526	51.2085		46.4259	21.5123
42.0282	50.2467		47.3198	43.3074		34.484	24.2148		44.6768	42.7657
22.9668	62.7056		25.6429	79.3603		35.7723	40.8434		48.1125	60.7674
54.0112	52.4225		52.4806	36.1328		42.7313	35.2897		44.6006	48.145
57.7709	47.0579		38.4858	41.9122		37.7913	17.9846		32.949	48.3186
53.0504	36.896		47.4199	33.8686		33.9648	37.7821		69.6152	53.0371
48.3738	62.1644		47.1935	38.2448		36.554	13.6854		48.6032	47.1748
48.6651	45.2864		35.5357	55.0103		30.5957	12.4228		92.2535	41.4204
51.2039	65.792		42.7627	23.2213		36.1164	15.6984		38.5756	63.8871
55.3381	75.1623		41.5736	46.2688		32.322	24.0723		43.0996	59.5971
44.8525	50.6991		40.7798	50.6248		40.4882	26.3773		44.603	57.7883
47.9061	53.386		36.6416	28.8417		20.841	25.4003		35.0579	53.3704
31.657	13.1054		32.1583	46.7238		19.4202	23.3533		45.9154	42.8857
53.1093	56.8406		37.6358	46.9175		29.4865	31.5043		41.383	47.482
57.8648	46.834		47.9009	43.4929		32.7324	28.4048		58.2135	44.1459
56.937	46.2797		42.527	45.2864		24.757	31.0548		32.351	47.2277
68.5741	54.2317		47.3286	53.5615		23.3325	23.0507		52.2221	44.9067
57.0554	38.0978		33.7861	49.8554		39.6736	28.6873		35.7533	40.6527
57.7081	62.8549		32.2892	23.8727		20.8939	31.2521		21.0269	60.7717
58.349	59.3261		51.8045	48.904		31.4698	26.4255		45.2858	42.1084
56.1266	57.4854		19.4063	32.4638		42.9309	22.2241		30.5641	42.7385
46.513	56.9959		38.6799	46.6179		17.7915	20.3247		25.7509	57.0487
43.098	52.7578		38.7797	46.3264		27.1107	23.0244		55.6046	35.0568
44.8531	57.9008		19.0377	30.0761		38.0015	25.8947		61.5263	42.619
35.2939	60.605		31.9107	52.2702		38.8764	33.5897		59.969	51.6264
29.1298	38.4399		38.8011	25.1357		19.6609	22.6836		55.5691	62.3475
39.19	22.2018		53.4658	41.6406		26.3015	32.9552		35.1781	39.5348
32.6336	32.9001		31.6871	26.8256		46.7201	30.396		43.1735	64.2941
16.3353	45.7788		24.7813	35.4177		18.2103	34.366		41.4483	48.9002
23.0221	45.0059		39.0445	36.6625		34.7821	25.7262		59.9745	58.1996
16.8415	127.881		49.9595	42.1529		37.0506	25.8559		53.9196	58.9165
17.5541	57.5084		35.1772	34.7118		37.9166	35.6488		20.9012	49.3776
18.1661	33.2332		43.4929	50.2927		31.1546	28.9379		39.6771	45.0871
45.0811	34.6186		53.1227	55.5953		18.1312	32.7057		34.8888	56.1147
22.533	50.9415		38.3224	35.4677		32.388	37.9115		25.617	43.5927
18.8644	71.5463		53.1494	39.7374		32.9313	28.9255		22.7791	36.3439
38.2247	57.958		40.7808	46.5679		37.4524	30.7663		10.641	46.5832
37.7712	57.3605		42.419	36.7953		36.4245	27.6848		48.7393	34.8429
21.2615	53.3323		26.4903	46.4714		38.0181	21.4704		59.4662	55.0506
52.9401	47.164		30.3993	57.3872		27.6126	33.0345		45.8506	58.3868
31.9764	60.6566		49.1081	41.9663		19.4632	34.3037		32.7533	57.9477
40.4284	45.7563		53.4983	40.6479		37.8569	25.8824		20.6911	30.5517
20.7802	47.1185		43.3493	46.0809		40.5736	41.3546		47.0864	46.1064
30.3364	57.3405		44.9151	36.4108		26.7359	41.5076		57.189	41.8139
17.117	46.8841		36.552	52.2713		31.9449	25.0263		63.6593	60.9329
34.7745	56.4395		49.9762	33.7735		28.7527	18.783		36.7413	39.2027
12.3687	64.5623		25.1487	49.7822		26.3768	40.0019		52.3984	68.3177
18.8469	56.8175		28.3104	46.5242		42.5779	39.1389		45.9653	64.1316
15.3321	64.5468		31.9824	61.9006		29.6293	42.2855		42.7485	44.5499
25.432	49.6884		44.5426	50.1614		21.0939	37.9141		55.6511	51.0804
27.8616	60.7056		44.0014	28.1117		30.4433	24.5049		47.2338	66.4234
22.3493	48.3576		45.688	52.171		47.0283	41.0108		84.7587	52.99
26.1723	52.1477		22.5864	63.0907		31.0182	47.5483		61.5625	54.9421
25.9894	42.7075		24.8824	35.492		27.5951	28.245		18.9357	29.5463
36.0976	48.9227		28.3801	25.9513		29.6745	52.1463		32.1002	33.8075
23.2099	41.4347		36.3916	46.0014		28.8873	31.8324		63.7356	38.8469
51.8905	37.6408		49.2907	51.358		21.7663	44.9929		45.9711	13.8186
29.1183	50.002		30.9873	43.8817		22.978	36.1957		50.241	51.8531
27.617	37.9825		36.0312	52.2111		57.3364	49.2967		49.6241	44.8703
19.2417	21.8935		53.3245	19.1182		25.7881	36.5004		25.7354	42.4218
51.8994	47.437		43.9168	45.3416		35.3365	32.6614		23.3898	49.5441
34.1909	50.5702		44.0975	45.5401		38.8253	34.9126		43.6135	33.8903
16.6856	49.0594		46.2378	43.3643		19.4187	18.4504		32.2508	52.2309
44.7691	44.8594		44.9479	36.8888		35.4562	24.779		24.3756	36.5689
29.5248	79.284		42.5498	46.998		29.9894	27.2098		25.6434	57.9096
50.9901	46.4412		20.0153	45.377		32.9747	40.1949		43.2072	62.5262
27.704	23.7466		54.3654	32.7134		28.3408	34.8818		47.7559	52.442
45.0363	50.7844		46.047	26.1184		26.6747	22.6806		54.5844	42.5675
32.8463	69.7976		48.4327	30.8505		29.8506	29.6342		34.7215	52.5033
49.7568	50.8747		56.0708	39.5525		40.4948	32.3791		48.024	56.383
33.1051	83.5986		54.8573	31.3909		28.2416	34.2755		26.2566	41.5589
34.4087	30.4098		43.801	48.116		32.2035	19.7901		53.1752	57.2151
27.4264	54.8502		56.1625	18.316		30.9411	19.1147		26.2012	61.4939
23.9831	44.905		42.0962	29.671		32.1837	42.112		48.3756	76.9115
52.1041	48.1639		54.4443	29.8702		46.4783	40.6735		33.3839	52.4455
31.3134	62.7134		50.7406	35.2494		32.5187	28.8269		66.5226	63.1854
24.5278	49.2486		48.4143	30.3146		24.6197	37.0892		51.095	50.849
36.243	54.5669		37.7685	23.3332		25.6654	39.5723		32.0285	42.5477
50.7246	12.3435		34.6264	23.0901		27.4485	31.3275		33.9664	54.321
23.8803	49.1559		54.7343	26.0645		34.794	32.6085		12.3892	85.1009
46.9648	54.6934		52.0551	23.7463		37.375	46.7221		28.9867	68.9401
24.1869	35.7275		40.043	26.3846		42.2943	30.2003		32.2308	50.4412
42.3346	55.5767		49.4791	18.8448		29.7325	23.6165		48.0951	33.289
44.9016	84.6274		30.8787	13.3189		35.3892	28.7687		28.3926	55.4441
61.4755	45.4138		52.3443	25.6193		14.1578	45.7476		39.154	38.0521
29.2691	47.7857		19.5411	19.8544		23.901	31.7873		35.4013	43.7791
28.2814	52.4218		47.628	18.9739		37.9403	32.5987		43.1352	47.9404
21.7562	29.4504		56.5434	20.5385		25.2564	50.6338		46.5621	38.1644
38.9865	49.1355		39.6949	40.7671		31.9348	43.1687		41.9707	79.8411
33.5304	48.6775		50.5756	24.3433		32.5494	41.7371		37.635	28.6796
30.9885	66.2088		46.3794	31.5641		46.1284	37.8069		28.1002	32.0434
22.9847	10.2539		39.0931	45.0551		21.1466	36.9657		30.1694	54.6305
58.5144	59.0869		50.3272	39.8878		45.6605	33.7461		32.8094	49.7419
44.5305	52.0235		51.3679	22.48		31.6586	38.718		26.4975	34.4894
48.5119	54.9191		52.4731	26.294		39.0157	29.8314		30.1717	41.432
49.3273	45.5898		24.8208	27.8285		24.8486	23.9401		34.3385	36.4664
47.2877	37.7837		51.419	19.1124		33.9702	45.5399		27.8486	77.2611
42.1802	38.9111		23.7684	15.4118		25.0558	49.216		11.0757	42.0871
26.0531	27.1261		29.037	41.4038		28.6032	29.4913		17.0093	58.9813
24.7324	24.6468		17.5814	16.564		17.4715	28.6558		12.895	36.9127
46.1111	23.7203		47.9487	24.5919		27.7566	38.6263		17.3991	47.4157
42.139	39.828		45.5541	31.6073		18.003	34.4015		11.3774	41.2923
28.9715	46.4589		44.7114	34.3072		29.7451	20.9186		35.896	66.1437
13.9072	36.552		52.9277	49.7158		26.3177	41.53		33.0019	47.8097
17.5999	39.6049		40.8098	33.5257		28.7175	25.5375		34.8634	43.7584
45.4252	33.4141		46.5468	25.8183		26.604	62.0092		23.4601	32.7008
74.2201	23.9781		51.8557	79.6559		29.4745	21.9942		34.0635	44.7423
26.683	25.5998		24.7169	78.6536		19.0211	35.8298		29.4549	41.3601
45.107	31.6442		34.1692	26.073		32.5864	18.0697		29.8293	25.1821
31.5884	12.6166		21.6556	48.2002		47.0274	31.3813		38.0633	41.5606
24.7291	44.9001		23.0161	25.8581		30.4706	25.0171		32.8712	45.8368
35.9046	26.7059		49.8214	21.5357		23.2623	36.9777		33.405	36.0491
35.7272	36.3176		27.3409	32.0957		26.8408	39.387		10.8231	59.9147
29.6034	22.5622		57.3071	50.2774		43.6154	34.1804		26.2246	57.8655
36.5155	34.8615		46.4988	58.7229		38.5022	28.5865		49.6454	57.7906
28.9042	27.5567		31.4537	46.9815		32.016	46.6283		22.9073	58.7915
23.71	30.6819		29.0988	52.9776		27.7789	47.237		35.276	36.572
50.574	35.4633		48.6823	47.7454		40.1491	39.8642		45.4907	63.3847
43.4052	34.6025		25.3452	44.8958		31.795	48.626		23.7517	51.3765
39.2084	55.8876		40.5519	29.6235		29.6014	30.1409		40.3814	27.636
51.3054	17.2722		39.5206	50.466		28.8111	40.629		38.9973	63.7219
53.6986	34.1321		53.2662	47.3634		26.3147	75.7837		37.3373	56.9722
35.0209	21.3824		17.133	28.1217		37.697	29.2037		32.1344	79.3277
67.2285	41.0145		49.5686	29.3283		25.6511	33.9969		24.9505	59.0252
51.6439	19.6344		26.6075	36.2099		30.8756	27.9057		25.5222	47.5014
39.1709	100.29		37.4113	36.9847		31.7249	39.0226		41.3279	40.4
24.4392	43.0098		37.2025	32.7797		32.598	31.3958		38.9796	69.7506
45.0431	47.7862		51.9849	41.5177		35.0803	42.8408		55.0267	40.6515
47.6513	35.9788		43.0203	49.3807		39.6312	31.1042		26.6485	23.8727
26.3529	33.9854		53.4992	39.0724		29.6356	38.675		44.9221	48.6481
27.1513	46.8795		20.767	49.4934		29.2077	50.0946		24.7734	23.1103
37.2516	35.2293		48.9368	27.1873		32.6044	35.6973		38.7899	17.0284
25.9983	30.217		33.5913	40.4423		27.9912	57.1491		42.3256	51.5545
23.8063	37.6576		51.3296	44.3495		29.2043	36.3304		35.1817	63.6803
51.3433	35.6722		46.7707	42.5565		28.5154	26.1111		31.3771	63.5932
30.5795	23.3939		56.9188	38.8378		41.8721	24.1396		35.3054	39.7608
21.3022	24.8799		22.0905	40.1618		24.3013	19.7349		30.9657	43.5018
48.7109	22.7011		20.8645	25.6081		34.9611	42.0242		40.1542	63.5239
32.0993	46.1875		34.0587	48.871		36.7714	34.6563		21.3451	32.9644
35.1003	47.1264		47.7792	43.065		29.6487	32.6302		30.2871	36.9794
60.9434	29.0126		34.0819	50.9492		33.0533	35.2364		47.5859	16.3995
40.6652	39.6012		62.997	29.8587		34.7289	33.3783		37.6058	40.8316
18.6295	62.1069		32.3699	47.9907		35.8955	32.3944		24.1764	32.0703
52.6224	30.555		23.3964	22.3719		53.7664	25.4769		46.0032	41.6709
26.88	26.7566		41.1729	25.1268		25.6157	27.5502		51.7211	35.8393
55.5998	42.2034		48.8978	18.2983		33.5023	31.1789		35.139	33.7981
41.4945	42.0561		43.025	41.1865		28.3049	37.1239		26.4276	33.7036
53.2286	31.9932		30.2187	35.7015		38.1422	31.5544		32.4119	26.4472
23.0612	34.7557		51.034	27.7645		24.9523	44.9268		47.9214	16.8382
19.7364	48.0587		27.3145	28.2046		13.7416	34.0712		58.737	16.0347
86.0271	32.2663		35.4456	32.162		26.1319	36.5722		32.1565	17.7026
25.3831	57.4857		18.4752	43.4268		32.0705	33.2555		35.1008	20.0095
40.1932	51.3426		51.0884	19.7657		27.9776	59.9582		37.5766	10.6934
56.8613	37.8658		45.0199	38.2916		25.117	39.4493		43.6773	10.5052
60.8521	45.4346		15.8571	52.2532		15.8824	38.833		43.5033	12.8441
35.3588	32.135		47.0923	52.1661		34.3266	31.6595		46.906	14.4299
51.0961	37.3667		39.506	52.203		36.9991	42.23		47.7776	36.8815
26.2381	40.0823		28.4851	36.0989		30.931	38.1355		36.4493	35.7384
57.8726	34.6274		22.6303	27.4499		31.7804	26.3294		31.9526	45.0133
54.0126	36.7718		54.0342	49.9077		44.3637	26.1582		44.3638	33.0153
35.858	48.6274		48.3774	22.8439		17.7951	38.3234		38.0701	34.4605
31.6269	28.3108		26.8747	49.4456		36.864	40.9895		38.1645	14.5419
33.2763	23.5426		37.8227	34.7856		31.4452	28.2968		44.4009	31.2944
13.3428	60.5761		48.3971	50.1002		36.0967	28.6916		41.2434	23.7706
55.1047	38.5081		32.812	29.8866		25.9875	26.6797		47.1533	30.2964
54.7001	29.9805		48.5528	43.3141		43.1273	38.7902		27.9432	16.4607
56.5502	31.316		44.7968	44.7215		37.8766	26.8938		51.7658	44.4617
27.3595	37.8264		36.0314	32.2976		19.1058	35.7824		35.4974	49.3669
49.1303	32.4046		21.3524	35.208		24.8412	29.8571		42.1202	30.719
25.6263	16.1215		56.2799	37.3945		26.4227	31.2588		25.3798	14.9989
33.8212	35.6656		15.8526	18.3496		29.6945	30.7225		44.317	38.4243
24.1782	33.0386		56.0834	22.0326		23.0546	34.5544		21.6354	61.6341
29.4129	40.4997		38.3341	32.3294		22.5791	30.4815		23.605	24.8808
23.8785	46.1472		49.5283	52.4595			31.5357		57.3636	43.8929
25.769	35.9484		46.5328	91.856			20.9148		36.2759	47.5774
31.1216	42.9212		53.5921	19.7419			39.0458		42.7676	15.998
25.0349	33.6345		54.1174	47.3978			37.5266		43.0204	44.037
41.2347	41.979		31.9961	29.2835			41.9642		27.2724	44.2667
43.5297	29.1897		55.1044	47.3657			38.6901		32.1472	23.1985
47.0779	24.3548		36.1246	21.2968			23.1625		41.4985	68.2981
49.8403	32.1321		22.1432	44.8663			40.0491		52.8825	34.0043
36.7134	34.6759		26.7915	42.5723			42.5222		41.4586	28.146
30.1141	37.2503		52.542	46.584			30.1807		44.3248	44.2888
57.5971	47.4204		34.5119	50.0427			31.2339		20.4024	49.8938
25.1229	46.1383		33.8375	36.5028			52.2131		32.8328	37.1794
29.2204	31.3654		49.4208	25.3219			34.9828		33.3418	29.0621
17.8206	33.3972		36.9294	42.0145			42.8109		32.0401	37.6011
33.5622	43.6947		33.7617	28.0657			36.3246		49.1546	38.8827
16.1633	22.39		38.3193	43.8684			32.298		43.1013	45.6264
40.9859	18.5472		25.208	50.3244			41.4034		28.5192	37.1845
29.5298	25.2537		29.8242	51.3455			48.2087		43.6844	41.4468
50.7804	41.5503		40.547	33.9718			35.333		27.6489	39.4634
63.5958	36.4057		43.168	36.3889			21.0362		41.3715	47.9566
32.6587	42.6904		48.398	38.3984			46.2554		42.7722	28.4906
34.8418	37.4715		42.0299	48.9474			31.3416		46.8159	52.4787
48.2762	35.6572		64.0126	35.9902			53.3869		36.4807	45.9694
28.0771	21.9285		33.428	37.9483			42.5811		34.0428	47.7394
46.0922	40.1183		48.7969	26.7951			37.8199		38.8681	34.7516
29.1292	23.6225		45.9377	42.7068			37.9461		45.3645	26.4255
35.1419	58.2399		51.1487	42.6608			27.2068		22.1426	51.2345
20.3534	35.56		47.3933	35.1383			21.3575		24.0514	17.6334
28.4437	22.5443		31.686	36.1855			33.6351		46.1376	26.5927
34.4871	25.6279		47.5574	33.5503			36.4449		45.124	91.3229
43.4505	37.5807		48.0521	44.262			27.8904		34.786	30.2498
27.0414	40.0766		43.2128	35.0235			24.0324		47.0082	45.0364
41.7269	46.2195		49.2554	32.9579			39.0308		45.9534	45.1383
66.3654	37.2524		52.9416	42.3893			51.4657		55.4913	60.6036
25.4536	27.5583		47.3303	18.7813			32.9431		47.7988	47.5028
53.5181	41.1543		36.4956	41.6378			26.8669		33.6724	78.721
28.3463	28.4563		51.4722	21.7068			49.5944		50.0122	44.104
55.2926	27.2241		53.666	33.3729			36.6689		32.3292	41.5827
50.3017	31.4052		57.3136	28.3358			31.4099		26.1086	39.1218
17.8442	43.4944		31.5762	40.0393			14.3054		19.8176	43.3629
43.2052	46.0125		52.8229	32.3707			35.3295		44.0122	45.8974
62.076	39.4819		41.128	50.9373			36.2161		12.6459	48.5447
25.3776	37.3603		25.5048	32.8355			29.4027		38.0691	47.8538
46.7566	47.1864		26.6522	30.9199			35.1525		26.9015	62.0344
29.4331	31.1796		37.7658	44.5591			35.3995		46.0296	57.9459
45.2494	30.7285		52.9245	29.2109			36.1593		41.1832	39.1343
31.0491	30.8113		19.8005	37.6928			52.7408		59.6603	38.9275
53.6555	38.2912		29.4484	36.7835			27.2963		52.7553	35.0302
32.4447	61.3631		48.0144	49.9173			29.6274		35.516	59.9415
27.413	56.9829		36.5097	28.9207			40.1183		40.1687	52.3725
28.3865	45.4439		45.9805	47.6992			35.7125		33.2615	27.6516
25.0372	26.8995		28.6125	38.9707			35.6759		38.2524	43.2734
27.3303	27.6087		52.0346	18.7673			15.8371		26.7308	51.2638
48.9113	34.364		31.1484	40.0943			33.1341		49.6699	43.5634
26.7082	45.9121		39.7626	40.6853			35.527		48.1742	34.308
36.011	29.5268		43.5477	41.9803			36.5329		37.7462	42.2344
22.514	34.9582		40.8724	70.7455			41.8259		51.6175	25.0869
33.76	40.6405		25.0026	58.0273			41.6866		25.695	48.6718
30.7735	19.172		51.1439	59.8917			31.0993		36.5292	52.0906
33.5148	38.7925		48.8441	43.28			40.5885		52.6694	19.6837
31.3005	30.8536		44.2697	17.4514			34.0235		45.7962	38.9293
26.0784	27.3633		59.4343	51.0357			34.0515		35.8383	46.8915
46.0637	48.2939		19.7996	62.4994			31.7915		48.5017	27.7353
23.4567	38.5663		21.4574	54.481			50.0461		29.4925	37.2822
41.8321	44.4339		41.9058	37.965			20.8475		45.0148	46.8259
33.5553	25.1204		29.453	31.5352			39.5133		42.6755	46.1572
41.8142	50.7908		16.6552	52.7097			45.4071		44.4539	36.0464
33.3722	32.7138		53.2681	28.6755			55.1968		35.2418	40.3087
43.3291	30.6622		21.7895	37.1689			35.9354		30.2394	44.1898
27.3311	39.4836		32.6935	34.3489			40.3429		46.1766	56.9635
30.239	21.0339		32.0063	39.2692			32.0201		36.2208	47.4546
25.1761	37.1277		44.4281	41.3147			11.3647		34.2751	38.0617
47.0988	91.9646		37.0206	34.0065			16.179		31.8963	29.7836
28.5908	41.3519		20.254	21.6013			37.6777		38.5159	15.2507
30.5537	34.3635		43.6361	17.8511			32.6096		20.2203	49.972
61.0883	50.5449		49.9095	20.7633			32.1622		37.411	29.4675
36.143	50.899		41.6146	32.2			42.8689		48.2882	31.0923
38.9576	47.9525		55.5095	44.952			33.9022		29.0647	26.5123
30.0975	46.9125		22.1721	57.864			36.4953		43.2392	57.7198
27.958	29.54		30.097	36.0736			29.369		39.0099	89.8482
31.9239	36.8895		41.3456	39.5067			36.7198		49.2673	33.0105
47.5049	41.1442		21.4246	33.0761			32.6298		23.2134	48.804
23.5752	24.847		36.9643	33.5476			33.192		30.7814	57.5895
30.3305	27.4429		45.9235	27.2029			26.6997		54.1641	46.7289
26.617	27.2599		51.5551	47.4712			34.0048		31.0284	53.3003
56.6348	31.5958		39.4099	48.8957			48.749		43.1691	28.9913
25.4817	20.3456		55.1558	34.5497			41.5498		45.2473	19.2622
23.8142	37.8709		51.12	49.4829			39.1093		44.2044	34.2571
53.7557	33.2197		41.4446	22.6714			32.941		48.0503	49.6967
26.4043	50.3167		49.8741	48.1959			64.3988		32.7571	42.0738
44.6899	35.8544		48.7325	26.6481			31.5312		35.057	27.6529
34.1858	39.4828		52.6434	42.2614			31.7245		39.1713	35.2168
25.1805	36.6804		50.4392	28.4301			32.2444		29.2382	31.5434
44.9041	48.088		40.0094	36.3372			30.9699		31.5717	47.8959
38.3057	37.0765		37.4355	39.9767			29.4554		27.462	42.985
33.9061	32.3009		34.6026	22.1274			33.4869		38.8793	47.022
79.2048	38.1704		36.6264	28.2746			32.6669		40.7591	36.2183
27.9529	36.2452		50.6981	41.7411			34.9621		53.7677	56.988
44.5944	39.1902		24.7597	53.1294			47.9452		35.0329	39.1998
29.0612	42.1868		39.7124	30.5156			25.0747		46.1927	39.9053
52.2134	39.2449		26.7329	40.6517			28.0563		43.5354	42.3607
68.3997	40.9934		47.3863	42.0464			36.3226		52.3717	43.4751
29.3602	29.8611		45.3802	44.4184			26.21		56.7679	28.475
31.7567	47.155		25.3717	46.4099			43.328		34.876	51.1016
54.4017	44.7149		55.3869	35.419			37.2206		21.1171	36.248
38.7772	44.78		38.3814	32.563			34.1278		38.9945	38.6102
22.2841	34.5121		45.2865	32.0064			62.5146		29.3784	49.9091
53.1798	26.6898		36.2883	30.8164			37.4581		45.6668	58.0966
23.5044	29.984		40.5652	40.227			33.7145		42.7839	49.5581
53.5931	41.0961		46.4417	50.1421			24.5813		46.7322	44.5129
25.9844	39.8454		44.3253	36.4068			38.4352		35.2861	50.2749
36.1885	42.6842		50.5325	21.878			15.027		29.7162	54.5513
49.611	46.1365		51.8544	37.0473			34.49		49.2023	27.1536
29.6383	39.0687		19.7304	51.9808			31.2773		34.1637	28.5549
39.4997	27.4539		41.9483	26.2744			30.8029		39.0353	33.8175
31.4225	40.0356		13.4822	21.1549			34.7882		41.3073	41.1928
36.1634	39.2197		57.2311	33.1298			53.5652		39.5333	38.3126
49.2973	45.7925		41.393	76.4643			32.0154		35.1524	53.5284
48.2036	30.1659		25.8786	43.2517			35.9021		50.462	38.1948
24.7659	19.059		46.8464	15.8647			34.3443		36.911	25.887
21.8312	20.6792		48.8539	40.7839			27.5214		46.2767	47.0684
18.9423	23.7649		17.5564	29.2375			15.4733		36.4888	46.9637
38.1499	36.82		42.585	53.064			29.3552		45.3639	35.912
15.1617	43.3126		29.2679	23.4568			38.1386		18.3925	49.4763
29.6089	40.1067		25.4849	36.0626			32.9652		58.2935	26.8146
36.3367	23.8631		42.6594	34.0585			39.4788		52.716	46.2354
25.3086	20.9581		27.2265	41.8904			23.3067		43.2246	24.0119
46.4716	33.8249		44.1958	51.297			29.1734		47.4957	40.297
28.354	42.9276		41.6758	37.9351			23.9069		33.368	55.7341
44.0488	34.3583		22.4338	40.3792			46.1274		50.287	48.6094
35.1375	34.8491		32.9267	14.8378			27.7966		40.9727	20.1526
27.7763	43.7096		21.9929	38.237			34.6622		45.8705	37.3664
35.393	26.7557		41.5181	28.4722			41.2056		39.1176	20.2886
27.417	37.3448		40.6403	25.0622			32.742		36.6445	38.1229
50.187	40.5766		23.1249	36.9224			39.2616		24.9431	52.132
49.9171	36.1629		46.0062	51.0586			28.5573		45.2742	58.9012
28.431	46.2999		46.6065	34.2814			36.5126		51.6921	17.1077
22.0953	28.257		48.745	27.549			27.0531		40.8912	41.9014
57.4916	38.7886		52.8922	22.3433			36.4017		26.9572	66.604
66.498	39.8549		26.1568	29.0502			46.786		40.2238	37.1248
26.7369	41.1934		36.0328	53.7552			41.0264		41.9918	38.2991
14.3273	17.1657		24.062	41.9578			31.1839		28.9207	38.3329
32.3962	47.8239		12.348	50.8131			27.4329		35.8401	44.1443
31.1599	26.7616		25.0268	46.7634			31.1924		52.3349	51.9713
45.0474	22.6588		20.5915	54.4547			22.1198		58.2161	53.0856
25.9484	44.3373		42.3353	36.312			31.7098		33.0018	17.8137
49.1577	38.1113		46.4931	34.6453			24.0325		22.8718	36.604
56.1488	42.2954		43.0549	52.1839			28.3873		33.0818	37.739
21.4789	22.7464		40.6885	26.3996			30.9156		54.9021	48.1335
24.9033	38.6297		24.4516	35.292			33.9382		36.647	15.2604
33.7904	48.1078		49.4972	59.0551			27.3414		19.351	45.7023
28.5099	31.0747		36.464	40.4708			41.2552		28.6643	46.3913
34.8647	34.8748		35.1562	49.9889			36.5955		42.4144	25.7904
32.9518	36.8123		34.7487	24.8023			31.6453		50.5557	49.1306
21.6356	34.695		27.4166	21.1935			35.0742		49.7152	37.8366
33.8753	46.9564		26.7058	48.0007			29.9069		17.3845	34.7318
29.0831	48.1874		23.166	53.376			32.3328		33.8195	21.7138
24.5646	39.1514		25.3862	53.3907			31.4404		24.8663	34.4038
35.2197	34.5603		29.1166	22.4153			33.1096		38.8089	47.4156
33.6139	29.8732		24.35	41.1357			28.9278		23.9693	38.4737
51.3616	33.1143		12.6118	32.3703			29.2773		47.5117	43.4619
53.9944	47.8269		19.5806	44.5362			34.0779		26.8135	65.3337
32.6014	28.1085		18.8846	33.9286			33.7643		41.5341	52.8626
48.877	46.1842		16.895	61.6019					34.1101	55.6145
24.6367	47.4474		13.4592	42.0203					47.2267	31.0574
29.956	31.3391		43.1559	37.2235					35.7138	48.1648
28.3898	59.4647		26.958	39.7882					49.8898	41.5606
31.5059	37.1059		18.6795	42.9318					37.8115	28.8825
44.5448	32.3062		51.8347	39.5632					38.0383	46.0903
39.139	33.8081		14.7824	49.7136					38.0971	65.6012
48.7871	28.9923		12.8034	28.7457					21.7434	48.611
37.5644	43.5398		40.0406	23.3048					18.0346	40.3517
28.7662	36.9278		21.3703	35.9199					29.1778	47.1364
34.7717	24.6847		36.3414	35.2664					26.0619	34.6412
47.1936	16.4116		16.0245	24.5911					41.1004	21.858
59.6864	42.4158		36.7326	40.9259					44.8124	30.4344
34.044	33.4788		29.8419	33.0803					33.9786	49.9974
34.4095	40.861		26.134	37.5542					16.9008	53.8062
41.6665	27.3728		39.6723	61.876					39.6992	29.1895
54.2066	24.4576		17.6192	28.6425					28.1994	24.9891
33.4573	24.2279		43.729	49.0474					19.17	59.8377
29.6319	33.9326		41.6317	20.2021					38.9503	31.3661
31.4793	41.555		31.682	45.1528					41.4337	27.2749
27.2403	43.3852		36.2184	45.4385					37.7935	41.4574
32.88	45.633		15.3783	22.7339					48.9444	22.6661
28.7009	50.5365		26.6523	60.8181					39.3266	45.7503
25.8692	25.1218		40.2041	33.0456					42.3227	43.6834
32.2465	26.1026		51.6991	21.697					54.9125	22.4822
48.3857	36.4079		22.9267	40.4965					43.8547	46.744
35.2743	37.0329		36.3202	37.4657					29.7396	40.1222
58.7704	30.5379		47.0217	41.9618					46.2317	58.8363
32.0848	43.9504		40.1328	21.0434					32.9069	48.7016
53.3896	38.576		31.8643	28.734					44.9636	42.0743
61.1661	17.0781		37.8348	42.1288					12.6784	37.3713
31.2349	35.3886		28.2495	19.7409					40.1066	55.133
30.7932	35.239		42.2344	32.7434					53.269	35.7544
33.3511	50.6684		46.7677	25.4729					48.8686	55.8223
41.7321	38.6125		20.8533	14.0406					42.5971	38.9496
31.3227	32.4771		45.6944	34.6887					20.1516	66.5659
47.5532	42.5243		43.7621	46.279					50.5786	26.059
27.1394	51.8211		39.1998	38.8282					46.3331	26.1768
27.9981	32.9668		38.4317	27.3136					43.8873	17.9721
37.432	24.0561		32.935	58.3641					37.3239	55.4754
44.1843	25.6283		39.849	32.3036					42.7812	50.2647
27.8778	28.3233		36.3276	34.6334					21.9174	38.0306
30.7525	25.9983		55.5093	54.7423					40.8046	43.0431
25.013	37.9656		17.7313	61.4238					26.8345	48.0195
27.5186	44.5107		38.6323	31.4839					45.0713	39.3917
29.6057	65.5857		41.4993	48.5126					32.3015	60.6859
32.0557	38.7239		47.9655	47.118					50.7962	41.5482
35.7088	20.5571		27.7083	21.2382					29.3033	35.7998
47.2108	33.8661		30.5867	24.4302					21.4142	67.7051
23.5868	27.2978		31.1216	22.2039					46.4973	26.7214
42.6607	35.4118		31.5598	41.082					48.1197	45.7077
37.3784	35.2457		45.6232	35.8837					46.9515	51.947
45.2206	34.1453		44.269	43.5599					37.7197	46.213
39.3378	40.6449		27.0108	41.2152					29.7052	47.7515
42.6628	37.5866		31.3444	51.4393					41.011	23.2556
39.4078	36.4597		39.5718	21.8074					21.649	62.271
29.4482	40.3196		41.2711	32.3161					43.2935	40.9514
25.879	46.936		26.6811	46.2067					34.2027	56.112
39.6521	35.1425		31.8676	42.0675					31.0231	46.4741
13.3443	38.8174		34.8993	15.9551					18.4075	37.598
27.3248	29.2144		31.1875	18.453					36.0735	57.5652
32.902	45.7648		33.8047	23.8827					22.0061	50.6005
32.7062	19.2172		42.3716	35.7536					34.7791	24.0261
28.5935	28.1076		53.3811	31.6288					28.6609	32.1038
32.0908	36.0348		31.8528	26.1104					38.678	49.2834
47.5366	48.6928		44.0041	41.2385					42.6095	48.2966
29.6675	48.8564		32.5553	57.5677					15.4398	46.2343
53.3292	32.628		32.633	55.1947					32.1052	25.5832
51.6151	34.2873		33.2956	41.7373					54.255	48.8065
26.3157	33.1171		19.5442	49.9623					43.2505	40.3058
31.8023	31.9788		38.9783	15.4325					38.5693	19.9134
17.5586	16.0205		48.0613	50.6571					38.6332	25.3606
30.2057	38.215		40.6769	44.7614					43.7422	35.812
33.5694	45.7446		43.8206	23.7602					52.4291	54.1104
45.3441	36.5794		37.3662	38.6502					50.7952	36.4723
29.3783	37.7548		50.5337	46.7019					36.3631	55.6889
20.3618	29.945		46.2801	36.6137					41.9274	27.9619
30.0594	43.6355		32.2896	40.197					45.5563	25.8122
36.9316	45.2988		40.9658	32.0289					39.879	32.6994
26.7851	27.9949		20.788	37.2365					43.7934	50.6388
49.151	45.2328		57.1686	27.2551					32.7466	36.6937
25.2316	42.8755		21.8772	36.0733					45.0175	38.476
30.377	20.7258		27.3746	46.2368					53.3342	50.0818
26.4543	32.6826		28.1825	53.6612					54.2642	48.0026
42.8217	19.8214		41.1886	40.1354					31.2085	52.8207
37.0464	25.5622		15.4217	32.976					36.6279	28.1697
22.3419	28.4719		34.0442	34.6339					32.9726	46.6302
28.0579	33.7788		35.0861	30.1683					46.7775	38.7042
35.2044	36.5532		42.9997	42.9793					44.4337	42.9848
32.9866	21.9506		28.2795	60.7602					20.4873	40.5478
31.92	22.0213		48.9125	41.5264					24.5239	49.7352
32.7485	23.5881		20.5768	19.7709					44.5338	35.7804
43.3121	44.5666		40.5508	25.4195					49.1353	47.5857
52.8627	49.2375		46.0793	28.489					40.4808	28.6298
32.0427	24.1471		45.399	75.6841					16.7261	36.0289
32.035	40.691		37.2152	26.3393					50.4199	39.5057
44.6384	50.1335		32.6965	27.0288					54.6783	51.233
24.9719	37.1984		43.8932	51.3524					46.2985	54.2615
22.2278	32.2284		28.3879	36.2406					32.47	23.9236
40.7347	34.9141		18.1958	42.4513					47.3158	19.4529
45.6364	25.2404		24.138	29.573					48.6045	36.7131
39.5802	31.326		34.8084	63.4201					18.5096	43.351
27.4522	42.2769		43.533	27.0578					20.7885	34.0588
30.449	31.1629		36.833	43.9412					32.6665	38.6175
32.1812	28.2959		36.3394	39.0738					29.3049	44.2146
44.5848	45.3634		42.7476	22.0423					33.1553	36.3265
47.6215	31.8449		14.1761	26.9247					36.3234	57.3595
34.8157	52.6105		40.5423	50.1166					42.5624	24.0241
22.9122	13.2043		35.6346	35.4157					41.277	58.534
34.3982	31.6385		36.5393	16.3506					31.1543	30.3578
44.5932	57.9792		34.5548	32.5284					47.9039	40.0074
27.1804	34.7784		42.4218	44.6842					25.5943	35.8105
33.406	43.2384		33.7429	32.2171					36.5617	41.8377
18.3193	16.6172		29.8857	43.5462					42.4936	39.1499
29.1418	36.0792		34.3557	43.811					43.8401	49.7096
44.1553	25.3641		32.2864	28.318					50.9221	42.2663
28.0614	36.4556		21.8447	56.8725					43.7533	25.1233
34.5102	45.5498		27.6637	41.318					40.2585	55.785
27.6226	32.3005		44.0467	51.8357					20.4203	56.0214
26.7269	47.6868		47.9177	39.7814					39.2186	47.1586
18.9638	25.8485		47.4912	38.3062					53.9952	53.0487
44.0565	24.6627		34.0614	40.1101					42.0588	14.2942
28.9624	44.1335		35.489	48.9853					44.247	28.9623
49.7157	42.0078		46.6689	27.9504					31.2707	14.9703
38.7158	35.5072		34.3906	49.7922					42.876	45.4215
47.8276	17.6295		39.3142	53.1225					27.0127	34.0934
29.0846	38.5286		43.1959	19.204					44.0518	57.9781
26.0073	29.7812		22.3805	29.428					43.129	44.3302
23.4582	52.3866		31.2976	33.6548					24.2278	26.1988
42.9717	106.708		34.3258	32.134					53.4806	40.2713
24.4139	23.1933		37.4958	51.2384					52.1239	40.1007
47.2296	30.5656		34.3985	43.6176					44.4951	39.4313
29.0652	26.2903		36.9585	22.4414					28.7763	56.8234
25.5234	57.4025		37.2448	37.3283					33.8189	55.5601
31.1404	45.5985		30.4952	29.3331					37.5209	41.5479
30.3131	30.9779		19.3059	44.5376					39.8819	40.0092
32.9379	27.7104		38.1168	45.8714					20.063	19.1417
28.2399	29.2085		28.7911	38.0009					24.6364	25.982
25.7238	37.665		34.0063	28.074					29.1712	33.3915
29.333	32.9344		40.8204	34.5447					44.2085	21.9975
30.9418	39.3509		41.7736	40.8324					46.7085	54.1445
55.0609	17.6267		47.6007	29.688					45.8839	45.9919
63.2065	30.7012		33.4654	39.1091					37.6547	49.349
30.6152	21.5083		45.7638	39.0127					49.9207	15.1672
31.2309	32.6703		42.1261	36.9158					74.294	36.724
27.4992	42.7785		43.9113	47.1385					55.8793	77.5248
49.4567	49.4895		35.3695	32.4552					46.1492	50.2005
57.0396	42.0032		22.7199	34.3676					38.9718	31.3003
36.4667	30.8442		38.0285	37.6408					47.4337	27.4259
23.487	35.5812		47.1011	39.8997					42.4066	47.9156
29.3594	20.7515		19.5294	49.3947					31.6929	19.6306
33.4011	42.363		42.5534	24.8649					33.9746	41.6444
25.7122	36.4174		32.6678	38.1022					45.275	48.3001
46.4943	16.1199		29.4709	32.6115					56.089	43.7713
28.2127	24.1944		38.8897	25.5051					52.5041	48.2883
27.1982	37.3002		38.4641	35.7672					38.9014	19.0344
54.1045	38.2718		29.5786	23.9379					49.7031	50.83
51.4002	34.9791		58.2638	24.8218					58.617	44.7307
28.6851	50.3309		40.795	47.0587					33.6589	59.7855
40.1008	43.0694		37.7474	50.1005					34.014	46.4868
25.4903	39.9968		15.9129	50.2393					53.5388	46.6172
29.3129	44.8047		32.8373	43.2547					30.094	38.6194
38.2728	45.1805		36.0889	45.5194					34.8623	81.5246
31.5549	24.916		37.4007	31.6006					37.8923	33.7261
26.7672	37.9334		44.7567	36.4472					40.2797	57.9624
24.8638	48.0737		34.7839	19.7062					12.8249	25.1888
23.1017	45.7748		40.5154	40.1142					55.8538	29.8353
24.5976	41.69		40.6912	32.1893					37.0562	39.9303
44.5143	20.7399		36.5332	30.0019					45.171	24.9763
21.6684	22.9774		35.6086	36.4323					43.6572	26.2819
17.2129	37.1478		38.9964	32.0257					36.8546	27.1957
26.3237	30.4733		37.5895	42.5809					36.0553	47.8488
48.9888	30.9208		34.3217	48.0057					45.3161	40.3926
39.5512	19.7641		48.31	40.6811					57.0865	42.4086
37.4773	34.5366		37.3137	51.0403					41.7148	38.7975
35.6669	36.9735		32.6144	17.9515					33.3504	54.3419
44.3591	35.739		16.9322	92.7539					16.8854	46.9855
41.3934	38.5352		37.1527	35.2594					34.0212	65.5498
32.3864	25.5209		45.2953	50.1851					40.3286	45.9167
36.5405	48.8244		35.6576	51.7067					53.1167	49.9419
17.5114	41.9613		25.9768	41.1234					53.7973	58.9601
35.6322	37.3876		16.6545	36.3211					42.3158	32.8801
25.7626	32.51		35.5868	46.6682					26.067	39.9101
42.1674	14.7384		36.4259	26.2369					44.6713	34.1477
25.1256	44.3284		24.4182	16.3858					48.3543	49.1155
50.6592	27.6105		33.2794	37.9005					42.0603	52.9244
42.2438	36.8612		36.2998	45.9279					34.9391	56.9709
37.1658	25.7997		37.1894	53.2105					15.8216	53.7815
26.3975	36.4943		38.3531	51.6909					43.2072	57.1769
36.8609	35.1449		43.3607	32.765					37.1659	35.5491
27.5815	38.2837		48.4269	41.8676					38.6911	48.5384
42.6447	36.9332		42.5561	24.408					56.0055	39.2973
27.1951	31.7505		41.5666	23.4572					62.4739	29.5581
43.8079	46.4668		21.1514	31.3827					44.3648	64.789
26.1206	44.5664		25.6721	19.8808					50.0539	15.3193
24.488	83.4123		42.2998	58.6941					41.4777	53.4209
30.7478	20.9545		46.0651	35.1738					23.5119	55.1484
24.6198	20.5798		43.2312	25.8806					40.287	47.9617
44.8987	26.2056		27.0658	21.3708					36.3353	33.1238
42.4986	41.4523		36.8709	47.6626					50.8755	29.3216
24.6384	47.4832		40.0028	33.6381					59.11	50.1376
26.2535	37.8606		36.836	38.2805					42.5904	54.1025
45.4062	33.2077		51.0384	50.3064					53.3136	42.3856
31.7992	48.7673		40.1321	19.2551					44.1215	41.9461
25.8666	29.9501		17.9858	46.9635					47.2953	66.0616
45.3918	39.4647		42.8759	23.6265					49.8864	44.9983
42.9553	37.5382		31.3088	44.4873					39.5329	30.4095
46.8334	44.9553		29.6488	46.9853					47.237	39.684
35.7039	22.5398		45.3427	36.6739					28.9342	74.0049
24.7485	20.3823		48.0552	29.0015					29.9863	18.9804
25.2566	38.0023		31.1922	34.0782					50.7562	41.6747
26.2756	41.5043		40.6655	36.2072					57.28	27.978
25.6237	44.0783		30.7744	39.2756					36.3604	20.0408
25.703	44.2803		31.3982	45.9618					49.7112	30.3714
33.5917	42.8024		25.4033	28.281					38.0024	28.6991
40.6252	38.1277		47.7091	32.7778					35.7419	42.0877
32.7632	48.2793		30.4492	39.7844					43.5716	44.9539
52.3033	54.1453		39.8673	32.0089					44.24	44.5543
31.7858	43.7571		34.8857	31.8614					46.4052	33.7941
46.2618	18.5168		46.5517	38.5447					39.3828	43.6427
23.5231	47.5142		29.6573	36.6318					35.5228	53.1238
35.8814	26.2857		29.4247	32.0735					35.8277	37.4179
32.9792	44.4754		40.179	33.8641					28.8407	38.6207
16.3291	42.5861		21.6814	36.2984					22.3681	46.0375
38.5721	28.4319		43.2382	13.7455					25.8901	21.3891
39.7894	41.5204		34.7771	33.6318					32.418	50.1286
45.8923	33.2073		61.4028	22.6192					24.3308	45.2483
33.6147	43.4628		45.0991	16.2639					16.6015	29.1803
41.7321	18.5621		29.7902	53.7692					16.7353	36.1105
25.0268	30.4364		34.8474	37.7444					11.2336	59.1809
32.9155	27.5592		31.5022	24.5046					30.0135	38.4855
30.515	23.0642		30.3896	34.253					15.0917	40.8341
28.6326	29.1413		57.5275	26.4433					48.7236	40.9133
21.743	34.893		15.7184	38.2294					45.8563	57.067
28.0796	32.9603		39.1806	35.8152					27.584	39.0821
32.5629	38.7262		53.9554	25.0827					19.3904	32.4771
30.9082	57.0208		36.9245	28.3937					39.9758	47.0751
21.4215	25.1807		45.077	51.037					30.6601	39.555
34.0302	33.3606		39.5789	38.5007					16.1574	63.4859
26.6153	28.3449		48.606	15.6564					33.3031	21.2082
32.4798	36.4738		33.4783	49.4796					34.8032	54.5999
21.5918	38.3035		40.9482	17.8717					39.4923	23.784
24.2192	42.159		20.2899	39.0448					18.3753	54.8274
21.2619	43.7887		39.7804	21.2048					19.6227	51.9605
21.8653	35.715		35.2453	37.0044					26.5415	31.8976
13.5055	26.517		34.3564	22.0516					35.5938	26.0469
14.2211	38.9242		16.7828	41.9214					36.1234	43.6928
34.7164	39.7872		40.9507	24.1358					16.86	46.8696
42.285	23.2084		11.5652	30.093					14.3058	39.1413
30.7952	17.2462		42.5542	47.2182					37.1184	54.8136
22.8164	18.9646		48.3001	21.8713					17.3284	33.2031
41.2905	33.3226		46.0108	18.967					48.8461	49.9679
43.4319	17.3243		39.8707	38.2065					55.4438	38.4429
16.1209	24.2688		40.7902	44.2164					40.8084	32.2326
17.9838	36.9823		30.2517	44.6217					46.4358	44.2776
26.3662	29.0071		42.0412	42.4207					50.3666	33.1979
33.7263	20.9723		47.9342	38.1661					43.7949	22.4388
40.714	19.7796		37.1811	22.8775					46.1336	30.9753
26.8273	11.4603		34.1344	42.5757					47.6575	18.2839
43.1576	27.1027		32.2875	33.1377					48.3809	18.2739
44.0223	41.4922		42.6171	36.3174					33.9078	10.6082
22.2154	46.1432		38.8418	54.4243					39.547	33.3417
11.0192	26.4761		25.665	43.5715					30.5998	28.354
66.3411	35.7125		50.46	30.1328					46.5516	17.1837
13.717	16.085		17.0051	25.2636					40.5471	16.4538
26.4699	43.929		46.9839	42.6064					37.7682	41.3761
26.633	37.3742		48.5486	29.9136					27.0108	40.8953
49.2459	41.0261		34.9458	74.8264					36.9389	39.743
17.7326	15.5498		31.6705	51.4484					59.0079	63.7634
38.2021	35.057		47.1026	36.1488					54.055	88.9064
31.7494	22.6627		14.7977	48.5652					41.1954	29.5078
37.2466	52.191		43.2735	23.2306					26.0665	52.8209
31.1399	20.8448		50.1897	53.8247					19.6486	56.1554
47.2015	34.6972		17.7729	52.651					34.8011	12.416
30.0419	52.9475		44.1261	32.0444					29.7193	11.8106
29.9092	31.3762		32.3181	41.5747					37.7126	53.0418
52.2517	38.503		22.1575	47.106					32.9339	52.4675
45.8688	54.1617		32.9283	43.9015					32.8972	38.2628
28.1075	20.2415		35.6208	40.1802					39.1586	37.7242
36.7038	52.6278		38.9966	46.4177					48.4772	48.2424
31.6477	13.0895		40.6326	48.9624					30.446	22.0933
37.8914	33.702		25.6751	42.1001					49.0915	46.0295
36.6022	42.2647		47.5223	50.5052					45.3297	16.2781
48.7432	35.607		29.2091	41.4688					57.1358	42.5002
41.639	47.8389		43.9199	27.9348					49.668	50.8939
11.5468	30.5224		38.2557	41.6013					41.1565	41.6782
51.7	34.7635		44.9504	60.1851					48.4391	56.1039
40.4849	34.1673		49.7333	60.1003					34.6555	54.4944
26.0647	39.6819		33.1283	51.9092					54.5019	34.2301
23.1469	55.705		30.3738	33.1371					40.154	53.2441
37.3136	24.2045		36.3061	34.0875					25.3579	39.502
43.7356	40.398		35.467	45.2149					39.8884	24.7786
38.8879	39.0312		40.9981	49.4716					38.6267	29.7199
36.4398	59.0836		44.0473	39.2818					27.7532	30.399
43.8837	44.7585		43.4187	34.793					43.4052	58.6179
40.803	50.3801		48.9867	40.0602					30.3734	47.3835
39.8055	32.2891		44.7171	52.7755					44.9429	59.9045
39.2793	43.0185		29.6743	45.3154					16.3684	58.3208
44.4367	39.3383		15.3445	39.9377					26.9285	31.6123
96.2166	38.2233		48.3527	49.1661					26.599	50.8548
31.9433	41.6718		42.4177	45.5909					93.9032	75.1457
37.7852	31.4173		42.4121	47.3343					29.0121	34.7934
23.0247	46.2095		42.4783	64.854					45.4486	13.8497
25.776	44.7454		39.0642	32.3287					31.8221	49.4409
33.1072	31.9937		39.8264	43.5518					39.3926	54.9683
45.3838	33.4953		47.5964	40.0744					39.3521	56.361
45.6541	40.9528		17.0266	45.1189					76.4656	41.2631
30.7263	37.9421		42.5852	24.2399					38.259	35.0757
38.3295	36.0263		49.9778	47.0397					40.3273	59.7043
40.1322	55.4628		33.6461	51.4298					42.5433	56.152
35.1863	33.3385		39.1671	48.4886					35.1055	54.0447
37.1303	58.7029		24.3036	35.8346					36.1115	51.0453
21.3509	46.0218		51.3567	67.8381					53.2385	30.8545
39.6139	42.8597		39.781	43.1632					38.2837	20.707
31.7346	33.1502		18.2488	35.595					34.6276	41.7121
34.309	41.8724		35.1563	41.8754					19.7643	79.98
38.9375	27.5042		31.4583	45.2645					38.571	65.7487
56.7727	38.4413		25.4271	27.7326					54.1324	18.7446
40.4675	35.8707		46.0762	35.6745					46.3031	34.1669
43.0368	49.887		30.7019	29.3338					38.0681	60.5892
49.8536	52.7801		47.3769	45.299					46.0528	46.396
31.9828	57.6239		14.8152	34.529					50.1342	52.8341
30.6911	45.8088		38.0928	45.7917					39.6931	28.6403
41.7635	62.1984		42.4572	47.6451					44.7054	50.4903
28.9334	38.2035		45.8978	35.9459					39.8674	62.5126
43.4874	33.4288		53.5434	41.8771					37.475	27.4548
36.5968	35.287		43.1708	38.7651					48.7512	58.7335
49.9596	46.8307		20.3662	28.4824					46.6435	44.4443
35.5366	30.1217		41.9247	51.3489					34.3662	33.033
34.7606	28.2025		35.8906	33.0366					24.6033	43.1117
41.3831	16.6429		43.422	31.9748					40.4175	41.9943
37.1057	10.6822		23.6212	44.8187					29.0777	55.6053
29.7721	37.1166		53.6897	33.8047					21.5185	53.3768
24.012	44.6197		32.6352	47.7776					31.6543	52.123
25.7427	43.3972		45.1366	49.0862					55.5135	47.4348
42.2708	34.6864		48.3678	37.0459					42.2471	64.4738
32.1251	28.3245		45.3647	38.5987					36.8799	60.1757
41.1347	26.4137		24.1703	27.8611					41.0601	49.5099
20.1652	44.6107		47.3842	37.6217					48.7988	50.4017
40.0028	40.5693		44.9606	45.078					58.5532	56.6343
37.732	45.1828		20.6735	54.5427					48.3644	51.9151
43.4635	55.0053		32.7669	42.9687					56.5267	51.7714
61.1272	46.2685		19.5251	51.6489					20.4323	40.8403
42.4802	48.6106		44.4266	33.199					39.53	55.4434
32.8846	39.8551		30.7981	43.7888					43.0947	66.5457
34.7728	46.8818		22.5305	56.6252					41.4533	53.1452
44.411	34.9248		49.0537	37.0834					46.7698	54.1262
37.1283	45.9048		36.807	28.201					36.6411	33.6386
32.2986	45.1753		13.0308	52.875					28.4342	45.5308
35.1009	34.0325		36.6832	47.3517					54.6712	52.541
52.0928	28.0067		30.4646	51.0566					26.3237	54.5922
34.8519	53.3516		33.8504	44.6283					45.4669	53.4301
22.5406	44.4787		47.1913	35.9813					36.8163	72.6334
40.4897	42.3349		49.1725	45.4191					34.0038	55.5399
34.7309	51.3597		39.6207	37.8558					51.1012	69.1001
47.2101	46.8613		24.9218	32.8877					25.6687	57.9789
38.7307	40.6302		41.9	52.6212					37.9647	45.8099
44.9891	47.5909		40.2746	33.1506					31.5989	41.9096
49.5526	43.0735		27.7892	59.7125					39.4591	56.7033
45.8159	58.349		34.6309	36.3972					29.0454	35.957
32.8611	44.2086		46.9588	60.0028					40.2611	53.4298
41.964	52.1512		22.4299	63.2544					24.2956	67.9604
43.9432	50.68		23.7975	42.0261					34.9526	36.0478
31.8319	48.4768		41.9206	54.5916					35.6636	72.989
40.9847	38.9005		41.326	54.8597					39.4949	36.8628
30.2662	44.2252		23.5009	28.4897					52.6177	44.1613
41.8328	30.6403		37.2164	60.5332					51.1685	43.2849
38.2648	47.5031		48.2777	39.4558					53.0689	55.6113
33.2693	16.8741		37.4665	40.3085					59.5181	45.4272
77.3955	59.6947		52.8351	10.2964					48.2365	35.5584
44.7878	47.2372		37.5706	31.7651					48.3721	66.7673
24.3896	33.2603		41.6883	53.2672					28.9596	44.5052
34.8402	47.4114		46.3595	43.6398					26.0275	26.6716
43.9877	37.6342		20.9032	53.9816					40.0363	49.776
35.237	36.3345		52.9836	42.1316					43.8737	53.0857
35.8445	38.7348		40.4415	30.5459					30.8552	37.7059
31.0708	46.8882		44.3642	45.7908					39.3155	51.5197
38.9048	46.4005		33.5416	57.1102					46.9677	30.5682
28.6967	41.7503		15.5833	37.8235					40.3675	48.9659
28.3812	41.5227		32.8896	41.6471					52.1999	46.0543
39.0005	59.1063		21.248	50.9873					42.614	47.8406
18.7035	48.9834		30.5717	37.531					46.9016	65.6669
46.7329	37.3049		20.8372	31.8683					41.9693	52.0058
35.0961	24.8932		38.1162	20.6559					39.2518	40.1364
28.3932	55.6292		34.9515	31.3422					40.8776	39.9764
28.3136	60.6562		50.6488	34.0482					32.3495	35.0141
51.2484	48.405		43.7807	46.395					26.1011	58.307
39.9043	27.8882		46.7739	43.0408					60.569	57.4221
38.022	66.851		45.1411	34.9308					52.8063	55.9439
42.6435	42.0557		32.107	56.4278					31.6407	37.3867
36.344	33.1469		51.9016	32.9691					63.0016	39.7356
41.7508	50.8595		43.9065	29.6407					32.6327	51.6654
44.7295	55.6477		40.0741	43.262					30.1762	24.2875
45.0317	68.7284		39.3626	40.3215					36.8057	56.258
49.1348	22.1501		37.6183	39.1671					34.2479	45.2049
62.7788	48.182		36.9919	38.9358					15.173	53.3775
24.6184	45.4353		37.2565	36.5851					42.0611	51.4891
31.7727	43.423		28.8291	41.3895					26.5704	41.0131
27.0357	55.0325		38.5159	39.7554					51.0157	47.2148
34.678	38.8401		40.7879	41.0312					37.8513	48.2798
32.0763	52.8875		27.7423	42.2708					28.6871	57.4526
50.6112	38.5606		42.8439	31.464					30.7703	53.8962
30.9328	52.4492		44.633	49.6438					40.5373	37.0549
62.8992	54.624		44.1814	33.5964					41.7923	34.5094
30.7844	52.553		39.208	55.1132					34.0233	65.0302
29.6669	39.0079		36.7511	32.3615					42.2458	53.7983
54.2818	46.2698		43.408	30.5226					22.4527	49.1265
45.6001	35.3674		32.3503	33.1396					28.8538	55.3682
32.3886	35.8571		50.3001	44.5611					40.7014	58.8097
35.7011	39.7248		27.663	52.3274					48.3567	48.5568
40.4593	32.0577		29.1284	46.2574					51.9661	57.4349
29.7452	44.3683		42.0612	47.163					43.1392	57.607
36.787	49.1376		45.6496	35.9132					34.7809	53.3916
49.9177	35.2119		26.6281	35.697					29.1087	30.9932
45.1202	47.4647		24.8714	42.2636					33.6399	41.1623
38.7539	50.2869		33.9934	41.8425					43.249	46.184
56.6478	32.3613		36.0096	43.1637					44.4425	68.7547
31.4708	43.459		21.4345	53.5483					40.9102	50.6134
37.0194	64.2907		36.1772	36.0454					24.3487	18.4635
34.0096	34.4784		22.4084	42.6062					42.7394	17.704
39.459	53.1964		49.7131	37.3509					51.761	32.4328
34.513	52.9107		37.8955	43.857					53.5102	51.9408
44.1504	40.0546		35.5529	35.8707					40.0646	30.6723
27.7255	49.9013		41.7806	33.7807					44.0189	45.6803
36.6711	52.7604		48.1242	41.1093					47.8748	46.1854
47.3098	53.0659		22.92	36.2282					27.2001	25.1873
49.9118	32.4515		34.7737	36.2764					41.4874	85.1286
92.9497	48.8875		53.9802	65.225					21.5293	47.773
44.2785	44.4386		41.8493	12.0691					62.4903	37.1941
19.7198	44.7668		31.0975	37.9997					28.6792	53.2564
17.0892	46.3026		55.2626	44.1847					46.4958	41.3632
27.312	57.715		50.2338	40.5379					29.0027	43.1115
25.7918	46.1747		43.7234	35.375					54.6237	42.5193
35.6557	43.5292		34.3113	39.256					45.1393	47.1572
47.8448	12.5014		37.0042	31.6401					41.1355	35.4094
38.0723	27.8959		33.0914	57.6465					42.8992	47.078
40.2565	50.2958		39.2345	37.8641					40.185	38.6997
23.1026	42.2792		32.4974	37.5063					28.0101	77.4245
40.6237	42.6468		23.7529	45.4178					46.3478	45.9036
47.5113	49.2971		24.8972	51.8914					52.1567	59.43
49.2968	42.8051		40.0283	49.1924					40.9404	38.5258
33.3844	46.518		35.4024	35.2607					37.2766	56.7919
38.7839	39.3385		31.7167	50.2711					42.565	49.394
35.0974	49.9642		42.0623	41.1343					39.7757	62.8655
31.8824	55.0369		46.7265	25.9844					40.053	60.3773
35.2437	27.3359		45.0151	37.0966					42.5727	48.6467
39.2105	42.1293		41.7852	42.8019					38.2747	42.8293
38.0126	45.7665		45.8568	43.5319					36.8816	40.1492
48.0785	46.497		40.5029	53.0986					39.2909	43.3359
26.9719	49.6064		40.1688	49.5805					39.3056	36.2616
55.7885	43.7872		50.4618	29.1435					38.3021	28.0809
39.7326	53.3803		53.3475	38.7223					33.0855	45.8735
27.3588	44.5416		27.3259	49.7286					39.3096	72.2383
28.5632	47.8226		32.6039	10.5599					39.2783	49.9153
31.0954	36.4225		43.6252	44.0962					41.6339	54.5227
47.105	52.8986		35.5261	56.0153					16.797	49.1613
47.0902	29.1631		45.9462	38.0586					35.1522	55.6944
37.0117	34.5623		38.0131	26.8599					52.4875	62.7925
41.1323	50.1649		19.1483	31.3129					29.0818	64.0554
41.5052	41.4227		51.9777	33.2586					40.6122	31.4335
39.7218	49.4827		48.952	56.1603					37.5169	54.578
40.1668	55.0148		26.9992	35.4434					38.6681	24.5406
42.8472	42.2491		13.8215	26.7144					47.448	44.3384
41.6886	32.049		22.0943	77.3629					23.7459	45.7538
34.5693	43.0478		46.5876	53.8144					44.5922	54.2342
38.2337	56.0854		14.78	39.8812					44.4942	51.6982
51.8821	29.2296		41.3389	41.479					30.7074	41.5512
43.6615	39.5955		32.767	43.8686					30.9306	35.5392
34.9432	20.9791		44.6745	32.9352					40.2528	21.7935
36.5445	55.2085		46.5337	57.0112					45.6304	56.119
27.5831	34.9523		45.5638	46.205					37.0348	44.5497
46.275	42.2291		35.2204	38.8902					50.5816	50.7682
46.461	53.2323		38.9305	49.4461					44.7198	47.3884
31.8702	49.2996		43.7001	19.9863					31.0719	37.8
40.8525	35.1853		50.8304	29.2126					25.1366	54.1774
41.5792	50.9699		34.7109	37.1653					35.0783	37.3145
28.589	58.4188		31.5407	39.3902					43.9869	33.912
32.485	62.4277		27.0395	47.1312					22.1213	40.5079
37.0931	31.4312		42.2419	50.3842					47.1016	57.8682
30.9578	35.0523		37.5573	35.8559					17.0946	38.1937
27.6707	66.9275		25.8837	35.2037					12.1019	77.3378
45.3564	37.4941		33.0781	38.1068					47.7704	37.2237
31.7284	44.2245		31.8003	38.6721					55.6315	53.0611
33.7872	49.9972		23.5056	18.9068					34.7762	59.7064
26.2833	44.4633		42.7242	45.7886					43.828	40.9303
50.3316	46.2153		36.7155	48.0857					39.2079	22.9133
29.5554	46.5809		49.9827	38.8313					46.9437	55.4643
27.3277	38.7804		42.3984	40.1772					41.5554	59.629
52.5607	31.3136		42.7528	51.3179					45.7565	52.1803
44.1628	32.4445		34.9452	26.7414					37.1035	38.1792
42.2598	46.4069		42.4502	41.3982					41.9306	68.7993
39.2768	54.4152		42.3719	40.3712					40.6524	49.5169
25.987	45.2436		49.7375	64.4138					24.5892	53.8717
42.0418	52.9627		44.6649	33.3274					45.3236	46.1051
46.4357	45.1103		38.6963	50.2951					36.4816	50.177
31.9501	37.2531		35.4233	35.6108					39.117	37.2054
41.2875	34.6281		36.3094	32.7433					39.1775	67.7455
29.4196	40.7486		34.7664	41.3401					23.1712	57.6962
23.18	52.2464		23.6953	40.5314					44.9945	67.5497
39.1555	61.5087		18.4751	43.026					35.781	48.8902
15.5346	20.1118		27.8983	38.2411					16.4204	24.1002
46.5245	55.241		41.6216	53.746					47.4694	40.3471
42.1273	36.6372		41.0988	31.9338					46.6312	50.3974
29.7116	45.3451		15.4597	37.2501					34.6741	44.1005
37.8843	46.53		32.5605	36.8849					38.5473	48.3263
41.2842	28.5019		40.3192	41.8341					32.1605	29.1646
38.1804	52.9164		41.535	41.692					47.9988	44.3884
32.2688	40.5124		50.7418	36.6719					45.7449	42.9375
43.5109	33.9655		27.615	21.0697					41.605	36.3075
39.3149	49.3534		22.993	35.0793					44.708	23.894
27.3686	44.8756		34.3664	48.6219					43.975	50.4682
58.11	35.2813		44.0497	40.5387					67.052	44.3883
45.7296	52.2859		25.0116	43.0904					41.6981	58.345
42.7327	41.9274		36.1221	34.1422					26.1304	58.3603
38.0072	51.3253		47.9801	28.1166					29.1893	62.7052
34.1541	44.0216		42.9134	45.3098					44.6403	43.3526
37.7565	57.6486		39.0132	24.9583					19.0776	57.4489
41.4792	51.6557		40.0873	84.2568					42.3916	47.8783
31.4794	36.5853		34.9636	53.315					27.6717	44.1267
32.1543	42.0504		39.322	34.473					45.4363	27.7248
34.908	41.11		50.0846	41.6848					41.0372	51.0696
39.4266	41.5198		26.1544	42.6922					37.4186	51.6773
30.6053	48.154		33.9759	29.6519					26.9958	62.3833
29.0689	79.1219		28.7823	37.773					41.4526	37.8422
43.3799	47.4504		45.6725	52.1509					34.3734	32.2188
42.732	43.0757		24.5525	30.4842					38.9651	35.6099
40.4736	14.387		23.8999	26.5778					27.4441	53.3903
85.7854	33.1483		41.8186	56.2569					49.5931	34.8683
41.4784	42.0419		28.0114	36.1809					43.2843	33.6857
36.1814	43.7067		42.2863	28.2186					37.7338	37.1075
37.1502	46.2775		55.7875	46.8812					28.3163	40.9888
23.0881	56.3918		21.0776	20.0225					45.9944	50.1855
38.0339	27.2015		41.3499	33.7732					38.1187	60.3902
34.1462	50.6396		29.6252	30.8457					36.9251	53.0057
34.1689	50.1016		17.4486	44.1395					32.0889	50.3719
22.3232	55.0121		50.0825	39.703					44.8395	51.9412
32.9029	67.3798		42.4135	44.3137					35.5833	57.055
46.9377	25.911		36.2199	40.2082					41.729	51.5267
43.0421	51.5861		29.3201	34.3615					24.6352	54.0775
41.4827	31.737		44.6014	57.0544					34.1593	28.7558
38.8874	69.9707		39.9883	41.0844					43.5273	50.327
52.0029	47.1295		40.0118	30.1664					33.1923	36.3714
43.414	51.5556		35.6181	44.9845					43.5373	43.9502
34.2669	46.4777		42.812	18.1531					50.0329	43.5066
40.9553	39.158		46.6256	33.9616					41.9413	35.9011
40.4166	45.1955		45.4565	15.0671					42.5608	52.1821
38.5853	36.2678		38.8343	32.2019					42.9225	36.3558
35.7353	53.2439		33.4505	33.1767					27.9025	37.1479
43.9053	45.2277		31.4463	47.7727					47.8729	51.1978
31.106	22.5453		30.3384	20.1997					51.7438	50.3585
36.1579	46.3501		28.0984	38.4897					46.3192	52.0749
32.71	23.3078		34.0812	37.4625					50.0052	38.4119
23.664	45.8474		15.2883	50.5176					43.9669	52.7097
31.4168	32.7849		14.5263	46.0344					37.7481	49.8654
32.2272	35.5812		20.9094	36.9275					41.0709	31.4198
32.3067	37.9074		12.1388	36.3283					35.799	51.2842
39.5867	45.0813		15.8543	40.835					45.5614	30.6139
29.0801	45.0934		39.1134	28.4075					47.4167	49.8013
38.3327	51.466		26.2712	30.1557					40.6635	28.0365
35.2426	36.1059		15.346	39.832					47.9049	30.9795
39.3084	56.0739		19.527	31.4529					34.5068	43.695
34.7492	33.9596		33.6656	32.9765					50.8934	94.6951
36.2561	51.3024		38.5565	32.065					43.2277	25.9079
26.2847	44.3036		25.02	48.4063					47.6451	32.242
36.0462	40.9696		20.8654	32.1915					44.6662	44.9248
38.4474	33.1645		34.9598	23.2601					47.5257	57.6226
36.7293	49.712		26.4214	46.7283					34.8309	32.6753
29.7148	40.1048		28.8486	40.9124					32.0018	55.0003
43.0891	49.8522		10.0593	40.2763					21.1411	41.8471
33.2626	62.0915		34.1632	57.2242					38.1081	54.5508
35.3227	45.5256		38.2981	45.3268					41.8863	32.2528
28.749	22.8354		24.6445	44.2425					45.8256	29.6703
54.4734	46.3789		39.9371	38.1328					44.1562	33.3031
42.1291	37.3629		20.957	32.294					37.4444	33.4659
41.0276	28.7323		63.4426	35.2246					54.8041	33.9925
37.8123	40.1344		43.4729	46.6695					35.5928	30.0669
36.0862	50.0266		22.2961	42.0595					22.2802	44.4423
43.6022	44.2131		25.9681	33.8456					47.7097	66.9269
31.8936	24.1982		37.185	47.2737					44.6879	40.493
26.7021	52.877		15.6406	47.1671					39.0928	23.1499
34.2068	32.6246		42.3651	30.2206					41.7651	45.2458
31.5359	29.1046		17.9652	36.5517					23.9834	56.0212
36.8379	25.4035		47.74	22.4871					41.7807	43.8027
48.585	60.9693		29.9613	35.0738					39.7604	39.6233
61.0719	41.9674		38.7255	48.4132					48.7252	37.6575
35.2881	47.6212		34.669	27.0187					53.1181	45.6303
28.3687	42.8295		43.3762	40.6804					23.1013	48.6843
42.3694	49.0276		33.146	37.122					40.7206	31.1434
36.2573	42.7311		28.956	40.44					20.0683	43.2988
49.4316	25.5759		29.3588	40.2052					34.8408	23.482
28.5713	49.7654		34.5793	30.0174					17.0489	40.0253
45.9214	49.5987		40.4039	31.7573					18.5368	31.096
36.1839	44.8443		34.4795	35.0665					45.866	38.1038
40.0437	46.6055		48.7914	44.9827					41.4717	21.6319
46.2319	47.4697		26.1764	45.0699					42.9144	25.4183
39.0255	36.1522		33.3388	39.8825					49.5634	27.0885
27.1934	29.8022		40.5628	48.5394					42.8446	21.4276
32.6744	42.6756		24.0059	26.9319					19.6479	13.7263
56.3838	48.2248		41.107	48.7258					29.986	17.626
34.0825	54.4719		33.0861	44.0609					31.4202	13.6045
36.1142	46.9026		28.5263	58.1997					26.865	48.2287
60.0585	32.8945		43.8926	30.5365					49.6609	26.251
47.608	31.0488		41.2071	43.2324					38.3164	32.5249
30.1334	48.4274		32.6028	46.3179					59.4851	17.2366
37.7062	43.2386		36.787	28.1054					42.9295	39.8278
37.4709	49.6059		60.9044	28.002					40.8349	37.6226
49.7509	16.3294		29.1765	44.8537					37.8881	21.8627
52.3507	46.1506		38.5235	38.1914					35.8716	32.3691
36.4951	43.2853		32.6218	45.5345					34.0392	33.6556
36.2292	46.8633		34.0808	40.5429					29.3101	25.4805
30.4124	31.8068		13.2079	48.9226					43.9699	22.9444
40.8806	41.8611		21.6844	34.3986					48.9048	29.9807
38.3188	54.8315		42.5357	47.5027					25.1096	31.61
30.1855	28.5436		47.7107	48.6639					24.5864	38.1912
32.4437	41.4724		41.2587	24.8406					45.909	25.1131
46.978	27.2903		39.195	54.3603					45.5858	24.3676
41.2004	44.6036		43.8077	40.3364					33.8905	10.3314
36.8128	33.4602		32.1946	36.3542					36.8707	35.5358
33.2697	33.9219		37.0353	29.5581					51.0846	25.6148
38.4041	47.8564		22.0824	38.9578					39.8975	35.986
38.402	29.3876		35.8841	41.3471					46.9144	28.1591
21.4009	36.0816		44.2442	32.7698					43.6323	23.8218
39.4293	28.7064		26.5639	37.8913					55.816	28.9662
40.2978	16.1847		32.7371	31.6211					32.5014	16.0188
39.6094	45.7154		50.5199	31.6358					39.3385	37.216
32.9342	32.6731		31.6061	37.2139					39.9043	28.9071
32.2203	56.0457		50.0058	41.198					46.5766	14.0846
34.6562	32.7884		36.0843	38.5209					39.9787	24.7892
40.17	45.6006		31.0467	34.4865					46.7374	35.3833
59.6451	42.3803		31.0463	53.3248					46.5339	19.5361
37.5619	49.3273		48.2443	40.0444					39.6614	22.8212
33.6119	32.5495		36.7428	49.7851					25.1445	25.9659
42.011	40.2531		23.8712	30.3262					51.9662	34.2019
40.4012	43.7641		36.1175	31.61					48.2766	20.6705
52.6584	42.129		27.7381	37.7124					44.3267	26.2077
43.3776	49.3323		44.1097	37.7336					53.9266	19.4774
16.029	35.4454		41.3729	24.3289					40.7197	21.6802
25.157	40.4711		40.5665	24.7967					28.2497	25.1907
50.6665	42.1622		27.9947	67.3716					55.0103	27.8436
38.8861	21.4404		20.8958	39.5555					47.4005	35.7967
18.9147	33.5346		47.5734	36.084					45.1231	19.5879
36.1078	40.5798		39.9471	32.7945					25.642	23.7402
22.641	32.6679		40.5197	35.4526					48.508	33.0994
44.9806	30.9264		39.303	37.3927					40.7577	35.6788
44.2446	47.6645		47.2995	38.3334					33.9316	17.1392
35.5443	49.9231		36.1007	32.8601					30.3227	27.634
56.751	46.5188		30.8257	30.7923					38.879	25.1426
41.7694	36.7904		22.9073	37.0433					27.9024	35.855
25.9102	35.612		37.5755	25.0376					47.0709	36.4192
33.3517	41.883		37.4078	38.4239					46.3991	31.586
27.1915	33.6029		17.4082	46.2329					43.2585	29.0774
55.1417	41.3102		49.204	35.696					39.8329	29.534
36.7488	41.112		27.1713	44.0949					43.2384	29.243
35.7496	41.9336		23.3412	35.4412					52.3483	27.7174
35.4445	29.5192		40.551	40.8213					42.3767	25.7697
29.4794	29.6131		29.6401	41.3175					59.4576	28.791
41.8164	19.7201		33.6686	28.653					16.8978	33.3553
36.2205	31.7735		26.0231	49.1423					54.2641	37.7522
39.6866	20.4284		42.0841	50.1243					51.8476	21.6311
33.9555	17.9028		40.6608	25.8079					42.436	33.7628
80.8533	19.9125		41.0931	37.929					31.4868	29.8507
36.406	14.1445		36.6237	31.7441					52.7052	30.699
38.366	14.784		39.0457	36.7877					45.4168	22.2861
44.8985	28.1072		33.1661	33.068					55.1913	43.4156
37.4503	58.899		48.9339	40.1158					47.4649	32.8639
37.0723	35.3422		47.4954	51.9991					31.1792	29.2208
39.39	43.8852		43.1332	35.282					47.8072	26.7093
33.4753	22.8169		40.8355	28.7416					45.3344	30.0061
39.8278	24.0361		46.5379	28.546					35.3294	30.21
31.4193	27.1198		19.171	17.5104					38.996	34.7986
35.6816	39.5255		25.4655	39.0256					38.2566	31.3507
42.5265	46.0145		22.4304	48.205					39.4708	34.5009
46.3131	81.5614		41.7917	46.6655					30.712	28.2405
24.6323	36.2658		41.3871	25.9845					46.8799	47.0345
30.7588	43.9341		35.2957	43.7439					32.507	30.7426
64.0549	37.9733		37.2562	25.8885					53.414	20.11
44.3997	42.258		45.4123	28.2239					31.8117	34.0294
30.7749	21.4085		12.9225	37.0295					42.0144	19.9902
33.2073	25.6909		107.679	46.1889					49.38	31.4168
47.8467	26.0649		40.4018	21.7838					39.1717	32.3553
31.1089	14.7549		48.6707	26.187					42.1089	22.3494
48.5641	25.9372		29.7409	42.7532					39.1458	47.7255
39.0998	16.018		36.0648	32.538					28.9794	35.3045
45.8323	20.8124		35.3571	40.5876					37.5149	22.2849
16.6459	32.4185		39.6793	25.0215					45.0955	30.7694
40.4952	65.5896		36.1732	30.1735					27.1156	40.0681
32.7207	43.6138		42.1418	23.8265					39.0058	31.3631
12.059	55.1312		33.852	35.1849					50.0752	26.7007
44.2811	47.5796		24.82	30.3224					57.2214	35.4656
44.7013	24.3775		44.2593	30.7926					18.4166	39.819
63.5415	47.2436		38.981	23.207					26.3127	19.8931
47.1439	48.2748		44.2475	33.5393					31.637	36.0722
41.0827	27.5474		32.2751	20.8437					40.175	31.135
33.8716	27.7974		40.0855	29.1359					23.589	27.9944
43.7508	53.1914		47.4596	22.6427					43.3823	28.1009
51.0571	43.9675		34.4949	21.1826					36.707	29.9187
33.4239	19.5736		33.0619	13.6058					45.0132	18.8069
28.524	47.1314		26.1826	13.4072					38.974	30.7915
47.1661	18.9876		35.5326	30.1948					29.1873	26.66
33.7079	37.2708		36.6269	22.3607					37.8817	29.4799
27.6144	49.9607		43.007	30.6293					56.7143	25.848
60.1809	51.6189		39.2542	35.3079					27.2147	25.5855
39.8529	59.6806		27.2256	19.7716					45.2041	29.5964
28.1054	19.1532		34.8075	18.3787					29.8502	50.6097
30.256	19.2539		47.6072	45.3805					39.1054	50.3224
33.937	36.3992		40.6955	33.1608					14.763	34.8128
33.2947	49.4672		32.5051	45.3227					49.2504	24.9207
19.3579	51.9752		32.1111	58.691					41.7236	17.2918
14.2363	47.7738		43.202	27.5388					41.8591	25.6918
39.605	22.244		22.5131	16.9497					35.4758	29.3297
64.8361	43.2684		24.8229	57.0391					45.1106	33.3748
29.9569	22.5027		76.7331	45.0109					46.2912	29.7412
28.2252	36.84		33.1169	35.5562					26.2586	33.4822
50.7806	36.075		55.1743	31.7757					34.8573	41.1225
39.7478	34.2484		39.883	52.9048					47.257	37.4203
42.9271	46.6421		34.8548	55.4267					29.5483	27.0368
26.1374	75.7222		28.2366	35.1982					48.5148	26.9193
35.7763	50.6506		39.1903	30.7215					46.5067	34.112
49.6136	34.0747		35.7234	29.9834					33.8555	36.0836
22.6598	34.5143		42.2422	39.3902					47.585	42.145
31.427	31.525		37.7381	45.8224					34.2073	30.3677
16.8362	40.5086		40.7909	27.609					38.5769	21.2578
58.9691	27.3758		43.2567	20.6945					37.7576	30.4291
43.3351	21.777		35.3855	30.0101					27.4763	43.6153
50.9762	54.5745		41.6308	38.6583					49.6993	25.74
47.4827	41.5692		39.849	38.3877					31.8894	29.5188
46.8154	27.9466		44.1305	50.914					31.001	40.639
42.2886	45.0624		44.5099	34.3222					32.624	40.1271
42.0905	25.2356		35.3974	37.7216					29.9152	27.7096
28.0986	40.9557		49.7699	34.6888					23.5876	25.1893
10.1793	22.3346		17.6201	42.8894					24.9572	30.802
27.1702	39.3828		42.8998	40.9491					28.0433	35.1567
14.7822	39.4632		42.8561	48.4273					23.9497	37.7859
18.5266	44.7729		35.8853	43.5269					18.7798	39.0892
22.4932	48.5886		90.7373	49.685					30.5501	33.8348
40.8403	39.463		36.6818	27.858					42.6158	27.0108
14.3639	35.93		22.9848	42.9934					24.4643	32.1517
36.5565	42.9783		36.1454	48.6667					41.1389	24.9325
26.5502	41.0367		18.268	44.5365					52.5502	33.9431
36.3354	42.4941		38.5064	47.6513					45.6509	26.6267
15.5239	32.453		28.888	47.5764					14.5483	29.9355
42.4811	78.3366		28.4912	30.6232					12.4551	35.002
34.539	29.7183		43.1684	44.0675					34.2455	33.4611
42.6894	31.4376		49.4647	27.3564					20.6737	29.6615
23.3912	44.9782		114.456	19.1775					32.1588	35.4425
14.7441	27.9062		24.931	46.6582					43.1293	26.5074
50.9537	34.1216		41.0689	39.0482					30.0011	43.0187
45.4909	41.0415		39.3977	47.3252					16.1166	33.604
11.9378	27.5123		38.8013	46.3045					31.0533	23.7255
44.8025	39.3483		33.1371	40.1736					37.2071	27.8434
73.6387	17.5415		40.2514	21.0655					19.7837	39.4142
38.3273	31.2908		34.722	46.8865					44.2879	32.2859
14.9955	33.1214		38.7506	41.9722					66.5818	36.5289
41.7028	32.6684		45.1474	32.5499					16.5335	26.8625
30.3669	36.0046		49.2184	37.9742					50.6594	48.4911
42.4795	24.3309		11.6981	52.8548					60.2093	19.0525
54.092	27.9958		43.4595	23.8464					28.0848	24.5429
36.9939	37.4996		34.9419	25.1212					42.5099	35.9136
45.2977	30.3099		38.5575	51.2356					31.6967	35.7422
36.4342	52.5291		31.4787	44.5959					49.9904	29.4377
37.9891	48.2825		36.389	31.0406					22.3613	19.0392
49.8983	47.4593		28.7743	41.355					42.5224	32.1571
24.187	39.0048		37.9937	45.2607					43.8853	26.6274
36.7075	42.8527		31.8279	40.2571					45.7857	23.2868
46.7287	21.4289		38.3399	45.8536					43.2081	34.737
44.1471	49.2254		37.8442	45.788					32.3801	46.0771
46.6582	17.1057		36.6586	30.8267					35.6351	41.621
61.4365	52.8745		19.3659	43.9184					40.4313	26.2979
42.784	32.5246		44.4658	54.6333					40.9829	35.4589
45.3768	43.0877		36.4594	36.4104					48.7628	29.236
53.6117	42.4672		32.0444	35.2601					33.3593	33.8424
37.0649	35.2771		37.0511	41.5299					36.2697	47.9227
36.4998	19.8178		29.0891	50.9126					56.9327	37.3877
60.3732	28.3042		41.2756	34.7829					26.5524	42.2031
47.1978	23.3584		36.7981	42.5148					36.8796	34.4219
52.7794	31.2428		43.3843	31.8938					47.9157	28.2061
41.9705	16.4068		40.2625	24.3988					24.596	41.0343
33.8234	31.6277		32.3807	42.2462					20.7929	30.2524
42.7582	32.0786		27.458	28.177					59.1944	24.293
48.8352	39.6786		17.6159	36.43					52.8277	30.9444
23.1409	63.3709		39.2044	46.3718					29.7448	34.7468
30.2793	34.4984		36.2868	29.3569					36.0523	35.1099
43.7243	47.8276		60.8102	48.3426					38.6292	29.6142
56.1076	36.6652		67.7325	41.1096					44.4531	35.5993
38.2817	38.5		38.7156	47.4056					48.4543	23.7789
39.3925	48.0359		41.131	54.9206					45.8767	33.4415
29.6966	33.9437		53.6226	70.1786					40.1019	27.117
53.5427	47.5144		49.2717	40.4697					53.3699	34.532
54.2626	31.2531		47.7843	37.5882					33.7604	37.7032
48.1715	29.7834		35.7183	52.6325					27.6894	21.759
31.6777	34.8942		22.8985	28.2164					25.7292	33.3096
47.1468	46.0652		50.5729	37.6646					32.4805	29.5416
47.6744	41.4078		39.6771	47.9962					40.2188	31.6492
45.0847	38.241		32.7978	50.1045					40.2052	30.0154
38.8846	26.3143		43.9997	21.0142					50.4437	40.3514
41.5759	58.0656		20.1175	54.707					17.4791	25.3411
32.1948	37.0234		34.5164	44.5416					44.3268	27.694
31.1103	40.8653		21.9828	29.4934					35.4986	32.9206
37.8598	50.1437		44.7573	48.4543					42.0078	55.2913
41.3979	60.1		38.6349	35.1402					26.3787	26.8782
49.8732	21.3279		50.1809	46.0936					35.5455	29.0052
24.3089	39.8701		34.8872	50.7557					23.0606	28.5697
36.1436	44.4386		55.0941	42.3524					33.4378	21.7404
26.4746	37.7047		42.6493	48.7109					39.2448	38.4633
45.5889	29.5599		38.872	45.3478					21.3968	37.2551
44.0642	33.3687		47.9103	38.0224					31.0744	36.2724
43.7336	37.0996		41.1975	27.0239					32.7069	19.1197
48.6371	32.3693		43.0207	39.045					19.1533	33.6082
41.1065	46.0108		32.1019	43.3691					36.8822	34.9888
47.3492	41.271		31.1348	42.883					36.7311	37.2259
51.9079	48.7496		35.5151	28.9184					45.6571	18.1441
37.8458	33.3962		40.0789	40.2755					38.4304	36.9453
53.859	71.8473		41.9531	36.0397					25.6182	39.7767
48.8713	36.9728		14.9832	40.5811					29	28.645
30.0866	24.7412		20.479	50.8349					43.9743	37.5519
62.902	71.7412		42.366	34.3024					26.3277	26.3663
42.1941	34.5942		54.8369	26.1714					40.3442	29.3981
47.4687	45.8573		31.5867	45.0135					48.0608	30.1739
34.2177	33.2955		38.1243	31.1492					43.5024	36.9002
55.7894	40.4		17.298	42.3335					55.9762	40.3108
29.3051	37.1073		44.0902	40.4738					48.999	41.0442
38.7452	32.9827		48.896	38.6873					43.1883	38.6124
45.8526	44.6333		78.0424	27.3137					44.9191	29.9207
46.2552	46.609		37.5576	43.4952					59.1457	38.5778
49.3295	31.1098		25.0472	39.4587					29.1561	32.8553
42.8091	43.9569		47.567	42.8594					35.7706	27.3015
45.2948	14.8145		34.8819	37.2011					43.304	26.1914
60.4434	37.4053		44.7786	38.5824					49.7037	28.2225
47.3137	31.1881		32.4657	30.1467					26.6691	28.5075
31.9865	41.328		38.2929	24.4692					34.2453	32.1539
44.5249	76.5139		24.2928	34.4707					42.1465	39.1966
58.604	31.8864		39.4671	38.6415					43.8142	25.5729
41.7821	28.6058		71.9143	42.5918					19.5596	32.0547
38.5508	55.2743		40.2933	45.8525					18.5076	34.8334
49.0072	43.3124		46.0376	35.2855					61.3345	40.4783
50.7438	40.4004		40.3466	40.8617					39.3324	42.5686
45.2621	47.106		37.8318	39.8009					36.786	27.4139
27.5782	37.078		32.9701	29.4263					31.6095	21.8836
48.8082	30.7639		46.7748	38.4636					33.1921	34.2185
55.7281	51.6188		44.6058	37.3615					38.8853	32.4216
58.8828	44.3737		39.7268	34.8559					44.1134	34.9083
47.5995	46.3516		50.5509	26.6143					44.7685	41.937
33.8127	35.3735		40.8854	35.9993					42.5631	34.3614
43.9411	45.2542		71.5036	27.4194					60.1848	28.2398
49.6323	28.9915		43.7232	41.944					27.5706	33.8993
45.1432	18.6284		39.5154	21.4256					46.9656	27.5473
33.8142	33.4053		31.2656	40.3036					22.6084	36.9986
[truncated: 2,324 more rows]

## Sheet: Figure 2C
Figure 2C	WT		KO
	Fibre type 1	Fibre type 2	Fibre type 1	Fibre type 2
	337	530	142	320
	145	261	64	129
	21	42	39	259
	130	274	13	32
			95	201

## Sheet: Figure 2D
Figure 2D	WT	KO
	141.011	162.167
	124.958	138.81
	118.15	135.399
	146.644	132.321
	119.922	120.863
	126.394	135.451
	150.627	150.975
	148.92	126.412
	154.732	162.831
	142.322
	137.174

[truncated: 55 more sheets: Figure 2E, Figure 3B, Figure 3C, Figure 3E, Figure 3F, Figure 3H, Figure 3J, Figure 4B, Figure 4C, Figure 4D, Figure 4E, Figure 5B, Figure 5C, Figure 5D, Figure 5E, Figure 5F, Figure 5G, Figure 5H, Figure 6C, Figure 6D …]
